# Supplementary material for: The mRNA-binding protein DDX3 mediates TGF-β1 upregulation of translation and promotes pulmonary fibrosis
Source: JCI Insight. 2023 Apr 10;8(7):e167566. doi: 10.1172/jci.insight.167566 (PMC10132153; doi:10.1172/jci.insight.167566)
Supplement: Supplemental data set 2 [file jciinsight-8-167566-s084.xlsx]

## Sheet: Total RNAs (Raw data)
Ensemble ID	F2-Control	F5-Control	M2-Control	M3-Control	F2-TGF-β1	F5-TGF-β1	M2-TGF-β1	M3-TGF-β1
ENSG00000000003	205.199	278.739	273.02	169.11	253.564	268.339	144.035	152.033	F2, F5, M2, M3 are the 4 Human Lung Fibroblast cell lines used in this assay.
ENSG00000000005	0	0	0	0	0	2.247	0	0
ENSG00000000419	145.58	54.9386	60.6712	86.4488	109.968	103.407	156.669	123.341
ENSG00000000457	80.4157	113.597	67.413	89.5065	127.236	56.69	24.4269	22.9696
ENSG00000000460	0	14.0658	10.1105	5.30418	4.54415	15.1481	28.6384	36.301
ENSG00000000938	0	0	1.9253	0	0	0	0	0
ENSG00000000971	989.945	537.895	656.757	996.019	572.563	345.188	536.55	497.16
ENSG00000001036	177.469	327.688	228.71	162.274	512.58	233.16	234.161	240.179
ENSG00000001084	366.03	122.635	289.373	190.286	428.059	292.517	379.038	180.804
ENSG00000001167	16.6377	13.0766	12.0386	28.0775	26.3561	23.4919	26.9538	15.2956
ENSG00000001460	26.3431	19.8918	30.3321	23.5188	23.6296	17.4163	36.2192	39.1493
ENSG00000001461	769.495	370.975	275.91	419.293	309.911	162.605	184.465	455.202
ENSG00000001497	152.513	42.7056	39.9671	58.3561	39.0797	35.1362	57.2769	79.3134
ENSG00000001561	1.38648	9.73726	11.5581	11.374	39.0797	7.41168	10.95	19.0934
ENSG00000001617	55.4591	12.1875	129.032	100.79	0	4.81878	35.3769	21.9417
ENSG00000001626	5.54591	0.970995	3.37227	0	0	3.85502	4.21154	0
ENSG00000001629	963.602	850.492	600.917	872.602	850.665	574.406	614.884	955.158
ENSG00000001630	5.54591	13.1039	29.846	17.4338	12.7236	25.797	22.7423	21.9548
ENSG00000001631	317.503	366.029	358.715	351.673	118.148	269.49	251.008	307.759
ENSG00000002016	81.8022	12.5956	29.8545	40.1667	106.333	36.723	29.4808	36.3271
ENSG00000002079	20.7972	0	0	0	0	1.6133	0.842307	0
ENSG00000002330	81.8022	227.794	227.74	84.1416	136.325	197.396	85.073	183.561
ENSG00000002549	729.287	298.686	472.362	284.28	403.521	314.05	261.115	311.57
ENSG00000002586	1007.97	887.898	876.318	780.915	1177.84	906.311	1478.25	818.447
ENSG00000002587	0	0.490049	0.963708	0	0	1.60274	2.52692	0.94944
ENSG00000002726	0	0	0.963708	0	0	0	0.842307	0.962513
ENSG00000002745	1.38648	29.0935	2.88971	71.2362	0	1.61858	5.05384	6.72452
ENSG00000002746	6.93239	20.3909	12.9988	4.54861	12.7236	51.5253	23.5846	50.6602
ENSG00000002822	45.7538	56.7896	47.1829	41.7031	35.4472	41.159	54.75	53.0867
ENSG00000002834	651.645	887.862	629.342	988.478	843.394	1271.69	1093.31	626.911
ENSG00000002919	27.7296	26.6705	26.4794	60.6531	57.2563	72.1945	23.5846	42.0499
ENSG00000002933	142.807	231.414	33.7051	0	0	37.0795	0	0
ENSG00000003056	74.8698	97.9977	110.262	184.181	90.883	130.046	120.45	247.814
ENSG00000003096	41.5943	38.7943	34.1883	50.0246	11.8148	1.93807	10.95	27.7168
ENSG00000003137	0	0.480946	0.481148	0	0	0.324772	0	0
ENSG00000003147	2.77296	0.490049	0	10.6286	4.54415	0	7.58077	19.1195
ENSG00000003249	31.889	8.72986	19.26	37.9152	0	4.82406	18.5308	14.307
ENSG00000003393	201.039	159.216	128.078	159.232	149.957	153.047	164.25	171.984
ENSG00000003400	16.6377	29.0661	17.8131	10.6185	13.6325	25.1263	5.05384	0
ENSG00000003402	977.467	748.319	469.959	964.214	338.994	345.394	442.211	342.2
ENSG00000003436	549.045	1459.98	485.824	834.732	238.114	469.167	215.631	276.297
ENSG00000003509	80.4157	75.2476	64.5141	50.0347	51.8033	49.5608	64.0154	27.6906
ENSG00000003756	840.206	688.055	387.137	750.555	687.985	352.642	852.415	657.503
ENSG00000003987	0	0	0	0	3.63532	0	0	0
ENSG00000003989	22.1836	12.6047	1.44486	0	7.27064	0	0.842307	0
ENSG00000004059	1.38648	0	0	0	0	0.638983	0.842307	1.91195
ENSG00000004139	116.464	57.8061	55.3744	57.6005	122.692	96.864	113.711	67.8939
ENSG00000004142	166.377	126.729	204.158	156.174	205.396	194.584	153.3	228.472
ENSG00000004399	40.2079	89.6578	119.414	62.1592	72.7064	105.298	43.8	83.2288
ENSG00000004455	131.715	180.742	307.196	155.363	222.663	384.829	218.158	243.833
ENSG00000004468	0	0	0	13.6307	0	0	0.842307	0
ENSG00000004478	177.469	93.6874	86.1876	82.6052	149.048	124.966	112.869	128.049
ENSG00000004487	232.928	159.497	134.834	246.385	185.401	117.335	235.004	205.541
ENSG00000004534	759.79	592.825	381.841	672.413	614.369	354.963	677.215	550.76
ENSG00000004660	1.38648	2.41383	15.4066	1.51115	19.9943	13.8068	5.05384	63.0944
ENSG00000004700	830.5	493.519	600.406	719.536	683.44	618.425	620.78	755.3
ENSG00000004766	133.102	84.0321	100.143	83.3861	65.4358	91.364	88.4423	125.37
ENSG00000004776	2192.02	3484.83	2494.18	5459.17	582.56	1737.56	904.638	1262.85
ENSG00000004777	0	14.0749	34.6681	23.5037	19.9943	25.7653	23.5846	4.78642
ENSG00000004779	54.0726	155.305	290.316	145.55	173.587	316.92	246.796	226.495
ENSG00000004799	36.0484	72.2527	11.0749	23.5037	1.81766	0.638983	4.21154	0
ENSG00000004809	0	0	0	0	0	0	6.73846	0
ENSG00000004838	0	0	1.92671	0	0	0.958475	2.52692	0
ENSG00000004846	6.93239	0.490049	2.40786	0	0	0	0	0
ENSG00000004848	0	0	0	0	0	0	0	2.87447
ENSG00000004864	26.3431	60.1653	46.2262	45.481	89.9742	92.7635	168.461	72.5888
ENSG00000004866	37.4349	40.2098	35.1549	11.374	48.168	65.3374	30.3231	12.395
ENSG00000004897	963.602	1100.84	1023.61	1135.48	1479.58	1420.95	1028.46	919.519
ENSG00000004939	0	1.44284	1.44486	0	0	0.969036	0	0
ENSG00000004948	0	0	3.8513	0	0	0	2.52692	15.3348
ENSG00000004961	54.0726	38.7852	45.7429	62.9603	48.168	85.9749	58.1192	57.3717
ENSG00000004975	77.6428	143.771	163.225	96.2409	41.8062	67.3124	34.5346	75.5156
ENSG00000005001	0	0	0	0	11.8148	0	2.52692	0
ENSG00000005007	263.431	368.035	282.159	325.253	240.84	316.609	258.588	239.138
ENSG00000005020	540.726	467.512	422.747	614.027	362.623	297.917	556.765	472.213
ENSG00000005022	8.31887	76.7542	160.34	90.2166	94.5183	205.43	182.781	88.8731
ENSG00000005059	76.2563	105.729	76.0708	87.9246	114.513	63.4626	116.238	109.034
ENSG00000005073	0	0	0	0	0	0.319492	2.52692	0
ENSG00000005075	112.305	388.216	320.679	152.401	236.296	328.276	236.688	222.618
ENSG00000005100	105.372	101.474	123.746	89.461	84.5212	150.539	88.4423	121.481
ENSG00000005102	0	0	0.481854	0	12.7236	8.35959	8.42307	3.83698
ENSG00000005108	18.0242	11.6337	5.77942	88.7307	68.1623	5.15939	3.36923	22.9565
ENSG00000005156	174.696	123.389	121.337	155.378	237.205	151.743	201.311	229.513
ENSG00000005175	489.427	392.2	273.001	483.79	632.546	395.232	476.746	584.875
ENSG00000005187	0	0	1.44486	2.27683	0	0	0	3.85005
ENSG00000005189	1.38648	2.90388	10.5951	28.0472	0	4.48873	0.842307	11.4456
ENSG00000005194	69.3239	71.9356	48.1515	64.426	19.0854	65.1182	93.4961	97.4965
ENSG00000005206	148.353	134.996	134.335	168.349	146.322	128.124	170.988	181.636
ENSG00000005238	5.54591	9.23811	32.7428	8.34164	67.2534	39.609	63.173	54.4711
ENSG00000005243	467.243	357.126	363.53	237.222	637.09	493.905	258.588	626.21
ENSG00000005249	130.329	120.784	61.1474	57.646	16.3589	13.5243	7.58077	8.59725
ENSG00000005302	364.644	290.617	296.122	384.34	223.572	328.564	263.642	316.396
ENSG00000005339	1433.62	879.485	655.787	1119.09	724.338	777.569	1020.03	1189.1
ENSG00000005379	2.77296	1.46104	3.37086	0.760627	0.90883	2.90711	2.52692	0
ENSG00000005381	0	0	0	0	0	0	0	0
ENSG00000005421	0	0	0.481148	0	0	1.91695	0.842307	0
ENSG00000005436	106.759	116.601	79.4466	172.137	154.501	108.582	114.554	99.4216
ENSG00000005448	31.889	54.3575	96.3087	67.4937	58.1651	28.976	13.4769	37.3027
ENSG00000005469	274.523	80.1754	84.7421	78.0465	133.598	78.9091	76.65	70.7946
ENSG00000005471	0	5.81687	0.481854	43.9699	0	2.25756	18.5308	33.518
ENSG00000005483	2818.71	2516.08	2389.2	2651.13	1538.65	1928.14	2139.46	1953.62
ENSG00000005486	194.107	148.027	115.552	118.213	78.1594	187.114	87.6	66.0343
ENSG00000005513	0	6.31602	0.481148	0	0	4.53097	0.842307	6.65915
ENSG00000005700	616.983	679.824	833.47	642.89	1324.17	1143.67	1119.43	1016.25
ENSG00000005801	92.894	151.402	111.232	83.3911	100.88	137.909	136.454	114.835
ENSG00000005810	1200.69	1385.18	973.598	1172.81	917.01	901.93	916.43	945.219
ENSG00000005812	146.967	164.107	132.415	162.224	152.683	150.599	140.665	133.837
ENSG00000005844	0	5.33592	0	1.5162	34.5356	0.319492	11.7923	0
ENSG00000005882	47.1402	93.6783	150.714	84.8669	89.9742	104.653	106.131	71.7048
ENSG00000005884	436.741	256.714	766.538	770.971	368.985	316.909	386.619	461.913
ENSG00000005889	327.209	252.404	181.518	233.379	371.712	282.98	272.065	168.2
ENSG00000005893	532.408	573.077	581.647	323.717	470.774	638.225	465.796	507.565
ENSG00000005961	0	0.480946	0.481854	0	9.0883	0	10.95	0
ENSG00000005981	0	0	0	6.07491	0	0	0	0
ENSG00000006007	395.146	457.674	434.788	319.904	246.293	307.633	235.846	318.477
ENSG00000006015	113.691	299.067	260.969	208.501	211.757	310.126	167.619	182.703
ENSG00000006016	11.0918	28.1225	6.74243	0.760627	102.698	359.301	216.473	238.981
ENSG00000006025	31.889	32.9865	33.2267	29.5786	9.0883	8.37015	4.21154	18.1832
ENSG00000006042	263.431	636.629	391.939	222.086	230.843	383.535	212.261	118.502
ENSG00000006047	0	0	0	0	0	2.89127	0	0
ENSG00000006059	0	0	0	3.0324	0	0	0	0
ENSG00000006062	36.0484	22.3693	31.2972	21.2521	15.4501	31.6112	70.7538	9.55977
ENSG00000006071	2.77296	0	5.29616	0	0	0.324772	0	0
ENSG00000006116	0	0	0	0	0	0	0	0
ENSG00000006118	19.4107	28.6762	84.2644	27.2967	46.3503	43.0865	62.3307	33.4526
ENSG00000006125	1211.78	1974.11	2009.29	1569.17	1339.62	1412.64	1155.65	1466.34
ENSG00000006128	0	0	0	0	0	4.19036	6.73846	0
ENSG00000006194	63.778	110.602	154.085	112.919	26.3561	116.292	109.5	70.7423
ENSG00000006210	16.6377	0	1.92671	0	0	0	0.842307	0
ENSG00000006282	461.697	285.454	379.919	264.62	260.834	126.973	138.981	157.743
ENSG00000006283	0	6.79697	4.81501	0	3.63532	1.93279	14.3192	0
ENSG00000006327	34.6619	104.396	108.819	93.2692	257.199	378.79	404.308	290.408
ENSG00000006377	0	0	0	0	0	1.60802	0	0
ENSG00000006432	0	0	16.8564	1.52125	0	0	4.21154	0
ENSG00000006451	1071.75	922.836	1127.69	539.108	1790.4	1171.51	1275.25	1317.57
ENSG00000006453	120.624	70.3926	31.7769	25.7754	49.0768	50.2368	46.3269	28.6662
ENSG00000006459	99.8264	109.722	85.2274	63.6906	63.6181	95.9953	160.038	82.2009
ENSG00000006468	264.817	147.437	367.374	510.189	97.2448	28.683	97.7076	194.096
ENSG00000006530	44.3673	17.487	40.4461	24.2491	16.3589	31.8567	49.6961	53.5347
ENSG00000006534	510.224	301.291	358.695	432.067	157.228	111.83	70.7538	116.668
ENSG00000006555	0	0	0	0	0	0.324772	0	0
ENSG00000006576	572.615	498.864	265.779	372.981	590.74	616.798	395.884	541.083
ENSG00000006606	12.4783	5.35413	4.81713	0	16.3589	1.93279	2.52692	0
ENSG00000006607	191.334	106.846	63.0784	156.929	32.7179	108.273	71.5961	116.59
ENSG00000006611	0	2.90388	0	0	0	1.92751	0	0
ENSG00000006625	141.421	50.9636	111.71	131.215	248.111	244.401	297.334	389.725
ENSG00000006634	29.116	105.403	98.713	89.4509	51.8033	105.686	110.342	93.7118
ENSG00000006638	2.77296	21.8611	10.593	46.2821	21.8119	11.6126	30.3231	2.86139
ENSG00000006652	65.1645	110.258	103.043	75.795	129.054	178.419	164.25	182.663
ENSG00000006659	6.93239	0.970995	0	0	0	0	0	0
ENSG00000006695	40.2079	43.1774	52.0021	58.4016	67.2534	60.2572	45.4846	83.2157
ENSG00000006704	47.1402	27.6324	36.5877	75.8303	32.7179	36.4141	60.6461	66.0081
ENSG00000006712	421.489	178.727	100.632	219.839	168.134	102.034	251.85	200.834
ENSG00000006715	1123.05	735.896	716.456	477.69	388.071	333.053	442.211	375.601
ENSG00000006740	13.8648	6.77876	5.77872	12.8902	7.27064	2.25756	13.4769	18.1309
ENSG00000006744	189.947	229.073	306.726	274.387	117.239	243.265	75.8077	140.614
ENSG00000006747	0	0	0	0	0	0	7.58077	0
ENSG00000006756	192.72	199.389	253.272	208.41	59.9828	74.122	87.6	154.063
ENSG00000006757	30.5025	23.2311	41.886	46.2315	29.0826	13.5137	11.7923	41.9976
ENSG00000006788	0	5.33592	0	0	0	2.90711	0	0
ENSG00000006831	386.827	449.616	451.638	268.398	559.839	457.871	439.684	541.305
ENSG00000006837	0	5.81687	4.8143	1.5162	0	2.89127	9.26538	4.77335
ENSG00000007001	0	6.33423	0	0	0	0	0	0
ENSG00000007038	0	0	0.481854	0	0	0	0	0
ENSG00000007047	92.894	174.834	127.596	102.361	115.421	126.92	138.981	137.621
ENSG00000007062	0	2.42294	0	0	26.3561	0.324772	0	0
ENSG00000007080	237.088	378.725	294.2	296.354	313.546	334.74	205.523	257.086
ENSG00000007129	0	0	0	0	0	0	0	0
ENSG00000007168	518.543	521.869	484.398	539.728	700.708	729.983	739.546	722.431
ENSG00000007171	0	0	1.44344	0	0	0	0	0
ENSG00000007174	0	0	0.963708	0	0	0	0	2.88754
ENSG00000007202	270.363	222.34	255.193	368.351	395.341	308.283	407.677	480.941
ENSG00000007216	0	0	0	0	0	0	0	0
ENSG00000007237	66.5509	91.8273	70.7761	101.591	387.162	232.904	459.9	243.807
ENSG00000007255	83.1887	166.993	91.9713	139.501	62.7093	77.0028	51.3807	67.8416
ENSG00000007264	0	0	3.37015	0	0	0	0	0
ENSG00000007306	0	0	0	0	0	0	0	0
ENSG00000007312	0	0	0	0	0	1.6133	0	0
ENSG00000007314	0	0	0	0	0	0.319492	0	19.1195
ENSG00000007341	159.445	77.6796	37.555	80.3739	71.7976	95.9267	50.5384	144.32
ENSG00000007350	0	0	0	0	0	0	0	0
ENSG00000007372	0	0	0	0	0	1.60802	0	9.58591
ENSG00000007376	40.2079	55.8004	65.0016	72.0019	53.621	96.6132	27.7961	51.6489
ENSG00000007384	393.76	315.936	418.9	348.812	145.413	260.629	220.685	170.242
ENSG00000007392	431.195	417.709	435.764	516.939	251.746	421.951	338.608	393.522
ENSG00000007402	8.31887	0	3.8513	0	0	0	0	0
ENSG00000007516	0	0	0.963708	0.755575	0	0	0	0
ENSG00000007520	159.445	258.766	307.193	210.002	513.489	383.216	288.911	395.552
ENSG00000007541	67.9374	65.5741	52.963	65.1815	33.6267	121.111	16.0038	123.275
ENSG00000007545	105.372	119.351	45.2561	179.622	48.168	85.6237	75.8077	145.322
ENSG00000007866	105.372	156.421	141.081	113.73	149.957	252.295	201.311	120.375
ENSG00000007908	0	0	0	0	0	0	0	0
ENSG00000007923	370.19	387.555	359.667	244.189	292.643	436.019	203.838	298.252
ENSG00000007933	239.861	54.8658	437.181	39.396	83.6124	10.6172	76.65	1.91195
ENSG00000007944	88.7346	89.8125	121.814	72.7575	22.7208	30.9616	41.2731	93.6726
ENSG00000007952	0	0	0	0	0	0	0	0
ENSG00000007968	0	0	0	0	0	0	0	0
ENSG00000008018	299.479	472.529	658.216	319.828	418.971	856.33	605.619	485.78
ENSG00000008056	1.38648	7.2324	8.66631	14.3963	8.17947	15.4623	5.89615	3.81083
ENSG00000008083	615.596	517.522	177.674	294.934	242.658	123.321	94.3384	144.464
ENSG00000008086	124.783	117.862	70.7831	134.972	247.202	107.927	163.408	106.133
ENSG00000008118	1.38648	3.39393	21.1839	32.611	0	0	15.1615	0
ENSG00000008128	12.4783	27.6506	10.1105	23.5037	9.99713	14.5091	25.2692	15.2826
ENSG00000008130	77.6428	34.4385	11.5574	44.7355	77.2506	20.3075	26.9538	31.5407
ENSG00000008196	2.77296	1.47015	0	0.755575	0	1.93807	11.7923	3.82391
ENSG00000008197	0	0	0.481854	0	1.81766	2.88599	6.73846	0.962513
ENSG00000008226	2.77296	1.46104	0.962296	0	0	0	5.89615	2.86139
ENSG00000008256	575.388	737.793	450.195	601.912	548.933	553.204	571.084	328.05
ENSG00000008277	0	4.38313	4.33457	9.11237	0	0.644264	0	1.92503
ENSG00000008282	38.8214	156.884	174.31	115.952	67.2534	169.404	82.5461	84.0867
ENSG00000008283	138.648	165.477	98.7088	50.07	51.8033	55.4648	92.6538	42.9863
ENSG00000008294	2361.17	1481.4	951.902	1725.42	1725.87	1025.26	1538.9	1588
ENSG00000008300	5.54591	3.88398	10.5951	2.26672	0	2.88599	5.89615	47.7988
ENSG00000008311	123.397	99.9852	124.706	167.523	16.3589	16.7245	54.75	46.7971
ENSG00000008323	0	2.90388	1.926	0	0	0	0	0
ENSG00000008324	19.4107	52.9875	53.4434	39.4314	56.3475	31.5584	21.9	36.3663
ENSG00000008382	47.1402	94.6766	60.672	47.0174	76.3417	67.3177	11.7923	42.0891
ENSG00000008394	361.871	972.865	973.617	696.018	440.783	540.841	377.354	371.96
ENSG00000008405	47.1402	40.7727	23.5939	32.5655	86.3389	87.8602	51.3807	70.7815
ENSG00000008438	0	0	0	0	0	0	0	0
ENSG00000008441	5792.7	9691.61	6564.78	8085.19	2846.46	5234.32	4422.11	5554.62
ENSG00000008513	191.334	337.225	110.745	150.819	170.86	224.513	199.627	200.716
ENSG00000008516	0	0	0.963002	0	0	0	0	0
ENSG00000008517	33.2755	17.4415	14.9255	8.34164	31.8091	20.5689	5.05384	25.8179
ENSG00000008710	249.566	553.748	367.384	450.302	539.845	1019.23	810.3	642.508
ENSG00000008735	36.0484	17.4506	2.40645	0.760627	0	11.2667	3.36923	4.77335
ENSG00000008838	224.609	313.559	159.379	170.666	89.9742	151.663	208.05	110.88
ENSG00000008853	108.145	80.5926	62.593	51.5509	14.5413	36.7389	53.9077	57.2671
ENSG00000008869	142.807	116.529	86.6737	122.006	128.145	83.4454	126.346	87.8453
ENSG00000008952	2265.5	2082.73	1739.65	2641.89	2756.48	2478.01	2273.39	2417.73
ENSG00000008988	6157.35	8224.21	8484.39	5469.16	5598.39	8272.59	6262.55	5631.21
ENSG00000009307	4629.45	5589.89	4997.57	5599.38	5984.65	4338.23	4894.65	5523
ENSG00000009335	402.079	344.332	364.499	466.94	960.634	666.19	588.773	741.045
ENSG00000009413	2399.99	6045.47	2810.03	3886.08	947.001	1233.4	857.469	930.42
ENSG00000009694	0	7.75886	2.8883	3.79808	0	5.80366	10.1077	0.962513
ENSG00000009709	0	0	0	3.78798	0	2.25756	0	0
ENSG00000009724	0	0	1.44556	0	0	0	0	0
ENSG00000009765	0	0.970995	0	0	0	0	0	0
ENSG00000009780	169.15	62.0891	91.4908	83.3962	79.9771	65.7044	110.342	123.354
ENSG00000009790	0	0	1.44486	0	0	6.43208	0	0
ENSG00000009830	77.6428	73.2874	84.2588	31.82	178.131	165.671	237.531	160.565
ENSG00000009844	339.687	199.562	182.972	70.511	169.042	216.026	224.054	164.35
ENSG00000009950	0	0.490049	0	0	0	4.83462	0.842307	0
ENSG00000009954	3064.12	2204.82	1743.98	2641.08	2005.79	1731.68	2155.46	2396.43
ENSG00000010017	716.809	255.734	188.765	294.062	381.709	211.873	318.392	257.996
ENSG00000010030	6.93239	0	4.33245	0	0	0.319492	0	0
ENSG00000010072	41.5943	62.6338	44.7764	65.9927	35.4444	63.8033	69.0692	58.4518
ENSG00000010165	241.247	194.081	117.011	145.601	51.8033	79.894	122.977	73.6037
ENSG00000010219	61.005	55.2921	63.0763	90.9216	184.493	88.552	132.242	95.5584
ENSG00000010244	544.886	380.63	494.966	464.013	408.065	430.572	555.081	491.28
ENSG00000010256	323.049	234.545	410.702	302.505	474.409	553.795	374.827	412.111
ENSG00000010270	80.4157	55.4014	109.301	26.531	125.419	112.076	85.073	100.371
ENSG00000010278	119.237	179.479	291.316	346.435	54.5298	137.622	225.738	44.8982
ENSG00000010282	0	0	0	0	0	0	0	0
ENSG00000010292	80.4157	65.0567	57.7787	127.396	51.8033	50.6143	125.504	96.4948
ENSG00000010295	156.672	235.416	252.314	169.789	57.2563	83.4348	82.5461	75.5287
ENSG00000010310	0	1.46104	0	0	0	2.58234	0	0
ENSG00000010318	16.6377	11.6428	14.9297	9.85784	0	7.72589	24.4269	9.57284
ENSG00000010319	2.77296	0	1.926	0	0	0	0.842307	0
ENSG00000010322	320.276	285.881	306.715	228.161	145.413	245.673	198.785	185.329
ENSG00000010327	0	0	0	0	0	0	0	0
ENSG00000010361	9.70535	65.5103	107.385	97.8127	49.9857	33.5176	82.5461	121.376
ENSG00000010379	0	0	0	0	0	0	0	0
ENSG00000010404	185.788	306.408	291.301	316.181	143.595	311.819	271.223	190.259
ENSG00000010438	13.8648	3.39393	1.44344	30.3291	9.0883	7.09218	2.52692	10.5354
ENSG00000010539	11.0918	45.6186	38.5257	39.396	49.0768	35.3923	42.9577	18.2093
ENSG00000010610	260.658	17.9498	138.197	42.4082	193.581	7.09218	59.8038	38.2521
ENSG00000010626	27.7296	75.683	55.8534	49.2639	32.7179	27.3944	54.75	64.9672
ENSG00000010671	0	1.94199	0	0	0	0	0	0
ENSG00000010704	47.1402	40.7909	49.5886	43.2345	19.9943	8.38599	35.3769	26.7935
ENSG00000010803	19.4107	29.6654	69.339	47.7679	117.239	79.2075	114.554	70.7815
ENSG00000010810	180.242	230.19	128.074	115.262	218.119	152.302	191.204	141.445
ENSG00000010818	349.392	194.181	185.382	245.554	344.447	117.969	335.238	442.48
ENSG00000010932	0	0	0	0	1.81766	0	0	3.81083
ENSG00000011007	293.933	180.133	171.426	288.799	175.404	221.35	357.981	386.241
ENSG00000011009	44.3673	181.494	150.224	120.525	73.6153	134.604	88.4423	122.457
ENSG00000011021	101.213	90.8108	101.106	87.9549	27.2649	60.5291	58.9615	60.2069
ENSG00000011028	733.447	1761.77	1086.73	1079.63	2023.97	4016.94	3193.19	3195.95
ENSG00000011052	0	0	0	0	0	0	0	0
ENSG00000011083	0	0	0	0	0	0	0	0
ENSG00000011105	92.894	591.644	234.009	97.0319	53.621	321.57	84.2307	88.0544
ENSG00000011114	635.007	741.778	471.878	694.527	641.634	572.708	978.761	731.263
ENSG00000011132	6.93239	30.11	57.778	39.4566	39.9885	47.3455	31.1654	29.6287
ENSG00000011143	18.0242	5.33592	13.9639	12.8852	0.90883	11.2773	11.7923	6.69837
ENSG00000011198	29.116	35.8358	54.4163	28.0725	49.0768	38.001	64.8577	33.4526
ENSG00000011201	0	0	4.8143	0	21.8119	5.16467	15.1615	10.47
ENSG00000011243	94.2805	171.249	155.523	142.513	169.042	114.072	230.792	206.622
ENSG00000011258	155.286	100.493	48.1501	90.9519	62.7093	44.7948	89.2846	142.264
ENSG00000011260	99.8264	124.196	91.004	153.932	123.601	105.979	160.881	251.821
ENSG00000011275	894.278	732.775	374.595	629.229	750.694	528.333	767.342	768.605
ENSG00000011295	189.947	249.881	268.203	270.574	265.378	192.923	357.981	295.299
ENSG00000011304	909.529	1029.63	1038.59	722.438	822.491	1221.87	751.338	1032.39
ENSG00000011332	4.15943	8.73896	6.74031	27.2916	5.45298	20.3181	16.8461	0
ENSG00000011347	106.759	71.4546	191.156	118.964	181.766	202.405	264.484	169.437
ENSG00000011376	24.9566	74.3221	32.2574	78.1021	24.5384	34.4866	41.2731	20.0559
ENSG00000011405	640.553	558.721	353.43	500.357	608.007	466.756	779.977	803.813
ENSG00000011422	15.2513	49.9562	87.1563	90.2166	67.2534	71.5186	117.923	106.172
ENSG00000011426	185.788	106.8	78.4822	227.415	167.225	23.8272	46.3269	89.8356
ENSG00000011451	45.7538	150.958	134.336	106.124	140.869	198.887	122.135	81.1077
ENSG00000011454	1512.65	910.204	770.879	1265.84	990.625	727.467	926.538	799.249
ENSG00000011465	13282.5	27904.9	6823.44	9813.32	6080.07	9657.63	4518.98	6643.01
ENSG00000011478	1.38648	0	0	2.27683	0.90883	1.29381	0	0
ENSG00000011485	74.8698	204.326	130.486	213.82	300.823	158.196	69.9115	125.096
ENSG00000011523	224.609	204.916	212.344	191.041	167.225	99.8451	132.242	115.719
ENSG00000011566	377.122	245.154	144.449	300.254	347.173	363.769	237.531	242.91
ENSG00000011590	0	0	0	0	0	0.649545	0	0
ENSG00000011600	5.54591	0	0	0	0	0	0	0
ENSG00000011638	109.532	172.238	111.213	117.463	141.778	58.9211	104.446	131.001
ENSG00000011677	0	0	0	0	0	2.57706	6.73846	0
ENSG00000012048	77.6428	97.054	51.5174	44.7507	19.9943	33.5176	50.5384	59.2575
ENSG00000012061	281.455	213.138	247.503	222.927	284.464	216.856	185.308	221.773
ENSG00000012124	0	0	4.33316	0	24.5384	0	0.842307	3.79776
ENSG00000012171	103.986	180.006	406.888	154.648	61.8005	78.8827	135.611	144.568
ENSG00000012174	79.0292	51.0182	115.557	81.8547	102.698	160.139	104.446	91.7999
ENSG00000012211	0	4.35582	8.18658	0.760627	0.90883	2.25756	0.842307	0.962513
ENSG00000012223	0	0	0	0	0	0	0	0
ENSG00000012232	37.4349	163.127	123.26	39.4213	52.7122	95.6389	98.55	69.7405
ENSG00000012504	0	0	0	0.760627	0	0	0	9.55977
ENSG00000012660	130.329	219.817	255.67	119.785	241.749	340.895	278.804	204.605
ENSG00000012779	0	0	0	0.755575	0	2.57178	0	0
ENSG00000012817	1.38648	0	44.2967	13.6509	0	0	68.2269	9.57284
ENSG00000012822	331.368	366.519	288.91	601.862	248.111	233.097	347.031	492.204
ENSG00000012963	44.3673	42.2337	59.6984	94.7601	66.3446	51.1847	50.5384	41.9976
ENSG00000012983	364.644	474.354	603.796	566.279	627.093	598.112	599.723	576.173
ENSG00000013016	163.604	248.928	317.313	257.785	100.88	176.47	202.154	171.997
ENSG00000013275	126.169	173.236	153.119	110.693	219.937	179.42	243.427	196.879
ENSG00000013288	160.831	353.18	365.927	322.175	222.663	335.567	245.954	238.019
ENSG00000013293	9.70535	15.0641	6.25845	7.57596	0	3.2266	0.842307	5.72279
ENSG00000013297	406.238	431.639	519.546	463.958	80.8859	40.2744	23.5846	35.2992
ENSG00000013306	295.32	300.482	338.505	266.066	266.287	372.15	301.546	144.411
ENSG00000013364	500.519	1028.87	1246.59	716.459	464.412	907.348	368.931	449.191
ENSG00000013374	1801.03	1107.72	758.359	1311.46	1126.04	657.186	926.538	1090.02
ENSG00000013375	593.413	740.398	605.723	545.092	1256.91	1414.79	1492.57	1352.84
ENSG00000013392	30.5025	18.9117	15.8871	38.6657	50.8945	72.2315	45.4846	77.3622
ENSG00000013441	476.948	509.246	305.269	479.105	310.82	237.718	377.354	322.197
ENSG00000013503	180.242	112.943	87.1534	171.351	258.108	151.051	238.373	229.461
ENSG00000013523	0	3.41214	0	4.54861	9.0883	4.49929	1.68461	0.962513
ENSG00000013561	79.0292	100.974	92.4425	46.2517	80.8859	111.489	160.038	102.087
ENSG00000013563	37.4349	37.796	52.0056	84.9174	7.27064	30.9088	64.0154	64.928
ENSG00000013573	5.54591	26.6614	34.1848	18.2096	0	12.2199	28.6384	42.9993
ENSG00000013583	189.947	377.925	278.308	144.84	185.401	344.201	149.088	83.2419
ENSG00000013588	159.445	144.115	20.707	11.369	43.6239	66.3962	56.4346	11.4456
ENSG00000013619	61.005	76.6722	22.6288	70.511	59.9828	59.5865	58.9615	69.8059
ENSG00000013725	0	0	0	0	0	2.90711	5.89615	4.76027
ENSG00000013810	0	18.9663	12.0358	15.157	53.621	27.3627	21.0577	51.5704
ENSG00000014123	481.108	323.841	399.658	429.846	618.913	577.665	456.531	566.888
ENSG00000014138	19.4107	11.1801	9.63073	6.82038	0	4.49929	16.0038	7.66088
ENSG00000014164	29.116	34.4294	36.1129	29.5432	38.1709	45.4074	10.1077	55.4597
ENSG00000014216	84.5752	292.632	271.09	206.984	110.877	211.802	119.608	83.2549
ENSG00000014257	40.2079	41.2445	33.2211	75.0444	4.54415	12.8219	0	0
ENSG00000014641	241.247	264.482	421.788	284.306	297.188	348.196	269.538	285.791
ENSG00000014824	472.789	445.714	394.355	414.699	499.857	516.145	416.1	453.965
ENSG00000014914	4.15943	41.68	44.7807	97.0723	1.81766	12.9011	6.73846	12.4081
ENSG00000014919	65.1645	100.575	141.569	131.159	36.3532	74.3782	60.6461	93.6988
ENSG00000015133	0	1.95109	23.1142	30.3291	1.81766	1.29381	10.95	19.1326
ENSG00000015153	178.856	243.501	173.332	262.308	229.934	305.716	224.896	258.166
ENSG00000015171	1450.26	901.556	858.509	861.167	1036.98	848.9	994.765	1077.37
ENSG00000015285	1.38648	0.961892	2.40856	0	0	0	0	0
ENSG00000015413	0	0	0	0	0	0	0	0
ENSG00000015475	124.783	77.625	128.561	87.1892	110.877	132.053	133.927	114.691
ENSG00000015479	3165.33	2687.69	2526.43	2616.93	2232.09	1847.45	2232.11	2170.13
ENSG00000015520	0	8.24891	0	0	0	0	0	0
ENSG00000015532	95.667	112.118	126.632	63.7108	117.239	170.991	92.6538	50.621
ENSG00000015568	0	0	0	0	0	0	0	0
ENSG00000015592	0	0	0.481148	0	0	0	0	0
ENSG00000015676	318.89	333.441	268.657	336.658	388.979	185.809	226.581	414.959
ENSG00000016082	0	0	0	13.6509	22.7208	0	0	33.4396
ENSG00000016391	4.15943	8.74806	15.4073	9.85279	29.0826	9.35503	24.4269	0
ENSG00000016402	2.77296	2.91299	0.963002	2.27178	0	0	0	0.962513
ENSG00000016490	0	8.72986	0	0	0	0	3.36923	0
ENSG00000016602	0	1.95109	0	0	0	0	0	0
ENSG00000016864	103.986	116.456	169.481	132.675	211.757	190.053	158.354	153.958
ENSG00000017260	320.276	271.888	215.24	325.243	220.846	231.983	243.427	257.774
ENSG00000017427	65.1645	131.012	94.3721	68.9998	1154.21	4942.5	2884.9	2640.29
ENSG00000017483	34.6619	233.882	82.3377	65.9321	114.513	404.434	201.311	199.701
ENSG00000017797	1669.32	1822.59	1235.55	1408.49	1316.9	1337.55	1087.42	1035.47
ENSG00000018189	1092.54	904.986	948.091	929.402	591.649	624.527	674.688	900.556
ENSG00000018236	0	1.46104	0	0	0	4.19564	7.58077	0
ENSG00000018280	0	13.5757	13.9653	21.2268	5.45298	2.58234	0	5.73586
ENSG00000018408	415.943	535.554	546.515	1062.67	733.426	737.001	1014.98	1526.84
ENSG00000018510	77.6428	74.4222	77.5234	76.6011	322.635	370.367	289.754	286.741
ENSG00000018607	0	0	0	0	0	0	0	0
ENSG00000018610	65.1645	50.5191	44.296	46.9922	41.8062	43.2027	21.9	64.0831
ENSG00000018625	0	1.93289	29.3691	0	18.1766	8.70549	5.05384	6.6853
ENSG00000018699	54.0726	40.3373	30.3356	50.0347	86.3389	65.0812	51.3807	63.1467
ENSG00000018869	19.4107	19.8826	17.8145	45.4911	0	7.10275	5.89615	0
ENSG00000019102	0	0	0	0	4.54415	0	0	0
ENSG00000019144	555.978	481.796	513.281	408.478	696.164	697.582	689.007	1012.41
ENSG00000019169	0	0	0	0	0	0	0	0
ENSG00000019186	0	0	0	0	0	0	0	1.89888
ENSG00000019485	2.77296	12.1329	28.8908	21.2673	5.45298	5.15411	4.21154	0
ENSG00000019505	0	0.970995	0	3.02735	0	0	0	0
ENSG00000019549	241.247	543.477	139.155	197.101	162.681	106.309	101.919	86.1032
ENSG00000019582	5.54591	48.0233	24.0772	24.239	0	9.34975	6.73846	0.94944
ENSG00000019991	1906.41	870.855	482.939	685.973	281.737	342.471	141.508	104.208
ENSG00000019995	1312.99	1224.96	716.006	538.947	787.047	729.045	593.827	633.066
ENSG00000020129	793.065	339.24	479.096	513.161	215.393	317.878	197.942	277.312
ENSG00000020181	406.238	510.88	206.087	259.986	490.768	464.446	367.246	374.612
ENSG00000020219	0	0	0	0	0	0	0	0
ENSG00000020256	24.9566	49.4297	85.2168	37.9101	118.148	57.9626	89.2846	74.5531
ENSG00000020426	325.822	312.351	249.907	388.888	395.341	386.255	339.45	380.269
ENSG00000020577	592.026	397.164	190.197	409.43	329.905	190.692	213.104	290.565
ENSG00000020633	0	21.3619	9.15028	0	0.90883	4.49401	5.89615	0
ENSG00000020922	202.426	207.112	180.081	202.451	137.233	111.452	68.2269	130.091
ENSG00000021300	0	13.1312	10.1119	0	16.3589	3.54609	0	2.88754
ENSG00000021355	237.088	133.444	216.18	219.149	99.9713	63.1696	73.2807	39.2146
ENSG00000021461	0	0	1.92671	0	0	2.247	0	0
ENSG00000021488	0	0	0	0	0	1.60274	0	0
ENSG00000021574	177.469	106.338	99.1899	160.722	155.41	100.196	180.254	161.475
ENSG00000021645	92.894	13.1039	13.0002	116.737	321.726	109.865	114.554	89.9402
ENSG00000021762	162.218	282.033	171.423	142.568	124.51	120.105	67.3846	57.3586
ENSG00000021776	274.523	350.928	333.175	418.447	299.914	250.719	341.134	381.507
ENSG00000021826	20.7972	14.0749	6.74172	42.4436	49.9857	9.32335	21.9	23.8537
ENSG00000021852	0	0	0	0	0	0	0	0
ENSG00000022267	971.921	1035.66	845.994	1682.12	194.49	395.509	233.319	396.815
ENSG00000022277	1501.56	972.52	580.697	1273.36	1042.43	760.797	442.211	714.147
ENSG00000022355	22.1836	2.44114	0	12.8852	1.81766	6.4532	49.6961	7.67396
ENSG00000022556	0	0	0.481148	0	0	0	5.05384	0
ENSG00000022567	33.2755	30.6728	24.0708	8.34164	28.1737	11.9215	25.2692	14.3331
ENSG00000022840	363.257	353.887	414.578	347.135	498.039	529.936	476.746	488.419
ENSG00000022976	83.1887	59.7663	85.2232	49.274	32.7179	88.2166	46.3269	59.2183
ENSG00000023041	252.339	136.357	142.046	175.895	286.282	162.92	286.384	323.12
ENSG00000023171	0	33.0412	15.4073	6.82544	8.17947	5.49473	0.842307	10.5092
ENSG00000023191	368.803	1265.01	1137.81	658.047	947.001	1587.43	836.411	1061.16
ENSG00000023228	769.495	511.225	484.396	878.536	1069.69	590.685	875.157	877.586
ENSG00000023287	2357.01	2435.53	2127.71	2083.21	2627.43	2573.4	2380.36	2221.45
ENSG00000023318	149.74	205.007	159.847	132.67	158.136	241.945	167.619	133.863
ENSG00000023330	52.6862	80.0388	77.0366	62.1441	66.3446	74.6871	119.608	76.4258
ENSG00000023445	48.5267	10.6536	37.0745	22.743	33.6267	3.55137	1.68461	21.0315
ENSG00000023516	818.022	586.653	605.716	875.599	735.244	457.029	583.719	693.895
ENSG00000023572	94.2805	54.8112	141.075	122.082	181.766	277.129	225.738	196.84
ENSG00000023608	345.233	264.674	200.783	341.947	555.295	408.809	269.538	360.436
ENSG00000023697	2.77296	25.6631	35.152	27.2815	22.7208	52.2171	39.5884	35.3777
ENSG00000023734	234.315	382.971	453.089	394.273	616.187	734.638	400.938	532.538
ENSG00000023839	6.93239	0	0	13.666	0	0.638983	0.842307	0
ENSG00000023892	0	0.490049	0	0	0	0	0.842307	0
ENSG00000023902	275.909	735.207	493.541	373.062	571.654	747.708	418.627	432.219
ENSG00000023909	420.103	255.399	140.594	176.665	508.945	469.286	706.696	682.515
ENSG00000024048	794.452	548.276	522.432	580.096	591.649	366.932	485.169	623.101
ENSG00000024422	5631.87	2187.73	1093.97	2816.33	1934.9	1277.27	3038.2	2979.16
ENSG00000024526	8.31887	0.961892	11.0742	0.760627	0	7.41168	5.05384	0
ENSG00000024862	54.0726	89.2314	70.7775	66.7179	67.2534	70.2776	157.511	114.717
ENSG00000025039	0	0	4.8136	0	9.0883	0.324772	0	0
ENSG00000025156	45.7538	78.1606	67.3974	75.0495	9.99713	69.5911	41.2731	48.6568
ENSG00000025293	446.446	506.86	353.906	438.953	344.447	419.081	398.411	333.734
ENSG00000025423	0	4.39224	0.963002	0	14.5413	13.8754	8.42307	0.94944
ENSG00000025434	73.4833	89.7397	205.598	153.172	33.6267	24.4873	30.3231	41.9976
ENSG00000025708	59.6185	36.9069	83.2951	47.7528	102.698	68.2709	83.3884	73.5644
ENSG00000025770	48.5267	56.8078	111.715	77.3213	88.1565	82.8064	67.3846	83.2288
ENSG00000025772	69.3239	129.714	183.456	97.7622	84.5212	83.0625	69.0692	83.1765
ENSG00000025796	1257.54	1389.96	1059.28	1205.38	2103.94	1976.35	1887.61	1885.04
ENSG00000025800	863.776	660.521	567.689	567.876	865.206	734.318	757.234	894.415
ENSG00000026025	20260.6	28988.9	33324.3	30538.3	21258.4	15455.8	15332.5	20509.9
ENSG00000026036	0	0	0	0	0	2.58234	0	0
ENSG00000026103	171.923	118.053	90.041	163.78	184.493	131.366	48.8538	190.024
ENSG00000026297	6.93239	92.7164	89.0802	74.3192	15.4501	53.7987	52.2231	32.4901
ENSG00000026508	5131.35	3885.3	4229.46	3528.82	1764.04	2798.69	1552.37	2092.42
ENSG00000026559	16.6377	2.93119	8.18587	12.1347	54.5298	20.9623	80.8615	47.7073
ENSG00000026652	55.4591	111.138	85.2239	59.1622	99.9713	184.175	219.842	129.09
ENSG00000026751	6.93239	0	0	0	0	0	0	0
ENSG00000026950	110.918	138.716	146.848	159.267	38.1709	51.4883	85.073	129.921
ENSG00000027001	115.078	195.986	169.005	110.703	54.5298	79.9415	32.85	65.0979
ENSG00000027075	4.15943	2.41383	14.4422	9.86289	3.63532	1.6133	0.842307	1.89888
ENSG00000027644	0	0	0	0	0	0	0	1.91195
ENSG00000027697	49.9132	40.2644	18.7782	29.5988	67.2534	49.2941	77.4923	47.7596
ENSG00000027847	56.8456	72.2891	72.2273	46.2416	103.607	163.878	159.196	124.277
ENSG00000027869	0	0	0.962296	0	0	0	0	0
ENSG00000028116	377.122	251.896	249.905	320.72	351.717	281.219	284.7	532.355
ENSG00000028137	116.464	213.836	101.105	58.3814	6.36181	21.905	0.842307	0.94944
ENSG00000028203	331.368	434.888	233.036	294.899	371.712	415.45	387.461	555.442
ENSG00000028277	37.4349	72.8156	113.15	64.4411	401.703	478.672	763.973	848.816
ENSG00000028310	458.924	657.581	582.132	430.627	344.447	581.168	331.869	497.147
ENSG00000028528	320.276	459.426	313.934	435.13	246.293	230.567	382.408	280.147
ENSG00000028839	15.2513	30.1555	36.5955	41.7183	60.8916	53.1544	18.5308	36.3271
ENSG00000029153	52.6862	32.4783	35.1535	43.9951	54.5298	35.4451	46.3269	68.8303
ENSG00000029363	1500.17	1025.42	1317.38	1350.24	1475.03	1093.91	1181.76	1595.97
ENSG00000029364	56.8456	94.6493	145.904	77.296	140.869	168.792	137.296	151.07
ENSG00000029534	1.38648	9.68264	10.1133	35.608	0	4.1798	0.842307	0
ENSG00000029559	0	0	0	0	0	0	0	0
ENSG00000029639	77.6428	47.0432	104.979	68.9796	71.7976	106.272	104.446	49.6977
ENSG00000029725	1235.35	1158.31	771.351	1246.99	1086.05	895.825	1017.51	1019.11
ENSG00000029993	91.5075	197.447	95.8226	49.2993	189.946	134.934	59.8038	107.082
ENSG00000030066	44.3673	67.4887	32.7414	37.9	28.1737	36.4141	50.5384	50.8171
ENSG00000030110	11.0918	18.9025	18.2992	12.1296	49.0768	30.217	37.0615	31.5276
ENSG00000030304	0	0	4.33386	7.58101	0	0	0	0
ENSG00000030419	29.116	34.9558	40.9286	74.304	17.2678	32.4746	37.9038	26.7673
ENSG00000030582	2497.05	5152.27	2437.82	1392.58	975.175	1918.45	1350.22	1139.37
ENSG00000031003	499.132	507.322	312.003	473.821	503.492	316.104	500.331	539.846
ENSG00000031081	90.1211	75.765	41.886	50.0347	229.025	150.721	242.585	122.417
ENSG00000031691	24.9566	47.0796	42.3678	103.867	45.4415	56.6319	52.2231	67.8286
ENSG00000031698	4696	2241.15	2302.05	2344.65	7472.4	5362.5	6974.3	6507.63
ENSG00000031823	314.73	550.7	496.414	353.98	213.575	381.325	181.096	167.355
ENSG00000032219	1107.8	1301.95	1089.64	1176.61	916.101	933.013	693.219	744.333
ENSG00000032389	15.2513	26.6796	41.4034	19.7106	63.6181	42.8462	21.0577	17.2076
ENSG00000032444	180.242	218.465	273.482	216.857	195.399	274.536	117.081	107.993
ENSG00000032742	244.02	143.208	136.264	238.85	199.943	89.4893	162.565	97.6142
ENSG00000033011	72.0968	78.2334	85.2296	48.5084	58.1651	63.431	87.6	80.289
ENSG00000033030	126.169	127.255	66.4464	147.087	181.766	153.361	240.058	172.96
ENSG00000033050	506.064	323.768	338.522	274.458	382.618	299.604	318.392	420.878
ENSG00000033100	134.488	305.21	236.887	155.408	207.213	326.328	279.646	209.405
ENSG00000033122	0	0.490049	0	7.59112	2.72649	0.319492	3.36923	1.91195
ENSG00000033170	704.331	436.884	349.577	525.447	284.464	297.346	369.773	510.361
ENSG00000033178	622.529	479.027	499.792	456.402	838.85	538.122	640.154	518.984
ENSG00000033327	159.445	281.47	160.828	106.129	98.1537	72.1523	138.138	160.656
ENSG00000033627	169.15	171.966	121.82	117.488	151.775	90.8148	117.923	140.64
ENSG00000033800	583.707	407.663	387.133	363.979	296.279	228.708	266.169	382.234
ENSG00000033867	1371.23	2490.85	1346.76	1046.86	2677.41	1704.32	1188.5	1706.86
ENSG00000034053	58.2321	86.3003	184.897	41.7436	50.8945	23.1671	26.9538	4.78642
ENSG00000034152	155.286	157.183	96.3002	129.633	58.1651	97.5506	82.5461	88.9516
ENSG00000034239	0	0	6.74243	0.760627	0	0	0	21.994
ENSG00000034510	5102.24	6674.46	9515.39	6549.59	6782.6	6159.24	6109.25	6884.64
ENSG00000034533	2.77296	55.3923	36.5976	46.2366	7.27064	26.729	42.9577	78.377
ENSG00000034677	281.455	273.422	187.296	379.892	199.034	230.018	317.55	261.755
ENSG00000034693	22.1836	54.3029	42.8561	51.5307	70.8888	33.1611	53.9077	34.4413
ENSG00000034713	255.112	256.787	268.689	314.589	371.712	674.708	597.196	563.064
ENSG00000034971	2.77296	44.6294	0.481148	15.9125	0	1.29381	0	0
ENSG00000035115	120.624	64.0493	81.8502	104.608	59.074	66.0978	156.669	147.168
ENSG00000035141	153.899	107.808	107.371	119.024	161.772	103.119	97.6	107.023
ENSG00000035403	3362.21	1645.23	1986.67	2706.65	2211.18	1555.34	1885.93	1482.26
ENSG00000035499	0	0	0	0	0	0	0	0
ENSG00000035664	202.426	70.4017	20.7056	68.9948	56.3475	28.9972	35.3769	15.2956
ENSG00000035681	49.9132	80.1026	72.7035	81.1547	57.2563	85.6871	129.715	102.191
ENSG00000035687	224.609	165.541	163.228	252.46	341.72	240.561	343.661	319.152
ENSG00000035720	0	0	0	0	0	0	0	0
ENSG00000035862	9425.28	9063.23	10183.7	6178.39	5552.95	9246.54	6014.92	5792.86
ENSG00000035928	766.722	841.135	1067.98	1065.2	1084.23	876.307	1061.31	1056.45
ENSG00000036054	435.354	296.427	309.117	373.762	639.817	340.343	412.731	471.486
ENSG00000036257	496.359	291.661	199.341	431.382	526.213	335.865	504.542	520.948
ENSG00000036448	0	4.84587	8.18446	16.6732	0.90883	0	2.52692	0
ENSG00000036473	1.38648	0	0	0	0	0	1.68461	0
ENSG00000036530	4.15943	18.9754	3.85201	6.05976	24.5384	9.0197	1.68461	7.66088
ENSG00000036549	671.055	428.2	462.237	454.186	618.005	363.397	463.269	525.839
ENSG00000036565	65.1645	1.47015	0	9.08711	29.9914	4.83462	2.52692	88.9254
ENSG00000036672	0	0.480946	6.25916	18.9399	10.906	0	10.95	18.1309
ENSG00000036828	0	2.90388	2.89042	6.06481	0	0.644264	2.52692	0
ENSG00000037042	81.8022	65.4284	54.8904	87.965	9.0883	47.0313	32.0077	52.5591
ENSG00000037241	123.397	85.4476	99.6682	121.321	200.851	182.044	160.881	147.207
ENSG00000037280	0	0	0	0	0	0	0	0
ENSG00000037474	131.715	77.625	75.1163	68.9746	135.416	99.8609	202.996	136.855
ENSG00000037637	88.7346	58.7225	88.5948	52.2963	35.4444	101.443	64.8577	44.9505
ENSG00000037749	52.6862	32.5693	33.226	42.4486	72.7064	38.7192	67.3846	104.208
ENSG00000037757	56.8456	62.6247	36.5962	84.8871	33.6267	83.7649	45.4846	71.7963
ENSG00000037897	63.778	57.7879	68.3724	60.6077	174.495	113.396	129.715	130.13
ENSG00000037965	2.77296	11.6246	0	0	4.54415	29.9715	0	0.94944
ENSG00000038002	33.2755	88.8597	100.633	104.603	130.872	178.189	194.573	261.014
ENSG00000038210	48.5267	37.3788	54.41	37.1747	28.1737	41.2382	35.3769	33.4788
ENSG00000038219	4526.85	3605.28	3444.16	4274.44	3282.69	3011.3	2997.77	3207.73
ENSG00000038274	188.561	198.074	224.386	118.989	111.786	136.888	129.715	170.125
ENSG00000038295	4.15943	1.44284	4.81501	3.0324	5.45298	2.57706	13.4769	9.55977
ENSG00000038358	20.7972	15.5632	11.0756	3.78293	0	0.963756	0	18.1701
ENSG00000038382	2437.43	1569.19	1006.8	1389.63	2482.02	2019.99	2179.89	1793.91
ENSG00000038427	9504.31	5840.89	9429.23	9856.94	26052.5	14530	22748.2	32723.6
ENSG00000038532	48.5267	44.1939	52.9672	35.6131	43.6239	69.6122	70.7538	49.7761
ENSG00000038945	5.54591	38.3589	11.5567	4.55871	55.4386	0	2.52692	17.1945
ENSG00000039068	0	2.42294	1.44556	0	8.17947	4.1798	0	0
ENSG00000039123	715.423	660.74	668.316	795.326	716.158	605.732	846.519	835.393
ENSG00000039139	245.407	307.887	87.6318	81.0991	72.7064	136.568	90.1269	47.7858
ENSG00000039319	564.296	513.556	352.943	377.575	544.389	377.961	357.981	354.87
ENSG00000039523	26.3431	129.06	52.0007	91.753	49.0768	64.4264	101.077	88.8601
ENSG00000039537	0	0	0.481854	9.10227	0	0	3.36923	0
ENSG00000039560	3660.3	3150.72	1567.28	1766.88	6522.67	7486.79	6948.19	6739.82
ENSG00000039600	0	0	0	1.52125	0	0	0	0
ENSG00000039650	74.8698	87.3805	100.152	128.112	22.7208	77.0239	59.8038	64.0308
ENSG00000039987	0	0	0	0	0	0	0	0
ENSG00000040199	85.9616	55.3467	30.8147	66.7281	60.8916	41.6052	45.4846	29.5895
ENSG00000040275	187.175	128.607	117.482	247.085	955.181	746.771	1340.11	2454.52
ENSG00000040341	155.286	468.492	295.648	402.519	284.464	185.229	264.484	306.953
ENSG00000040487	27.7296	35.5187	15.8885	42.4587	17.2678	26.7079	5.05384	19.1326
ENSG00000040531	62.3915	32.451	47.1836	21.9925	2.72649	31.2283	69.9115	26.7804
ENSG00000040608	1.38648	0.480946	0.963708	0	8.17947	0	0	0
ENSG00000040633	352.165	405.386	347.153	235.732	444.418	400.701	281.331	367.16
ENSG00000040731	0	0	0	0	0	0	0	0
ENSG00000040933	77.6428	99.9761	63.5624	62.1744	106.333	100.133	199.627	116.681
ENSG00000041353	0	1.95109	0.481148	3.79303	0	0	0	2.87447
ENSG00000041357	1579.2	1159.59	1208.56	985.466	1232.37	1396.67	1147.22	1225.44
ENSG00000041515	0	0.480946	0	3.0223	0	0	5.89615	1.92503
ENSG00000041802	515.77	398.398	341.871	442.67	450.78	375.925	421.996	351.02
ENSG00000041880	79.0292	98.5424	125.185	98.5582	45.4415	30.2487	57.2769	58.4257
ENSG00000041982	1178.51	246.687	497.872	993.107	1600.45	570.53	1996.27	1894.33
ENSG00000041988	55.4591	76.8179	79.4445	38.6657	29.9914	81.8215	75.8077	53.5478
ENSG00000042062	42.9808	162.637	29.3705	12.1448	0	8.0401	17.6885	6.67223
ENSG00000042088	9.70535	24.7285	40.9223	64.4714	43.6239	25.4458	20.2154	8.61032
ENSG00000042286	103.986	69.4944	67.8863	47.7679	46.3503	80.7786	31.1654	44.0403
ENSG00000042304	0	0	0	0	0	0	0	0
ENSG00000042317	97.0535	173.154	150.707	126.57	106.333	93.9939	55.5923	41.1266
ENSG00000042429	84.5752	113.37	96.3044	118.974	122.692	102.039	122.977	73.6559
ENSG00000042445	169.15	254.075	307.193	190.291	164.498	218.741	213.104	118.489
ENSG00000042493	246.793	819.783	546.497	418.416	176.313	293.742	187.835	296.405
ENSG00000042753	1294.97	1722.15	1576.43	737.721	896.107	2464.73	893.688	849.268
ENSG00000042781	4.15943	0	0	15.9176	23.6296	1.60802	3.36923	8.59725
ENSG00000042813	0	0	0	0	0	0	0	0
ENSG00000042832	0	1.94199	13.9625	0.755575	0.90883	2.91239	0	0
ENSG00000042980	12.4783	0.490049	0	12.8852	0	0	0	0
ENSG00000043039	0	4.36493	4.81501	0	29.0826	1.6133	0	0
ENSG00000043093	84.5752	76.7906	101.112	110.647	106.333	120.068	123.819	99.3562
ENSG00000043143	321.663	299.23	269.171	322.921	29.9914	54.1076	82.5461	131.028
ENSG00000043355	0	0	1.92459	0	0	0	0	0
ENSG00000043462	0	6.32512	0	0	0	4.50985	0	0
ENSG00000043514	59.6185	112.109	111.703	129.658	152.683	158.228	123.819	127.151
ENSG00000043591	0	0	0	0	0	0	0	0
ENSG00000044012	0	0.480946	0	0	0	0	0	0
ENSG00000044090	63.778	51.9073	47.1892	35.608	72.7064	38.64	21.9	57.3717
ENSG00000044115	1613.86	1116.36	1139.68	1873.3	1821.3	1132.39	1623.13	1890.35
ENSG00000044446	22.1836	30.5636	60.6734	25.0148	9.99713	31.8567	40.4308	11.4717
ENSG00000044459	1337.95	1005.93	818.066	1123.48	651.631	525.022	476.746	572.336
ENSG00000044524	0	1.94199	0	0.760627	0	0	0	0
ENSG00000044574	4546.26	2496.62	2669.43	1596.48	7155.22	5541.55	7891.58	7527.51
ENSG00000046604	0	3.88398	0	0.760627	0	0.319492	1.68461	0
ENSG00000046647	34.6619	59.6662	42.37	17.449	56.3475	52.5207	32.0077	19.0803
ENSG00000046651	457.538	604.568	336.086	392.032	298.096	330.906	153.3	285.922
ENSG00000046653	8.31887	30.5636	62.1112	85.673	9.99713	18.6889	5.05384	18.1962
ENSG00000046774	0	0	0	0	0	0	0	0
ENSG00000046889	0	8.75716	1.44486	0	0	9.35503	8.42307	0
ENSG00000047056	92.894	31.9973	93.8966	38.6859	44.5327	32.8575	85.9153	62.9899
ENSG00000047188	173.31	130.013	129.52	109.947	169.951	140.252	189.519	97.4704
ENSG00000047230	18.0242	51.9801	22.1469	37.9	25.4472	11.9057	15.1615	29.6418
ENSG00000047249	30.5025	71.3454	90.046	55.3692	106.333	85.3729	159.196	87.0004
ENSG00000047315	555.978	266.643	342.817	363.138	566.201	357.635	572.769	524.785
ENSG00000047346	174.696	340.983	264.816	316.09	101.789	244.448	195.415	303.025
ENSG00000047365	41.5943	20.4	20.2237	40.2071	0	51.8817	26.9538	62.1842
ENSG00000047410	4926.16	3648.64	3280.02	5257.29	3498.09	2542.11	3322.9	3942.46
ENSG00000047457	0	0.961892	0	0	0	0	15.1615	0
ENSG00000047578	55.4591	34.4749	15.8899	24.2693	24.5384	22.2456	34.5346	40.2556
ENSG00000047579	137.261	135.331	135.299	133.395	100.88	61.4929	108.658	89.8095
ENSG00000047597	0	0	0	0	0	0.649545	0	0
ENSG00000047617	0	0	0.481148	0	0	0	0	0
ENSG00000047621	76.2563	68.9225	63.5574	125.054	308.093	165.288	144.877	146.206
ENSG00000047634	42.9808	53.4139	88.6004	47.8033	81.7947	55.4014	51.3807	27.7037
ENSG00000047644	636.393	568.568	224.379	638.96	387.162	355.906	334.396	417.768
ENSG00000047648	134.488	220.434	140.119	238.905	31.8091	48.9746	14.3192	45.913
ENSG00000047662	0	1.45194	0.963708	5.29913	64.5269	26.7396	14.3192	0
ENSG00000047849	3617.32	2928.68	2321.78	2824.98	3620.78	3250.78	3706.15	3774.86
ENSG00000047932	747.312	664.225	504.136	664.928	1805.85	1256.12	1542.26	1651.2
ENSG00000047936	0	0	0	0	0	0	0	6.6853
ENSG00000048028	173.31	134.061	106.893	104.618	192.672	68.7065	93.4961	70.6246
ENSG00000048052	1.38648	10.6992	19.7426	18.1641	0	1.6133	15.1615	1.91195
ENSG00000048140	282.841	224.327	213.781	140.266	109.06	206.521	84.2307	163.348
ENSG00000048162	79.0292	57.2341	78.9584	36.3737	96.336	184.782	142.35	174.95
ENSG00000048342	489.427	247.458	327.904	455.657	225.39	89.2913	208.05	254.237
ENSG00000048392	253.725	214.608	223.42	220.655	228.116	238.478	337.765	403.514
ENSG00000048405	346.619	214.173	156.487	200.118	323.544	311.174	225.738	318.229
ENSG00000048462	0	0	0	0	0	0	0	0
ENSG00000048471	144.194	204.253	71.7433	148.603	71.7976	89.4893	92.6538	157.73
ENSG00000048540	0	21.371	1.9253	12.1195	0.90883	1.92751	0	0
ENSG00000048544	359.098	266.244	373.655	340.385	286.282	364.878	405.15	333.499
ENSG00000048545	0	0.490049	5.29757	7.57091	0	0.649545	3.36923	0
ENSG00000048649	2103.29	2044.67	1977.5	1925.42	1686.79	1619.42	1528.79	1654.09
ENSG00000048707	271.75	450.587	241.712	353.31	249.019	222.915	391.673	423.753
ENSG00000048740	475.562	691.884	599.002	871.857	170.86	219.541	131.4	338.507
ENSG00000048828	490.813	999.298	1141.16	995.233	818.856	1243.12	1409.18	1062.71
ENSG00000048991	203.812	166.539	223.407	223.678	272.649	233.395	323.446	376.864
ENSG00000049089	5.54591	24.284	19.2593	15.9075	8.17947	7.09747	17.6885	4.77335
ENSG00000049130	135.875	168.917	168.046	177.471	63.6181	28.9972	26.9538	45.9392
ENSG00000049167	29.116	21.3255	33.7037	27.2967	41.8062	36.7442	49.6961	53.4955
ENSG00000049192	85.9616	89.4044	31.7769	97.0268	347.173	227.903	378.196	327.946
ENSG00000049239	404.852	370.829	345.718	233.505	127.236	220.029	119.608	117.474
ENSG00000049245	586.48	661.166	875.375	711.769	737.061	782.987	505.384	403.304
ENSG00000049246	98.4399	222.349	195.018	284.356	162.681	98.5354	106.973	190.285
ENSG00000049247	1.38648	0	0	0	0	0	0	0
ENSG00000049249	0	0.490049	2.40715	0	16.3589	1.28853	0	0
ENSG00000049283	0	0	0	0	0	0	9.26538	0
ENSG00000049323	3452.33	2755.62	5342.24	7703.39	5651.11	4865	6981.89	11513.9
ENSG00000049449	1629.11	527.096	493.048	462.442	1513.2	772.829	1351.06	825.119
ENSG00000049540	34.6619	458.374	76.0793	382.088	3733.47	11674.7	5714.21	6734.7
ENSG00000049541	15.2513	13.0857	32.7371	15.9075	38.1709	14.8181	47.1692	13.3967
ENSG00000049618	579.548	572.379	751.603	792.269	598.01	714.766	654.473	552.554
ENSG00000049656	106.759	214.027	123.258	140.992	160.863	230.977	186.992	141.511
ENSG00000049759	342.46	481.087	218.605	275.989	41.8062	28.3423	85.9153	68.8826
ENSG00000049768	0	0	0	0	0	0	0	0
ENSG00000049769	0	12.632	21.6679	3.0324	16.3589	20.6164	5.89615	4.78642
ENSG00000049860	163.604	249.482	240.268	163.72	122.692	246.381	237.531	152.995
ENSG00000049883	41.5943	43.314	44.2988	44.7305	55.4386	28.6565	33.6923	18.157
ENSG00000050030	0	43.6948	21.1853	9.85279	6.36181	0	0	0
ENSG00000050130	56.8456	66.4904	61.6357	39.4162	59.9828	75.4	77.4923	75.5679
ENSG00000050165	697.398	798.386	1108.43	1068.08	1170.57	1519.49	1248.3	948.925
ENSG00000050327	85.9616	54.3302	51.0349	51.566	0	7.39583	43.8	10.4961
ENSG00000050344	109.532	43.1956	111.228	60.6077	130.872	18.343	72.4384	106.068
ENSG00000050393	126.169	167.057	155.045	178.182	209.94	183.903	134.769	194.279
ENSG00000050405	2790.98	3074.34	1750.75	2327.37	3733.47	3836.09	3183.92	3289.39
ENSG00000050426	237.088	175.26	148.292	97.0319	77.2506	107.294	132.242	68.8303
ENSG00000050438	42.9808	20.8901	60.1781	96.9915	110.877	5.14883	63.173	83.2157
ENSG00000050555	0	22.832	0	1.52125	0	16.0802	0.842307	0
ENSG00000050628	0	17.0334	0.481148	18.1944	38.1709	17.4321	1.68461	0
ENSG00000050730	2.77296	11.171	12.0386	3.0324	17.2678	16.1066	12.6346	1.92503
ENSG00000050748	124.783	147.972	100.152	163.816	109.968	99.5362	143.192	159.602
ENSG00000050767	0	0	0	0	0	0	0	0
ENSG00000050820	90.1211	119.932	106.899	103.056	113.604	292.884	110.342	113.624
ENSG00000051009	47.1402	54.884	61.6286	35.6484	39.0797	64.7723	21.0577	30.5912
ENSG00000051108	223.223	195.642	201.758	82.6457	518.033	597.851	559.292	716.007
ENSG00000051128	183.015	495.78	475.707	219.89	236.296	401.619	265.327	275.996
ENSG00000051180	18.0242	3.87488	5.77872	13.661	2.72649	9.02498	5.89615	12.4473
ENSG00000051341	1.38648	15.5177	7.22499	3.79303	3.63532	0.319492	0	16.2581
ENSG00000051382	65.1645	76.1185	70.2999	38.6859	67.2534	41.254	22.7423	33.4003
ENSG00000051523	88.7346	103.897	65.0009	62.9148	186.31	122.368	70.7538	34.3629
ENSG00000051596	0	3.38483	0.963708	0	0	2.90183	0.842307	0
ENSG00000051620	1329.63	1696.62	1782.05	1278.14	1767.67	1742.31	946.753	1274.82
ENSG00000051825	130.329	62.6064	115.073	141.027	107.242	57.6326	128.873	154.049
ENSG00000052126	1229.81	1421.54	945.643	713.35	237.205	375.936	214.788	277.429
ENSG00000052344	0	0	0	0	0	0	0	0
ENSG00000052723	106.759	75.7832	127.112	119.075	242.658	138.527	142.35	187.332
ENSG00000052749	238.474	66.9896	67.8976	61.3632	167.225	89.2015	109.5	87.8845
ENSG00000052795	91.5075	137.845	123.745	65.9523	402.612	378.162	311.654	239.151
ENSG00000052802	564.296	472.159	1094.42	663.397	1073.33	1238.51	997.292	750.187
ENSG00000052841	784.746	1075.64	595.138	530.61	695.255	594.225	601.407	688.382
ENSG00000052850	0	0	0	0	0	1.29909	0	0
ENSG00000053108	2.77296	0	0	0	0	0	0	0
ENSG00000053254	783.36	1450.71	1107.96	974.274	737.061	1226.88	870.103	644.158
ENSG00000053328	0	29.629	0	3.78798	0	0	0	0
ENSG00000053371	267.59	365.575	249.901	136.458	173.587	184.93	134.769	134.773
ENSG00000053372	202.426	178.164	146.86	163.709	306.276	194.829	193.731	215.101
ENSG00000053438	42.9808	108.289	7.22216	15.9226	6.36181	3.85502	3.36923	7.64781
ENSG00000053501	36.0484	65.9822	70.2991	62.1693	37.262	55.742	60.6461	57.4109
ENSG00000053524	2.77296	2.43204	2.88901	13.6509	12.7236	11.5862	0	14.3331
ENSG00000053702	0	4.36493	2.88901	0	0	0	0	0
ENSG00000053747	2.77296	8.75716	8.18516	6.05976	5.45298	3.2266	0	14.3593
ENSG00000053770	192.72	109.36	131.451	102.387	106.333	95.9425	125.504	135.853
ENSG00000053900	137.261	131.112	85.2331	150.119	64.5269	130.424	127.188	127.243
ENSG00000053918	0	0	0	0	0	0	0	0
ENSG00000054116	180.242	289.293	266.263	291.902	336.267	288.493	287.227	410.303
ENSG00000054118	2090.81	1483.2	2028.05	1961.47	2492.01	1496.64	1850.55	1973.16
ENSG00000054148	163.604	383.044	229.68	238.044	280.829	255.987	332.711	248.332
ENSG00000054179	0	0	0	0	0	0	0	0
ENSG00000054219	2.77296	0	3.37086	0	3.63532	0	0	0.94944
ENSG00000054267	2297.39	1516.58	1932.74	2186.43	1445.95	1508.04	1284.52	1398.61
ENSG00000054277	228.769	64.512	62.5867	63.6754	146.322	162.737	80.0192	78.4031
ENSG00000054282	786.133	643.054	689.986	974.832	754.329	381.592	788.4	1055.12
ENSG00000054356	19.4107	12.1238	27.9271	1.5162	82.7036	45.3757	174.358	29.5503
ENSG00000054392	9.70535	26.6341	38.9977	34.112	85.43	232.165	164.25	126.11
ENSG00000054523	500.519	549.746	419.86	595.117	565.292	402.8	724.384	714.317
ENSG00000054598	54.0726	191.395	30.3314	71.9767	81.7947	125.249	15.1615	64.0047
ENSG00000054611	531.021	390.639	391.454	386.606	434.421	442.699	368.088	407.39
ENSG00000054654	334.141	1083.34	333.673	637.47	106.333	233.047	127.188	138.584
ENSG00000054690	0	0	1.44415	0.760627	0	0	0	1.91195
ENSG00000054793	1611.09	706.276	852.235	754.278	339.903	426.849	325.131	208.534
ENSG00000054796	0	0	0	0	0	0	0.842307	0
ENSG00000054803	0	0	0	15.1721	0	0	0	0
ENSG00000054938	0	0.480946	0	0.760627	0	1.93279	0	0
ENSG00000054965	131.715	117.019	90.5236	147.036	43.6239	76.2793	86.7577	216.09
ENSG00000054967	0	5.83508	0	0	0	0.649545	0	0
ENSG00000054983	63.778	43.7403	112.665	40.1566	43.6239	62.5095	78.3346	69.7797
ENSG00000055044	580.934	375.766	588.391	616.228	760.691	677.908	641.838	772.947
ENSG00000055070	271.75	377.218	382.31	389.709	435.33	364.936	362.192	402.643
ENSG00000055118	23.5701	35.4277	27.9214	0	6.36181	31.2494	33.6923	0.962513
ENSG00000055130	296.706	235.425	213.791	272.916	445.327	279.238	383.25	423.517
ENSG00000055147	201.039	251.741	199.823	175.945	281.737	255.72	212.261	259.272
ENSG00000055163	205.199	45.6641	152.145	188.07	63.6181	76.3532	64.0154	136.646
ENSG00000055208	241.247	222.83	219.087	197.842	317.182	265.321	299.019	333.629
ENSG00000055211	537.953	417.338	273.483	304.721	418.971	278.626	340.292	453.172
ENSG00000055332	1411.43	775.762	1412.23	930.056	963.36	801.528	873.473	894.585
ENSG00000055483	291.16	224.191	263.381	303.139	449.871	278.908	337.765	322.95
ENSG00000055609	1687.34	1380.5	1195.09	1449.46	1019.71	840.025	1095.84	1064.74
ENSG00000055732	20.7972	138.77	41.4133	0.755575	0	58.3138	38.7461	12.4081
ENSG00000055813	0	0.480946	0	0	0	0	0	0
ENSG00000055917	378.508	240.308	253.757	247.156	192.672	207.997	258.588	267.804
ENSG00000055950	94.2805	133.797	234.002	111.368	138.142	210.004	160.038	120.505
ENSG00000055955	2.77296	0	0.481148	0	0	0	0.842307	0
ENSG00000055957	0	0	0	0	0	0.319492	0	0
ENSG00000056050	94.2805	97.5714	69.8166	127.432	138.142	88.2378	56.4346	125.239
ENSG00000056097	1759.44	1446.53	1453.62	1612.66	2060.32	1635.23	1487.51	1737.9
ENSG00000056277	108.145	77.2533	74.1469	83.4012	79.0682	46.7329	81.7038	96.5994
ENSG00000056291	0	0	0	0	0	0.638983	0	0
ENSG00000056487	0	0	0	0	0	0.969036	0	0
ENSG00000056558	16.6377	24.2203	25.5213	16.6833	9.99713	3.21604	23.5846	38.2521
ENSG00000056586	691.852	417.555	403.523	611.765	817.038	609.799	798.507	633.871
ENSG00000056736	0	0	0.963002	0	0	0	0	6.72452
ENSG00000056972	12.4783	40.7454	66.9212	120.5	19.0854	9.64812	17.6885	16.232
ENSG00000056998	45.7538	62.1619	47.1864	13.6509	12.7236	42.8673	9.26538	2.86139
ENSG00000057019	1577.81	952.455	1413.22	1379.92	903.377	711.864	897.9	1049.75
ENSG00000057149	0	0	0	0	0	0	2.52692	0
ENSG00000057252	166.377	177.084	163.24	184.951	124.51	74.7505	116.238	132.003
ENSG00000057294	0	0	0	0	9.0883	4.49929	10.95	17.1945
ENSG00000057468	0	0	0.481148	0	0	0	0	0
ENSG00000057593	0	0	0	0	0	0	0	0
ENSG00000057608	776.428	782.205	819.032	695.196	1098.78	924.717	1029.3	870.226
ENSG00000057657	55.4591	89.4317	64.5204	83.4063	166.316	186.528	93.4961	152.865
ENSG00000057663	159.445	45.6823	102.555	124.324	121.783	96.0112	148.246	206.609
ENSG00000057704	11.0918	3.89308	2.8883	6.06481	16.3589	1.28325	3.36923	1.91195
ENSG00000057757	110.918	78.5323	132.414	45.5315	85.43	98.179	53.9077	119.504
ENSG00000057935	80.4157	121.819	96.2938	126.631	134.507	90.5059	85.073	117.605
ENSG00000058056	224.609	66.4358	118.933	234.971	51.8033	72.1681	91.8115	136.711
ENSG00000058063	328.595	150.187	154.563	207.71	299.005	259.501	314.181	192.014
ENSG00000058085	0	1.46104	1.44415	16.6782	7.27064	0.324772	45.4846	82.2793
ENSG00000058091	504.678	577.724	379.891	295.664	504.401	552.417	787.557	664.345
ENSG00000058262	956.67	1054.68	1490.72	1180.56	2324.79	2040.79	1437.82	1693.17
ENSG00000058272	2625.99	1813.7	2052.16	2801.76	4077.01	3298.2	3090.43	3052.35
ENSG00000058335	0	0	1.44415	0	0	0	6.73846	0
ENSG00000058404	9.70535	0	8.18658	8.34669	0	1.60274	0	4.77335
ENSG00000058453	19.4107	30.1282	33.2253	35.6383	22.7208	100.196	121.292	52.6114
ENSG00000058600	33.2755	32.0793	62.1076	48.4831	83.6124	69.5436	49.6961	72.5758
ENSG00000058668	1842.63	1298.81	1418.99	2113.48	709.796	551.862	832.2	683.752
ENSG00000058673	1975.73	1019.22	779.524	1312.92	1202.38	843.159	1346.85	1411.92
ENSG00000058729	122.01	75.7012	86.1933	109.927	184.493	117.858	169.304	195.019
ENSG00000058799	79.0292	109.695	99.6654	75.0495	102.698	131.755	42.9577	64.1485
ENSG00000058804	15.2513	14.6104	25.0345	26.5563	19.9943	36.356	48.8538	32.4901
ENSG00000058866	0	0	7.22499	0	9.0883	1.93279	0	0
ENSG00000059122	106.759	117.935	106.89	61.4239	138.142	109.839	23.5846	36.314
ENSG00000059145	27.7296	55.9096	35.6311	53.8176	8.17947	52.2224	30.3231	58.3865
ENSG00000059377	44.3673	20.9083	34.6652	35.6383	9.0883	0.319492	10.1077	0.962513
ENSG00000059378	20.7972	30.5818	55.8527	34.8727	41.8062	4.82406	0.842307	15.2695
ENSG00000059573	45.7538	48.4678	40.9294	82.6558	111.786	129.817	151.615	139.507
ENSG00000059588	33.2755	30.6182	38.5173	40.1667	15.4501	20.3022	36.2192	115.693
ENSG00000059691	76.2563	22.8503	32.7385	47.6922	44.5327	47.7178	48.0115	42.076
ENSG00000059728	58.2321	20.4	23.5911	5.29913	198.125	82.4816	96.8653	139.638
ENSG00000059758	116.464	156.531	87.6374	119.075	155.41	101.831	148.246	169.175
ENSG00000059769	177.469	205.86	162.264	130.403	159.045	172.008	143.192	129.947
ENSG00000059804	212.131	132.037	174.78	120.536	203.578	145.049	170.146	110.946
ENSG00000059915	62.3915	24.2931	13.0037	15.9176	0	15.1376	0	0
ENSG00000060069	15.2513	52.4793	67.8941	23.5289	28.1737	102.103	85.073	31.593
ENSG00000060138	1514.03	1486.53	1013.08	1681.4	1190.57	1111.78	1180.91	1330.44
ENSG00000060140	0	0	2.88901	0	0.90883	3.8603	20.2154	21.0446
ENSG00000060237	3018.36	1353.64	1454.57	1728.54	1983.98	1863.41	2275.07	2738.83
ENSG00000060303	0	0	0	0	0	0	3.36923	0
ENSG00000060339	2517.84	2248.6	2070.96	2575.22	1959.44	1988.34	1946.57	2344.29
ENSG00000060491	192.72	203.791	181.53	172.127	66.3446	124.354	84.2307	106.159
ENSG00000060558	0	0	0	0	28.1737	0	0	0
ENSG00000060566	0	0.980098	0	0	0	0	0	0
ENSG00000060642	30.5025	37.4152	31.2944	41.7233	36.3532	23.5183	28.6384	44.8982
ENSG00000060656	54.0726	70.8827	117.011	18.2096	17.2678	43.1551	25.2692	0.94944
ENSG00000060688	18.0242	27.2152	30.8118	25.7754	0	35.4187	27.7961	21.9679
ENSG00000060709	0	0.961892	0	0	0	0	0	0
ENSG00000060718	184.402	73.2965	105.925	73.5181	1539.56	623.407	1224.71	902.612
ENSG00000060749	992.718	686.43	521.467	711.159	556.204	485.984	631.73	721.39
ENSG00000060762	216.291	246.143	244.607	307.054	349.9	129.534	169.304	277.246
ENSG00000060971	214.904	196.132	219.569	172.081	164.498	204.29	91.8115	82.2793
ENSG00000060982	891.505	336.245	562.406	742.264	2731.94	1324.63	2172.31	2556.84
ENSG00000061273	1123.05	2030.69	1076.14	1187.9	720.702	1144.87	1695.56	900.438
ENSG00000061337	29.116	9.22901	33.7022	56.8348	13.6325	6.74629	24.4269	9.55977
ENSG00000061455	127.556	285.482	389.056	423	159.045	269.009	251.008	270.443
ENSG00000061492	0	0	0	0	0	0	0	0
ENSG00000061656	9.70535	4.85498	20.7049	3.80314	0	6.44264	10.1077	10.4961
ENSG00000061676	895.665	809.665	463.697	688.3	1094.23	983.699	747.969	1040.99
ENSG00000061794	313.344	202.248	290.344	338.859	428.968	448.413	446.423	438.125
ENSG00000061918	314.73	393.698	129.526	129.719	34.5356	36.7336	16.8461	14.3854
ENSG00000061936	890.119	845.264	734.775	802.584	737.97	708.276	838.938	637.826
ENSG00000061938	22.1836	73.741	157.453	224.408	70.8888	87.5354	116.238	129.129
ENSG00000061987	159.445	138.189	132.896	217.557	254.472	154.938	213.104	157.625
ENSG00000062038	0	0	0.963002	0	0	0	0	0
ENSG00000062096	0	0	0	0	0	0	0	0
ENSG00000062194	819.408	659.568	713.086	759.627	681.623	644.082	678.9	615.4
ENSG00000062282	0	2.41383	5.29616	0	0	5.48417	0.842307	0
ENSG00000062370	2.77296	22.8411	18.7761	43.9395	28.1737	8.72133	34.5346	32.4509
ENSG00000062485	70.7104	125.803	199.82	163.009	123.601	185.009	190.361	116.59
ENSG00000062524	0	0	0	8.33659	0	4.16395	6.73846	0
ENSG00000062582	0	7.26881	6.25987	6.06481	0.90883	1.28325	5.05384	0
ENSG00000062598	70.7104	132.064	97.7436	72.7727	72.7064	102.124	96.023	86.9743
ENSG00000062650	647.485	519.102	587.434	669.411	790.682	706.578	726.069	843.158
ENSG00000062716	701.558	424.289	610.552	830.083	1503.21	921.298	1518.68	1453.37
ENSG00000062725	173.31	296.598	238.342	228.911	164.498	302.5	269.538	233.219
ENSG00000062822	0	3.39393	14.9262	13.6458	0	11.9321	0.842307	11.4586
ENSG00000063015	0	0	2.40645	0	7.27064	0	0.842307	0
ENSG00000063046	1125.82	685.913	395.31	1092.58	798.862	341.555	907.165	887.952
ENSG00000063127	12.4783	26.716	24.5583	5.29913	0	5.46832	0	0
ENSG00000063169	0	15.5268	3.85201	9.86289	12.7236	8.71605	9.26538	12.4473
ENSG00000063176	48.5267	164.606	117.486	81.8749	102.698	95.0791	25.2692	76.4128
ENSG00000063177	1620.79	5254.04	4804.35	3360.55	3267.24	6106.76	3272.36	3210.14
ENSG00000063180	91.5075	29.6199	166.597	127.356	29.9914	13.1942	40.4308	6.6853
ENSG00000063241	207.972	241.86	284.555	278.946	584.378	352.816	363.877	387.983
ENSG00000063244	393.76	510.609	577.3	496.71	633.455	617.3	571.927	559.122
ENSG00000063245	465.857	870.792	710.222	479.875	343.538	924.403	514.65	338.22
ENSG00000063322	227.382	295.019	232.086	357.778	202.669	168.398	186.15	154.711
ENSG00000063438	127.556	234.917	82.3307	287.287	61.8005	26.0901	8.42307	46.7579
ENSG00000063515	0	0	0	0	0	0	0	0
ENSG00000063587	146.967	117.953	116.046	82.6659	90.883	180.719	123.819	138.662
ENSG00000063601	124.783	72.943	65.003	66.7078	92.7007	99.5731	80.8615	101.268
ENSG00000063660	490.813	933.761	624.492	467	492.586	677.525	507.069	684.44
ENSG00000063761	19.4107	14.0567	20.7056	15.157	4.54415	11.5809	6.73846	11.4717
ENSG00000063854	23.5701	66.5086	96.3059	62.9704	89.9742	180.001	85.073	80.2367
ENSG00000063978	141.421	86.3822	104.002	90.2166	143.595	139.177	92.6538	140.404
ENSG00000064012	84.5752	16.5342	28.4068	21.2369	36.3532	15.1376	13.4769	41.1397
ENSG00000064042	350.779	199.045	315.386	369.183	159.954	115.69	263.642	209.248
ENSG00000064102	241.247	185.442	149.262	229.758	413.518	194.642	279.646	447.292
ENSG00000064115	145.58	50.0472	92.9279	75.8101	120.874	136.967	218.158	88.9516
ENSG00000064195	0	0	0	0	0	0	3.36923	0
ENSG00000064199	140.034	81.5909	81.8552	53.8429	57.2563	50.8335	58.9615	56.3961
ENSG00000064201	0	2.43204	0.962296	0.755575	0	0	0	0
ENSG00000064205	163.604	58.8226	92.4517	105.368	89.0654	19.9563	28.6384	19.1065
ENSG00000064218	0	0	0.481854	0.755575	0	0	0	0
ENSG00000064225	8.31887	26.7069	38.5243	18.1843	23.6296	38.9753	46.3269	3.85005
ENSG00000064270	0	0	2.40786	0	0	0	3.36923	0
ENSG00000064300	0	2.42294	0.963708	0	0	5.46832	3.36923	15.2695
ENSG00000064309	12.4783	1.93289	3.37157	18.95	19.0854	0.644264	4.21154	29.668
ENSG00000064313	841.592	349.068	387.616	476.828	516.216	461.932	494.434	406.414
ENSG00000064393	1421.14	872.626	1113.22	1722.51	339.903	302.976	393.358	647.503
ENSG00000064419	511.61	372.753	430.463	417.827	414.427	402.76	411.046	400.639
ENSG00000064489	0	9.24721	0.481854	0.760627	0	2.57706	0	0
ENSG00000064490	38.8214	130.694	106.413	46.272	69.0711	212.948	75.8077	99.5131
ENSG00000064545	62.3915	105.875	175.265	112.944	90.883	188.967	153.3	125.2
ENSG00000064547	8.31887	2.43204	4.8143	20.451	0	9.32863	8.42307	9.59898
ENSG00000064601	1283.88	1925.76	2034.33	1138.05	578.925	1210.13	623.307	521.066
ENSG00000064607	532.408	542.133	521.006	454.876	426.241	506.616	479.273	408.313
ENSG00000064651	228.769	256.86	267.245	249.418	522.577	450.074	510.438	530.56
ENSG00000064652	61.005	70.8554	91.9699	48.5134	283.555	223.591	176.885	101.412
ENSG00000064655	12.4783	10.6809	25.0381	112.96	46.3503	13.5348	24.4269	102.309
ENSG00000064666	5601.37	7773.42	3891.49	3481.1	4638.67	6022.38	3554.54	3230.98
ENSG00000064687	20.7972	14.5285	31.7826	18.9247	0	12.2305	9.26538	13.3837
ENSG00000064692	103.986	63.0783	21.1832	49.2993	63.6181	85.0217	32.0077	35.3123
ENSG00000064703	101.213	75.7923	88.1179	66.723	187.219	90.4848	60.6461	90.7982
ENSG00000064726	98.4399	42.7329	60.667	93.2944	131.78	74.4627	80.8615	122.326
ENSG00000064763	5.54591	5.81687	14.9255	7.57091	0	13.5612	2.52692	42.0107
ENSG00000064787	0	7.74976	0.963002	3.0324	0	2.58762	10.95	0
ENSG00000064835	0	0	0	0	0	0	0	0
ENSG00000064886	0	8.29442	13.4834	3.79303	0	0.324772	0	0
ENSG00000064932	65.1645	77.6705	118.936	58.3713	40.8974	97.6456	50.5384	56.4222
ENSG00000064933	336.914	160.214	165.152	199.393	299.005	167.408	279.646	259.142
ENSG00000064961	88.7346	186.477	181.039	156.179	154.501	129.753	134.769	117.657
ENSG00000064989	1.38648	8.75716	13.4792	1.5162	14.5413	9.64812	37.0615	19.198
ENSG00000064995	201.039	230.607	291.798	235.757	256.29	479.222	224.896	264.851
ENSG00000064999	245.407	153.916	166.6	151.58	121.783	118.88	131.4	94.6482
ENSG00000065000	1687.34	1705.48	1708.36	2018.03	1653.16	2387.16	1879.19	1748.33
ENSG00000065029	15.2513	82.081	81.3705	36.4242	33.6267	77.2958	57.2769	35.3384
ENSG00000065054	352.165	529.919	188.269	297.906	387.162	532.995	235.846	220.733
ENSG00000065057	90.1211	113.126	85.7036	124.369	39.0797	78.9619	30.3231	44.8721
ENSG00000065060	24.9566	39.8472	25.5192	16.6833	123.601	154.204	173.515	132.926
ENSG00000065135	424.262	685.558	648.598	449.466	948.819	683.049	829.673	547.912
ENSG00000065150	841.592	825.056	615.845	642.129	1293.27	859.583	1019.19	839.465
ENSG00000065154	62.3915	73.251	49.5985	97.0268	191.763	168.388	118.765	122.182
ENSG00000065183	98.4399	95.6112	130.477	176.59	111.786	124.28	188.677	285.961
ENSG00000065243	693.239	963.237	642.315	758.101	677.079	477.299	603.092	530.717
ENSG00000065268	95.667	226.686	174.298	87.1639	170.86	448.508	162.565	129.207
ENSG00000065308	497.746	617.045	469.921	980.126	1052.43	943.995	1176.7	1281.98
ENSG00000065320	1.38648	31.9973	5.29545	15.162	0.90883	0.319492	9.26538	0
ENSG00000065325	0	10.2	12.5176	7.58101	4.54415	22.2086	18.5308	0
ENSG00000065328	1.38648	6.76056	7.70472	0	0	6.10203	7.58077	0
ENSG00000065357	185.788	351.318	299.491	394.319	268.105	262.786	290.596	373.689
ENSG00000065361	5.54591	0.490049	0	3.04251	0	5.13827	0	1.92503
ENSG00000065371	1.38648	4.83677	0	0	0	0	3.36923	0
ENSG00000065413	80.4157	40.7272	52.9658	144.009	557.113	218.794	419.469	759.995
ENSG00000065427	501.905	448.237	487.753	508.663	622.549	536.342	692.377	616.559
ENSG00000065457	171.923	73.2328	65.9716	39.3909	126.327	71.1252	139.823	116.616
ENSG00000065485	120.624	102.426	126.146	172.107	249.928	222.622	320.077	299.332
ENSG00000065491	62.3915	57.2341	84.2659	50.0347	78.1594	62.1108	69.9115	76.3735
ENSG00000065518	537.953	486.341	660.619	386.657	337.176	592.372	416.1	266.567
ENSG00000065526	912.302	549.183	350.066	783.917	669.808	703.99	1038.56	1257.06
ENSG00000065534	11028	7964.67	8184.57	7055.69	13920.6	8102.95	9967.02	6603.81
ENSG00000065548	1911.95	1671.56	1450.28	1265.92	2154.84	1404.99	1771.37	1914.72
ENSG00000065559	238.474	155.913	124.701	155.388	228.116	163.361	140.665	181.531
ENSG00000065600	26.3431	16.0078	32.2659	19.7056	21.8119	35.1784	20.2154	13.3967
ENSG00000065609	0	0	0	0	0	0	0	0
ENSG00000065613	2305.71	1580.07	1561.55	2045.46	2093.04	1408.51	1654.29	1614.85
ENSG00000065615	103.986	136.466	115.552	84.1568	129.963	89.9356	115.396	153.866
ENSG00000065618	0	0	0	0	0	0	0	0
ENSG00000065621	22.1836	14.084	8.18728	16.658	0	3.55137	5.89615	18.1832
ENSG00000065665	24.9566	16.4705	16.8494	12.8953	31.8091	28.6301	21.0577	33.5049
ENSG00000065675	1.38648	0	0.963708	9.84268	13.6325	3.53553	5.05384	0
ENSG00000065717	12.4783	13.5575	16.3703	15.157	19.0854	84.3933	8.42307	6.69837
ENSG00000065802	223.223	250.462	286.974	206.939	323.544	289.51	238.373	140.417
ENSG00000065809	716.809	1293.08	430.942	709.562	550.751	747.47	642.68	570.842
ENSG00000065833	359.098	243.693	467.06	226.735	713.432	610.72	658.684	731.538
ENSG00000065882	314.73	432.084	197.415	335.806	391.706	151.972	207.208	319.44
ENSG00000065883	482.494	337.416	276.858	376.008	431.694	359.557	567.715	465.489
ENSG00000065911	268.977	98.6243	227.285	150.094	1212.38	1150.65	1243.25	1161.41
ENSG00000065923	393.76	127.727	130.017	208.465	253.564	247.648	286.384	427.263
ENSG00000065970	56.8456	58.7953	86.1912	53.1277	51.8033	77.9295	104.446	68.7519
ENSG00000065978	3643.66	2844.97	2449.44	2872.31	3828.9	3007.37	3873.77	3580.02
ENSG00000065989	124.783	221.731	159.369	141.052	133.598	118.262	125.504	81.2253
ENSG00000066027	202.426	208.147	139.637	196.361	144.504	114.616	126.346	210.223
ENSG00000066032	0	0	0.481148	0	1.81766	1.28325	0	0.962513
ENSG00000066044	76.2563	126.829	150.225	124.313	57.2563	211.35	168.461	143.357
ENSG00000066056	0	0	1.44556	0	14.5413	0	0	6.71144
ENSG00000066084	92.894	115.548	111.233	90.1458	239.022	144.65	138.981	132.874
ENSG00000066117	80.4157	154.334	197.906	254.626	287.19	190.367	246.796	232.165
ENSG00000066135	407.624	440.768	308.635	304.863	352.626	314.285	310.811	412.982
ENSG00000066136	26.3431	38.8216	78.4893	35.608	67.2534	82.1199	65.7	39.1624
ENSG00000066185	0	0	4.81572	0	0	1.6133	0	0
ENSG00000066230	0	0	0	0	0	0	0	0
ENSG00000066248	0	0	0	16.6883	9.0883	6.13371	5.05384	110.88
ENSG00000066279	115.078	131.139	127.13	214.525	52.7122	92.7951	97.7076	80.2367
ENSG00000066294	0	4.36493	4.33386	0.760627	7.27064	0	2.52692	14.3723
ENSG00000066322	178.856	198.001	302.864	264.691	485.315	231.521	245.954	219.914
ENSG00000066336	0	0	3.37157	0	3.63532	0	0	0
ENSG00000066379	6.93239	27.197	23.5981	43.98	1.81766	32.5221	36.2192	28.6662
ENSG00000066382	1.38648	1.45194	0	6.82038	5.45298	0	6.73846	3.82391
ENSG00000066405	0	0	0	0.755575	5.45298	0	1.68461	0
ENSG00000066422	270.363	177.756	169.474	196.361	289.008	169.111	242.585	270.43
ENSG00000066427	206.585	439.198	215.231	407.168	142.686	197.538	241.742	317.345
ENSG00000066455	791.679	324.983	251.34	605.695	881.565	386.094	553.396	865.388
ENSG00000066468	0	0.480946	0.963002	0	0	0	0	0
ENSG00000066557	48.5267	75.2294	63.5525	59.9026	151.775	77.9137	42.9577	60.22
ENSG00000066583	12.4783	34.4476	24.5604	39.4314	1.81766	21.8997	13.4769	22.0201
ENSG00000066629	287.001	194.753	118.928	206.178	88.1565	148.741	96.023	104.143
ENSG00000066651	59.6185	45.1376	75.1057	94.05	129.054	74.1009	90.1269	110.88
ENSG00000066654	278.682	197.956	300.931	381.292	412.609	288.485	283.015	387.904
ENSG00000066697	403.465	371.727	214.265	339.564	558.022	399.837	405.992	472.318
ENSG00000066735	0	2.42294	0	0	0	0	0	0
ENSG00000066739	134.488	181.485	100.637	189.571	121.783	161.396	200.469	207.467
ENSG00000066777	1073.13	781.733	710.214	824.023	729.791	677.293	677.215	811.343
ENSG00000066813	0	0	0	0.755575	0	0.644264	17.6885	0
ENSG00000066827	63.778	100.076	91.4901	97.8026	103.607	72.1787	58.9615	88.9254
ENSG00000066855	49.9132	54.8476	51.0335	81.089	206.304	93.0513	177.727	139.638
ENSG00000066923	1.38648	0	0.963002	3.79303	0	0	0	0
ENSG00000066926	40.2079	29.1208	74.1462	11.374	32.7179	80.1977	105.288	66.8922
ENSG00000066933	486.654	514.256	460.793	732.336	637.09	430.463	581.192	552.737
ENSG00000067048	0	0	174.784	46.972	0	0	211.419	39.2277
ENSG00000067057	278.682	357.78	219.09	189.551	495.313	863.744	347.873	194.161
ENSG00000067064	201.039	154.379	312.006	259.316	222.663	370.985	306.6	326.918
ENSG00000067066	1321.31	1346.06	1461.39	1382.85	851.574	561.228	908.85	766.745
ENSG00000067082	1056.5	1792.34	1412.74	1277.62	927.007	540.075	715.119	871.458
ENSG00000067113	72.0968	364.041	152.636	73.5383	154.501	221.68	140.665	110.815
ENSG00000067141	91.5075	191.84	149.749	125.84	127.236	221.025	175.2	89.9272
ENSG00000067167	1925.82	1522.56	682.281	1028.75	1697.69	1586.19	1273.57	1248.3
ENSG00000067177	5.54591	32.451	10.1112	21.9925	50.8945	13.886	10.1077	31.5799
ENSG00000067182	723.741	504.136	702.501	412.412	611.643	491.241	581.192	457.087
ENSG00000067191	66.5509	19.4199	19.2622	12.1195	3.63532	11.9426	16.8461	22.9304
ENSG00000067208	2474.86	1691.96	1285.6	1290.12	1670.43	1377.45	1324.11	1195.75
ENSG00000067221	48.5267	82.48	76.5668	31.0796	101.789	142.818	130.558	179.593
ENSG00000067225	8072.07	5054.56	7354.42	5881.38	5064	4013.22	5206.3	6156.81
ENSG00000067248	1669.32	1238.48	1466.16	947.535	1160.58	1142.53	839.78	963.337
ENSG00000067334	723.741	615.729	589.352	751.205	772.506	711.534	830.515	847.074
ENSG00000067365	48.5267	43.7039	65.4848	58.3662	91.7919	91.5436	49.6961	68.8042
ENSG00000067369	1282.49	740.27	724.669	895.239	806.132	624.397	943.384	988.532
ENSG00000067445	106.759	147.074	133.857	101.621	40.8974	70.2565	124.661	84.1259
ENSG00000067533	413.17	310.782	298.54	489.668	756.147	680.797	619.096	579.335
ENSG00000067560	677.988	729.653	761.721	810.322	1051.52	1141.89	1308.1	1447.27
ENSG00000067596	191.334	174.289	146.857	244.829	202.669	142.277	212.261	232.413
ENSG00000067601	4.15943	1.47015	0.481148	8.33659	21.8119	10.2924	0	8.57111
ENSG00000067606	1.38648	10.1909	3.36945	15.9075	0	8.39127	0	0
ENSG00000067646	0	0	29.3726	6.05976	0	0	21.0577	21.0446
ENSG00000067704	194.107	255.244	118.93	300.218	302.64	225.577	299.861	270.535
ENSG00000067715	27.7296	61.6537	78.9612	262.968	241.749	223.628	560.977	1683.23
ENSG00000067798	317.503	168.935	301.426	251.674	1063.33	742.873	548.342	635.548
ENSG00000067829	178.856	213.792	109.293	175.109	129.054	113.396	151.615	127.191
ENSG00000067836	15.2513	47.9869	41.4091	29.523	104.515	150.747	71.5961	25.8048
ENSG00000067840	0	0	1.926	15.1519	0	0.974317	0	0
ENSG00000067842	8.31887	1.47015	0	28.0573	0	2.247	0	0
ENSG00000067900	4123.39	2964.61	2572.17	4003.55	3746.2	2893.02	2968.29	3227.63
ENSG00000067955	156.672	138.244	154.564	163.02	201.76	232.307	222.369	234.195
ENSG00000067992	11.0918	1.45194	3.37157	3.78798	2.72649	0.319492	0	0.962513
ENSG00000068001	15.2513	41.2719	75.1134	41.688	23.6296	75.6139	32.85	18.1701
ENSG00000068024	80.4157	85.9376	53.9253	90.957	58.1651	65.3532	53.0654	79.3264
ENSG00000068028	126.169	147.954	138.674	109.922	79.0682	84.0369	130.558	120.427
ENSG00000068078	0	0	0	21.2218	0	0	0.842307	0
ENSG00000068079	140.034	95.0483	290.824	71.2565	62.7093	95.623	32.0077	40.1118
ENSG00000068097	280.069	116.084	170.449	226.644	176.313	241.919	189.519	259.076
ENSG00000068120	106.759	134.424	134.34	77.3869	124.51	155.545	96.023	112.975
ENSG00000068137	20.7972	27.6779	54.8911	59.8976	8.17947	35.1309	19.3731	24.8815
ENSG00000068305	592.026	587.552	425.155	1589.65	976.084	532.653	736.177	1125.1
ENSG00000068308	309.185	454.526	431.917	316.846	239.931	412.287	319.234	359.591
ENSG00000068323	519.929	393.371	438.645	255.472	245.384	326.658	311.654	238.215
ENSG00000068354	23.5701	46.6715	32.7435	49.2943	26.3561	40.9292	55.5923	62.2496
ENSG00000068366	1318.54	722.34	1457.04	902.901	612.552	392.755	450.634	589.635
ENSG00000068383	250.952	391.366	250.382	165.281	222.663	126.952	77.4923	49.75
ENSG00000068394	15.2513	56.2995	43.8184	44.7355	86.3389	87.3796	76.65	53.5216
ENSG00000068400	313.344	441.449	422.761	360.861	296.279	345.204	355.454	316.552
ENSG00000068438	61.005	53.3592	92.9279	38.6606	179.948	162.706	137.296	119.373
ENSG00000068489	83.1887	57.3069	61.6371	97.7875	54.5298	26.3884	56.4346	85.1146
ENSG00000068615	0	4.34672	0	0	0	0	32.0077	0
ENSG00000068650	202.426	109.686	78.0032	79.588	140.869	69.2452	69.0692	80.1974
ENSG00000068654	231.542	142.654	96.7821	222.101	139.96	142.015	133.085	258.284
ENSG00000068697	1190.98	2604.55	2775.85	1276.83	1362.34	2250.55	2159.68	1185.49
ENSG00000068724	65.1645	163.699	104.976	140.236	79.0682	87.9341	80.0192	124.133
ENSG00000068745	507.451	350.021	362.585	396.505	352.626	246.795	332.711	340.001
ENSG00000068781	0	0	0	0	0	0	0	0
ENSG00000068784	115.078	174.67	124.224	210.889	263.561	144.629	211.419	215.985
ENSG00000068796	481.108	432.002	349.082	470.819	473.501	441.408	480.957	462.51
ENSG00000068831	13.8648	16.0442	2.8883	0	0	19.3279	6.73846	2.87447
ENSG00000068878	464.47	447.738	397.234	282.009	870.659	771.467	549.184	648.827
ENSG00000068885	77.6428	96.1285	90.0467	75.8051	84.5212	52.2276	73.2807	133.824
ENSG00000068903	59.6185	197.139	184.892	134.095	135.416	150.673	152.458	113.742
ENSG00000068912	515.77	766.569	793.512	642.155	1464.13	1237.18	1011.61	1233.5
ENSG00000068971	27.7296	64.594	60.6734	76.5808	65.4358	33.1664	97.7076	44.8851
ENSG00000068976	0	0	0	11.3892	0	0.324772	0	8.57111
ENSG00000068985	0	0	0	0	0	1.28325	0	0
ENSG00000069011	248.18	131.039	36.1094	237.132	187.219	51.248	0.842307	61.3002
ENSG00000069018	0	0	0	0	0	0	0.842307	0
ENSG00000069020	353.552	286.934	330.789	530.686	137.233	178.047	98.55	142.434
ENSG00000069122	0	0	0	0	0	0	0	0
ENSG00000069188	0	11.1528	0	0.760627	0	0.963756	0	0
ENSG00000069206	0	0	0	0	12.7236	1.93279	18.5308	11.4586
ENSG00000069248	141.421	129.651	140.115	118.989	166.316	113.657	101.919	68.8565
ENSG00000069275	11482.8	8984.15	9667.09	9071.01	9681.77	8886.04	7388.72	6640.78
ENSG00000069329	1670.71	1226.7	1168.56	940.69	1361.43	1023.45	861.68	967.448
ENSG00000069345	461.697	387.546	277.347	485.215	426.241	364.601	403.465	468.036
ENSG00000069399	156.672	114.559	293.716	157.665	51.8033	116.308	72.4384	78.377
ENSG00000069424	12.4783	56.3724	40.4454	48.5134	19.9943	41.5365	13.4769	8.61032
ENSG00000069431	146.967	89.8489	26.9662	34.8727	18.1766	18.0288	10.95	15.3218
ENSG00000069482	2.77296	4.38313	78.485	29.5685	65.4358	20.9729	58.9615	37.2896
ENSG00000069493	31.889	80.5744	78.4836	88.6145	49.0768	86.9545	113.711	76.3866
ENSG00000069509	84.5752	81.4271	87.1527	39.4314	119.057	65.7519	89.2846	78.4424
ENSG00000069535	2.77296	17.5143	21.1853	36.3585	0.90883	4.50985	11.7923	12.4604
ENSG00000069667	123.397	223.356	95.3379	78.8476	89.9742	114.993	89.2846	82.3186
ENSG00000069696	0	2.88568	1.44486	5.30923	7.27064	3.2266	0	0
ENSG00000069702	310.571	505.289	286.501	239.53	27.2649	37.6815	36.2192	63.0422
ENSG00000069712	169.15	122.345	87.6254	182.73	31.8091	33.8529	51.3807	49.7631
ENSG00000069764	0	0	0	0	0	0	0	0
ENSG00000069812	0	0	2.40786	10.5983	0	0	0	28.6793
ENSG00000069849	1404.5	1399.5	802.658	644.366	671.626	778.421	501.173	422.542
ENSG00000069869	493.586	340.683	318.743	531.467	488.042	394.823	357.981	555.311
ENSG00000069943	22.1836	33.4584	32.7392	21.2369	39.0797	37.1059	37.0615	35.4169
ENSG00000069956	320.276	217.348	258.07	187.953	474.409	397.949	425.365	434.832
ENSG00000069966	313.344	349.939	129.998	250.969	127.236	66.0186	122.977	161.475
ENSG00000069974	181.629	126.184	128.075	97.8077	111.786	70.576	96.8653	133.837
ENSG00000069998	1.38648	4.38313	9.63002	6.82038	8.17947	18.0341	19.3731	1.89888
ENSG00000070010	393.76	379.714	523.852	344.148	428.059	495.933	347.031	325.084
ENSG00000070018	574.002	331.446	195	154.693	327.179	307.058	198.785	218.807
ENSG00000070019	0	0	0	0	0	0	0	0
ENSG00000070031	0	0	0	0	0	0	0	0
ENSG00000070047	153.899	200.732	149.754	476.057	321.726	201.607	345.346	317.332
ENSG00000070061	47.1402	34.5022	39.4767	103.117	60.8916	54.7888	63.173	83.0719
ENSG00000070081	2592.71	1268.57	1789.23	1608.6	3813.45	1958.25	2983.45	3348.1
ENSG00000070087	554.591	261.597	436.241	551.172	546.207	405.477	572.769	492.374
ENSG00000070159	1.38648	3.88398	30.337	9.85279	11.8148	6.12315	21.9	25.8571
ENSG00000070182	0	0	0	1.5162	0	0	0	0
ENSG00000070190	0	1.44284	0.481148	9.08711	0.90883	0	8.42307	15.3087
ENSG00000070193	263.431	41.281	351.008	508.009	7.27064	10.3188	39.5884	37.1981
ENSG00000070214	449.219	647.364	382.306	571.644	299.005	387.213	473.377	413.683
ENSG00000070269	81.8022	124.677	72.7091	78.8274	124.51	92.1667	138.138	138.662
ENSG00000070366	295.32	309.285	195.011	222.867	350.808	229.865	260.273	278.379
ENSG00000070367	183.015	177.71	160.826	288.058	323.544	392.927	363.034	328.712
ENSG00000070371	16.6377	51.4719	38.5208	15.9075	168.134	268.286	227.423	330.912
ENSG00000070388	0	0	0	0	0	13.2048	12.6346	1.89888
ENSG00000070404	0	51.9528	31.3007	36.3889	412.609	563.38	202.996	279.067
ENSG00000070413	151.126	168.082	169.483	140.282	52.7122	106.362	65.7	75.5156
ENSG00000070423	52.6862	103.534	91.0033	56.85	117.239	276.693	127.188	87.9629
ENSG00000070444	313.344	428.754	359.687	336.683	126.327	217.075	167.619	211.421
ENSG00000070476	44.3673	60.2017	93.4077	65.9523	78.1594	89.521	110.342	99.3693
ENSG00000070495	76.2563	83.1157	55.3751	49.2639	110.877	172.631	194.573	143.423
ENSG00000070501	117.851	76.745	77.9996	70.5211	111.786	52.7927	61.4884	46.8363
ENSG00000070526	0	0	0	0	0	0	0	0
ENSG00000070540	323.049	668.081	378.945	230.463	447.144	349.138	250.165	412.995
ENSG00000070601	0	0	0	0.755575	0	0	0	0.94944
ENSG00000070610	58.2321	100.003	79.9285	87.1842	148.139	100.484	88.4423	85.1669
ENSG00000070614	766.722	1331.61	456.466	541.999	1376.88	1671.1	892.846	763.753
ENSG00000070669	449.219	222.376	606.216	310.051	2031.24	2958.03	2335.72	1396.77
ENSG00000070718	87.3481	72.3164	94.3777	74.2788	147.231	112.139	78.3346	27.7691
ENSG00000070729	0	6.31602	2.40786	0	13.6325	5.7931	13.4769	0
ENSG00000070731	2.77296	2.91299	0.481854	0	0	7.09747	21.9	0
ENSG00000070748	0	0	0	0	0	0	0	0
ENSG00000070756	8321.64	11962.4	12369.8	14101.7	8526.65	11055.9	13675.7	11906.9
ENSG00000070759	0	16.5433	7.22216	15.9125	0.90883	3.55665	0.842307	7.60859
ENSG00000070761	37.4349	62.57	42.3742	97.7774	107.242	81.1297	48.8538	44.9636
ENSG00000070770	281.455	341.273	270.127	405.582	348.082	468.792	518.861	487.496
ENSG00000070778	366.03	313.686	221.957	331.222	450.78	429.117	376.511	307.045
ENSG00000070785	253.725	113.452	110.735	172.046	134.507	178.791	320.077	361.411
ENSG00000070808	0	48.087	11.5574	31.0594	0	15.1534	4.21154	0
ENSG00000070814	499.132	264.683	263.859	309.98	189.946	312.405	245.111	241.882
ENSG00000070831	212.131	341.745	508.468	455.54	457.142	650.443	560.134	442.702
ENSG00000070882	747.312	890.266	483.427	487.376	378.073	541.565	432.946	525.8
ENSG00000070886	0	0	0	0	0	1.28853	0	0
ENSG00000070915	5.54591	6.79697	0	0	0	4.8399	0	1.92503
ENSG00000070950	112.305	63.1602	68.3746	98.543	94.5183	71.2255	94.3384	89.8618
ENSG00000070961	1746.96	1254.21	1587.54	1218.13	1664.07	1275.38	1610.49	1755.95
ENSG00000070985	0	2.42294	0.481854	0	0	0	9.26538	0
ENSG00000071051	63.778	61.6081	93.8966	85.6124	130.872	49.2677	99.3923	85.1146
ENSG00000071054	7803.1	6241.62	3376.25	4683.79	2914.62	1862.43	2777.93	3573.3
ENSG00000071073	0	0	2.88901	0.760627	0	0.963756	5.89615	5.72279
ENSG00000071082	4801.37	9056.53	12906.2	7394.46	7278.82	13933.8	7286.8	5655.45
ENSG00000071127	1425.3	804.728	858.012	1217.47	2144.84	1821.15	1429.4	1007.65
ENSG00000071189	270.363	259.582	265.781	320.73	374.438	222.287	312.496	284.868
ENSG00000071203	0	0	0	0	0	0	0	0
ENSG00000071205	635.007	475.325	306.244	594.397	386.253	316.579	475.904	527.699
ENSG00000071242	1071.75	1026.27	982.261	1033.23	397.159	684.895	403.465	476.921
ENSG00000071243	180.242	160.54	119.422	110.632	257.199	140.758	184.465	143.396
ENSG00000071246	98.4399	57.8152	76.5576	74.2535	70.8888	40.9187	109.5	78.3639
ENSG00000071282	476.948	538.675	192.599	144.064	969.722	1269.25	1004.87	695.689
ENSG00000071462	141.421	68.3141	75.5904	68.2342	79.0682	101.464	107.815	156.662
ENSG00000071537	707.104	610.312	807.486	563.246	1279.63	1549.81	1184.28	1462.57
ENSG00000071539	11.0918	6.32512	1.44486	0.755575	0	9.66396	24.4269	26.7804
ENSG00000071553	249.566	206.006	181.529	141.717	241.749	205.85	266.169	301.906
ENSG00000071564	374.349	304.33	386.653	335.131	419.88	429.692	389.988	489.225
ENSG00000071575	234.315	150.45	432.381	276.704	233.569	167.939	288.911	397.739
ENSG00000071626	377.122	339.739	378.453	319.914	511.671	512.127	546.657	418.77
ENSG00000071655	281.455	442.929	406.361	350.998	301.732	448.088	237.531	326.086
ENSG00000071677	0	0	0	0	0	0	0	0
ENSG00000071794	515.77	332.598	281.198	564.068	466.23	271.491	365.561	390.936
ENSG00000071859	738.993	440.959	473.337	522.38	671.626	510.508	368.088	724.16
ENSG00000071889	34.6619	135.912	97.2533	72.7878	64.5269	133.608	49.6961	99.4216
ENSG00000071894	191.334	256.37	336.557	286.497	209.031	241.551	303.231	232.257
ENSG00000071909	13.8648	8.25801	0	0	0	0	0	0
ENSG00000071967	271.75	583.142	302.855	560.169	197.216	243.59	287.227	329.648
ENSG00000071991	0	0	0	0	10.906	0	0.842307	0
ENSG00000071994	158.058	192.656	180.081	161.483	240.84	237.813	208.05	196.853
ENSG00000072041	0	0	18.2985	17.4439	0	0.319492	15.1615	15.3479
ENSG00000072042	1178.51	774.763	1365.52	651.891	1561.37	1586.78	1311.47	1007.39
ENSG00000072062	158.058	268.938	231.12	288.809	210.849	289.37	235.004	271.393
ENSG00000072071	49.9132	28.658	89.5613	24.234	25.4472	16.7614	20.2154	23.8667
ENSG00000072080	0	1.47015	0	0	0	3.8603	0	0
ENSG00000072110	2089.42	2996.93	2325.68	2443.11	5919.21	7358.61	5416.88	5020
ENSG00000072121	73.4833	50.0654	75.1156	47.0225	62.7093	57.6537	73.2807	90.7982
ENSG00000072133	44.3673	37.3788	24.0786	27.3118	38.1709	83.0467	66.5423	22.9434
ENSG00000072134	228.769	332.561	267.725	325.938	270.831	257.317	224.896	313.495
ENSG00000072135	313.344	98.4878	182.488	198.607	116.33	46.6748	83.3884	180.621
ENSG00000072163	199.653	339.73	71.2629	193.273	1194.2	1431.22	598.88	479.225
ENSG00000072182	0	2.90388	9.62719	0.755575	0	0.969036	2.52692	0
ENSG00000072195	70.7104	33.5403	179.113	201.635	202.669	47.356	138.981	116.629
ENSG00000072201	22.1836	7.79527	5.77731	18.1843	19.9943	8.70549	8.42307	13.3837
ENSG00000072210	41.5943	29.1026	93.893	175.879	0	6.78854	45.4846	74.54
ENSG00000072274	418.716	263.657	284.56	201.665	505.31	407.286	489.381	420.564
ENSG00000072310	54.0726	60.1107	139.153	69.7807	94.5183	148.762	180.254	76.4128
ENSG00000072315	0	0	1.44556	9.08711	0	0	0.842307	0
ENSG00000072364	2198.95	1112.67	820.471	1515.5	2160.29	1206.17	1826.12	1540.55
ENSG00000072401	63.778	83.0884	100.143	116.707	52.7122	88.8556	89.2846	65.0325
ENSG00000072415	302.252	224.763	209.439	248.718	195.399	262.157	331.027	182.48
ENSG00000072422	263.431	214.736	82.3391	135.758	99.9713	95.6283	76.65	39.2408
ENSG00000072501	2064.47	772.069	529.176	964.873	1103.32	606.482	962.757	1072.92
ENSG00000072506	199.653	141.629	187.79	130.358	388.071	195.788	177.727	363.428
ENSG00000072518	228.769	124.251	128.563	203.937	273.558	285.068	210.577	178.709
ENSG00000072571	8.31887	18.9299	11.5567	49.2892	2.72649	2.89655	13.4769	12.4081
ENSG00000072609	92.894	108.307	81.8615	64.4411	185.401	140.806	117.923	128.854
ENSG00000072657	400.692	774.791	48.632	52.3166	286.282	472.182	41.2731	43.9749
ENSG00000072682	535.18	914.669	546.985	498.156	1821.3	1092.1	1824.44	1746.84
ENSG00000072694	0	0.980098	0	0	0	0	0	0
ENSG00000072736	220.45	93.3703	69.8251	56.1045	105.424	74.7927	105.288	159.694
ENSG00000072756	134.488	88.3151	94.3728	55.3641	193.581	104.685	168.461	176.836
ENSG00000072778	103.986	231.06	193.56	322.251	169.951	202.508	114.554	178.06
ENSG00000072786	213.518	246.742	134.822	147.127	230.843	188.167	244.269	173.078
ENSG00000072803	202.426	337.916	331.753	352.444	336.267	450.011	314.181	257.996
ENSG00000072818	0	27.6688	25.5135	53.0772	47.2592	26.1112	52.2231	18.1701
ENSG00000072832	0	0	6.25775	1.5162	0	8.37543	21.0577	18.1701
ENSG00000072840	203.812	90.2935	79.4438	224.262	210.849	61.5246	168.461	223.672
ENSG00000072849	69.3239	105.857	108.817	65.2119	86.3389	99.0952	111.185	122.3
ENSG00000072858	0	0	0	0	0	0	0	4.77335
ENSG00000072864	252.339	301.898	236.425	322.85	92.7007	109.588	117.081	84.0475
ENSG00000072952	371.576	532.187	401.081	568.647	192.672	287.566	107.815	82.1748
ENSG00000072954	9.70535	25.2732	13.9625	37.9152	21.8119	6.44792	0.842307	30.5259
ENSG00000072958	298.093	377.209	320.681	281.213	209.94	295.377	312.496	283.958
ENSG00000073008	2305.71	225.797	397.261	440.389	728.882	322.409	491.907	459.013
ENSG00000073050	209.358	70.9282	76.5498	103.872	23.6296	38.9965	74.9654	66.9706
ENSG00000073060	11.0918	14.5467	64.5247	37.9051	21.8119	43.1974	50.5384	54.4841
ENSG00000073067	0	0	0	0	0	0	0	0
ENSG00000073111	1.38648	5.33592	21.6707	16.6833	1.81766	8.07178	5.05384	0.94944
ENSG00000073146	20.7972	61.2	11.0735	0.760627	0	57.3342	0	4.76027
ENSG00000073150	2.77296	24.7558	39.4817	20.4763	6.36181	24.4768	2.52692	6.69837
ENSG00000073169	44.3673	78.1242	55.373	21.9824	51.8033	42.5637	18.5308	19.1457
ENSG00000073282	0	4.36493	0	0	0	0.324772	0	0
ENSG00000073331	159.445	87.8796	140.119	111.453	133.598	92.1403	100.235	93.6465
ENSG00000073350	0	0	0.963002	0	13.6325	6.10731	2.52692	0
ENSG00000073417	138.648	115.095	85.7093	95.5409	175.404	113.475	121.292	205.424
ENSG00000073464	2.77296	104.931	55.8527	33.3564	3.63532	14.5144	29.4808	39.2016
ENSG00000073536	36.0484	16.4614	20.7077	19.7056	69.0711	29.3167	41.2731	22.9434
ENSG00000073578	38.8214	87.3259	94.8659	131.91	102.698	68.2392	72.4384	82.1617
ENSG00000073584	372.963	448.726	554.184	504.16	393.524	431.52	427.05	419.419
ENSG00000073598	0	0	0	0	0	0	0	0
ENSG00000073605	37.4349	41.2901	25.9996	25.0148	56.3475	33.4964	48.0115	57.3455
ENSG00000073614	2150.43	1673.6	1670.82	1718.64	1765.86	1323.31	1469.83	1678.26
ENSG00000073670	0	2.42294	0	0	0	0	0	0
ENSG00000073711	281.455	224.273	322.115	443.532	425.333	254.138	432.104	522.081
ENSG00000073712	698.785	446.576	302.381	609.549	2487.47	1627.35	2143.67	2323.04
ENSG00000073734	0	1.94199	0	0	0	0	0	0
ENSG00000073737	0	0	0	0	0	0	2.52692	0
ENSG00000073754	29.116	0	0	0	0	0	2.52692	0
ENSG00000073756	6.93239	23.2948	10.109	20.4864	57.2563	22.272	13.4769	38.226
ENSG00000073792	2237.78	1561.33	1091.1	1413.19	1459.58	1694.66	1334.21	1067.09
ENSG00000073803	185.788	221.959	162.747	172.872	131.78	146.604	200.469	190.986
ENSG00000073849	2.77296	0.970995	11.0763	12.8953	2.72649	3.21076	0	19.0934
ENSG00000073861	0	0	0	0	0	0	0	0
ENSG00000073905	0	0	0	7.58606	0	0	0	0
ENSG00000073910	366.03	304.302	85.7107	213.764	322.635	244.218	251.85	235
ENSG00000073921	352.165	366.191	384.72	460.18	351.717	400.983	530.654	491.385
ENSG00000073969	56.8456	50.51	92.9258	49.274	140.869	131.079	148.246	97.5488
ENSG00000074047	92.894	94.6675	52.9672	139.571	144.504	207.197	177.727	206.53
ENSG00000074054	202.426	216.885	216.672	341.871	392.615	272.907	347.873	368.915
ENSG00000074071	372.963	451.649	306.707	492.076	427.15	411.381	448.107	472.331
ENSG00000074181	320.276	184.435	150.705	118.324	309.002	243.339	117.923	144.215
ENSG00000074201	693.239	291.889	167.554	404.826	357.17	190.388	381.565	429.318
ENSG00000074211	0	0	0	0	0	0.963756	0	0
ENSG00000074219	256.498	313.75	281.676	212.258	116.33	174.984	83.3884	68.8695
ENSG00000074266	144.194	48.5771	37.5571	65.1815	67.2534	58.3508	62.3307	47.7596
ENSG00000074276	0	0	0	0	0	0	0	0
ENSG00000074317	0	2.41383	8.18446	0	0	0	0	0
ENSG00000074319	482.494	329.268	358.246	381.322	690.711	521.225	513.807	529.637
ENSG00000074356	820.795	541.253	411.684	591.39	682.532	642.529	634.257	882.982
ENSG00000074370	0	0.480946	6.7396	35.6131	0	17.0862	21.9	34.4413
ENSG00000074410	180.242	50.0927	108.337	193.293	32.7179	10.9472	1.68461	61.3655
ENSG00000074416	861.003	1456.07	584.531	734.501	261.743	539.009	277.961	205.502
ENSG00000074527	191.334	148.998	25.0366	363.878	142.686	52.8138	48.0115	264.982
ENSG00000074582	4.15943	33.0047	77.5255	73.5737	39.9885	52.2382	31.1654	22.0463
ENSG00000074590	176.083	215.162	121.332	102.311	1858.56	1248.87	1419.29	465.41
ENSG00000074603	234.315	189.408	294.202	310.796	171.769	329.356	285.542	243.977
ENSG00000074621	402.079	101.047	122.78	242.668	97.2448	83.1417	138.138	159.589
ENSG00000074657	536.567	384.305	245.574	297.181	467.139	231.616	434.631	365.092
ENSG00000074660	0	0.490049	2.40715	0	0	8.7002	0.842307	0
ENSG00000074695	2291.85	2337.64	2733.46	1563.03	4372.38	4413.5	3733.95	3478.58
ENSG00000074696	565.683	561.381	585.042	297.135	287.19	418.431	366.404	334.683
ENSG00000074706	4.15943	14.0931	7.70119	0	3.63532	5.45776	7.58077	0
ENSG00000074755	224.609	173.227	146.841	168.303	119.057	183.259	128.031	166.261
ENSG00000074771	0	0	0	0	29.0826	0	0	0
ENSG00000074800	1791.33	1479.57	1922.62	1978.46	4186.98	3684.85	2929.54	3315.45
ENSG00000074803	1.38648	0	4.81572	3.79808	0	0	0	15.3218
ENSG00000074842	47.1402	341.61	348.117	179.688	430.786	868.708	603.934	462.031
ENSG00000074855	11.0918	23.3585	24.0701	25.7502	11.8148	15.127	26.9538	22.0071
ENSG00000074935	44.3673	17.5234	17.3354	57.6005	76.3417	115.392	98.55	148.17
ENSG00000074964	94.2805	37.8688	120.863	68.9897	78.1594	28.6671	46.3269	26.8066
ENSG00000074966	0	0	0	0	0	0	5.05384	0
ENSG00000075035	0	1.95109	2.88759	0	0	0	0	4.76027
ENSG00000075043	0	0	0	0	12.7236	0	0	0
ENSG00000075073	0	0	0	0	0	0	0	0
ENSG00000075089	45.7538	99.9761	88.1193	113.73	88.1565	55.7262	47.1692	100.332
ENSG00000075131	83.1887	32.4874	17.334	35.6535	3.63532	31.5531	43.8	42.0237
ENSG00000075142	105.372	110.693	135.304	158.37	107.242	185.511	166.777	105.21
ENSG00000075151	2931.01	1712.35	1553.83	2140.16	1845.83	1448.66	1743.58	2211.91
ENSG00000075188	130.329	58.7953	45.2632	46.9517	8.17947	58.3402	46.3269	46.8755
ENSG00000075213	970.535	545.391	488.747	592.85	303.549	219.924	220.685	439.775
ENSG00000075218	9.70535	5.32682	4.33316	2.27683	0	2.57706	0.842307	0.962513
ENSG00000075223	1640.2	563.912	1038.58	1547.29	3707.12	1290.71	3543.59	4926.22
ENSG00000075234	33.2755	39.3026	63.5631	25.7805	43.6239	35.6959	50.5384	32.4901
ENSG00000075239	293.933	341.373	159.86	253.17	171.769	135.903	129.715	128.179
ENSG00000075240	2.77296	22.2965	11.5567	6.06986	9.0883	11.911	15.1615	0.962513
ENSG00000075275	24.9566	1.46104	2.8883	0	8.17947	20.9465	7.58077	0.962513
ENSG00000075290	0	0	0	0	0	0	0	0
ENSG00000075292	2433.27	1846.23	1714.62	2122.64	1877.64	1258.24	1458.88	1461.71
ENSG00000075303	20.7972	26.6887	16.3732	6.82544	6.36181	14.5197	20.2154	5.74893
ENSG00000075336	174.696	93.6601	85.2225	80.3638	295.37	143.016	208.05	132.979
ENSG00000075340	37.4349	17.9589	103.524	21.9875	4.54415	29.0024	64.0154	22.8911
ENSG00000075388	0	0	0.481854	0	0	0	0	0
ENSG00000075391	293.933	156.766	130.96	224.368	470.774	374.024	332.711	232.387
ENSG00000075399	135.875	174.335	144.925	188.019	44.5327	95.0105	116.238	75.5025
ENSG00000075407	784.746	495.098	519.059	611.669	719.794	355.906	662.054	666.27
ENSG00000075413	1138.3	732.194	690.961	598.935	997.896	891.368	815.353	947.235
ENSG00000075415	636.393	899.696	1003.93	814.216	979.719	1274.02	963.6	860.13
ENSG00000075420	1849.56	937.608	584.061	886.943	2126.66	1420.31	1955.84	2053.1
ENSG00000075426	178.856	268.63	294.179	197.922	104.515	122.154	144.877	166.392
ENSG00000075429	0	0	0	0	0	0	0	0
ENSG00000075461	0	0	0	0	0	0	0.842307	0
ENSG00000075539	386.827	300.11	391.451	379.766	385.344	236.036	448.107	373.65
ENSG00000075568	930.327	583.822	310.085	852.171	604.372	448.02	662.896	879.59
ENSG00000075618	615.596	2196.28	2394.99	1228.11	1166.94	2004.65	899.584	852.626
ENSG00000075624	3887.68	4155.37	3194.75	3295.46	5556.59	7535.14	5412.67	3695.3
ENSG00000075643	23.5701	37.8597	19.7405	22.743	55.4386	34.4813	34.5346	19.1587
ENSG00000075651	42.9808	103.461	47.1885	21.2167	52.7122	32.8733	34.5346	60.1808
ENSG00000075673	0	0	0	0	0	0	0	2.86139
ENSG00000075702	4.15943	0.480946	11.0742	4.54861	5.45298	0	23.5846	0
ENSG00000075711	615.596	482.104	303.827	542.906	1071.51	812.673	824.619	753.179
ENSG00000075785	884.573	1011.31	1046.32	657.936	751.603	1010.78	721.015	613.167
ENSG00000075790	786.133	613.977	624.022	617.724	618.913	710.874	529.811	594.617
ENSG00000075826	22.1836	66.0823	41.8973	50.7852	5.45298	18.6942	0	26.7673
ENSG00000075856	684.92	367.39	338.03	479.956	501.674	349.294	357.138	477.026
ENSG00000075884	0	2.44114	0.963002	0	30.9002	0	5.89615	5.74893
ENSG00000075886	0	0	0	0	0	0	0	0
ENSG00000075891	0	0	0	0	0	0	0	0
ENSG00000075914	29.116	90.3117	116.047	43.2143	50.8945	105.979	94.3384	67.8547
ENSG00000075945	293.933	337.608	235.458	266.892	248.111	215.126	244.269	315.368
ENSG00000075975	13.8648	65.9731	76.0828	88.7307	87.2477	125.888	67.3846	75.594
ENSG00000076003	23.5701	64.0857	24.5583	77.3415	35.4444	58.9581	56.4346	160.421
ENSG00000076043	544.886	590.039	767.518	686.109	1264.18	1543.76	1410.86	1248.12
ENSG00000076053	47.1402	30.0189	40.444	50.7902	47.2592	44.1083	66.5423	62.1581
ENSG00000076067	206.585	139.361	200.776	183.466	143.595	212.879	251.008	196.021
ENSG00000076108	768.109	402.555	503.647	686.779	418.971	374.109	630.046	593.38
ENSG00000076201	47.1402	174.407	110.263	104.638	45.4415	114.647	106.131	93.7249
ENSG00000076242	37.4349	53.8311	81.3783	79.5577	99.0625	86.3578	70.7538	94.5567
ENSG00000076248	77.6428	133.081	158.9	124.344	81.7947	84.7128	42.9577	46.8886
ENSG00000076258	5.54591	11.661	14.4471	9.09721	2.72649	4.17451	5.89615	13.4098
ENSG00000076321	174.696	245.181	241.242	179.708	227.208	329.214	226.581	173.844
ENSG00000076344	9.70535	14.1022	30.3349	16.6631	0	25.4616	14.3192	6.71144
ENSG00000076351	12.4783	7.78617	9.63002	0	62.7093	6.4532	1.68461	27.7299
ENSG00000076356	24.9566	16.997	16.371	102.351	146.322	57.4029	132.242	188.203
ENSG00000076382	4.15943	2.91299	8.66772	21.2218	9.0883	7.40112	1.68461	19.1065
ENSG00000076513	1200.69	618.306	406.868	561.791	1186.02	883.521	570.242	484.896
ENSG00000076554	0	0	0	0	0	0	0	0
ENSG00000076555	59.6185	41.7801	58.7481	40.9476	15.4501	26.3779	21.9	4.77335
ENSG00000076604	15.2513	21.8246	41.4084	12.8902	17.2678	52.8402	28.6384	74.5269
ENSG00000076641	95.667	156.376	81.3705	85.6124	377.165	428.195	219	144.385
ENSG00000076650	151.126	192.303	121.332	218.288	240.84	162.056	224.896	156.728
ENSG00000076662	37.4349	70.3562	36.1115	68.9695	14.5413	45.3916	26.1115	100.279
ENSG00000076685	386.827	506.878	342.341	350.958	489.86	419.577	383.25	339.313
ENSG00000076706	34.6619	2.43204	10.593	34.8727	236.296	36.3719	70.7538	178.774
ENSG00000076716	48.5267	17.9862	39.4894	31.8605	31.8091	13.1836	5.89615	5.762
ENSG00000076770	29.116	21.3437	58.7368	56.1298	4.54415	4.50985	3.36923	16.232
ENSG00000076826	0	0.490049	0	0	0	0	0	0
ENSG00000076864	0	0	0	0	0	0	0	0
ENSG00000076924	58.2321	43.1683	24.5583	37.1495	42.715	29.9398	32.85	16.1666
ENSG00000076928	11.0918	40.31	49.1124	55.3389	59.9828	34.8061	33.6923	35.4169
ENSG00000076944	0	11.1528	0	0.760627	0	2.90711	0	6.67223
ENSG00000076984	282.841	656.393	539.274	433.629	284.464	613.009	346.188	232.309
ENSG00000077009	0	0	0	0	0	0	0	0
ENSG00000077044	102.599	125.812	120.847	152.32	115.421	130.764	139.823	64.9672
ENSG00000077063	675.215	217.984	460.336	1014.25	142.686	34.1777	309.127	344.931
ENSG00000077080	0	0	0	0	0	0	0	0
ENSG00000077092	59.6185	16.997	3.8513	0	41.8062	1.29909	0	0
ENSG00000077097	1401.73	889.514	524.344	999.822	814.312	651.964	811.984	967.291
ENSG00000077147	1784.4	1639.37	1334.69	1297.01	3053.67	2008.91	2483.12	2318.45
ENSG00000077150	92.894	68.0152	85.231	89.4256	47.2592	79.2709	46.3269	49.6716
ENSG00000077152	19.4107	0.480946	5.77801	6.81533	0.90883	12.8694	2.52692	6.69837
ENSG00000077157	415.943	152.9	136.257	197.867	320.817	268.956	154.142	191.235
ENSG00000077232	1074.52	820.065	759.316	1081.76	2005.79	1271.23	1736	1884.78
ENSG00000077235	427.035	331.709	175.74	349.482	287.19	256.636	431.261	430.15
ENSG00000077238	69.3239	109.668	65.4799	63.7058	96.336	40.8289	96.023	87.8975
ENSG00000077254	804.157	1011.15	603.805	647.307	527.122	443.578	452.319	545.077
ENSG00000077264	124.783	51.0091	59.2257	39.4364	59.9828	54.4535	69.0692	23.8929
ENSG00000077274	0	0	0	0	0	0	0	0
ENSG00000077279	0	0	0	0	0.90883	0.969036	4.21154	20.069
ENSG00000077312	170.537	198.999	186.825	112.209	176.313	159.138	97.7076	104.195
ENSG00000077327	0	0	0	0	0	0	0	0
ENSG00000077348	8.31887	2.91299	16.8529	15.9226	29.0826	30.8771	40.4308	32.5032
ENSG00000077380	1655.45	1703.73	1157.53	1485.1	1207.84	1072.95	1214.61	1186.45
ENSG00000077420	19.4107	69.3215	0	3.0324	19.9943	22.8423	8.42307	6.6853
ENSG00000077454	11.0918	2.90388	0	0	0.90883	0	13.4769	0.94944
ENSG00000077458	187.175	142.645	96.7785	228.186	116.33	135.237	127.188	241.882
ENSG00000077463	29.116	83.0247	70.7739	63.7007	31.8091	76.0073	59.8038	65.0325
ENSG00000077498	0	0	0	0	0	0	0	0
ENSG00000077514	178.856	98.4969	92.4468	131.124	62.7093	51.1847	78.3346	40.1379
ENSG00000077522	0	0	0	0	0	4.82934	0	0
ENSG00000077549	1823.22	1843.18	1324.15	2204.57	2288.43	2727.81	2051.86	2452.09
ENSG00000077585	103.986	62.6247	58.7481	40.9324	46.3503	49.2624	14.3192	18.1439
ENSG00000077616	0	3.40304	6.74243	4.5385	4.54415	0	12.6346	0.94944
ENSG00000077684	1170.19	628.896	580.696	554.94	1119.68	1007.31	717.646	782.368
ENSG00000077713	45.7538	34.9376	34.6737	42.4587	37.262	29.6467	53.9077	58.2296
ENSG00000077721	61.005	113.978	149.744	112.98	191.763	339.815	211.419	197.815
ENSG00000077782	2003.46	3436.04	1743.51	1939.22	1520.47	2030.71	1730.1	1342.41
ENSG00000077800	0	0	0	0	0	0	0	0
ENSG00000077935	0	3.88398	0	0	0	0.649545	0	0
ENSG00000077942	1038.47	6914.64	1414.14	2469.92	149.957	1999.23	245.954	449.257
ENSG00000077943	27.7296	271.343	20.7063	56.0641	3.63532	19.3438	24.4269	4.77335
ENSG00000077984	0	0	0	0	0	0	0	0
ENSG00000078018	815.249	293.086	288.902	328.996	126.327	163.009	306.6	512.534
ENSG00000078043	158.058	193.654	173.828	253.926	105.424	141.994	150.773	137.713
ENSG00000078053	19.4107	137.382	37.5585	3.79808	62.7093	60.2783	50.5384	12.4212
ENSG00000078061	44.3673	78.6688	89.5648	94.7753	66.3446	99.8556	105.288	126.124
ENSG00000078070	42.9808	29.1936	47.669	35.6282	25.4472	20.9148	65.7	70.7423
ENSG00000078081	0	0	1.44486	0	4.54415	1.27797	0	0.94944
ENSG00000078098	661.35	393.117	711.172	550.472	1259.64	731.454	1770.53	1875.18
ENSG00000078114	20.7972	0.480946	8.18446	25.0098	7.27064	7.4064	13.4769	3.83698
ENSG00000078124	58.2321	46.1268	113.641	69.7352	79.9771	86.6984	75.8077	44.9636
ENSG00000078140	942.805	686.204	546.974	695.937	1327.8	844.115	1181.76	1317.14
ENSG00000078142	689.08	460.569	412.652	498.841	425.333	318.443	391.673	419.549
ENSG00000078177	399.306	351.945	189.718	297.967	174.495	101.002	154.142	216.051
ENSG00000078237	155.286	133.952	96.3044	133.401	124.51	138.49	90.9692	129.974
ENSG00000078246	384.054	388.444	379.426	687.59	448.962	515.794	532.338	701.7
ENSG00000078269	747.312	380.076	926.89	1260.64	1119.68	587.307	1359.48	977.631
ENSG00000078295	0	0	0.962296	0	0	3.55137	2.52692	6.71144
ENSG00000078304	385.441	728.482	552.736	599.635	558.022	677.626	486.854	708.45
ENSG00000078319	11.0918	5.33592	2.8883	0.755575	0	6.46904	16.8461	35.3515
ENSG00000078328	0	1.44284	0	0	0	1.93807	6.73846	3.83698
ENSG00000078369	1243.67	1256.11	1324.59	1479.12	1874.92	1771.57	1515.31	1922.44
ENSG00000078399	0	0	0	0	0	0	0	4.78642
ENSG00000078401	95.667	4.84587	9.63143	42.4587	299.914	163.68	50.5384	67.8286
ENSG00000078403	287.001	295.31	292.755	293.458	217.21	183.914	240.9	214.113
ENSG00000078487	90.1211	136.91	88.1172	89.4206	4.54415	37.6868	27.7961	25.7918
ENSG00000078549	0	0	0	0	1.81766	0	0	0
ENSG00000078579	0	0	0	0	0	0	0	0
ENSG00000078589	0	0	0	0	0	0	0	0
ENSG00000078596	0	0.490049	2.40715	1.51115	1.81766	0	0	0
ENSG00000078618	2607.96	1540.74	1444	1602.64	2333.88	1457.8	1560.8	1787.49
ENSG00000078668	156.672	213.401	350.063	156.214	175.404	332.461	268.696	204.723
ENSG00000078674	2890.81	1954.7	2041.06	2817.99	1985.79	1505.92	1838.76	1987.23
ENSG00000078687	116.464	169.099	178.165	298.727	169.951	228.117	315.023	165.404
ENSG00000078699	42.9808	48.5498	42.8525	53.0519	38.1709	68.3395	132.242	34.3498
ENSG00000078725	0	1.47015	1.44415	15.1469	0	0.644264	0	0
ENSG00000078747	564.296	359.305	219.102	339.594	726.155	320.487	481.8	394.72
ENSG00000078795	0	0	0	0	0	0	9.26538	5.77508
ENSG00000078804	20.7972	37.3515	49.5942	38.6606	15.4501	71.7906	91.8115	24.8292
ENSG00000078808	915.075	660.322	528.207	798.988	934.278	549.626	826.303	1023.94
ENSG00000078814	18.0242	0	10.5937	15.9075	0	0	0	0
ENSG00000078898	0	0	0	0	0	0	0	0
ENSG00000078900	16.6377	0	0	0	0	0	0	0
ENSG00000078902	91.5075	277.85	269.152	135.698	98.1537	166.122	140.665	106.12
ENSG00000078967	48.5267	41.7164	65.966	92.4934	96.336	57.6907	39.5884	75.5287
ENSG00000079101	0	0	0	0	0	0	0	0
ENSG00000079102	809.703	1108.61	882.113	899.954	448.053	679.017	681.427	583.303
ENSG00000079112	0	0	0	0.755575	0	1.93279	0	0
ENSG00000079134	280.069	162.537	179.111	318.524	147.231	146.887	223.211	163.426
ENSG00000079150	270.363	61.6901	157.456	107.635	342.629	130.12	185.308	295.456
ENSG00000079156	59.6185	30.0918	58.7396	94.7854	255.381	124.982	144.035	175.068
ENSG00000079215	0	16.997	6.25916	19.7005	21.8119	1.60274	13.4769	3.81083
ENSG00000079246	2986.47	1825.63	2007.86	2015.17	1904	1395.58	1634.92	1935.87
ENSG00000079257	346.619	133.516	268.668	108.467	187.219	228.091	122.135	78.2986
ENSG00000079263	1.38648	6.79697	1.44344	5.30418	4.54415	1.94335	0	0
ENSG00000079277	144.194	101.383	90.5285	136.438	147.231	71.8064	72.4384	88.8731
ENSG00000079308	493.586	445.142	271.544	366.271	1927.63	1403.87	1615.55	1342.62
ENSG00000079313	66.5509	34.9831	50.553	65.1916	107.242	77.9454	104.446	33.4526
ENSG00000079332	766.722	605.972	629.303	508.693	833.397	971.788	945.911	763.871
ENSG00000079335	51.2997	19.4472	22.1519	62.9502	19.0854	12.8853	20.2154	9.50747
ENSG00000079337	0	15.5359	13.0016	1.51115	1.81766	6.75157	7.58077	0.94944
ENSG00000079385	0	0	0.481854	6.83049	2.72649	0	1.68461	12.4342
ENSG00000079387	159.445	132.917	116.999	127.396	146.322	148.165	152.458	177.864
ENSG00000079393	0	0	0	0	0	0	0	0
ENSG00000079432	856.843	515.008	679.396	555.635	260.834	400.711	304.073	338.455
ENSG00000079435	0	11.1801	9.14746	0	0	0	0	1.91195
ENSG00000079459	314.73	265.535	751.611	424.628	569.837	411.249	434.631	499.799
ENSG00000079462	249.566	249.165	273.493	154.643	55.4386	82.8487	56.4346	56.3569
ENSG00000079482	94.2805	82.9791	57.7822	100.064	69.0711	20.2811	35.3769	23.8798
ENSG00000079557	0	0.490049	0.481854	0	0	0	0	0
ENSG00000079616	34.6619	49.9653	78.9542	134.191	24.5384	47.3877	43.8	80.3805
ENSG00000079689	0	0	0	0	0	0	0	0
ENSG00000079691	203.812	301.426	78.969	210.707	145.413	156.907	185.308	241.895
ENSG00000079739	194.107	130.467	216.196	140.251	233.569	460.419	205.523	199.714
ENSG00000079785	1218.71	917.527	634.144	993.133	1379.6	991.472	1307.26	1300.26
ENSG00000079805	231.542	217.049	249.906	302.47	249.019	300.829	351.242	187.215
ENSG00000079819	7367.74	2409.88	2027.1	4850.11	1224.19	844.791	1261.78	1611.02
ENSG00000079841	207.972	20.8627	57.7787	112.949	126.327	18.7101	53.0654	56.3961
ENSG00000079931	224.609	596.526	386.653	199.403	86.3389	208.443	175.2	239.983
ENSG00000079950	454.765	456.885	291.314	390.44	474.409	272.423	296.492	416.806
ENSG00000079974	47.1402	217.866	137.227	109.182	61.8005	154.489	151.615	79.3003
ENSG00000079999	80.4157	147.664	199.328	106.92	89.0654	129.513	170.988	152.02
ENSG00000080007	16.6377	2.90388	11.5553	15.157	7.27064	0	9.26538	1.91195
ENSG00000080031	0	0.490049	2.40574	0	0	0	0.842307	0.962513
ENSG00000080166	0	0	0	0	0	0	0	0
ENSG00000080189	62.3915	147.99	146.853	85.6528	96.336	134.955	127.188	138.558
ENSG00000080200	1249.22	1082.41	535.415	820.311	644.361	375.228	381.565	484.569
ENSG00000080224	0	0	0	0	0	0.638983	0	0
ENSG00000080293	0	0	5.29757	0	0	0	0	0
ENSG00000080298	54.0726	69.367	41.8959	36.404	61.8005	45.7427	87.6	53.5216
ENSG00000080345	1439.16	1550.43	1671.26	1607.93	1884.91	1577.68	1371.28	1212.94
ENSG00000080371	185.788	170.396	223.889	172.877	234.478	241.52	153.3	254.316
ENSG00000080493	551.818	148.09	400.127	376.069	199.943	97.268	217.315	214.06
ENSG00000080503	1792.72	1555.02	899.44	1501.01	747.058	653.104	956.861	1020.59
ENSG00000080511	0	0	0	0	0	0	0	2.88754
ENSG00000080546	202.426	142.292	142.529	171.316	77.2506	131.382	154.142	187.437
ENSG00000080561	5.54591	47.5515	38.5243	0.760627	29.9914	19.9827	10.1077	16.2189
ENSG00000080572	0	1.46104	0	0	0	0	0	2.87447
ENSG00000080573	67.9374	79.6125	50.0775	129.567	46.3503	249.623	18.5308	9.55977
ENSG00000080603	486.654	130.911	107.376	294.168	216.302	131.499	482.642	396.645
ENSG00000080608	1368.45	807.36	749.214	908.804	1753.13	1435.02	1107.63	1234.22
ENSG00000080618	0	0	0	0	0	0	0	0
ENSG00000080644	0	0	0	0	0	0	0	0
ENSG00000080709	0	0	0.481854	0	0	0	0	0
ENSG00000080802	126.169	189.916	191.14	210.676	159.045	201.037	187.835	182.624
ENSG00000080815	321.663	232.957	328.381	219.074	474.409	226.546	186.15	397.542
ENSG00000080819	2.77296	42.6146	26.9605	15.162	49.9857	39.881	42.9577	27.6776
ENSG00000080822	38.8214	51.971	44.7821	34.8474	84.5212	71.1357	24.4269	65.8905
ENSG00000080823	51.2997	69.8297	27.9271	41.7132	31.8091	56.3863	38.7461	30.552
ENSG00000080824	10585.8	7969.39	7866.68	7649.03	7023.44	6389.97	5031.94	4403.69
ENSG00000080839	124.783	44.6658	25.0381	27.2714	19.0854	28.9919	22.7423	33.4526
ENSG00000080845	705.717	967.556	728.016	881.543	534.392	679.273	729.438	840.414
ENSG00000080854	0	0	0	0	0	0	0	0
ENSG00000080910	0	0	0	0	0	0	0	0
ENSG00000080947	19.4107	29.1572	25.0437	35.6333	1.81766	17.6988	21.0577	27.7168
ENSG00000080986	34.6619	14.084	21.67	1.52125	0	9.64812	3.36923	3.82391
ENSG00000081014	145.58	97.6533	80.8922	144.805	330.814	224.104	252.692	272.591
ENSG00000081019	70.7104	147.854	163.241	134.166	153.592	162.223	86.7577	80.3543
ENSG00000081026	120.624	213.492	122.294	180.423	114.513	107.204	126.346	290.787
ENSG00000081041	0	0	0.963708	9.11742	0	0	0	0
ENSG00000081051	533.794	0	23.112	72.7828	69.0711	26.0953	66.5423	55.5643
ENSG00000081052	0	0.980098	0	0	0.90883	11.8898	0	0
ENSG00000081059	13.8648	108.779	50.0719	79.6183	51.8033	18.6678	16.0038	20.0559
ENSG00000081087	144.194	139.415	113.164	113.68	188.128	176.135	170.146	136.541
ENSG00000081138	0	11.1801	8.66772	22.743	3.63532	0.974317	1.68461	0
ENSG00000081148	4.15943	0	0.481854	0.760627	5.45298	1.93807	0.842307	1.91195
ENSG00000081154	440.9	580.147	526.294	570.994	627.093	704.814	538.234	604.97
ENSG00000081177	42.9808	43.7039	36.115	48.5286	52.7122	26.1006	52.2231	47.838
ENSG00000081181	9.70535	0	17.8159	0	4.54415	8.05594	0	0
ENSG00000081189	137.261	171.294	85.7149	241.867	17.2678	12.8694	17.6885	77.5714
ENSG00000081237	0	0	0	0	0	0.963756	0	0
ENSG00000081248	0	0	0	0	0	0	1.68461	0
ENSG00000081277	0	0	6.26057	18.2045	0	0	51.3807	239.02
ENSG00000081307	223.223	166.013	162.739	191.021	200.851	216.1	370.615	215.01
ENSG00000081320	188.561	164.969	264.825	416.165	1083.33	325.705	415.258	970.14
ENSG00000081377	115.078	203.864	109.299	142.513	75.4329	72.8652	96.023	83.1373
ENSG00000081386	102.599	56.3268	25.0388	49.269	71.7976	30.5788	42.1154	17.2076
ENSG00000081479	0	3.87488	0.481854	0	0	0	0	7.63474
ENSG00000081665	33.2755	10.6445	26.0025	35.6484	70.8888	8.38599	17.6885	34.4152
ENSG00000081692	99.8264	145.586	174.303	50.0195	137.233	201.335	98.55	109.957
ENSG00000081721	16.6377	21.8428	32.7378	16.6732	21.8119	45.381	33.6923	21.0184
ENSG00000081760	368.803	114.142	131.449	91.7176	250.837	102.763	280.488	275.452
ENSG00000081791	152.513	156.239	225.829	250.148	68.1623	161.354	122.977	109.892
ENSG00000081800	6.93239	0	0	0.755575	0	0.324772	3.36923	17.2076
ENSG00000081803	160.831	98.5606	116.522	157.741	132.689	45.4127	60.6461	144.333
ENSG00000081818	0	0	3.85271	0	6.36181	0	0.842307	8.6234
ENSG00000081842	0	2.91299	0	0	0	0	0	0
ENSG00000081853	6.93239	1.45194	4.81289	8.32648	0.90883	3.87086	1.68461	14.3462
ENSG00000081870	126.169	101.927	121.338	76.5909	67.2534	53.1175	103.604	99.4085
ENSG00000081913	37.4349	75.2112	26.9577	106.134	19.0854	32.5169	5.89615	9.55977
ENSG00000081923	805.544	394.261	251.345	1197.81	267.196	254.059	426.207	345.428
ENSG00000081985	0	0	1.926	0	0	0	0	0.962513
ENSG00000082014	128.942	167.565	195.005	127.336	229.025	154.66	102.761	156.649
ENSG00000082068	384.054	516.887	323.079	547.42	418.971	311.589	418.627	518.388
ENSG00000082074	0	7.30522	0	8.34669	0.90883	0	0.842307	29.668
ENSG00000082126	1.38648	0.490049	8.18304	11.3791	14.5413	3.54081	10.95	0.962513
ENSG00000082146	70.7104	70.4745	93.4098	78.8425	74.5241	56.0774	31.1654	51.6227
ENSG00000082153	461.697	617.136	468.494	893.008	838.85	528.825	631.73	919.466
ENSG00000082175	36.0484	3.89308	6.74384	8.34164	48.168	5.78253	0.842307	15.2956
ENSG00000082196	8.31887	1.95109	3.85201	0.760627	25.4472	23.55	31.1654	31.5276
ENSG00000082212	128.942	96.1832	97.2625	131.174	208.122	119.609	153.3	187.319
ENSG00000082213	9.70535	35.0013	42.3742	36.404	20.9031	54.7783	25.2692	59.2444
ENSG00000082258	170.537	145.086	211.367	199.424	204.487	135.61	249.323	168.2
ENSG00000082269	105.372	48.0688	78.4808	79.6385	44.5327	49.9278	90.9692	96.6386
ENSG00000082293	18.0242	0	0	13.6509	8.17947	0	1.68461	0
ENSG00000082397	102.599	103.37	69.8109	209.236	9.99713	73.4303	42.1154	117.657
ENSG00000082438	171.923	156.702	65.4841	77.296	169.042	112.411	64.0154	52.546
ENSG00000082458	225.996	103.887	137.715	146.311	148.139	101.097	98.55	124.251
ENSG00000082482	178.856	97.1542	37.5564	9.10732	10.906	26.0689	0.842307	0
ENSG00000082497	13.8648	31.5801	38.5173	156.123	239.022	471.842	656.157	621.372
ENSG00000082512	124.783	85.9559	102.073	105.459	347.173	242.542	259.431	231.255
ENSG00000082515	40.2079	47.5879	66.445	81.0335	69.9799	79.5428	80.8615	59.2575
ENSG00000082516	188.561	158.345	92.9315	147.026	188.128	129.188	134.769	156.715
ENSG00000082556	0	0	0.481148	0	0	0.319492	0	0
ENSG00000082641	671.055	590.801	721.799	645.142	1076.06	771.686	1106.79	1369.63
ENSG00000082684	0	0	0	0	0	0	0.842307	0
ENSG00000082701	328.595	239.763	273.972	353.22	406.247	380.734	438.842	398.61
ENSG00000082781	514.383	1252.03	791.121	847.441	811.585	1574.98	1722.52	1522.82
ENSG00000082805	1917.5	1379.6	1036.69	1780.7	1383.24	988.33	1655.13	1440.61
ENSG00000082898	501.905	354.532	357.755	440.515	541.663	349.553	528.969	495.274
ENSG00000082929	0	0	0	0	0	0	0	0
ENSG00000082996	155.286	175.723	142.05	89.4711	168.134	192.577	146.561	197.907
ENSG00000083067	0	7.27791	14.4401	2.28188	4.54415	1.61858	0	6.67223
ENSG00000083093	110.918	85.5568	55.8506	116.732	103.607	61.242	73.2807	123.236
ENSG00000083097	117.851	109.187	76.5527	131.149	142.686	130.754	125.504	106.146
ENSG00000083099	497.746	256.787	290.348	297.11	346.264	258.02	392.515	349.744
ENSG00000083123	4.15943	12.1511	19.2593	34.903	56.3475	6.11259	3.36923	23.9452
ENSG00000083168	1014.9	714.172	492.546	583.753	697.982	561.798	861.68	779.985
ENSG00000083223	1275.56	870.229	639.427	1058.21	1127.86	639.852	861.68	1135.86
ENSG00000083290	84.5752	158.635	52.0063	25.0148	58.1651	59.6076	72.4384	34.3498
ENSG00000083307	0	0	0	0	0	4.85046	0	0
ENSG00000083312	2275.21	3099.19	2176.9	2267.32	3010.05	2186.35	2003.01	2432.17
ENSG00000083444	274.523	243.275	320.218	266.086	470.774	692.275	613.2	532.577
ENSG00000083454	4.15943	8.72075	1.926	0	0	10.6488	0	0
ENSG00000083457	51.2997	108.761	79.9263	59.8723	82.7036	152.968	137.296	46.8363
ENSG00000083520	791.679	348.197	406.874	512.421	695.255	387.931	470.007	478.715
ENSG00000083535	370.19	295.709	227.743	319.193	292.643	245.14	309.969	275.374
ENSG00000083544	196.88	115.558	141.086	219.804	222.663	111.112	140.665	161.645
ENSG00000083622	0	0.961892	0	0	9.0883	0.644264	10.1077	9.57284
ENSG00000083635	117.851	69.3306	71.265	64.4007	105.424	97.87	77.4923	94.6351
ENSG00000083642	958.056	975.206	695.771	1177.96	1226.92	878.053	1071.41	1294.46
ENSG00000083720	113.691	86.3185	107.374	128.106	14.5413	117.261	87.6	93.7118
ENSG00000083750	58.2321	78.1697	61.1524	36.3939	114.513	27.405	33.6923	74.6446
ENSG00000083782	0	0	0	0	0	0.324772	0	0
ENSG00000083799	257.885	236.07	351.011	312.312	185.401	183.924	248.481	277.325
ENSG00000083807	1.38648	36.4169	39.0048	37.1192	24.5384	23.2093	10.95	45.8215
ENSG00000083812	42.9808	38.3225	22.6309	23.4885	0	54.7677	26.1115	21.0184
ENSG00000083814	49.9132	6.31602	52.9693	76.5505	22.7208	8.36487	16.8461	0
ENSG00000083817	16.6377	5.33592	4.8143	0	2.72649	12.5658	7.58077	5.74893
ENSG00000083828	33.2755	32.0155	19.7405	32.616	16.3589	19.6421	26.1115	32.5293
ENSG00000083838	20.7972	20.9174	27.4424	21.9925	2.72649	21.2607	30.3231	29.668
ENSG00000083844	126.169	78.1697	116.525	86.4134	152.683	88.882	106.131	106.939
ENSG00000083845	3596.52	4581.21	4474.1	3450.82	4619.58	4319.58	3082.84	3981.48
ENSG00000083857	2359.79	666.684	736.689	1021.05	2209.37	796.081	1162.38	1640.18
ENSG00000083896	1019.06	699.171	716.48	934.026	912.466	765.05	827.988	732.317
ENSG00000083937	201.039	268.403	269.642	376.829	472.592	372.868	486.011	516.097
ENSG00000084070	248.18	98.6243	123.268	227.41	187.219	98.1684	122.977	169.136
ENSG00000084072	67.9374	108.66	84.2659	84.9073	73.6153	68.628	109.5	92.8873
ENSG00000084073	626.688	430.45	467.528	277.45	667.081	480.505	401.781	494.377
ENSG00000084090	345.233	414.28	405.906	366.891	483.498	452.268	483.484	394.759
ENSG00000084092	101.213	141.665	110.738	184.267	70.8888	64.0805	94.3384	134.773
ENSG00000084093	2027.03	1695.29	1612.51	1986.41	2174.83	2001.91	1917.09	1671.05
ENSG00000084110	0	14.5649	1.926	0	11.8148	1.28853	0	19.1195
ENSG00000084112	859.616	544.71	477.165	828.637	386.253	394.907	564.346	563.987
ENSG00000084207	1182.67	3985.98	2379.12	1221.82	2375.68	3294.65	2340.77	1796.96
ENSG00000084234	4891.49	4952.6	3926.12	4182.93	3106.38	3369.26	3335.54	4470.47
ENSG00000084444	11.0918	7.78617	6.25987	3.03746	13.6325	21.2185	0	2.87447
ENSG00000084453	0	0	0.481854	0	0	3.21076	0	0
ENSG00000084463	811.09	493.455	328.869	842.293	687.076	405.519	560.134	732.095
ENSG00000084623	745.925	547.723	937.979	554.869	760.691	947.124	411.888	535.464
ENSG00000084628	0	0.970995	0	0	0	2.57178	0	0
ENSG00000084636	187.175	127.681	143.972	78.0869	209.94	461.203	245.111	394.759
ENSG00000084652	1871.75	1019.86	617.739	956.034	1032.43	609.426	877.684	1013.28
ENSG00000084674	0	1.93289	0.962296	0.755575	0	1.93807	3.36923	0.94944
ENSG00000084676	431.195	339.848	261.444	294.194	220.846	307.581	202.154	208.507
ENSG00000084693	74.8698	153.554	182.006	100.845	100.88	137.857	89.2846	51.7012
ENSG00000084710	0	0.970995	6.74031	0.755575	0	24.1995	7.58077	3.82391
ENSG00000084731	80.4157	92.6345	124.219	72.7929	219.028	136.967	192.888	176.81
ENSG00000084733	897.051	701.013	699.602	889.996	1148.76	901.222	1089.95	1328.57
ENSG00000084734	0	0	0.963002	21.9925	0	0.963756	0	1.92503
ENSG00000084754	2505.37	1860.41	1464.69	1711.9	1492.3	1215.66	1238.19	1349.67
ENSG00000084764	40.2079	68.9407	73.1924	34.112	42.715	45.1724	64.8577	36.3533
ENSG00000084774	116.464	60.6918	45.2618	74.299	30.9002	58.2716	58.9615	114.704
ENSG00000085063	1462.73	1961.08	2506.65	1356.83	1507.75	1813.69	1522.89	1470.4
ENSG00000085117	303.639	343.124	380.866	440.54	168.134	205.729	517.177	427.433
ENSG00000085185	102.599	46.6715	53.9316	68.9796	35.4444	30.6105	66.5423	25.7656
ENSG00000085224	5444.7	5115.36	4788.04	5499.73	3959.77	2833.83	3333.85	3406.92
ENSG00000085231	47.1402	73.3602	78.4772	55.3338	82.7036	119.896	130.558	61.1041
ENSG00000085265	0	5.36323	0	0	0	0	0	0
ENSG00000085274	87.3481	72.3983	92.4489	116.753	96.336	112.128	54.75	119.477
ENSG00000085276	295.32	377.309	255.673	313.073	195.399	326.233	209.735	208.364
ENSG00000085365	224.609	275.989	296.601	269.169	314.455	280.271	297.334	290.669
ENSG00000085377	48.5267	77.1896	105.929	85.6376	87.2477	138.485	81.7038	59.3098
ENSG00000085382	31.889	32.0064	26.9626	28.0624	105.424	30.2804	57.2769	67.8809
ENSG00000085415	103.986	41.372	59.2278	60.6531	105.424	83.4137	85.073	65.9036
ENSG00000085433	115.078	221.777	145.416	149.328	121.783	195.489	172.673	246.655
ENSG00000085449	185.788	156.312	127.601	163.03	295.37	149.129	210.577	308.826
ENSG00000085465	1.38648	24.3113	10.5916	9.10227	0	7.09218	3.36923	0
ENSG00000085491	232.928	282.705	243.159	398.107	331.723	287.917	293.965	347.989
ENSG00000085511	433.968	319.476	169.962	216.787	659.811	363.993	309.127	337.545
ENSG00000085514	0	0.970995	3.85342	0	0	0	1.68461	0
ENSG00000085552	0	0	3.85271	0	0	0	0	5.73586
ENSG00000085563	6.93239	17.0425	7.70472	18.1742	33.6267	12.241	0	45.8215
ENSG00000085644	20.7972	55.2284	30.8168	50.8004	73.6153	125.679	56.4346	75.5679
ENSG00000085662	167.764	342.825	395.307	143.999	70.8888	124.668	162.565	139.507
ENSG00000085719	727.901	621.091	738.117	654.979	433.512	449.67	331.869	417.873
ENSG00000085721	105.372	109.251	97.2632	106.89	153.592	182.945	154.985	161.449
ENSG00000085733	1536.22	799.419	649.57	841.649	881.565	800.627	1084.05	864.007
ENSG00000085741	0	0	0	1.52125	0	0.324772	1.68461	18.1309
ENSG00000085760	640.553	483.202	455.003	517.826	628.911	433.777	427.892	486.416
ENSG00000085788	55.4591	101.982	37.0816	62.8946	69.9799	59.304	90.1269	94.5828
ENSG00000085831	0	1.47015	6.25916	0	0	0.963756	3.36923	0
ENSG00000085832	635.007	365.167	407.838	643.052	832.489	601.79	651.104	904.053
ENSG00000085840	0	0	3.85201	0	0	0	0	0
ENSG00000085871	19.4107	28.6671	44.2967	6.82038	5.45298	10.3293	26.1115	10.5092
ENSG00000085872	69.3239	126.847	86.1919	123.553	84.5212	118.278	106.131	93.6334
ENSG00000085978	80.4157	44.1939	26.0003	55.3843	76.3417	39.9919	37.9038	38.2129
ENSG00000085982	406.238	315.665	415.527	368.457	412.609	339.585	385.777	361.411
ENSG00000085998	24.9566	70.3926	77.5319	122.062	40.8974	96.0851	50.5384	87.0527
ENSG00000085999	0	0	0	0	0	0.638983	0	1.91195
ENSG00000086015	199.653	303.477	184.411	274.438	373.529	416.509	298.177	375.692
ENSG00000086061	2282.14	1290.53	638.976	1512.82	833.397	563.818	726.911	848.946
ENSG00000086062	316.117	359.396	341.866	353.194	449.871	709.02	896.215	868.885
ENSG00000086065	371.576	187.439	184.424	231.928	281.737	263.504	269.538	183.443
ENSG00000086102	496.359	278.503	435.754	475.418	367.167	364.35	366.404	349.678
ENSG00000086159	0	0.490049	0	0	0	0.324772	0	0
ENSG00000086189	37.4349	50.4553	91.4873	53.8681	101.789	156.865	96.8653	62.145
ENSG00000086200	26.3431	77.6796	68.3717	47.7275	52.7122	76.9605	71.5961	35.3907
ENSG00000086205	0	0	0	1.5162	11.8148	0	0	0
ENSG00000086232	901.211	606.065	599.445	670.882	836.124	732.932	945.069	927.363
ENSG00000086288	0	8.73896	0.963002	0	0	0	0	0
ENSG00000086289	181.629	81.0372	191.146	96.2814	78.1594	73.4567	87.6	87.0527
ENSG00000086300	0	0	0	0	0	0	0	0
ENSG00000086475	115.078	130.132	200.307	146.331	37.262	149.511	101.919	91.7476
ENSG00000086504	92.894	126.719	150.228	68.9695	100.851	160.102	67.6885	83.1765
ENSG00000086506	0	4.36493	0	0	0	0	0	0
ENSG00000086544	38.8214	75.7012	84.2616	122.833	73.6153	61.786	42.1154	79.3787
ENSG00000086548	0	1.45194	0	0	2.72649	2.89655	0	0
ENSG00000086570	0	0	0	0	0	3.84446	0	0
ENSG00000086589	497.746	294.221	218.599	200.864	260.834	240.545	268.696	339.43
ENSG00000086598	2531.71	1175.81	864.755	1141.7	2917.35	1554.73	1832.86	2194.87
ENSG00000086619	20.7972	26.226	7.22357	21.242	37.262	51.887	19.3731	5.74893
ENSG00000086666	133.102	174.153	246.526	320.604	254.472	263	340.292	287.703
ENSG00000086696	0	15.0732	0	9.09721	16.3589	5.4736	0	3.83698
ENSG00000086712	439.513	322.851	203.202	222.121	263.561	274.227	151.615	136.763
ENSG00000086717	0	0	0	0	0	0	0	0
ENSG00000086730	5.54591	3.89308	5.77942	0	0	4.19564	2.52692	0.962513
ENSG00000086758	2309.87	1699.61	1628.43	2156.97	1603.18	1518.1	2328.14	2272.62
ENSG00000086827	63.778	69.4216	40.4426	31.0796	46.3503	61.881	42.9577	54.5233
ENSG00000086848	36.0484	29.629	33.226	39.4314	59.9828	40.248	35.3769	43.9357
ENSG00000086967	0	0	0	0	0	0	0	0
ENSG00000086991	9.70535	17.0061	3.37015	1.5162	384.435	472.763	230.792	156.78
ENSG00000087008	124.783	130.594	86.6681	101.57	313.546	276.416	205.523	159.668
ENSG00000087053	231.542	93.4962	142.031	111.489	450.78	228.048	436.315	300.098
ENSG00000087074	406.238	416.103	227.271	438.162	328.997	211.239	294.808	373.898
ENSG00000087076	18.0242	61.6446	35.1457	24.2845	59.9828	50.5246	6.73846	26.7151
ENSG00000087077	274.523	428.054	547.471	302.475	219.028	303.8	274.592	271.432
ENSG00000087085	0	7.28702	5.78013	0	13.6325	2.88599	0	0.962513
ENSG00000087086	34649.5	49773.6	43408.9	15226.7	12075.6	27558	8370.01	7808.39
ENSG00000087087	1032.93	860.074	636.575	1024.24	656.175	534.021	881.053	773.47
ENSG00000087088	372.963	929.033	544.556	353.965	265.378	351.066	150.773	248.554
ENSG00000087095	92.894	52.4338	120.372	125.089	149.957	103.04	58.1192	47.838
ENSG00000087111	474.175	316.852	440.103	198.628	478.045	412.59	186.992	268.623
ENSG00000087116	332.755	349.894	161.792	191.883	334.45	798.589	393.358	292.32
ENSG00000087128	6.93239	0	0	0	0	0	0	0
ENSG00000087152	592.026	359.232	376.056	518.577	558.931	349.474	472.534	575.733
ENSG00000087157	19.4107	15.545	45.2639	49.2639	9.0883	32.5433	31.1654	10.4831
ENSG00000087191	618.369	578.622	725.61	402.489	596.193	549.787	508.754	540.86
ENSG00000087206	611.437	321.199	258.076	507.872	399.885	221.888	550.869	612.474
ENSG00000087237	0	0	2.40856	0	0	0	0	0
ENSG00000087245	5857.87	7144.86	5691.79	4870.31	5560.22	7571.66	6329.94	5547.41
ENSG00000087250	0	0.490049	0	0	0	0	0	0
ENSG00000087253	178.856	169.86	186.816	384.425	351.717	154.608	304.915	421.54
ENSG00000087258	5.54591	0.961892	2.88759	0	0	3.55137	4.21154	0
ENSG00000087263	471.402	313.759	234.479	359.279	837.942	479.332	683.111	636.55
ENSG00000087266	67.9374	82.9791	75.1134	136.443	50.8945	60.2149	117.081	164.506
ENSG00000087269	941.418	508.193	454.065	561.055	667.081	506.349	717.646	585.942
ENSG00000087274	848.524	776.161	532.519	941.471	742.514	563.311	633.415	614.686
ENSG00000087299	4.15943	10.1818	16.8543	12.8852	52.7122	9.33919	5.89615	9.55977
ENSG00000087301	23.5701	65.5467	35.1535	25.7906	44.5327	18.0236	20.2154	13.3575
ENSG00000087302	348.006	331.408	488.241	325.258	668.899	434.527	615.727	705.38
ENSG00000087303	1584.74	704.833	511.838	440.5	202.669	187.486	223.211	464.526
ENSG00000087338	91.5075	65.5194	94.3791	97.0723	132.689	93.4288	140.665	172.947
ENSG00000087365	3290.11	1808.9	1681.38	2248.46	2392.95	1676.58	2000.48	2433.96
ENSG00000087448	244.02	279.166	170.929	241.031	404.429	373.472	453.161	350.706
ENSG00000087460	2519.23	3630.23	4134.13	4071.15	2976.42	4186.95	4070.87	3976.54
ENSG00000087470	512.997	288.149	316.341	336.466	551.66	404.545	399.254	362.518
ENSG00000087494	15.2513	0.480946	1.44415	0	28.1737	10.6119	35.3769	85.9987
ENSG00000087495	0	0	0	0	0	2.25228	5.05384	8.58418
ENSG00000087502	404.852	339.821	394.34	344.173	422.606	435.591	416.942	446.395
ENSG00000087510	0	0	0	0.760627	0	0	0	0
ENSG00000087586	228.769	208.718	57.7702	466.23	23.6296	85.7188	5.05384	74.6185
ENSG00000087589	381.281	229.073	127.603	66.0129	70.8888	96.3412	115.396	14.3593
ENSG00000087842	80.4157	69.3033	74.6309	23.4986	140.869	47.9792	59.8038	61.2086
ENSG00000087884	166.377	330.175	181.523	129.643	99.9713	133.342	82.5461	69.8059
ENSG00000087903	34.6619	38.8762	47.1807	61.4239	96.336	29.9292	41.2731	62.2234
ENSG00000087995	36.0484	29.5744	44.7849	72.803	129.054	34.8167	112.027	136.685
ENSG00000088002	30.5025	0.490049	0	0	0	0	0	0
ENSG00000088035	33.2755	33.0138	31.7854	35.6232	31.8091	13.849	18.5308	37.3158
ENSG00000088038	187.175	87.3441	57.7752	102.351	72.7064	87.5724	119.608	89.9533
ENSG00000088053	11.0918	4.83677	0	0	0	0	0	0
ENSG00000088179	74.8698	79.5943	75.5967	62.9148	120.874	80.2241	129.715	138.584
ENSG00000088205	1188.21	776.179	763.634	959.746	1395.05	1194.32	969.496	845.109
ENSG00000088247	397.919	1690.36	1424.74	1150.91	867.024	1317.05	1090.79	1066.69
ENSG00000088256	329.982	573.477	592.704	637.475	682.532	850.867	506.227	573.677
ENSG00000088280	44.3673	106.283	77.0366	64.4664	26.3561	49.3047	47.1692	31.5145
ENSG00000088298	11.0918	9.70995	10.5916	50.0347	36.3532	11.602	25.2692	33.4657
ENSG00000088305	55.4591	29.6745	39.9614	39.4364	32.7179	4.8135	3.36923	0
ENSG00000088320	0	0	0	0	0	0	0	0
ENSG00000088325	249.566	127.046	103.041	215.286	121.783	58.2821	85.073	93.5942
ENSG00000088340	1.38648	12.632	19.7391	37.1394	0.90883	13.5295	2.52692	0
ENSG00000088356	144.194	82.5346	114.594	109.177	151.775	192.593	139.823	122.273
ENSG00000088367	479.721	404.415	312.487	299.356	223.572	261.87	274.592	237.992
ENSG00000088386	0	0	0	0	0	0.644264	0	0
ENSG00000088387	30.5025	9.68264	17.3376	22.738	53.621	29.9504	78.3346	89.901
ENSG00000088448	198.266	222.93	308.648	252.425	73.6153	145.934	150.773	71.6525
ENSG00000088451	13.8648	15.055	13.9639	46.277	13.6325	26.3937	15.1615	24.8685
ENSG00000088538	2.77296	0.970995	3.85342	1.51115	0	0	0.842307	7.63474
ENSG00000088543	38.8214	45.1831	50.0733	52.3368	39.0797	45.4708	22.7423	43.9749
ENSG00000088682	77.6428	53.9039	73.1853	69.7504	76.3417	73.1213	89.2846	63.0683
ENSG00000088726	0	0.480946	1.9253	3.0324	0	0	0	0
ENSG00000088727	9.70535	15.9532	23.1156	14.4064	12.7236	30.9141	18.5308	15.2826
ENSG00000088756	122.01	161.012	178.158	216.122	13.6325	76.9764	27.7961	26.7804
ENSG00000088766	26.3431	30.1009	42.8617	31.8453	57.2563	85.4257	88.4423	76.465
ENSG00000088782	0	0	0	0	0	0	12.6346	2.86139
ENSG00000088808	11.0918	23.8395	6.73819	57.6511	29.9914	16.405	18.5308	21.994
ENSG00000088812	299.479	188.881	66.9226	159.972	126.327	154.996	197.1	182.729
ENSG00000088826	65.1645	35.0287	26.4829	16.6732	74.5241	52.8349	32.0077	57.3063
ENSG00000088827	0	0	0	0	0	0	7.58077	0
ENSG00000088832	600.345	888.452	695.764	637.601	791.591	747.169	719.33	574.588
ENSG00000088833	167.764	267.45	264.337	176.605	222.663	318.314	309.127	161.553
ENSG00000088836	11.0918	33.9848	12.5204	12.9003	0	12.5499	0.842307	0
ENSG00000088854	310.571	244.573	225.352	235.026	176.313	209.742	152.458	115.536
ENSG00000088876	15.2513	17.487	30.8097	21.2319	24.5384	24.8491	16.0038	1.92503
ENSG00000088881	18.0242	24.3204	7.70543	0	0	7.07106	0	0
ENSG00000088882	0	19.8826	0	0	0	0	0	0
ENSG00000088888	734.833	491.224	314.889	358.549	348.991	274.787	454.004	333.538
ENSG00000088899	18.0242	30.9808	21.1839	42.4587	0.90883	31.8779	52.2231	46.9278
ENSG00000088926	0	0	0	0	0	0	1.68461	11.4586
ENSG00000088930	2699.47	1705.92	1867.71	1577.54	1062.42	995.367	1227.24	1475.99
ENSG00000088970	103.986	213.193	142.521	169.054	161.772	162.056	160.038	146.271
ENSG00000088986	1038.47	1001.95	899.462	940.212	1721.32	1595.83	1072.26	1150.14
ENSG00000088992	0	0	0	9.85784	0	0	10.1077	12.395
ENSG00000089006	420.103	694.907	361.617	368.427	257.199	395.552	389.988	408.313
ENSG00000089009	806.93	1226.54	1344.8	1225.78	1272.36	2199.83	2006.38	1425.51
ENSG00000089012	0	0	0	0	0	0	0	0
ENSG00000089022	144.194	95.1393	50.5622	126.621	72.7064	67.2754	76.65	104.13
ENSG00000089041	38.8214	79.658	24.5534	0.755575	2.72649	17.6988	0	10.5223
ENSG00000089048	949.737	775.162	947.109	881.861	809.768	678.642	683.954	536.048
ENSG00000089050	73.4833	27.6688	68.8557	63.6603	99.9713	20.9254	37.9038	35.4692
ENSG00000089053	1117.5	630.784	675.553	655.785	689.802	668.273	784.188	791.509
ENSG00000089057	156.672	119.913	82.8252	178.136	158.136	93.7061	151.615	177.772
ENSG00000089060	11.0918	138.317	58.7424	57.5955	63.6181	43.8364	40.4308	46.8363
ENSG00000089063	34.6619	132.555	165.64	110.652	67.2534	294.439	171.831	128.192
ENSG00000089091	5.54591	24.7649	31.7734	42.4537	0.90883	31.899	26.1115	36.314
ENSG00000089094	66.5509	65.0385	84.7484	64.4159	59.9828	60.2044	101.077	53.5347
ENSG00000089101	0	0.970995	4.81501	0	0	0	0	0
ENSG00000089116	0	0	0	0	0	0	0	0
ENSG00000089123	56.8456	27.6597	10.1105	36.3838	24.5384	36.7653	17.6885	59.3098
ENSG00000089127	11.0918	0	53.9331	0	8.17947	0.649545	2.52692	0.962513
ENSG00000089154	421.489	193.183	214.272	231.233	266.287	281.517	307.442	375.784
ENSG00000089157	3172.26	5006.26	7004.32	4000.74	5429.35	7069.84	5768.96	4754.1
ENSG00000089159	285.614	378.661	347.163	235.747	297.188	511.004	424.523	395.8
ENSG00000089163	0	0.980098	0	0.755575	0	2.89655	2.52692	0.962513
ENSG00000089169	9.70535	2.43204	0.963002	0	28.1737	3.22132	1.68461	0
ENSG00000089177	303.639	217.022	168.526	251.664	229.934	130.461	210.577	170.098
ENSG00000089195	127.556	67.5069	96.3002	137.939	244.475	134.567	112.869	176.914
ENSG00000089199	0	0	0.963002	0	0	0	0	0
ENSG00000089220	1179.89	2341.61	3189.9	1783.72	1217.83	1858.03	1249.98	938.874
ENSG00000089225	625.302	723.9	987.532	633.874	119.057	318.927	309.969	248.515
ENSG00000089234	203.812	146.139	132.896	221.401	119.057	263.158	147.404	199.819
ENSG00000089248	805.544	903.778	1083.37	416.215	597.101	730.057	595.511	626.964
ENSG00000089250	0	3.40304	0	0	12.7236	2.58234	3.36923	24.8815
ENSG00000089280	1224.26	1080.78	1331.32	1607.77	1118.77	1166.5	1241.56	1410.16
ENSG00000089289	736.22	525.236	856.107	686.9	510.763	467.81	208.892	397.843
ENSG00000089327	406.238	533.204	519.531	353.255	304.458	581.942	332.711	350.811
ENSG00000089335	92.894	113.062	125.178	115.216	46.3503	75.4739	95.1807	87.9498
ENSG00000089351	31.889	178.681	166.592	141.737	69.0711	123.741	128.031	101.373
ENSG00000089356	0	0	0	0	0	0.324772	0	0
ENSG00000089472	244.02	130.567	278.311	141.808	169.042	148.521	98.55	137.569
ENSG00000089486	30.5025	98.9232	78.4864	51.5963	15.4501	104.402	83.3884	24.8554
ENSG00000089505	0	1.9602	0	18.9449	0	3.21076	0.842307	16.2581
ENSG00000089558	0	0	0	0	0	0	0	0
ENSG00000089597	551.818	988.809	1179.67	824.109	1248.73	1207.74	1308.95	1422.49
ENSG00000089639	13.8648	26.1258	14.9269	10.6185	52.7122	16.4103	6.73846	39.1624
ENSG00000089682	370.19	357.372	287.94	335.035	357.17	240.556	235.846	246.577
ENSG00000089685	63.778	19.4563	31.3007	8.34669	13.6325	21.8839	12.6346	25.831
ENSG00000089692	1.38648	0	5.77942	0	0	4.8399	0.842307	0
ENSG00000089693	776.428	772.767	1124.32	543.51	687.076	1322.63	774.08	609.094
ENSG00000089723	5.54591	2.92209	4.33104	9.84774	0	11.6073	13.4769	0.94944
ENSG00000089737	2003.46	1464.01	1382.86	1315.94	1235.1	1226.11	1024.25	1285.69
ENSG00000089775	42.9808	46.0631	40.4475	126.545	34.5356	35.7646	30.3231	34.4021
ENSG00000089818	26.3431	21.3073	61.6335	36.404	79.0682	53.7564	30.3231	31.4884
ENSG00000089820	8.31887	19.3835	11.5539	0	0	5.77725	0	0
ENSG00000089847	0	4.84587	0.963002	0	0	0.324772	5.05384	0
ENSG00000089876	87.3481	61.2	61.1573	86.3882	92.7007	55.3433	86.7577	106.133
ENSG00000089902	635.007	340.12	293.718	419.258	282.646	309.991	205.523	363.153
ENSG00000089916	772.268	855.374	781.48	752.822	757.056	693.904	568.557	764.82
ENSG00000090006	108.145	869.903	253.26	582.181	16.3589	130.482	58.1192	98.5113
ENSG00000090013	84.5752	349.041	244.614	118.279	84.5212	162.743	92.6538	84.1521
ENSG00000090020	81.8022	101.964	94.8483	134.947	196.307	291.936	278.804	241.973
ENSG00000090054	171.923	121.302	47.197	59.1369	151.775	46.9943	194.573	140.561
ENSG00000090060	1679.02	899.16	722.251	978.092	1580.46	910.118	1400.76	1379.7
ENSG00000090061	169.15	234.954	160.821	281.258	363.532	267.296	257.746	458.843
ENSG00000090097	120.624	264.519	182.01	249.468	181.766	207.73	261.958	217.701
ENSG00000090104	0	0	0.481854	2.28188	0	0	0	0
ENSG00000090238	501.905	853.631	807.963	626.121	170.86	409.918	228.265	269.677
ENSG00000090263	158.058	181.041	368.828	327.55	340.811	189.701	259.431	214.047
ENSG00000090266	768.109	498.82	667.362	466.28	660.72	856.232	490.223	472.344
ENSG00000090273	359.098	218.039	268.686	221.371	313.546	365.723	320.077	416.675
ENSG00000090316	390.987	294.683	327.431	235.777	151.775	329.9	152.458	187.398
ENSG00000090339	77.6428	23.803	79.9285	14.3862	34.5356	8.37015	29.4808	0
ENSG00000090372	122.01	139.361	182.014	125.084	155.41	252.546	132.242	261.145
ENSG00000090376	87.3481	77.2169	61.1559	44.7204	41.8062	38.6558	56.4346	26.6628
ENSG00000090382	0	4.83677	0	0	0.90883	6.11259	0	28.6793
ENSG00000090402	0	0	0	0	5.45298	0	0	0
ENSG00000090432	116.464	175.287	169.958	147.117	208.122	180.096	92.6538	145.125
ENSG00000090447	44.3673	56.3906	43.8141	26.5462	1.81766	11.2773	5.89615	1.92503
ENSG00000090470	198.266	215.905	204.647	202.395	198.125	195.825	213.104	166.327
ENSG00000090487	79.0292	204.454	194.529	134.186	84.5212	154.948	150.773	95.5192
ENSG00000090512	0	4.82767	0	0	0	0	0	0
ENSG00000090520	239.861	179.035	268.201	120.561	319.908	326.724	368.931	499.307
ENSG00000090530	80.4157	18.4034	14.4443	22.7481	53.621	28.6935	38.7461	34.4413
ENSG00000090534	0	0	0	0	0	0	0	0
ENSG00000090539	0	3.87488	0.963002	0	0	0.324772	0	10.5354
ENSG00000090554	18.0242	0	0.481854	9.86795	0	0	0	0
ENSG00000090565	130.329	176.594	109.296	120.541	79.0682	94.0467	82.5461	27.756
ENSG00000090581	135.875	182.629	223.893	148.583	161.772	292.599	196.258	195.812
ENSG00000090612	99.8264	81.5818	156.479	97.7319	60.8916	104.968	96.023	58.3603
ENSG00000090615	1159.1	714.372	489.685	949.873	1295.08	848.055	1621.44	1710.88
ENSG00000090621	2648.17	2951.24	2011.17	3450.07	2188.46	1908.06	2246.43	2573.51
ENSG00000090659	0	0	0	0	0	0	0	0
ENSG00000090661	1.38648	2.43204	2.40856	0	0.90883	0	0	0
ENSG00000090674	5.54591	51.4446	24.5555	6.83049	37.262	11.9215	5.89615	53.5347
ENSG00000090686	1762.21	1286.63	908.093	1280.43	1104.23	1108.72	1260.09	1105.91
ENSG00000090776	55.4591	107.245	154.059	92.5389	135.416	62.4302	53.0654	39.2146
ENSG00000090857	122.01	143.716	119.899	234.266	59.074	109.982	166.777	138.688
ENSG00000090861	537.953	535.472	558.534	336.577	571.654	562.891	496.119	611.89
ENSG00000090863	2121.31	1914.19	1741.11	1852.72	2261.17	1881.38	3043.26	3412.72
ENSG00000090889	63.778	26.7251	42.8532	31.8251	4.54415	14.1685	39.5884	41.0874
ENSG00000090905	1624.95	1400.7	1503.22	1696.61	1023.34	1239.36	1271.88	1264.59
ENSG00000090924	148.353	138.289	112.663	147.827	41.8062	119.865	75.8077	97.4181
ENSG00000090932	0	1.47015	5.29757	0	0	3.55137	0	0
ENSG00000090971	55.4591	94.2048	119.89	60.6835	118.148	231.967	166.777	129.155
ENSG00000090975	61.005	62.6338	37.0766	46.9972	35.4444	10.2924	35.3769	19.1457
ENSG00000090989	431.195	502.385	482.949	538.211	517.124	367.613	427.892	352.749
ENSG00000091009	145.58	146.249	109.298	109.892	98.1537	127.554	104.446	154.842
ENSG00000091010	0	0	0	0	0	0	0	0
ENSG00000091039	4393.75	2482.33	3911.24	3128.51	2502.92	2167.69	1879.19	1766.54
ENSG00000091073	0	68.5508	77.522	34.8777	9.99713	47.6755	67.3846	38.226
ENSG00000091106	0	0	0	0	0	0	0	0
ENSG00000091127	110.918	18.4489	22.1519	39.3859	136.325	67.3863	72.4384	105.04
ENSG00000091128	0	23.7848	12.04	59.847	13.6325	23.5183	17.6885	0.94944
ENSG00000091129	31.889	4.38313	24.5569	16.6782	50.8945	24.5084	26.1115	17.1684
ENSG00000091136	7285.94	5046.16	5023.51	3922.56	3228.17	2974.48	4626.79	2829.25
ENSG00000091137	1.38648	13.1312	3.8513	4.54861	0	2.247	6.73846	0.962513
ENSG00000091138	1.38648	0	0	0	0	0	0	0
ENSG00000091140	183.015	181.476	241.22	205.488	209.031	308.043	256.061	250.348
ENSG00000091157	214.904	104.405	143.482	151.6	114.513	96.9697	48.8538	133.837
ENSG00000091164	582.321	395.722	465.616	439.623	606.19	391.388	436.315	460.755
ENSG00000091181	0	0	0	9.10227	0	0	0	0.94944
ENSG00000091262	1.38648	14.084	2.40715	0.755575	0	0	0	0
ENSG00000091317	948.351	893.443	1099.26	564.793	1089.69	1144.82	735.334	844.953
ENSG00000091409	109.532	104.922	111.708	175.139	119.966	96.4159	132.242	144.652
ENSG00000091428	1.38648	0.970995	7.22428	17.449	6.36181	5.46304	5.89615	0.962513
ENSG00000091436	1310.22	1189.04	1168.57	930.918	1343.25	1202.9	1187.65	1290.77
ENSG00000091482	0	0	5.7766	0	0	4.2062	0	0
ENSG00000091483	63.778	63.0783	93.4091	167.593	87.2477	126.548	104.446	148.274
ENSG00000091490	145.58	123.961	141.554	55.3692	412.609	247.178	606.461	264.786
ENSG00000091513	0	0.480946	1.44415	6.05976	7.27064	0.319492	0	0
ENSG00000091527	3624.25	4426.11	1994.4	2984.91	5169.43	2530.21	3398.71	3202.07
ENSG00000091536	2.77296	19.4017	13.9618	13.6307	9.0883	9.96233	10.1077	5.762
ENSG00000091542	184.402	190.133	259.049	232.745	590.74	413.134	325.973	343.215
ENSG00000091583	0	5.31772	0	0	0	0	0	0
ENSG00000091592	417.33	470.315	315.871	455.662	522.577	711.885	276.277	306.98
ENSG00000091622	59.6185	5.81687	0.481854	37.1747	7.27064	8.69492	26.9538	42.076
ENSG00000091640	524.089	472.066	719.82	404.05	652.54	621.342	1003.19	844.774
ENSG00000091651	19.4107	13.1494	10.1147	39.401	19.0854	13.1995	7.58077	6.69837
ENSG00000091656	352.165	576.29	213.778	614.102	368.076	277.422	136.454	349.561
ENSG00000091664	0	0	0	0	15.4501	0	1.68461	0
ENSG00000091704	0	1.94199	0	0	0	0	0	0
ENSG00000091732	12.4783	34.0213	40.4503	45.4861	19.9943	47.9369	26.1115	25.7525
ENSG00000091831	0	2.43204	0.963708	2.27683	0.90883	6.75157	0	0
ENSG00000091844	105.372	57.316	115.081	92.554	22.7208	19.3279	49.6961	29.6941
ENSG00000091879	4.15943	0	7.22216	11.369	8.17947	0.958475	1.68461	0
ENSG00000091947	142.807	108.225	99.1821	39.4061	63.6181	47.9739	101.919	110.906
ENSG00000091972	1.38648	10.7265	0	0	22.7208	31.9148	10.95	3.83698
ENSG00000091986	15054.4	31159.5	9105.65	13723.2	18711.9	28539.6	26274.1	25039.3
ENSG00000092009	0	0	0	0	0	0	0	0
ENSG00000092010	1190.98	790.108	1050.65	892.333	545.298	547.635	495.277	559.397
ENSG00000092020	420.103	504.227	470.92	424.547	603.463	468.013	374.827	579.897
ENSG00000092036	34.6619	27.2425	33.7044	41.7031	7.27064	28.9549	26.1115	26.7412
ENSG00000092051	0	0	1.44344	2.27683	0	0	0	0
ENSG00000092054	0	1.45194	1.44556	0	0	0	0	0.962513
ENSG00000092067	0	0	6.25916	0	0	0	0	0
ENSG00000092068	79.0292	144.824	38.0389	26.526	0	4.19564	0	0
ENSG00000092094	45.7538	58.2597	76.0722	66.7281	36.3532	51.2692	105.288	65.0718
ENSG00000092096	45.7538	124.668	150.707	70.5059	70.8888	115.978	101.077	77.3361
ENSG00000092098	0	0	0	0	0	2.58234	0	0
ENSG00000092108	422.876	330.421	617.274	632.216	925.189	683.815	887.792	945.546
ENSG00000092140	92.894	147.573	127.113	135.794	138.142	210.418	117.923	116.616
ENSG00000092148	2971.22	2075.89	2056.99	2570.76	1580.46	1281.74	1493.41	1448.42
ENSG00000092199	1129.98	698.982	606.705	1050.78	985.172	679.593	886.107	939.017
ENSG00000092200	0	0	0	9.08711	0	0	0	0
ENSG00000092201	1740.03	1225.07	983.238	1470	1216.01	877.121	1239.03	974.913
ENSG00000092203	255.112	418.018	430.954	288.058	342.629	443.085	281.331	412.903
ENSG00000092208	13.8648	3.38483	7.70402	25.0249	17.2678	11.5703	5.89615	27.6776
ENSG00000092295	0	0.480946	0	4.55366	0	9.66924	9.26538	0
ENSG00000092330	56.8456	91.3191	111.231	85.6427	81.7947	91.1343	90.1269	63.1467
ENSG00000092345	0	0	0	0	0	0	0	0
ENSG00000092377	0	0	0	0	0	0	0	0
ENSG00000092421	52.6862	10.1727	3.37227	5.30923	17.2678	8.0665	2.52692	0.94944
ENSG00000092439	784.746	812.841	535.425	691.343	742.514	693.31	550.869	607.883
ENSG00000092445	108.145	159.052	143.009	78.8223	111.786	87.6093	85.9153	44.0141
ENSG00000092470	16.6377	24.284	28.4082	52.3115	13.6325	17.1073	5.05384	28.6139
ENSG00000092529	0	0	9.63285	0	0	0	4.21154	0
ENSG00000092531	460.311	262.604	192.114	329.051	300.823	162.542	246.796	386.11
ENSG00000092607	0	0	0	0	0.90883	0	0	1.89888
ENSG00000092621	393.76	456.985	775.217	295.705	1360.52	1147.73	974.55	967.069
ENSG00000092758	0	0.980098	8.18728	1.5162	0	0.963756	1.68461	4.78642
ENSG00000092820	795.838	671.865	405.901	682.18	817.038	296.377	850.73	1085.17
ENSG00000092841	5942.44	3405.66	3827.45	3325.85	9969.87	8566.86	5892.78	5416.65
ENSG00000092847	198.266	150.559	138.182	200.124	217.21	120.425	212.261	156.898
ENSG00000092850	0	0	0	0	0	0	0	0
ENSG00000092853	51.2997	63.1966	28.8872	75.8303	36.3532	19.3385	25.2692	32.464
ENSG00000092871	41.5943	50.4371	48.6305	53.0974	22.7208	33.4753	13.4769	31.5799
ENSG00000092929	0	0	0	3.02735	0	0.319492	10.95	0
ENSG00000092931	54.0726	43.6493	49.111	56.845	21.8119	47.6703	99.3923	82.1748
ENSG00000092964	841.592	1043.35	1418.49	697.498	715.249	1026.95	897.9	689.344
ENSG00000092969	335.528	195.097	123.738	139.47	473.501	338.835	342.819	309.593
ENSG00000092978	443.673	407.401	370.258	389.603	579.834	359.021	308.284	337.296
ENSG00000093000	169.15	202.893	225.344	224.337	135.416	181.902	187.835	139.52
ENSG00000093009	1.38648	0.490049	0.481148	0	0	0	2.52692	0.94944
ENSG00000093010	88.7346	257.658	314.886	213.085	202.669	514.075	331.027	263.745
ENSG00000093072	4.15943	78.6233	81.8516	119.81	0.90883	57.6801	21.0577	85.0231
ENSG00000093100	0	0.961892	0	0	7.27064	0	9.26538	10.5615
ENSG00000093134	0	3.90219	0.963002	0	13.6325	0	0	0
ENSG00000093144	372.963	394.179	298.027	435.185	398.068	386.271	362.192	405.243
[truncated: 58,200 more rows]

## Sheet: Total RNAs-Analyzed
Genes with "0" reads in all 4 samples of Control/TGF-β1/Both group were considered as experimental noises and excluded. Genes with reads lower than 20 (sum of all 8 samples) were considered as experimental noises and excluded. 22466 of 60199 tested genes were analyzed. F2, F5, M2, M3 are the 4 Human Lung Fibroblast cell lines used in this assay.
Ensemble ID	F2-Control	F5-Control	M2-Control	M3-Control	F2-TGF-β1	F5-TGF-β1	M2-TGF-β1	M3-TGF-β1
ENSG00000000003	205.199	278.739	273.02	169.11	253.564	268.339	144.035	152.033
ENSG00000000419	145.58	54.9386	60.6712	86.4488	109.968	103.407	156.669	123.341
ENSG00000000457	80.4157	113.597	67.413	89.5065	127.236	56.69	24.4269	22.9696
ENSG00000000460	0	14.0658	10.1105	5.30418	4.54415	15.1481	28.6384	36.301
ENSG00000000971	989.945	537.895	656.757	996.019	572.563	345.188	536.55	497.16
ENSG00000001036	177.469	327.688	228.71	162.274	512.58	233.16	234.161	240.179
ENSG00000001084	366.03	122.635	289.373	190.286	428.059	292.517	379.038	180.804
ENSG00000001167	16.6377	13.0766	12.0386	28.0775	26.3561	23.4919	26.9538	15.2956
ENSG00000001460	26.3431	19.8918	30.3321	23.5188	23.6296	17.4163	36.2192	39.1493
ENSG00000001461	769.495	370.975	275.91	419.293	309.911	162.605	184.465	455.202
ENSG00000001497	152.513	42.7056	39.9671	58.3561	39.0797	35.1362	57.2769	79.3134
ENSG00000001561	1.38648	9.73726	11.5581	11.374	39.0797	7.41168	10.95	19.0934
ENSG00000001617	55.4591	12.1875	129.032	100.79	0	4.81878	35.3769	21.9417
ENSG00000001626	5.54591	0.970995	3.37227	0	0	3.85502	4.21154	0
ENSG00000001629	963.602	850.492	600.917	872.602	850.665	574.406	614.884	955.158
ENSG00000001630	5.54591	13.1039	29.846	17.4338	12.7236	25.797	22.7423	21.9548
ENSG00000001631	317.503	366.029	358.715	351.673	118.148	269.49	251.008	307.759
ENSG00000002016	81.8022	12.5956	29.8545	40.1667	106.333	36.723	29.4808	36.3271
ENSG00000002079	20.7972	0	0	0	0	1.6133	0.842307	0
ENSG00000002330	81.8022	227.794	227.74	84.1416	136.325	197.396	85.073	183.561
ENSG00000002549	729.287	298.686	472.362	284.28	403.521	314.05	261.115	311.57
ENSG00000002586	1007.97	887.898	876.318	780.915	1177.84	906.311	1478.25	818.447
ENSG00000002587	0	0.490049	0.963708	0	0	1.60274	2.52692	0.94944
ENSG00000002726	0	0	0.963708	0	0	0	0.842307	0.962513
ENSG00000002745	1.38648	29.0935	2.88971	71.2362	0	1.61858	5.05384	6.72452
ENSG00000002746	6.93239	20.3909	12.9988	4.54861	12.7236	51.5253	23.5846	50.6602
ENSG00000002822	45.7538	56.7896	47.1829	41.7031	35.4472	41.159	54.75	53.0867
ENSG00000002834	651.645	887.862	629.342	988.478	843.394	1271.69	1093.31	626.911
ENSG00000002919	27.7296	26.6705	26.4794	60.6531	57.2563	72.1945	23.5846	42.0499
ENSG00000002933	142.807	231.414	33.7051	0	0	37.0795	0	0
ENSG00000003056	74.8698	97.9977	110.262	184.181	90.883	130.046	120.45	247.814
ENSG00000003096	41.5943	38.7943	34.1883	50.0246	11.8148	1.93807	10.95	27.7168
ENSG00000003137	0	0.480946	0.481148	0	0	0.324772	0	0
ENSG00000003147	2.77296	0.490049	0	10.6286	4.54415	0	7.58077	19.1195
ENSG00000003249	31.889	8.72986	19.26	37.9152	0	4.82406	18.5308	14.307
ENSG00000003393	201.039	159.216	128.078	159.232	149.957	153.047	164.25	171.984
ENSG00000003400	16.6377	29.0661	17.8131	10.6185	13.6325	25.1263	5.05384	0
ENSG00000003402	977.467	748.319	469.959	964.214	338.994	345.394	442.211	342.2
ENSG00000003436	549.045	1459.98	485.824	834.732	238.114	469.167	215.631	276.297
ENSG00000003509	80.4157	75.2476	64.5141	50.0347	51.8033	49.5608	64.0154	27.6906
ENSG00000003756	840.206	688.055	387.137	750.555	687.985	352.642	852.415	657.503
ENSG00000003989	22.1836	12.6047	1.44486	0	7.27064	0	0.842307	0
ENSG00000004059	1.38648	0	0	0	0	0.638983	0.842307	1.91195
ENSG00000004139	116.464	57.8061	55.3744	57.6005	122.692	96.864	113.711	67.8939
ENSG00000004142	166.377	126.729	204.158	156.174	205.396	194.584	153.3	228.472
ENSG00000004399	40.2079	89.6578	119.414	62.1592	72.7064	105.298	43.8	83.2288
ENSG00000004455	131.715	180.742	307.196	155.363	222.663	384.829	218.158	243.833
ENSG00000004468	0	0	0	13.6307	0	0	0.842307	0
ENSG00000004478	177.469	93.6874	86.1876	82.6052	149.048	124.966	112.869	128.049
ENSG00000004487	232.928	159.497	134.834	246.385	185.401	117.335	235.004	205.541
ENSG00000004534	759.79	592.825	381.841	672.413	614.369	354.963	677.215	550.76
ENSG00000004660	1.38648	2.41383	15.4066	1.51115	19.9943	13.8068	5.05384	63.0944
ENSG00000004700	830.5	493.519	600.406	719.536	683.44	618.425	620.78	755.3
ENSG00000004766	133.102	84.0321	100.143	83.3861	65.4358	91.364	88.4423	125.37
ENSG00000004776	2192.02	3484.83	2494.18	5459.17	582.56	1737.56	904.638	1262.85
ENSG00000004777	0	14.0749	34.6681	23.5037	19.9943	25.7653	23.5846	4.78642
ENSG00000004779	54.0726	155.305	290.316	145.55	173.587	316.92	246.796	226.495
ENSG00000004799	36.0484	72.2527	11.0749	23.5037	1.81766	0.638983	4.21154	0
ENSG00000004838	0	0	1.92671	0	0	0.958475	2.52692	0
ENSG00000004864	26.3431	60.1653	46.2262	45.481	89.9742	92.7635	168.461	72.5888
ENSG00000004866	37.4349	40.2098	35.1549	11.374	48.168	65.3374	30.3231	12.395
ENSG00000004897	963.602	1100.84	1023.61	1135.48	1479.58	1420.95	1028.46	919.519
ENSG00000004939	0	1.44284	1.44486	0	0	0.969036	0	0
ENSG00000004948	0	0	3.8513	0	0	0	2.52692	15.3348
ENSG00000004961	54.0726	38.7852	45.7429	62.9603	48.168	85.9749	58.1192	57.3717
ENSG00000004975	77.6428	143.771	163.225	96.2409	41.8062	67.3124	34.5346	75.5156
ENSG00000005007	263.431	368.035	282.159	325.253	240.84	316.609	258.588	239.138
ENSG00000005020	540.726	467.512	422.747	614.027	362.623	297.917	556.765	472.213
ENSG00000005022	8.31887	76.7542	160.34	90.2166	94.5183	205.43	182.781	88.8731
ENSG00000005059	76.2563	105.729	76.0708	87.9246	114.513	63.4626	116.238	109.034
ENSG00000005075	112.305	388.216	320.679	152.401	236.296	328.276	236.688	222.618
ENSG00000005100	105.372	101.474	123.746	89.461	84.5212	150.539	88.4423	121.481
ENSG00000005102	0	0	0.481854	0	12.7236	8.35959	8.42307	3.83698
ENSG00000005108	18.0242	11.6337	5.77942	88.7307	68.1623	5.15939	3.36923	22.9565
ENSG00000005156	174.696	123.389	121.337	155.378	237.205	151.743	201.311	229.513
ENSG00000005175	489.427	392.2	273.001	483.79	632.546	395.232	476.746	584.875
ENSG00000005187	0	0	1.44486	2.27683	0	0	0	3.85005
ENSG00000005189	1.38648	2.90388	10.5951	28.0472	0	4.48873	0.842307	11.4456
ENSG00000005194	69.3239	71.9356	48.1515	64.426	19.0854	65.1182	93.4961	97.4965
ENSG00000005206	148.353	134.996	134.335	168.349	146.322	128.124	170.988	181.636
ENSG00000005238	5.54591	9.23811	32.7428	8.34164	67.2534	39.609	63.173	54.4711
ENSG00000005243	467.243	357.126	363.53	237.222	637.09	493.905	258.588	626.21
ENSG00000005249	130.329	120.784	61.1474	57.646	16.3589	13.5243	7.58077	8.59725
ENSG00000005302	364.644	290.617	296.122	384.34	223.572	328.564	263.642	316.396
ENSG00000005339	1433.62	879.485	655.787	1119.09	724.338	777.569	1020.03	1189.1
ENSG00000005379	2.77296	1.46104	3.37086	0.760627	0.90883	2.90711	2.52692	0
ENSG00000005421	0	0	0.481148	0	0	1.91695	0.842307	0
ENSG00000005436	106.759	116.601	79.4466	172.137	154.501	108.582	114.554	99.4216
ENSG00000005448	31.889	54.3575	96.3087	67.4937	58.1651	28.976	13.4769	37.3027
ENSG00000005469	274.523	80.1754	84.7421	78.0465	133.598	78.9091	76.65	70.7946
ENSG00000005471	0	5.81687	0.481854	43.9699	0	2.25756	18.5308	33.518
ENSG00000005483	2818.71	2516.08	2389.2	2651.13	1538.65	1928.14	2139.46	1953.62
ENSG00000005486	194.107	148.027	115.552	118.213	78.1594	187.114	87.6	66.0343
ENSG00000005513	0	6.31602	0.481148	0	0	4.53097	0.842307	6.65915
ENSG00000005700	616.983	679.824	833.47	642.89	1324.17	1143.67	1119.43	1016.25
ENSG00000005801	92.894	151.402	111.232	83.3911	100.88	137.909	136.454	114.835
ENSG00000005810	1200.69	1385.18	973.598	1172.81	917.01	901.93	916.43	945.219
ENSG00000005812	146.967	164.107	132.415	162.224	152.683	150.599	140.665	133.837
ENSG00000005844	0	5.33592	0	1.5162	34.5356	0.319492	11.7923	0
ENSG00000005882	47.1402	93.6783	150.714	84.8669	89.9742	104.653	106.131	71.7048
ENSG00000005884	436.741	256.714	766.538	770.971	368.985	316.909	386.619	461.913
ENSG00000005889	327.209	252.404	181.518	233.379	371.712	282.98	272.065	168.2
ENSG00000005893	532.408	573.077	581.647	323.717	470.774	638.225	465.796	507.565
ENSG00000005961	0	0.480946	0.481854	0	9.0883	0	10.95	0
ENSG00000006007	395.146	457.674	434.788	319.904	246.293	307.633	235.846	318.477
ENSG00000006015	113.691	299.067	260.969	208.501	211.757	310.126	167.619	182.703
ENSG00000006016	11.0918	28.1225	6.74243	0.760627	102.698	359.301	216.473	238.981
ENSG00000006025	31.889	32.9865	33.2267	29.5786	9.0883	8.37015	4.21154	18.1832
ENSG00000006042	263.431	636.629	391.939	222.086	230.843	383.535	212.261	118.502
ENSG00000006062	36.0484	22.3693	31.2972	21.2521	15.4501	31.6112	70.7538	9.55977
ENSG00000006071	2.77296	0	5.29616	0	0	0.324772	0	0
ENSG00000006118	19.4107	28.6762	84.2644	27.2967	46.3503	43.0865	62.3307	33.4526
ENSG00000006125	1211.78	1974.11	2009.29	1569.17	1339.62	1412.64	1155.65	1466.34
ENSG00000006194	63.778	110.602	154.085	112.919	26.3561	116.292	109.5	70.7423
ENSG00000006210	16.6377	0	1.92671	0	0	0	0.842307	0
ENSG00000006282	461.697	285.454	379.919	264.62	260.834	126.973	138.981	157.743
ENSG00000006283	0	6.79697	4.81501	0	3.63532	1.93279	14.3192	0
ENSG00000006327	34.6619	104.396	108.819	93.2692	257.199	378.79	404.308	290.408
ENSG00000006432	0	0	16.8564	1.52125	0	0	4.21154	0
ENSG00000006451	1071.75	922.836	1127.69	539.108	1790.4	1171.51	1275.25	1317.57
ENSG00000006453	120.624	70.3926	31.7769	25.7754	49.0768	50.2368	46.3269	28.6662
ENSG00000006459	99.8264	109.722	85.2274	63.6906	63.6181	95.9953	160.038	82.2009
ENSG00000006468	264.817	147.437	367.374	510.189	97.2448	28.683	97.7076	194.096
ENSG00000006530	44.3673	17.487	40.4461	24.2491	16.3589	31.8567	49.6961	53.5347
ENSG00000006534	510.224	301.291	358.695	432.067	157.228	111.83	70.7538	116.668
ENSG00000006576	572.615	498.864	265.779	372.981	590.74	616.798	395.884	541.083
ENSG00000006606	12.4783	5.35413	4.81713	0	16.3589	1.93279	2.52692	0
ENSG00000006607	191.334	106.846	63.0784	156.929	32.7179	108.273	71.5961	116.59
ENSG00000006611	0	2.90388	0	0	0	1.92751	0	0
ENSG00000006625	141.421	50.9636	111.71	131.215	248.111	244.401	297.334	389.725
ENSG00000006634	29.116	105.403	98.713	89.4509	51.8033	105.686	110.342	93.7118
ENSG00000006638	2.77296	21.8611	10.593	46.2821	21.8119	11.6126	30.3231	2.86139
ENSG00000006652	65.1645	110.258	103.043	75.795	129.054	178.419	164.25	182.663
ENSG00000006695	40.2079	43.1774	52.0021	58.4016	67.2534	60.2572	45.4846	83.2157
ENSG00000006704	47.1402	27.6324	36.5877	75.8303	32.7179	36.4141	60.6461	66.0081
ENSG00000006712	421.489	178.727	100.632	219.839	168.134	102.034	251.85	200.834
ENSG00000006715	1123.05	735.896	716.456	477.69	388.071	333.053	442.211	375.601
ENSG00000006740	13.8648	6.77876	5.77872	12.8902	7.27064	2.25756	13.4769	18.1309
ENSG00000006744	189.947	229.073	306.726	274.387	117.239	243.265	75.8077	140.614
ENSG00000006756	192.72	199.389	253.272	208.41	59.9828	74.122	87.6	154.063
ENSG00000006757	30.5025	23.2311	41.886	46.2315	29.0826	13.5137	11.7923	41.9976
ENSG00000006788	0	5.33592	0	0	0	2.90711	0	0
ENSG00000006831	386.827	449.616	451.638	268.398	559.839	457.871	439.684	541.305
ENSG00000006837	0	5.81687	4.8143	1.5162	0	2.89127	9.26538	4.77335
ENSG00000007047	92.894	174.834	127.596	102.361	115.421	126.92	138.981	137.621
ENSG00000007062	0	2.42294	0	0	26.3561	0.324772	0	0
ENSG00000007080	237.088	378.725	294.2	296.354	313.546	334.74	205.523	257.086
ENSG00000007168	518.543	521.869	484.398	539.728	700.708	729.983	739.546	722.431
ENSG00000007174	0	0	0.963708	0	0	0	0	2.88754
ENSG00000007202	270.363	222.34	255.193	368.351	395.341	308.283	407.677	480.941
ENSG00000007237	66.5509	91.8273	70.7761	101.591	387.162	232.904	459.9	243.807
ENSG00000007255	83.1887	166.993	91.9713	139.501	62.7093	77.0028	51.3807	67.8416
ENSG00000007341	159.445	77.6796	37.555	80.3739	71.7976	95.9267	50.5384	144.32
ENSG00000007376	40.2079	55.8004	65.0016	72.0019	53.621	96.6132	27.7961	51.6489
ENSG00000007384	393.76	315.936	418.9	348.812	145.413	260.629	220.685	170.242
ENSG00000007392	431.195	417.709	435.764	516.939	251.746	421.951	338.608	393.522
ENSG00000007520	159.445	258.766	307.193	210.002	513.489	383.216	288.911	395.552
ENSG00000007541	67.9374	65.5741	52.963	65.1815	33.6267	121.111	16.0038	123.275
ENSG00000007545	105.372	119.351	45.2561	179.622	48.168	85.6237	75.8077	145.322
ENSG00000007866	105.372	156.421	141.081	113.73	149.957	252.295	201.311	120.375
ENSG00000007923	370.19	387.555	359.667	244.189	292.643	436.019	203.838	298.252
ENSG00000007933	239.861	54.8658	437.181	39.396	83.6124	10.6172	76.65	1.91195
ENSG00000007944	88.7346	89.8125	121.814	72.7575	22.7208	30.9616	41.2731	93.6726
ENSG00000008018	299.479	472.529	658.216	319.828	418.971	856.33	605.619	485.78
ENSG00000008056	1.38648	7.2324	8.66631	14.3963	8.17947	15.4623	5.89615	3.81083
ENSG00000008083	615.596	517.522	177.674	294.934	242.658	123.321	94.3384	144.464
ENSG00000008086	124.783	117.862	70.7831	134.972	247.202	107.927	163.408	106.133
ENSG00000008118	1.38648	3.39393	21.1839	32.611	0	0	15.1615	0
ENSG00000008128	12.4783	27.6506	10.1105	23.5037	9.99713	14.5091	25.2692	15.2826
ENSG00000008130	77.6428	34.4385	11.5574	44.7355	77.2506	20.3075	26.9538	31.5407
ENSG00000008196	2.77296	1.47015	0	0.755575	0	1.93807	11.7923	3.82391
ENSG00000008197	0	0	0.481854	0	1.81766	2.88599	6.73846	0.962513
ENSG00000008226	2.77296	1.46104	0.962296	0	0	0	5.89615	2.86139
ENSG00000008256	575.388	737.793	450.195	601.912	548.933	553.204	571.084	328.05
ENSG00000008277	0	4.38313	4.33457	9.11237	0	0.644264	0	1.92503
ENSG00000008282	38.8214	156.884	174.31	115.952	67.2534	169.404	82.5461	84.0867
ENSG00000008283	138.648	165.477	98.7088	50.07	51.8033	55.4648	92.6538	42.9863
ENSG00000008294	2361.17	1481.4	951.902	1725.42	1725.87	1025.26	1538.9	1588
ENSG00000008300	5.54591	3.88398	10.5951	2.26672	0	2.88599	5.89615	47.7988
ENSG00000008311	123.397	99.9852	124.706	167.523	16.3589	16.7245	54.75	46.7971
ENSG00000008324	19.4107	52.9875	53.4434	39.4314	56.3475	31.5584	21.9	36.3663
ENSG00000008382	47.1402	94.6766	60.672	47.0174	76.3417	67.3177	11.7923	42.0891
ENSG00000008394	361.871	972.865	973.617	696.018	440.783	540.841	377.354	371.96
ENSG00000008405	47.1402	40.7727	23.5939	32.5655	86.3389	87.8602	51.3807	70.7815
ENSG00000008441	5792.7	9691.61	6564.78	8085.19	2846.46	5234.32	4422.11	5554.62
ENSG00000008513	191.334	337.225	110.745	150.819	170.86	224.513	199.627	200.716
ENSG00000008517	33.2755	17.4415	14.9255	8.34164	31.8091	20.5689	5.05384	25.8179
ENSG00000008710	249.566	553.748	367.384	450.302	539.845	1019.23	810.3	642.508
ENSG00000008735	36.0484	17.4506	2.40645	0.760627	0	11.2667	3.36923	4.77335
ENSG00000008838	224.609	313.559	159.379	170.666	89.9742	151.663	208.05	110.88
ENSG00000008853	108.145	80.5926	62.593	51.5509	14.5413	36.7389	53.9077	57.2671
ENSG00000008869	142.807	116.529	86.6737	122.006	128.145	83.4454	126.346	87.8453
ENSG00000008952	2265.5	2082.73	1739.65	2641.89	2756.48	2478.01	2273.39	2417.73
ENSG00000008988	6157.35	8224.21	8484.39	5469.16	5598.39	8272.59	6262.55	5631.21
ENSG00000009307	4629.45	5589.89	4997.57	5599.38	5984.65	4338.23	4894.65	5523
ENSG00000009335	402.079	344.332	364.499	466.94	960.634	666.19	588.773	741.045
ENSG00000009413	2399.99	6045.47	2810.03	3886.08	947.001	1233.4	857.469	930.42
ENSG00000009694	0	7.75886	2.8883	3.79808	0	5.80366	10.1077	0.962513
ENSG00000009709	0	0	0	3.78798	0	2.25756	0	0
ENSG00000009780	169.15	62.0891	91.4908	83.3962	79.9771	65.7044	110.342	123.354
ENSG00000009790	0	0	1.44486	0	0	6.43208	0	0
ENSG00000009830	77.6428	73.2874	84.2588	31.82	178.131	165.671	237.531	160.565
ENSG00000009844	339.687	199.562	182.972	70.511	169.042	216.026	224.054	164.35
ENSG00000009950	0	0.490049	0	0	0	4.83462	0.842307	0
ENSG00000009954	3064.12	2204.82	1743.98	2641.08	2005.79	1731.68	2155.46	2396.43
ENSG00000010017	716.809	255.734	188.765	294.062	381.709	211.873	318.392	257.996
ENSG00000010030	6.93239	0	4.33245	0	0	0.319492	0	0
ENSG00000010072	41.5943	62.6338	44.7764	65.9927	35.4444	63.8033	69.0692	58.4518
ENSG00000010165	241.247	194.081	117.011	145.601	51.8033	79.894	122.977	73.6037
ENSG00000010219	61.005	55.2921	63.0763	90.9216	184.493	88.552	132.242	95.5584
ENSG00000010244	544.886	380.63	494.966	464.013	408.065	430.572	555.081	491.28
ENSG00000010256	323.049	234.545	410.702	302.505	474.409	553.795	374.827	412.111
ENSG00000010270	80.4157	55.4014	109.301	26.531	125.419	112.076	85.073	100.371
ENSG00000010278	119.237	179.479	291.316	346.435	54.5298	137.622	225.738	44.8982
ENSG00000010292	80.4157	65.0567	57.7787	127.396	51.8033	50.6143	125.504	96.4948
ENSG00000010295	156.672	235.416	252.314	169.789	57.2563	83.4348	82.5461	75.5287
ENSG00000010310	0	1.46104	0	0	0	2.58234	0	0
ENSG00000010318	16.6377	11.6428	14.9297	9.85784	0	7.72589	24.4269	9.57284
ENSG00000010319	2.77296	0	1.926	0	0	0	0.842307	0
ENSG00000010322	320.276	285.881	306.715	228.161	145.413	245.673	198.785	185.329
ENSG00000010361	9.70535	65.5103	107.385	97.8127	49.9857	33.5176	82.5461	121.376
ENSG00000010404	185.788	306.408	291.301	316.181	143.595	311.819	271.223	190.259
ENSG00000010438	13.8648	3.39393	1.44344	30.3291	9.0883	7.09218	2.52692	10.5354
ENSG00000010539	11.0918	45.6186	38.5257	39.396	49.0768	35.3923	42.9577	18.2093
ENSG00000010610	260.658	17.9498	138.197	42.4082	193.581	7.09218	59.8038	38.2521
ENSG00000010626	27.7296	75.683	55.8534	49.2639	32.7179	27.3944	54.75	64.9672
ENSG00000010704	47.1402	40.7909	49.5886	43.2345	19.9943	8.38599	35.3769	26.7935
ENSG00000010803	19.4107	29.6654	69.339	47.7679	117.239	79.2075	114.554	70.7815
ENSG00000010810	180.242	230.19	128.074	115.262	218.119	152.302	191.204	141.445
ENSG00000010818	349.392	194.181	185.382	245.554	344.447	117.969	335.238	442.48
ENSG00000011007	293.933	180.133	171.426	288.799	175.404	221.35	357.981	386.241
ENSG00000011009	44.3673	181.494	150.224	120.525	73.6153	134.604	88.4423	122.457
ENSG00000011021	101.213	90.8108	101.106	87.9549	27.2649	60.5291	58.9615	60.2069
ENSG00000011028	733.447	1761.77	1086.73	1079.63	2023.97	4016.94	3193.19	3195.95
ENSG00000011105	92.894	591.644	234.009	97.0319	53.621	321.57	84.2307	88.0544
ENSG00000011114	635.007	741.778	471.878	694.527	641.634	572.708	978.761	731.263
ENSG00000011132	6.93239	30.11	57.778	39.4566	39.9885	47.3455	31.1654	29.6287
ENSG00000011143	18.0242	5.33592	13.9639	12.8852	0.90883	11.2773	11.7923	6.69837
ENSG00000011198	29.116	35.8358	54.4163	28.0725	49.0768	38.001	64.8577	33.4526
ENSG00000011201	0	0	4.8143	0	21.8119	5.16467	15.1615	10.47
ENSG00000011243	94.2805	171.249	155.523	142.513	169.042	114.072	230.792	206.622
ENSG00000011258	155.286	100.493	48.1501	90.9519	62.7093	44.7948	89.2846	142.264
ENSG00000011260	99.8264	124.196	91.004	153.932	123.601	105.979	160.881	251.821
ENSG00000011275	894.278	732.775	374.595	629.229	750.694	528.333	767.342	768.605
ENSG00000011295	189.947	249.881	268.203	270.574	265.378	192.923	357.981	295.299
ENSG00000011304	909.529	1029.63	1038.59	722.438	822.491	1221.87	751.338	1032.39
ENSG00000011332	4.15943	8.73896	6.74031	27.2916	5.45298	20.3181	16.8461	0
ENSG00000011347	106.759	71.4546	191.156	118.964	181.766	202.405	264.484	169.437
ENSG00000011376	24.9566	74.3221	32.2574	78.1021	24.5384	34.4866	41.2731	20.0559
ENSG00000011405	640.553	558.721	353.43	500.357	608.007	466.756	779.977	803.813
ENSG00000011422	15.2513	49.9562	87.1563	90.2166	67.2534	71.5186	117.923	106.172
ENSG00000011426	185.788	106.8	78.4822	227.415	167.225	23.8272	46.3269	89.8356
ENSG00000011451	45.7538	150.958	134.336	106.124	140.869	198.887	122.135	81.1077
ENSG00000011454	1512.65	910.204	770.879	1265.84	990.625	727.467	926.538	799.249
ENSG00000011465	13282.5	27904.9	6823.44	9813.32	6080.07	9657.63	4518.98	6643.01
ENSG00000011478	1.38648	0	0	2.27683	0.90883	1.29381	0	0
ENSG00000011485	74.8698	204.326	130.486	213.82	300.823	158.196	69.9115	125.096
ENSG00000011523	224.609	204.916	212.344	191.041	167.225	99.8451	132.242	115.719
ENSG00000011566	377.122	245.154	144.449	300.254	347.173	363.769	237.531	242.91
ENSG00000011638	109.532	172.238	111.213	117.463	141.778	58.9211	104.446	131.001
ENSG00000012048	77.6428	97.054	51.5174	44.7507	19.9943	33.5176	50.5384	59.2575
ENSG00000012061	281.455	213.138	247.503	222.927	284.464	216.856	185.308	221.773
ENSG00000012124	0	0	4.33316	0	24.5384	0	0.842307	3.79776
ENSG00000012171	103.986	180.006	406.888	154.648	61.8005	78.8827	135.611	144.568
ENSG00000012174	79.0292	51.0182	115.557	81.8547	102.698	160.139	104.446	91.7999
ENSG00000012211	0	4.35582	8.18658	0.760627	0.90883	2.25756	0.842307	0.962513
ENSG00000012232	37.4349	163.127	123.26	39.4213	52.7122	95.6389	98.55	69.7405
ENSG00000012504	0	0	0	0.760627	0	0	0	9.55977
ENSG00000012660	130.329	219.817	255.67	119.785	241.749	340.895	278.804	204.605
ENSG00000012779	0	0	0	0.755575	0	2.57178	0	0
ENSG00000012817	1.38648	0	44.2967	13.6509	0	0	68.2269	9.57284
ENSG00000012822	331.368	366.519	288.91	601.862	248.111	233.097	347.031	492.204
ENSG00000012963	44.3673	42.2337	59.6984	94.7601	66.3446	51.1847	50.5384	41.9976
ENSG00000012983	364.644	474.354	603.796	566.279	627.093	598.112	599.723	576.173
ENSG00000013016	163.604	248.928	317.313	257.785	100.88	176.47	202.154	171.997
ENSG00000013275	126.169	173.236	153.119	110.693	219.937	179.42	243.427	196.879
ENSG00000013288	160.831	353.18	365.927	322.175	222.663	335.567	245.954	238.019
ENSG00000013293	9.70535	15.0641	6.25845	7.57596	0	3.2266	0.842307	5.72279
ENSG00000013297	406.238	431.639	519.546	463.958	80.8859	40.2744	23.5846	35.2992
ENSG00000013306	295.32	300.482	338.505	266.066	266.287	372.15	301.546	144.411
ENSG00000013364	500.519	1028.87	1246.59	716.459	464.412	907.348	368.931	449.191
ENSG00000013374	1801.03	1107.72	758.359	1311.46	1126.04	657.186	926.538	1090.02
ENSG00000013375	593.413	740.398	605.723	545.092	1256.91	1414.79	1492.57	1352.84
ENSG00000013392	30.5025	18.9117	15.8871	38.6657	50.8945	72.2315	45.4846	77.3622
ENSG00000013441	476.948	509.246	305.269	479.105	310.82	237.718	377.354	322.197
ENSG00000013503	180.242	112.943	87.1534	171.351	258.108	151.051	238.373	229.461
ENSG00000013523	0	3.41214	0	4.54861	9.0883	4.49929	1.68461	0.962513
ENSG00000013561	79.0292	100.974	92.4425	46.2517	80.8859	111.489	160.038	102.087
ENSG00000013563	37.4349	37.796	52.0056	84.9174	7.27064	30.9088	64.0154	64.928
ENSG00000013573	5.54591	26.6614	34.1848	18.2096	0	12.2199	28.6384	42.9993
ENSG00000013583	189.947	377.925	278.308	144.84	185.401	344.201	149.088	83.2419
ENSG00000013588	159.445	144.115	20.707	11.369	43.6239	66.3962	56.4346	11.4456
ENSG00000013619	61.005	76.6722	22.6288	70.511	59.9828	59.5865	58.9615	69.8059
ENSG00000013810	0	18.9663	12.0358	15.157	53.621	27.3627	21.0577	51.5704
ENSG00000014123	481.108	323.841	399.658	429.846	618.913	577.665	456.531	566.888
ENSG00000014138	19.4107	11.1801	9.63073	6.82038	0	4.49929	16.0038	7.66088
ENSG00000014164	29.116	34.4294	36.1129	29.5432	38.1709	45.4074	10.1077	55.4597
ENSG00000014216	84.5752	292.632	271.09	206.984	110.877	211.802	119.608	83.2549
ENSG00000014257	40.2079	41.2445	33.2211	75.0444	4.54415	12.8219	0	0
ENSG00000014641	241.247	264.482	421.788	284.306	297.188	348.196	269.538	285.791
ENSG00000014824	472.789	445.714	394.355	414.699	499.857	516.145	416.1	453.965
ENSG00000014914	4.15943	41.68	44.7807	97.0723	1.81766	12.9011	6.73846	12.4081
ENSG00000014919	65.1645	100.575	141.569	131.159	36.3532	74.3782	60.6461	93.6988
ENSG00000015133	0	1.95109	23.1142	30.3291	1.81766	1.29381	10.95	19.1326
ENSG00000015153	178.856	243.501	173.332	262.308	229.934	305.716	224.896	258.166
ENSG00000015171	1450.26	901.556	858.509	861.167	1036.98	848.9	994.765	1077.37
ENSG00000015475	124.783	77.625	128.561	87.1892	110.877	132.053	133.927	114.691
ENSG00000015479	3165.33	2687.69	2526.43	2616.93	2232.09	1847.45	2232.11	2170.13
ENSG00000015532	95.667	112.118	126.632	63.7108	117.239	170.991	92.6538	50.621
ENSG00000015676	318.89	333.441	268.657	336.658	388.979	185.809	226.581	414.959
ENSG00000016082	0	0	0	13.6509	22.7208	0	0	33.4396
ENSG00000016391	4.15943	8.74806	15.4073	9.85279	29.0826	9.35503	24.4269	0
ENSG00000016402	2.77296	2.91299	0.963002	2.27178	0	0	0	0.962513
ENSG00000016490	0	8.72986	0	0	0	0	3.36923	0
ENSG00000016864	103.986	116.456	169.481	132.675	211.757	190.053	158.354	153.958
ENSG00000017260	320.276	271.888	215.24	325.243	220.846	231.983	243.427	257.774
ENSG00000017427	65.1645	131.012	94.3721	68.9998	1154.21	4942.5	2884.9	2640.29
ENSG00000017483	34.6619	233.882	82.3377	65.9321	114.513	404.434	201.311	199.701
ENSG00000017797	1669.32	1822.59	1235.55	1408.49	1316.9	1337.55	1087.42	1035.47
ENSG00000018189	1092.54	904.986	948.091	929.402	591.649	624.527	674.688	900.556
ENSG00000018236	0	1.46104	0	0	0	4.19564	7.58077	0
ENSG00000018280	0	13.5757	13.9653	21.2268	5.45298	2.58234	0	5.73586
ENSG00000018408	415.943	535.554	546.515	1062.67	733.426	737.001	1014.98	1526.84
ENSG00000018510	77.6428	74.4222	77.5234	76.6011	322.635	370.367	289.754	286.741
ENSG00000018610	65.1645	50.5191	44.296	46.9922	41.8062	43.2027	21.9	64.0831
ENSG00000018625	0	1.93289	29.3691	0	18.1766	8.70549	5.05384	6.6853
ENSG00000018699	54.0726	40.3373	30.3356	50.0347	86.3389	65.0812	51.3807	63.1467
ENSG00000018869	19.4107	19.8826	17.8145	45.4911	0	7.10275	5.89615	0
ENSG00000019144	555.978	481.796	513.281	408.478	696.164	697.582	689.007	1012.41
ENSG00000019485	2.77296	12.1329	28.8908	21.2673	5.45298	5.15411	4.21154	0
ENSG00000019549	241.247	543.477	139.155	197.101	162.681	106.309	101.919	86.1032
ENSG00000019582	5.54591	48.0233	24.0772	24.239	0	9.34975	6.73846	0.94944
ENSG00000019991	1906.41	870.855	482.939	685.973	281.737	342.471	141.508	104.208
ENSG00000019995	1312.99	1224.96	716.006	538.947	787.047	729.045	593.827	633.066
ENSG00000020129	793.065	339.24	479.096	513.161	215.393	317.878	197.942	277.312
ENSG00000020181	406.238	510.88	206.087	259.986	490.768	464.446	367.246	374.612
ENSG00000020256	24.9566	49.4297	85.2168	37.9101	118.148	57.9626	89.2846	74.5531
ENSG00000020426	325.822	312.351	249.907	388.888	395.341	386.255	339.45	380.269
ENSG00000020577	592.026	397.164	190.197	409.43	329.905	190.692	213.104	290.565
ENSG00000020633	0	21.3619	9.15028	0	0.90883	4.49401	5.89615	0
ENSG00000020922	202.426	207.112	180.081	202.451	137.233	111.452	68.2269	130.091
ENSG00000021300	0	13.1312	10.1119	0	16.3589	3.54609	0	2.88754
ENSG00000021355	237.088	133.444	216.18	219.149	99.9713	63.1696	73.2807	39.2146
ENSG00000021461	0	0	1.92671	0	0	2.247	0	0
ENSG00000021574	177.469	106.338	99.1899	160.722	155.41	100.196	180.254	161.475
ENSG00000021645	92.894	13.1039	13.0002	116.737	321.726	109.865	114.554	89.9402
ENSG00000021762	162.218	282.033	171.423	142.568	124.51	120.105	67.3846	57.3586
ENSG00000021776	274.523	350.928	333.175	418.447	299.914	250.719	341.134	381.507
ENSG00000021826	20.7972	14.0749	6.74172	42.4436	49.9857	9.32335	21.9	23.8537
ENSG00000022267	971.921	1035.66	845.994	1682.12	194.49	395.509	233.319	396.815
ENSG00000022277	1501.56	972.52	580.697	1273.36	1042.43	760.797	442.211	714.147
ENSG00000022355	22.1836	2.44114	0	12.8852	1.81766	6.4532	49.6961	7.67396
ENSG00000022556	0	0	0.481148	0	0	0	5.05384	0
ENSG00000022567	33.2755	30.6728	24.0708	8.34164	28.1737	11.9215	25.2692	14.3331
ENSG00000022840	363.257	353.887	414.578	347.135	498.039	529.936	476.746	488.419
ENSG00000022976	83.1887	59.7663	85.2232	49.274	32.7179	88.2166	46.3269	59.2183
ENSG00000023041	252.339	136.357	142.046	175.895	286.282	162.92	286.384	323.12
ENSG00000023171	0	33.0412	15.4073	6.82544	8.17947	5.49473	0.842307	10.5092
ENSG00000023191	368.803	1265.01	1137.81	658.047	947.001	1587.43	836.411	1061.16
ENSG00000023228	769.495	511.225	484.396	878.536	1069.69	590.685	875.157	877.586
ENSG00000023287	2357.01	2435.53	2127.71	2083.21	2627.43	2573.4	2380.36	2221.45
ENSG00000023318	149.74	205.007	159.847	132.67	158.136	241.945	167.619	133.863
ENSG00000023330	52.6862	80.0388	77.0366	62.1441	66.3446	74.6871	119.608	76.4258
ENSG00000023445	48.5267	10.6536	37.0745	22.743	33.6267	3.55137	1.68461	21.0315
ENSG00000023516	818.022	586.653	605.716	875.599	735.244	457.029	583.719	693.895
ENSG00000023572	94.2805	54.8112	141.075	122.082	181.766	277.129	225.738	196.84
ENSG00000023608	345.233	264.674	200.783	341.947	555.295	408.809	269.538	360.436
ENSG00000023697	2.77296	25.6631	35.152	27.2815	22.7208	52.2171	39.5884	35.3777
ENSG00000023734	234.315	382.971	453.089	394.273	616.187	734.638	400.938	532.538
ENSG00000023839	6.93239	0	0	13.666	0	0.638983	0.842307	0
ENSG00000023892	0	0.490049	0	0	0	0	0.842307	0
ENSG00000023902	275.909	735.207	493.541	373.062	571.654	747.708	418.627	432.219
ENSG00000023909	420.103	255.399	140.594	176.665	508.945	469.286	706.696	682.515
ENSG00000024048	794.452	548.276	522.432	580.096	591.649	366.932	485.169	623.101
ENSG00000024422	5631.87	2187.73	1093.97	2816.33	1934.9	1277.27	3038.2	2979.16
ENSG00000024526	8.31887	0.961892	11.0742	0.760627	0	7.41168	5.05384	0
ENSG00000024862	54.0726	89.2314	70.7775	66.7179	67.2534	70.2776	157.511	114.717
ENSG00000025039	0	0	4.8136	0	9.0883	0.324772	0	0
ENSG00000025156	45.7538	78.1606	67.3974	75.0495	9.99713	69.5911	41.2731	48.6568
ENSG00000025293	446.446	506.86	353.906	438.953	344.447	419.081	398.411	333.734
ENSG00000025423	0	4.39224	0.963002	0	14.5413	13.8754	8.42307	0.94944
ENSG00000025434	73.4833	89.7397	205.598	153.172	33.6267	24.4873	30.3231	41.9976
ENSG00000025708	59.6185	36.9069	83.2951	47.7528	102.698	68.2709	83.3884	73.5644
ENSG00000025770	48.5267	56.8078	111.715	77.3213	88.1565	82.8064	67.3846	83.2288
ENSG00000025772	69.3239	129.714	183.456	97.7622	84.5212	83.0625	69.0692	83.1765
ENSG00000025796	1257.54	1389.96	1059.28	1205.38	2103.94	1976.35	1887.61	1885.04
ENSG00000025800	863.776	660.521	567.689	567.876	865.206	734.318	757.234	894.415
ENSG00000026025	20260.6	28988.9	33324.3	30538.3	21258.4	15455.8	15332.5	20509.9
ENSG00000026103	171.923	118.053	90.041	163.78	184.493	131.366	48.8538	190.024
ENSG00000026297	6.93239	92.7164	89.0802	74.3192	15.4501	53.7987	52.2231	32.4901
ENSG00000026508	5131.35	3885.3	4229.46	3528.82	1764.04	2798.69	1552.37	2092.42
ENSG00000026559	16.6377	2.93119	8.18587	12.1347	54.5298	20.9623	80.8615	47.7073
ENSG00000026652	55.4591	111.138	85.2239	59.1622	99.9713	184.175	219.842	129.09
ENSG00000026950	110.918	138.716	146.848	159.267	38.1709	51.4883	85.073	129.921
ENSG00000027001	115.078	195.986	169.005	110.703	54.5298	79.9415	32.85	65.0979
ENSG00000027075	4.15943	2.41383	14.4422	9.86289	3.63532	1.6133	0.842307	1.89888
ENSG00000027697	49.9132	40.2644	18.7782	29.5988	67.2534	49.2941	77.4923	47.7596
ENSG00000027847	56.8456	72.2891	72.2273	46.2416	103.607	163.878	159.196	124.277
ENSG00000028116	377.122	251.896	249.905	320.72	351.717	281.219	284.7	532.355
ENSG00000028137	116.464	213.836	101.105	58.3814	6.36181	21.905	0.842307	0.94944
ENSG00000028203	331.368	434.888	233.036	294.899	371.712	415.45	387.461	555.442
ENSG00000028277	37.4349	72.8156	113.15	64.4411	401.703	478.672	763.973	848.816
ENSG00000028310	458.924	657.581	582.132	430.627	344.447	581.168	331.869	497.147
ENSG00000028528	320.276	459.426	313.934	435.13	246.293	230.567	382.408	280.147
ENSG00000028839	15.2513	30.1555	36.5955	41.7183	60.8916	53.1544	18.5308	36.3271
ENSG00000029153	52.6862	32.4783	35.1535	43.9951	54.5298	35.4451	46.3269	68.8303
ENSG00000029363	1500.17	1025.42	1317.38	1350.24	1475.03	1093.91	1181.76	1595.97
ENSG00000029364	56.8456	94.6493	145.904	77.296	140.869	168.792	137.296	151.07
ENSG00000029534	1.38648	9.68264	10.1133	35.608	0	4.1798	0.842307	0
ENSG00000029639	77.6428	47.0432	104.979	68.9796	71.7976	106.272	104.446	49.6977
ENSG00000029725	1235.35	1158.31	771.351	1246.99	1086.05	895.825	1017.51	1019.11
ENSG00000029993	91.5075	197.447	95.8226	49.2993	189.946	134.934	59.8038	107.082
ENSG00000030066	44.3673	67.4887	32.7414	37.9	28.1737	36.4141	50.5384	50.8171
ENSG00000030110	11.0918	18.9025	18.2992	12.1296	49.0768	30.217	37.0615	31.5276
ENSG00000030419	29.116	34.9558	40.9286	74.304	17.2678	32.4746	37.9038	26.7673
ENSG00000030582	2497.05	5152.27	2437.82	1392.58	975.175	1918.45	1350.22	1139.37
ENSG00000031003	499.132	507.322	312.003	473.821	503.492	316.104	500.331	539.846
ENSG00000031081	90.1211	75.765	41.886	50.0347	229.025	150.721	242.585	122.417
ENSG00000031691	24.9566	47.0796	42.3678	103.867	45.4415	56.6319	52.2231	67.8286
ENSG00000031698	4696	2241.15	2302.05	2344.65	7472.4	5362.5	6974.3	6507.63
ENSG00000031823	314.73	550.7	496.414	353.98	213.575	381.325	181.096	167.355
ENSG00000032219	1107.8	1301.95	1089.64	1176.61	916.101	933.013	693.219	744.333
ENSG00000032389	15.2513	26.6796	41.4034	19.7106	63.6181	42.8462	21.0577	17.2076
ENSG00000032444	180.242	218.465	273.482	216.857	195.399	274.536	117.081	107.993
ENSG00000032742	244.02	143.208	136.264	238.85	199.943	89.4893	162.565	97.6142
ENSG00000033011	72.0968	78.2334	85.2296	48.5084	58.1651	63.431	87.6	80.289
ENSG00000033030	126.169	127.255	66.4464	147.087	181.766	153.361	240.058	172.96
ENSG00000033050	506.064	323.768	338.522	274.458	382.618	299.604	318.392	420.878
ENSG00000033100	134.488	305.21	236.887	155.408	207.213	326.328	279.646	209.405
ENSG00000033122	0	0.490049	0	7.59112	2.72649	0.319492	3.36923	1.91195
ENSG00000033170	704.331	436.884	349.577	525.447	284.464	297.346	369.773	510.361
ENSG00000033178	622.529	479.027	499.792	456.402	838.85	538.122	640.154	518.984
ENSG00000033327	159.445	281.47	160.828	106.129	98.1537	72.1523	138.138	160.656
ENSG00000033627	169.15	171.966	121.82	117.488	151.775	90.8148	117.923	140.64
ENSG00000033800	583.707	407.663	387.133	363.979	296.279	228.708	266.169	382.234
ENSG00000033867	1371.23	2490.85	1346.76	1046.86	2677.41	1704.32	1188.5	1706.86
ENSG00000034053	58.2321	86.3003	184.897	41.7436	50.8945	23.1671	26.9538	4.78642
ENSG00000034152	155.286	157.183	96.3002	129.633	58.1651	97.5506	82.5461	88.9516
ENSG00000034239	0	0	6.74243	0.760627	0	0	0	21.994
ENSG00000034510	5102.24	6674.46	9515.39	6549.59	6782.6	6159.24	6109.25	6884.64
ENSG00000034533	2.77296	55.3923	36.5976	46.2366	7.27064	26.729	42.9577	78.377
ENSG00000034677	281.455	273.422	187.296	379.892	199.034	230.018	317.55	261.755
ENSG00000034693	22.1836	54.3029	42.8561	51.5307	70.8888	33.1611	53.9077	34.4413
ENSG00000034713	255.112	256.787	268.689	314.589	371.712	674.708	597.196	563.064
ENSG00000034971	2.77296	44.6294	0.481148	15.9125	0	1.29381	0	0
ENSG00000035115	120.624	64.0493	81.8502	104.608	59.074	66.0978	156.669	147.168
ENSG00000035141	153.899	107.808	107.371	119.024	161.772	103.119	97.6	107.023
ENSG00000035403	3362.21	1645.23	1986.67	2706.65	2211.18	1555.34	1885.93	1482.26
ENSG00000035664	202.426	70.4017	20.7056	68.9948	56.3475	28.9972	35.3769	15.2956
ENSG00000035681	49.9132	80.1026	72.7035	81.1547	57.2563	85.6871	129.715	102.191
ENSG00000035687	224.609	165.541	163.228	252.46	341.72	240.561	343.661	319.152
ENSG00000035862	9425.28	9063.23	10183.7	6178.39	5552.95	9246.54	6014.92	5792.86
ENSG00000035928	766.722	841.135	1067.98	1065.2	1084.23	876.307	1061.31	1056.45
ENSG00000036054	435.354	296.427	309.117	373.762	639.817	340.343	412.731	471.486
ENSG00000036257	496.359	291.661	199.341	431.382	526.213	335.865	504.542	520.948
ENSG00000036448	0	4.84587	8.18446	16.6732	0.90883	0	2.52692	0
ENSG00000036473	1.38648	0	0	0	0	0	1.68461	0
ENSG00000036530	4.15943	18.9754	3.85201	6.05976	24.5384	9.0197	1.68461	7.66088
ENSG00000036549	671.055	428.2	462.237	454.186	618.005	363.397	463.269	525.839
ENSG00000036565	65.1645	1.47015	0	9.08711	29.9914	4.83462	2.52692	88.9254
ENSG00000036672	0	0.480946	6.25916	18.9399	10.906	0	10.95	18.1309
ENSG00000036828	0	2.90388	2.89042	6.06481	0	0.644264	2.52692	0
ENSG00000037042	81.8022	65.4284	54.8904	87.965	9.0883	47.0313	32.0077	52.5591
ENSG00000037241	123.397	85.4476	99.6682	121.321	200.851	182.044	160.881	147.207
ENSG00000037474	131.715	77.625	75.1163	68.9746	135.416	99.8609	202.996	136.855
ENSG00000037637	88.7346	58.7225	88.5948	52.2963	35.4444	101.443	64.8577	44.9505
ENSG00000037749	52.6862	32.5693	33.226	42.4486	72.7064	38.7192	67.3846	104.208
ENSG00000037757	56.8456	62.6247	36.5962	84.8871	33.6267	83.7649	45.4846	71.7963
ENSG00000037897	63.778	57.7879	68.3724	60.6077	174.495	113.396	129.715	130.13
ENSG00000037965	2.77296	11.6246	0	0	4.54415	29.9715	0	0.94944
ENSG00000038002	33.2755	88.8597	100.633	104.603	130.872	178.189	194.573	261.014
ENSG00000038210	48.5267	37.3788	54.41	37.1747	28.1737	41.2382	35.3769	33.4788
ENSG00000038219	4526.85	3605.28	3444.16	4274.44	3282.69	3011.3	2997.77	3207.73
ENSG00000038274	188.561	198.074	224.386	118.989	111.786	136.888	129.715	170.125
ENSG00000038295	4.15943	1.44284	4.81501	3.0324	5.45298	2.57706	13.4769	9.55977
ENSG00000038358	20.7972	15.5632	11.0756	3.78293	0	0.963756	0	18.1701
ENSG00000038382	2437.43	1569.19	1006.8	1389.63	2482.02	2019.99	2179.89	1793.91
ENSG00000038427	9504.31	5840.89	9429.23	9856.94	26052.5	14530	22748.2	32723.6
ENSG00000038532	48.5267	44.1939	52.9672	35.6131	43.6239	69.6122	70.7538	49.7761
ENSG00000038945	5.54591	38.3589	11.5567	4.55871	55.4386	0	2.52692	17.1945
ENSG00000039068	0	2.42294	1.44556	0	8.17947	4.1798	0	0
ENSG00000039123	715.423	660.74	668.316	795.326	716.158	605.732	846.519	835.393
ENSG00000039139	245.407	307.887	87.6318	81.0991	72.7064	136.568	90.1269	47.7858
ENSG00000039319	564.296	513.556	352.943	377.575	544.389	377.961	357.981	354.87
ENSG00000039523	26.3431	129.06	52.0007	91.753	49.0768	64.4264	101.077	88.8601
ENSG00000039537	0	0	0.481854	9.10227	0	0	3.36923	0
ENSG00000039560	3660.3	3150.72	1567.28	1766.88	6522.67	7486.79	6948.19	6739.82
ENSG00000039650	74.8698	87.3805	100.152	128.112	22.7208	77.0239	59.8038	64.0308
ENSG00000040199	85.9616	55.3467	30.8147	66.7281	60.8916	41.6052	45.4846	29.5895
ENSG00000040275	187.175	128.607	117.482	247.085	955.181	746.771	1340.11	2454.52
ENSG00000040341	155.286	468.492	295.648	402.519	284.464	185.229	264.484	306.953
ENSG00000040487	27.7296	35.5187	15.8885	42.4587	17.2678	26.7079	5.05384	19.1326
ENSG00000040531	62.3915	32.451	47.1836	21.9925	2.72649	31.2283	69.9115	26.7804
ENSG00000040608	1.38648	0.480946	0.963708	0	8.17947	0	0	0
ENSG00000040633	352.165	405.386	347.153	235.732	444.418	400.701	281.331	367.16
ENSG00000040933	77.6428	99.9761	63.5624	62.1744	106.333	100.133	199.627	116.681
ENSG00000041353	0	1.95109	0.481148	3.79303	0	0	0	2.87447
ENSG00000041357	1579.2	1159.59	1208.56	985.466	1232.37	1396.67	1147.22	1225.44
ENSG00000041515	0	0.480946	0	3.0223	0	0	5.89615	1.92503
ENSG00000041802	515.77	398.398	341.871	442.67	450.78	375.925	421.996	351.02
ENSG00000041880	79.0292	98.5424	125.185	98.5582	45.4415	30.2487	57.2769	58.4257
ENSG00000041982	1178.51	246.687	497.872	993.107	1600.45	570.53	1996.27	1894.33
ENSG00000041988	55.4591	76.8179	79.4445	38.6657	29.9914	81.8215	75.8077	53.5478
ENSG00000042062	42.9808	162.637	29.3705	12.1448	0	8.0401	17.6885	6.67223
ENSG00000042088	9.70535	24.7285	40.9223	64.4714	43.6239	25.4458	20.2154	8.61032
ENSG00000042286	103.986	69.4944	67.8863	47.7679	46.3503	80.7786	31.1654	44.0403
ENSG00000042317	97.0535	173.154	150.707	126.57	106.333	93.9939	55.5923	41.1266
ENSG00000042429	84.5752	113.37	96.3044	118.974	122.692	102.039	122.977	73.6559
ENSG00000042445	169.15	254.075	307.193	190.291	164.498	218.741	213.104	118.489
ENSG00000042493	246.793	819.783	546.497	418.416	176.313	293.742	187.835	296.405
ENSG00000042753	1294.97	1722.15	1576.43	737.721	896.107	2464.73	893.688	849.268
ENSG00000042781	4.15943	0	0	15.9176	23.6296	1.60802	3.36923	8.59725
ENSG00000042832	0	1.94199	13.9625	0.755575	0.90883	2.91239	0	0
ENSG00000043039	0	4.36493	4.81501	0	29.0826	1.6133	0	0
ENSG00000043093	84.5752	76.7906	101.112	110.647	106.333	120.068	123.819	99.3562
ENSG00000043143	321.663	299.23	269.171	322.921	29.9914	54.1076	82.5461	131.028
ENSG00000043462	0	6.32512	0	0	0	4.50985	0	0
ENSG00000043514	59.6185	112.109	111.703	129.658	152.683	158.228	123.819	127.151
ENSG00000044090	63.778	51.9073	47.1892	35.608	72.7064	38.64	21.9	57.3717
ENSG00000044115	1613.86	1116.36	1139.68	1873.3	1821.3	1132.39	1623.13	1890.35
ENSG00000044446	22.1836	30.5636	60.6734	25.0148	9.99713	31.8567	40.4308	11.4717
ENSG00000044459	1337.95	1005.93	818.066	1123.48	651.631	525.022	476.746	572.336
ENSG00000044574	4546.26	2496.62	2669.43	1596.48	7155.22	5541.55	7891.58	7527.51
ENSG00000046604	0	3.88398	0	0.760627	0	0.319492	1.68461	0
ENSG00000046647	34.6619	59.6662	42.37	17.449	56.3475	52.5207	32.0077	19.0803
ENSG00000046651	457.538	604.568	336.086	392.032	298.096	330.906	153.3	285.922
ENSG00000046653	8.31887	30.5636	62.1112	85.673	9.99713	18.6889	5.05384	18.1962
ENSG00000046889	0	8.75716	1.44486	0	0	9.35503	8.42307	0
ENSG00000047056	92.894	31.9973	93.8966	38.6859	44.5327	32.8575	85.9153	62.9899
ENSG00000047188	173.31	130.013	129.52	109.947	169.951	140.252	189.519	97.4704
ENSG00000047230	18.0242	51.9801	22.1469	37.9	25.4472	11.9057	15.1615	29.6418
ENSG00000047249	30.5025	71.3454	90.046	55.3692	106.333	85.3729	159.196	87.0004
ENSG00000047315	555.978	266.643	342.817	363.138	566.201	357.635	572.769	524.785
ENSG00000047346	174.696	340.983	264.816	316.09	101.789	244.448	195.415	303.025
ENSG00000047365	41.5943	20.4	20.2237	40.2071	0	51.8817	26.9538	62.1842
ENSG00000047410	4926.16	3648.64	3280.02	5257.29	3498.09	2542.11	3322.9	3942.46
ENSG00000047457	0	0.961892	0	0	0	0	15.1615	0
ENSG00000047578	55.4591	34.4749	15.8899	24.2693	24.5384	22.2456	34.5346	40.2556
ENSG00000047579	137.261	135.331	135.299	133.395	100.88	61.4929	108.658	89.8095
ENSG00000047621	76.2563	68.9225	63.5574	125.054	308.093	165.288	144.877	146.206
ENSG00000047634	42.9808	53.4139	88.6004	47.8033	81.7947	55.4014	51.3807	27.7037
ENSG00000047644	636.393	568.568	224.379	638.96	387.162	355.906	334.396	417.768
ENSG00000047648	134.488	220.434	140.119	238.905	31.8091	48.9746	14.3192	45.913
ENSG00000047662	0	1.45194	0.963708	5.29913	64.5269	26.7396	14.3192	0
ENSG00000047849	3617.32	2928.68	2321.78	2824.98	3620.78	3250.78	3706.15	3774.86
ENSG00000047932	747.312	664.225	504.136	664.928	1805.85	1256.12	1542.26	1651.2
ENSG00000048028	173.31	134.061	106.893	104.618	192.672	68.7065	93.4961	70.6246
ENSG00000048052	1.38648	10.6992	19.7426	18.1641	0	1.6133	15.1615	1.91195
ENSG00000048140	282.841	224.327	213.781	140.266	109.06	206.521	84.2307	163.348
ENSG00000048162	79.0292	57.2341	78.9584	36.3737	96.336	184.782	142.35	174.95
ENSG00000048342	489.427	247.458	327.904	455.657	225.39	89.2913	208.05	254.237
ENSG00000048392	253.725	214.608	223.42	220.655	228.116	238.478	337.765	403.514
ENSG00000048405	346.619	214.173	156.487	200.118	323.544	311.174	225.738	318.229
ENSG00000048471	144.194	204.253	71.7433	148.603	71.7976	89.4893	92.6538	157.73
ENSG00000048540	0	21.371	1.9253	12.1195	0.90883	1.92751	0	0
ENSG00000048544	359.098	266.244	373.655	340.385	286.282	364.878	405.15	333.499
ENSG00000048545	0	0.490049	5.29757	7.57091	0	0.649545	3.36923	0
ENSG00000048649	2103.29	2044.67	1977.5	1925.42	1686.79	1619.42	1528.79	1654.09
ENSG00000048707	271.75	450.587	241.712	353.31	249.019	222.915	391.673	423.753
ENSG00000048740	475.562	691.884	599.002	871.857	170.86	219.541	131.4	338.507
ENSG00000048828	490.813	999.298	1141.16	995.233	818.856	1243.12	1409.18	1062.71
ENSG00000048991	203.812	166.539	223.407	223.678	272.649	233.395	323.446	376.864
ENSG00000049089	5.54591	24.284	19.2593	15.9075	8.17947	7.09747	17.6885	4.77335
ENSG00000049130	135.875	168.917	168.046	177.471	63.6181	28.9972	26.9538	45.9392
ENSG00000049167	29.116	21.3255	33.7037	27.2967	41.8062	36.7442	49.6961	53.4955
ENSG00000049192	85.9616	89.4044	31.7769	97.0268	347.173	227.903	378.196	327.946
ENSG00000049239	404.852	370.829	345.718	233.505	127.236	220.029	119.608	117.474
ENSG00000049245	586.48	661.166	875.375	711.769	737.061	782.987	505.384	403.304
ENSG00000049246	98.4399	222.349	195.018	284.356	162.681	98.5354	106.973	190.285
ENSG00000049249	0	0.490049	2.40715	0	16.3589	1.28853	0	0
ENSG00000049323	3452.33	2755.62	5342.24	7703.39	5651.11	4865	6981.89	11513.9
ENSG00000049449	1629.11	527.096	493.048	462.442	1513.2	772.829	1351.06	825.119
ENSG00000049540	34.6619	458.374	76.0793	382.088	3733.47	11674.7	5714.21	6734.7
ENSG00000049541	15.2513	13.0857	32.7371	15.9075	38.1709	14.8181	47.1692	13.3967
ENSG00000049618	579.548	572.379	751.603	792.269	598.01	714.766	654.473	552.554
ENSG00000049656	106.759	214.027	123.258	140.992	160.863	230.977	186.992	141.511
ENSG00000049759	342.46	481.087	218.605	275.989	41.8062	28.3423	85.9153	68.8826
ENSG00000049769	0	12.632	21.6679	3.0324	16.3589	20.6164	5.89615	4.78642
ENSG00000049860	163.604	249.482	240.268	163.72	122.692	246.381	237.531	152.995
ENSG00000049883	41.5943	43.314	44.2988	44.7305	55.4386	28.6565	33.6923	18.157
ENSG00000050030	0	43.6948	21.1853	9.85279	6.36181	0	0	0
ENSG00000050130	56.8456	66.4904	61.6357	39.4162	59.9828	75.4	77.4923	75.5679
ENSG00000050165	697.398	798.386	1108.43	1068.08	1170.57	1519.49	1248.3	948.925
ENSG00000050327	85.9616	54.3302	51.0349	51.566	0	7.39583	43.8	10.4961
ENSG00000050344	109.532	43.1956	111.228	60.6077	130.872	18.343	72.4384	106.068
ENSG00000050393	126.169	167.057	155.045	178.182	209.94	183.903	134.769	194.279
ENSG00000050405	2790.98	3074.34	1750.75	2327.37	3733.47	3836.09	3183.92	3289.39
ENSG00000050426	237.088	175.26	148.292	97.0319	77.2506	107.294	132.242	68.8303
ENSG00000050438	42.9808	20.8901	60.1781	96.9915	110.877	5.14883	63.173	83.2157
ENSG00000050555	0	22.832	0	1.52125	0	16.0802	0.842307	0
ENSG00000050628	0	17.0334	0.481148	18.1944	38.1709	17.4321	1.68461	0
ENSG00000050730	2.77296	11.171	12.0386	3.0324	17.2678	16.1066	12.6346	1.92503
ENSG00000050748	124.783	147.972	100.152	163.816	109.968	99.5362	143.192	159.602
ENSG00000050820	90.1211	119.932	106.899	103.056	113.604	292.884	110.342	113.624
ENSG00000051009	47.1402	54.884	61.6286	35.6484	39.0797	64.7723	21.0577	30.5912
ENSG00000051108	223.223	195.642	201.758	82.6457	518.033	597.851	559.292	716.007
ENSG00000051128	183.015	495.78	475.707	219.89	236.296	401.619	265.327	275.996
ENSG00000051180	18.0242	3.87488	5.77872	13.661	2.72649	9.02498	5.89615	12.4473
ENSG00000051341	1.38648	15.5177	7.22499	3.79303	3.63532	0.319492	0	16.2581
ENSG00000051382	65.1645	76.1185	70.2999	38.6859	67.2534	41.254	22.7423	33.4003
ENSG00000051523	88.7346	103.897	65.0009	62.9148	186.31	122.368	70.7538	34.3629
ENSG00000051596	0	3.38483	0.963708	0	0	2.90183	0.842307	0
ENSG00000051620	1329.63	1696.62	1782.05	1278.14	1767.67	1742.31	946.753	1274.82
ENSG00000051825	130.329	62.6064	115.073	141.027	107.242	57.6326	128.873	154.049
ENSG00000052126	1229.81	1421.54	945.643	713.35	237.205	375.936	214.788	277.429
ENSG00000052723	106.759	75.7832	127.112	119.075	242.658	138.527	142.35	187.332
ENSG00000052749	238.474	66.9896	67.8976	61.3632	167.225	89.2015	109.5	87.8845
ENSG00000052795	91.5075	137.845	123.745	65.9523	402.612	378.162	311.654	239.151
ENSG00000052802	564.296	472.159	1094.42	663.397	1073.33	1238.51	997.292	750.187
ENSG00000052841	784.746	1075.64	595.138	530.61	695.255	594.225	601.407	688.382
ENSG00000053254	783.36	1450.71	1107.96	974.274	737.061	1226.88	870.103	644.158
ENSG00000053371	267.59	365.575	249.901	136.458	173.587	184.93	134.769	134.773
ENSG00000053372	202.426	178.164	146.86	163.709	306.276	194.829	193.731	215.101
ENSG00000053438	42.9808	108.289	7.22216	15.9226	6.36181	3.85502	3.36923	7.64781
ENSG00000053501	36.0484	65.9822	70.2991	62.1693	37.262	55.742	60.6461	57.4109
ENSG00000053524	2.77296	2.43204	2.88901	13.6509	12.7236	11.5862	0	14.3331
ENSG00000053747	2.77296	8.75716	8.18516	6.05976	5.45298	3.2266	0	14.3593
ENSG00000053770	192.72	109.36	131.451	102.387	106.333	95.9425	125.504	135.853
ENSG00000053900	137.261	131.112	85.2331	150.119	64.5269	130.424	127.188	127.243
ENSG00000054116	180.242	289.293	266.263	291.902	336.267	288.493	287.227	410.303
ENSG00000054118	2090.81	1483.2	2028.05	1961.47	2492.01	1496.64	1850.55	1973.16
ENSG00000054148	163.604	383.044	229.68	238.044	280.829	255.987	332.711	248.332
ENSG00000054219	2.77296	0	3.37086	0	3.63532	0	0	0.94944
ENSG00000054267	2297.39	1516.58	1932.74	2186.43	1445.95	1508.04	1284.52	1398.61
ENSG00000054277	228.769	64.512	62.5867	63.6754	146.322	162.737	80.0192	78.4031
ENSG00000054282	786.133	643.054	689.986	974.832	754.329	381.592	788.4	1055.12
ENSG00000054356	19.4107	12.1238	27.9271	1.5162	82.7036	45.3757	174.358	29.5503
ENSG00000054392	9.70535	26.6341	38.9977	34.112	85.43	232.165	164.25	126.11
ENSG00000054523	500.519	549.746	419.86	595.117	565.292	402.8	724.384	714.317
ENSG00000054598	54.0726	191.395	30.3314	71.9767	81.7947	125.249	15.1615	64.0047
ENSG00000054611	531.021	390.639	391.454	386.606	434.421	442.699	368.088	407.39
ENSG00000054654	334.141	1083.34	333.673	637.47	106.333	233.047	127.188	138.584
ENSG00000054690	0	0	1.44415	0.760627	0	0	0	1.91195
ENSG00000054793	1611.09	706.276	852.235	754.278	339.903	426.849	325.131	208.534
ENSG00000054938	0	0.480946	0	0.760627	0	1.93279	0	0
ENSG00000054965	131.715	117.019	90.5236	147.036	43.6239	76.2793	86.7577	216.09
ENSG00000054967	0	5.83508	0	0	0	0.649545	0	0
ENSG00000054983	63.778	43.7403	112.665	40.1566	43.6239	62.5095	78.3346	69.7797
ENSG00000055044	580.934	375.766	588.391	616.228	760.691	677.908	641.838	772.947
ENSG00000055070	271.75	377.218	382.31	389.709	435.33	364.936	362.192	402.643
ENSG00000055118	23.5701	35.4277	27.9214	0	6.36181	31.2494	33.6923	0.962513
ENSG00000055130	296.706	235.425	213.791	272.916	445.327	279.238	383.25	423.517
ENSG00000055147	201.039	251.741	199.823	175.945	281.737	255.72	212.261	259.272
ENSG00000055163	205.199	45.6641	152.145	188.07	63.6181	76.3532	64.0154	136.646
ENSG00000055208	241.247	222.83	219.087	197.842	317.182	265.321	299.019	333.629
ENSG00000055211	537.953	417.338	273.483	304.721	418.971	278.626	340.292	453.172
ENSG00000055332	1411.43	775.762	1412.23	930.056	963.36	801.528	873.473	894.585
ENSG00000055483	291.16	224.191	263.381	303.139	449.871	278.908	337.765	322.95
ENSG00000055609	1687.34	1380.5	1195.09	1449.46	1019.71	840.025	1095.84	1064.74
ENSG00000055732	20.7972	138.77	41.4133	0.755575	0	58.3138	38.7461	12.4081
ENSG00000055917	378.508	240.308	253.757	247.156	192.672	207.997	258.588	267.804
ENSG00000055950	94.2805	133.797	234.002	111.368	138.142	210.004	160.038	120.505
ENSG00000055955	2.77296	0	0.481148	0	0	0	0.842307	0
ENSG00000056050	94.2805	97.5714	69.8166	127.432	138.142	88.2378	56.4346	125.239
ENSG00000056097	1759.44	1446.53	1453.62	1612.66	2060.32	1635.23	1487.51	1737.9
ENSG00000056277	108.145	77.2533	74.1469	83.4012	79.0682	46.7329	81.7038	96.5994
ENSG00000056558	16.6377	24.2203	25.5213	16.6833	9.99713	3.21604	23.5846	38.2521
ENSG00000056586	691.852	417.555	403.523	611.765	817.038	609.799	798.507	633.871
ENSG00000056736	0	0	0.963002	0	0	0	0	6.72452
ENSG00000056972	12.4783	40.7454	66.9212	120.5	19.0854	9.64812	17.6885	16.232
ENSG00000056998	45.7538	62.1619	47.1864	13.6509	12.7236	42.8673	9.26538	2.86139
ENSG00000057019	1577.81	952.455	1413.22	1379.92	903.377	711.864	897.9	1049.75
ENSG00000057252	166.377	177.084	163.24	184.951	124.51	74.7505	116.238	132.003
ENSG00000057608	776.428	782.205	819.032	695.196	1098.78	924.717	1029.3	870.226
ENSG00000057657	55.4591	89.4317	64.5204	83.4063	166.316	186.528	93.4961	152.865
ENSG00000057663	159.445	45.6823	102.555	124.324	121.783	96.0112	148.246	206.609
ENSG00000057704	11.0918	3.89308	2.8883	6.06481	16.3589	1.28325	3.36923	1.91195
ENSG00000057757	110.918	78.5323	132.414	45.5315	85.43	98.179	53.9077	119.504
ENSG00000057935	80.4157	121.819	96.2938	126.631	134.507	90.5059	85.073	117.605
ENSG00000058056	224.609	66.4358	118.933	234.971	51.8033	72.1681	91.8115	136.711
ENSG00000058063	328.595	150.187	154.563	207.71	299.005	259.501	314.181	192.014
ENSG00000058085	0	1.46104	1.44415	16.6782	7.27064	0.324772	45.4846	82.2793
ENSG00000058091	504.678	577.724	379.891	295.664	504.401	552.417	787.557	664.345
ENSG00000058262	956.67	1054.68	1490.72	1180.56	2324.79	2040.79	1437.82	1693.17
ENSG00000058272	2625.99	1813.7	2052.16	2801.76	4077.01	3298.2	3090.43	3052.35
ENSG00000058335	0	0	1.44415	0	0	0	6.73846	0
ENSG00000058404	9.70535	0	8.18658	8.34669	0	1.60274	0	4.77335
ENSG00000058453	19.4107	30.1282	33.2253	35.6383	22.7208	100.196	121.292	52.6114
ENSG00000058600	33.2755	32.0793	62.1076	48.4831	83.6124	69.5436	49.6961	72.5758
ENSG00000058668	1842.63	1298.81	1418.99	2113.48	709.796	551.862	832.2	683.752
ENSG00000058673	1975.73	1019.22	779.524	1312.92	1202.38	843.159	1346.85	1411.92
ENSG00000058729	122.01	75.7012	86.1933	109.927	184.493	117.858	169.304	195.019
ENSG00000058799	79.0292	109.695	99.6654	75.0495	102.698	131.755	42.9577	64.1485
ENSG00000058804	15.2513	14.6104	25.0345	26.5563	19.9943	36.356	48.8538	32.4901
ENSG00000058866	0	0	7.22499	0	9.0883	1.93279	0	0
ENSG00000059122	106.759	117.935	106.89	61.4239	138.142	109.839	23.5846	36.314
ENSG00000059145	27.7296	55.9096	35.6311	53.8176	8.17947	52.2224	30.3231	58.3865
ENSG00000059377	44.3673	20.9083	34.6652	35.6383	9.0883	0.319492	10.1077	0.962513
ENSG00000059378	20.7972	30.5818	55.8527	34.8727	41.8062	4.82406	0.842307	15.2695
ENSG00000059573	45.7538	48.4678	40.9294	82.6558	111.786	129.817	151.615	139.507
ENSG00000059588	33.2755	30.6182	38.5173	40.1667	15.4501	20.3022	36.2192	115.693
ENSG00000059691	76.2563	22.8503	32.7385	47.6922	44.5327	47.7178	48.0115	42.076
ENSG00000059728	58.2321	20.4	23.5911	5.29913	198.125	82.4816	96.8653	139.638
ENSG00000059758	116.464	156.531	87.6374	119.075	155.41	101.831	148.246	169.175
ENSG00000059769	177.469	205.86	162.264	130.403	159.045	172.008	143.192	129.947
ENSG00000059804	212.131	132.037	174.78	120.536	203.578	145.049	170.146	110.946
ENSG00000059915	62.3915	24.2931	13.0037	15.9176	0	15.1376	0	0
ENSG00000060069	15.2513	52.4793	67.8941	23.5289	28.1737	102.103	85.073	31.593
ENSG00000060138	1514.03	1486.53	1013.08	1681.4	1190.57	1111.78	1180.91	1330.44
ENSG00000060140	0	0	2.88901	0	0.90883	3.8603	20.2154	21.0446
ENSG00000060237	3018.36	1353.64	1454.57	1728.54	1983.98	1863.41	2275.07	2738.83
ENSG00000060339	2517.84	2248.6	2070.96	2575.22	1959.44	1988.34	1946.57	2344.29
ENSG00000060491	192.72	203.791	181.53	172.127	66.3446	124.354	84.2307	106.159
ENSG00000060642	30.5025	37.4152	31.2944	41.7233	36.3532	23.5183	28.6384	44.8982
ENSG00000060656	54.0726	70.8827	117.011	18.2096	17.2678	43.1551	25.2692	0.94944
ENSG00000060688	18.0242	27.2152	30.8118	25.7754	0	35.4187	27.7961	21.9679
ENSG00000060718	184.402	73.2965	105.925	73.5181	1539.56	623.407	1224.71	902.612
ENSG00000060749	992.718	686.43	521.467	711.159	556.204	485.984	631.73	721.39
ENSG00000060762	216.291	246.143	244.607	307.054	349.9	129.534	169.304	277.246
ENSG00000060971	214.904	196.132	219.569	172.081	164.498	204.29	91.8115	82.2793
ENSG00000060982	891.505	336.245	562.406	742.264	2731.94	1324.63	2172.31	2556.84
ENSG00000061273	1123.05	2030.69	1076.14	1187.9	720.702	1144.87	1695.56	900.438
ENSG00000061337	29.116	9.22901	33.7022	56.8348	13.6325	6.74629	24.4269	9.55977
ENSG00000061455	127.556	285.482	389.056	423	159.045	269.009	251.008	270.443
ENSG00000061656	9.70535	4.85498	20.7049	3.80314	0	6.44264	10.1077	10.4961
ENSG00000061676	895.665	809.665	463.697	688.3	1094.23	983.699	747.969	1040.99
ENSG00000061794	313.344	202.248	290.344	338.859	428.968	448.413	446.423	438.125
ENSG00000061918	314.73	393.698	129.526	129.719	34.5356	36.7336	16.8461	14.3854
ENSG00000061936	890.119	845.264	734.775	802.584	737.97	708.276	838.938	637.826
ENSG00000061938	22.1836	73.741	157.453	224.408	70.8888	87.5354	116.238	129.129
ENSG00000061987	159.445	138.189	132.896	217.557	254.472	154.938	213.104	157.625
ENSG00000062194	819.408	659.568	713.086	759.627	681.623	644.082	678.9	615.4
ENSG00000062282	0	2.41383	5.29616	0	0	5.48417	0.842307	0
ENSG00000062370	2.77296	22.8411	18.7761	43.9395	28.1737	8.72133	34.5346	32.4509
ENSG00000062485	70.7104	125.803	199.82	163.009	123.601	185.009	190.361	116.59
ENSG00000062524	0	0	0	8.33659	0	4.16395	6.73846	0
ENSG00000062582	0	7.26881	6.25987	6.06481	0.90883	1.28325	5.05384	0
ENSG00000062598	70.7104	132.064	97.7436	72.7727	72.7064	102.124	96.023	86.9743
ENSG00000062650	647.485	519.102	587.434	669.411	790.682	706.578	726.069	843.158
ENSG00000062716	701.558	424.289	610.552	830.083	1503.21	921.298	1518.68	1453.37
ENSG00000062725	173.31	296.598	238.342	228.911	164.498	302.5	269.538	233.219
ENSG00000062822	0	3.39393	14.9262	13.6458	0	11.9321	0.842307	11.4586
ENSG00000063015	0	0	2.40645	0	7.27064	0	0.842307	0
ENSG00000063046	1125.82	685.913	395.31	1092.58	798.862	341.555	907.165	887.952
ENSG00000063127	12.4783	26.716	24.5583	5.29913	0	5.46832	0	0
ENSG00000063169	0	15.5268	3.85201	9.86289	12.7236	8.71605	9.26538	12.4473
ENSG00000063176	48.5267	164.606	117.486	81.8749	102.698	95.0791	25.2692	76.4128
ENSG00000063177	1620.79	5254.04	4804.35	3360.55	3267.24	6106.76	3272.36	3210.14
ENSG00000063180	91.5075	29.6199	166.597	127.356	29.9914	13.1942	40.4308	6.6853
ENSG00000063241	207.972	241.86	284.555	278.946	584.378	352.816	363.877	387.983
ENSG00000063244	393.76	510.609	577.3	496.71	633.455	617.3	571.927	559.122
ENSG00000063245	465.857	870.792	710.222	479.875	343.538	924.403	514.65	338.22
ENSG00000063322	227.382	295.019	232.086	357.778	202.669	168.398	186.15	154.711
ENSG00000063438	127.556	234.917	82.3307	287.287	61.8005	26.0901	8.42307	46.7579
ENSG00000063587	146.967	117.953	116.046	82.6659	90.883	180.719	123.819	138.662
ENSG00000063601	124.783	72.943	65.003	66.7078	92.7007	99.5731	80.8615	101.268
ENSG00000063660	490.813	933.761	624.492	467	492.586	677.525	507.069	684.44
ENSG00000063761	19.4107	14.0567	20.7056	15.157	4.54415	11.5809	6.73846	11.4717
ENSG00000063854	23.5701	66.5086	96.3059	62.9704	89.9742	180.001	85.073	80.2367
ENSG00000063978	141.421	86.3822	104.002	90.2166	143.595	139.177	92.6538	140.404
ENSG00000064012	84.5752	16.5342	28.4068	21.2369	36.3532	15.1376	13.4769	41.1397
ENSG00000064042	350.779	199.045	315.386	369.183	159.954	115.69	263.642	209.248
ENSG00000064102	241.247	185.442	149.262	229.758	413.518	194.642	279.646	447.292
ENSG00000064115	145.58	50.0472	92.9279	75.8101	120.874	136.967	218.158	88.9516
ENSG00000064199	140.034	81.5909	81.8552	53.8429	57.2563	50.8335	58.9615	56.3961
ENSG00000064205	163.604	58.8226	92.4517	105.368	89.0654	19.9563	28.6384	19.1065
ENSG00000064225	8.31887	26.7069	38.5243	18.1843	23.6296	38.9753	46.3269	3.85005
ENSG00000064270	0	0	2.40786	0	0	0	3.36923	0
ENSG00000064300	0	2.42294	0.963708	0	0	5.46832	3.36923	15.2695
ENSG00000064309	12.4783	1.93289	3.37157	18.95	19.0854	0.644264	4.21154	29.668
ENSG00000064313	841.592	349.068	387.616	476.828	516.216	461.932	494.434	406.414
ENSG00000064393	1421.14	872.626	1113.22	1722.51	339.903	302.976	393.358	647.503
ENSG00000064419	511.61	372.753	430.463	417.827	414.427	402.76	411.046	400.639
ENSG00000064489	0	9.24721	0.481854	0.760627	0	2.57706	0	0
ENSG00000064490	38.8214	130.694	106.413	46.272	69.0711	212.948	75.8077	99.5131
ENSG00000064545	62.3915	105.875	175.265	112.944	90.883	188.967	153.3	125.2
ENSG00000064547	8.31887	2.43204	4.8143	20.451	0	9.32863	8.42307	9.59898
ENSG00000064601	1283.88	1925.76	2034.33	1138.05	578.925	1210.13	623.307	521.066
ENSG00000064607	532.408	542.133	521.006	454.876	426.241	506.616	479.273	408.313
ENSG00000064651	228.769	256.86	267.245	249.418	522.577	450.074	510.438	530.56
ENSG00000064652	61.005	70.8554	91.9699	48.5134	283.555	223.591	176.885	101.412
ENSG00000064655	12.4783	10.6809	25.0381	112.96	46.3503	13.5348	24.4269	102.309
ENSG00000064666	5601.37	7773.42	3891.49	3481.1	4638.67	6022.38	3554.54	3230.98
ENSG00000064687	20.7972	14.5285	31.7826	18.9247	0	12.2305	9.26538	13.3837
ENSG00000064692	103.986	63.0783	21.1832	49.2993	63.6181	85.0217	32.0077	35.3123
ENSG00000064703	101.213	75.7923	88.1179	66.723	187.219	90.4848	60.6461	90.7982
ENSG00000064726	98.4399	42.7329	60.667	93.2944	131.78	74.4627	80.8615	122.326
ENSG00000064763	5.54591	5.81687	14.9255	7.57091	0	13.5612	2.52692	42.0107
ENSG00000064787	0	7.74976	0.963002	3.0324	0	2.58762	10.95	0
ENSG00000064886	0	8.29442	13.4834	3.79303	0	0.324772	0	0
ENSG00000064932	65.1645	77.6705	118.936	58.3713	40.8974	97.6456	50.5384	56.4222
ENSG00000064933	336.914	160.214	165.152	199.393	299.005	167.408	279.646	259.142
ENSG00000064961	88.7346	186.477	181.039	156.179	154.501	129.753	134.769	117.657
ENSG00000064989	1.38648	8.75716	13.4792	1.5162	14.5413	9.64812	37.0615	19.198
ENSG00000064995	201.039	230.607	291.798	235.757	256.29	479.222	224.896	264.851
ENSG00000064999	245.407	153.916	166.6	151.58	121.783	118.88	131.4	94.6482
ENSG00000065000	1687.34	1705.48	1708.36	2018.03	1653.16	2387.16	1879.19	1748.33
ENSG00000065029	15.2513	82.081	81.3705	36.4242	33.6267	77.2958	57.2769	35.3384
ENSG00000065054	352.165	529.919	188.269	297.906	387.162	532.995	235.846	220.733
ENSG00000065057	90.1211	113.126	85.7036	124.369	39.0797	78.9619	30.3231	44.8721
ENSG00000065060	24.9566	39.8472	25.5192	16.6833	123.601	154.204	173.515	132.926
ENSG00000065135	424.262	685.558	648.598	449.466	948.819	683.049	829.673	547.912
ENSG00000065150	841.592	825.056	615.845	642.129	1293.27	859.583	1019.19	839.465
ENSG00000065154	62.3915	73.251	49.5985	97.0268	191.763	168.388	118.765	122.182
ENSG00000065183	98.4399	95.6112	130.477	176.59	111.786	124.28	188.677	285.961
ENSG00000065243	693.239	963.237	642.315	758.101	677.079	477.299	603.092	530.717
ENSG00000065268	95.667	226.686	174.298	87.1639	170.86	448.508	162.565	129.207
ENSG00000065308	497.746	617.045	469.921	980.126	1052.43	943.995	1176.7	1281.98
ENSG00000065320	1.38648	31.9973	5.29545	15.162	0.90883	0.319492	9.26538	0
ENSG00000065325	0	10.2	12.5176	7.58101	4.54415	22.2086	18.5308	0
ENSG00000065328	1.38648	6.76056	7.70472	0	0	6.10203	7.58077	0
ENSG00000065357	185.788	351.318	299.491	394.319	268.105	262.786	290.596	373.689
ENSG00000065361	5.54591	0.490049	0	3.04251	0	5.13827	0	1.92503
ENSG00000065371	1.38648	4.83677	0	0	0	0	3.36923	0
ENSG00000065413	80.4157	40.7272	52.9658	144.009	557.113	218.794	419.469	759.995
ENSG00000065427	501.905	448.237	487.753	508.663	622.549	536.342	692.377	616.559
ENSG00000065457	171.923	73.2328	65.9716	39.3909	126.327	71.1252	139.823	116.616
ENSG00000065485	120.624	102.426	126.146	172.107	249.928	222.622	320.077	299.332
ENSG00000065491	62.3915	57.2341	84.2659	50.0347	78.1594	62.1108	69.9115	76.3735
ENSG00000065518	537.953	486.341	660.619	386.657	337.176	592.372	416.1	266.567
ENSG00000065526	912.302	549.183	350.066	783.917	669.808	703.99	1038.56	1257.06
ENSG00000065534	11028	7964.67	8184.57	7055.69	13920.6	8102.95	9967.02	6603.81
ENSG00000065548	1911.95	1671.56	1450.28	1265.92	2154.84	1404.99	1771.37	1914.72
ENSG00000065559	238.474	155.913	124.701	155.388	228.116	163.361	140.665	181.531
ENSG00000065600	26.3431	16.0078	32.2659	19.7056	21.8119	35.1784	20.2154	13.3967
ENSG00000065613	2305.71	1580.07	1561.55	2045.46	2093.04	1408.51	1654.29	1614.85
ENSG00000065615	103.986	136.466	115.552	84.1568	129.963	89.9356	115.396	153.866
ENSG00000065621	22.1836	14.084	8.18728	16.658	0	3.55137	5.89615	18.1832
ENSG00000065665	24.9566	16.4705	16.8494	12.8953	31.8091	28.6301	21.0577	33.5049
ENSG00000065675	1.38648	0	0.963708	9.84268	13.6325	3.53553	5.05384	0
ENSG00000065717	12.4783	13.5575	16.3703	15.157	19.0854	84.3933	8.42307	6.69837
ENSG00000065802	223.223	250.462	286.974	206.939	323.544	289.51	238.373	140.417
ENSG00000065809	716.809	1293.08	430.942	709.562	550.751	747.47	642.68	570.842
ENSG00000065833	359.098	243.693	467.06	226.735	713.432	610.72	658.684	731.538
ENSG00000065882	314.73	432.084	197.415	335.806	391.706	151.972	207.208	319.44
ENSG00000065883	482.494	337.416	276.858	376.008	431.694	359.557	567.715	465.489
ENSG00000065911	268.977	98.6243	227.285	150.094	1212.38	1150.65	1243.25	1161.41
ENSG00000065923	393.76	127.727	130.017	208.465	253.564	247.648	286.384	427.263
ENSG00000065970	56.8456	58.7953	86.1912	53.1277	51.8033	77.9295	104.446	68.7519
ENSG00000065978	3643.66	2844.97	2449.44	2872.31	3828.9	3007.37	3873.77	3580.02
ENSG00000065989	124.783	221.731	159.369	141.052	133.598	118.262	125.504	81.2253
ENSG00000066027	202.426	208.147	139.637	196.361	144.504	114.616	126.346	210.223
ENSG00000066032	0	0	0.481148	0	1.81766	1.28325	0	0.962513
ENSG00000066044	76.2563	126.829	150.225	124.313	57.2563	211.35	168.461	143.357
ENSG00000066056	0	0	1.44556	0	14.5413	0	0	6.71144
ENSG00000066084	92.894	115.548	111.233	90.1458	239.022	144.65	138.981	132.874
ENSG00000066117	80.4157	154.334	197.906	254.626	287.19	190.367	246.796	232.165
ENSG00000066135	407.624	440.768	308.635	304.863	352.626	314.285	310.811	412.982
ENSG00000066136	26.3431	38.8216	78.4893	35.608	67.2534	82.1199	65.7	39.1624
ENSG00000066185	0	0	4.81572	0	0	1.6133	0	0
ENSG00000066248	0	0	0	16.6883	9.0883	6.13371	5.05384	110.88
ENSG00000066279	115.078	131.139	127.13	214.525	52.7122	92.7951	97.7076	80.2367
ENSG00000066294	0	4.36493	4.33386	0.760627	7.27064	0	2.52692	14.3723
ENSG00000066322	178.856	198.001	302.864	264.691	485.315	231.521	245.954	219.914
ENSG00000066336	0	0	3.37157	0	3.63532	0	0	0
ENSG00000066379	6.93239	27.197	23.5981	43.98	1.81766	32.5221	36.2192	28.6662
ENSG00000066382	1.38648	1.45194	0	6.82038	5.45298	0	6.73846	3.82391
ENSG00000066405	0	0	0	0.755575	5.45298	0	1.68461	0
ENSG00000066422	270.363	177.756	169.474	196.361	289.008	169.111	242.585	270.43
ENSG00000066427	206.585	439.198	215.231	407.168	142.686	197.538	241.742	317.345
ENSG00000066455	791.679	324.983	251.34	605.695	881.565	386.094	553.396	865.388
ENSG00000066557	48.5267	75.2294	63.5525	59.9026	151.775	77.9137	42.9577	60.22
ENSG00000066583	12.4783	34.4476	24.5604	39.4314	1.81766	21.8997	13.4769	22.0201
ENSG00000066629	287.001	194.753	118.928	206.178	88.1565	148.741	96.023	104.143
ENSG00000066651	59.6185	45.1376	75.1057	94.05	129.054	74.1009	90.1269	110.88
ENSG00000066654	278.682	197.956	300.931	381.292	412.609	288.485	283.015	387.904
ENSG00000066697	403.465	371.727	214.265	339.564	558.022	399.837	405.992	472.318
ENSG00000066739	134.488	181.485	100.637	189.571	121.783	161.396	200.469	207.467
ENSG00000066777	1073.13	781.733	710.214	824.023	729.791	677.293	677.215	811.343
ENSG00000066813	0	0	0	0.755575	0	0.644264	17.6885	0
ENSG00000066827	63.778	100.076	91.4901	97.8026	103.607	72.1787	58.9615	88.9254
ENSG00000066855	49.9132	54.8476	51.0335	81.089	206.304	93.0513	177.727	139.638
ENSG00000066926	40.2079	29.1208	74.1462	11.374	32.7179	80.1977	105.288	66.8922
ENSG00000066933	486.654	514.256	460.793	732.336	637.09	430.463	581.192	552.737
ENSG00000067048	0	0	174.784	46.972	0	0	211.419	39.2277
ENSG00000067057	278.682	357.78	219.09	189.551	495.313	863.744	347.873	194.161
ENSG00000067064	201.039	154.379	312.006	259.316	222.663	370.985	306.6	326.918
ENSG00000067066	1321.31	1346.06	1461.39	1382.85	851.574	561.228	908.85	766.745
ENSG00000067082	1056.5	1792.34	1412.74	1277.62	927.007	540.075	715.119	871.458
ENSG00000067113	72.0968	364.041	152.636	73.5383	154.501	221.68	140.665	110.815
ENSG00000067141	91.5075	191.84	149.749	125.84	127.236	221.025	175.2	89.9272
ENSG00000067167	1925.82	1522.56	682.281	1028.75	1697.69	1586.19	1273.57	1248.3
ENSG00000067177	5.54591	32.451	10.1112	21.9925	50.8945	13.886	10.1077	31.5799
ENSG00000067182	723.741	504.136	702.501	412.412	611.643	491.241	581.192	457.087
ENSG00000067191	66.5509	19.4199	19.2622	12.1195	3.63532	11.9426	16.8461	22.9304
ENSG00000067208	2474.86	1691.96	1285.6	1290.12	1670.43	1377.45	1324.11	1195.75
ENSG00000067221	48.5267	82.48	76.5668	31.0796	101.789	142.818	130.558	179.593
ENSG00000067225	8072.07	5054.56	7354.42	5881.38	5064	4013.22	5206.3	6156.81
ENSG00000067248	1669.32	1238.48	1466.16	947.535	1160.58	1142.53	839.78	963.337
ENSG00000067334	723.741	615.729	589.352	751.205	772.506	711.534	830.515	847.074
ENSG00000067365	48.5267	43.7039	65.4848	58.3662	91.7919	91.5436	49.6961	68.8042
ENSG00000067369	1282.49	740.27	724.669	895.239	806.132	624.397	943.384	988.532
ENSG00000067445	106.759	147.074	133.857	101.621	40.8974	70.2565	124.661	84.1259
ENSG00000067533	413.17	310.782	298.54	489.668	756.147	680.797	619.096	579.335
ENSG00000067560	677.988	729.653	761.721	810.322	1051.52	1141.89	1308.1	1447.27
ENSG00000067596	191.334	174.289	146.857	244.829	202.669	142.277	212.261	232.413
ENSG00000067601	4.15943	1.47015	0.481148	8.33659	21.8119	10.2924	0	8.57111
ENSG00000067606	1.38648	10.1909	3.36945	15.9075	0	8.39127	0	0
ENSG00000067646	0	0	29.3726	6.05976	0	0	21.0577	21.0446
ENSG00000067704	194.107	255.244	118.93	300.218	302.64	225.577	299.861	270.535
ENSG00000067715	27.7296	61.6537	78.9612	262.968	241.749	223.628	560.977	1683.23
ENSG00000067798	317.503	168.935	301.426	251.674	1063.33	742.873	548.342	635.548
ENSG00000067829	178.856	213.792	109.293	175.109	129.054	113.396	151.615	127.191
ENSG00000067836	15.2513	47.9869	41.4091	29.523	104.515	150.747	71.5961	25.8048
ENSG00000067840	0	0	1.926	15.1519	0	0.974317	0	0
ENSG00000067842	8.31887	1.47015	0	28.0573	0	2.247	0	0
ENSG00000067900	4123.39	2964.61	2572.17	4003.55	3746.2	2893.02	2968.29	3227.63
ENSG00000067955	156.672	138.244	154.564	163.02	201.76	232.307	222.369	234.195
ENSG00000067992	11.0918	1.45194	3.37157	3.78798	2.72649	0.319492	0	0.962513
ENSG00000068001	15.2513	41.2719	75.1134	41.688	23.6296	75.6139	32.85	18.1701
ENSG00000068024	80.4157	85.9376	53.9253	90.957	58.1651	65.3532	53.0654	79.3264
ENSG00000068028	126.169	147.954	138.674	109.922	79.0682	84.0369	130.558	120.427
ENSG00000068078	0	0	0	21.2218	0	0	0.842307	0
ENSG00000068079	140.034	95.0483	290.824	71.2565	62.7093	95.623	32.0077	40.1118
ENSG00000068097	280.069	116.084	170.449	226.644	176.313	241.919	189.519	259.076
ENSG00000068120	106.759	134.424	134.34	77.3869	124.51	155.545	96.023	112.975
ENSG00000068137	20.7972	27.6779	54.8911	59.8976	8.17947	35.1309	19.3731	24.8815
ENSG00000068305	592.026	587.552	425.155	1589.65	976.084	532.653	736.177	1125.1
ENSG00000068308	309.185	454.526	431.917	316.846	239.931	412.287	319.234	359.591
ENSG00000068323	519.929	393.371	438.645	255.472	245.384	326.658	311.654	238.215
ENSG00000068354	23.5701	46.6715	32.7435	49.2943	26.3561	40.9292	55.5923	62.2496
ENSG00000068366	1318.54	722.34	1457.04	902.901	612.552	392.755	450.634	589.635
ENSG00000068383	250.952	391.366	250.382	165.281	222.663	126.952	77.4923	49.75
ENSG00000068394	15.2513	56.2995	43.8184	44.7355	86.3389	87.3796	76.65	53.5216
ENSG00000068400	313.344	441.449	422.761	360.861	296.279	345.204	355.454	316.552
ENSG00000068438	61.005	53.3592	92.9279	38.6606	179.948	162.706	137.296	119.373
ENSG00000068489	83.1887	57.3069	61.6371	97.7875	54.5298	26.3884	56.4346	85.1146
ENSG00000068615	0	4.34672	0	0	0	0	32.0077	0
ENSG00000068650	202.426	109.686	78.0032	79.588	140.869	69.2452	69.0692	80.1974
ENSG00000068654	231.542	142.654	96.7821	222.101	139.96	142.015	133.085	258.284
ENSG00000068697	1190.98	2604.55	2775.85	1276.83	1362.34	2250.55	2159.68	1185.49
ENSG00000068724	65.1645	163.699	104.976	140.236	79.0682	87.9341	80.0192	124.133
ENSG00000068745	507.451	350.021	362.585	396.505	352.626	246.795	332.711	340.001
ENSG00000068784	115.078	174.67	124.224	210.889	263.561	144.629	211.419	215.985
ENSG00000068796	481.108	432.002	349.082	470.819	473.501	441.408	480.957	462.51
ENSG00000068831	13.8648	16.0442	2.8883	0	0	19.3279	6.73846	2.87447
ENSG00000068878	464.47	447.738	397.234	282.009	870.659	771.467	549.184	648.827
ENSG00000068885	77.6428	96.1285	90.0467	75.8051	84.5212	52.2276	73.2807	133.824
ENSG00000068903	59.6185	197.139	184.892	134.095	135.416	150.673	152.458	113.742
ENSG00000068912	515.77	766.569	793.512	642.155	1464.13	1237.18	1011.61	1233.5
ENSG00000068971	27.7296	64.594	60.6734	76.5808	65.4358	33.1664	97.7076	44.8851
ENSG00000068976	0	0	0	11.3892	0	0.324772	0	8.57111
ENSG00000069011	248.18	131.039	36.1094	237.132	187.219	51.248	0.842307	61.3002
ENSG00000069020	353.552	286.934	330.789	530.686	137.233	178.047	98.55	142.434
ENSG00000069188	0	11.1528	0	0.760627	0	0.963756	0	0
ENSG00000069248	141.421	129.651	140.115	118.989	166.316	113.657	101.919	68.8565
ENSG00000069275	11482.8	8984.15	9667.09	9071.01	9681.77	8886.04	7388.72	6640.78
ENSG00000069329	1670.71	1226.7	1168.56	940.69	1361.43	1023.45	861.68	967.448
ENSG00000069345	461.697	387.546	277.347	485.215	426.241	364.601	403.465	468.036
ENSG00000069399	156.672	114.559	293.716	157.665	51.8033	116.308	72.4384	78.377
ENSG00000069424	12.4783	56.3724	40.4454	48.5134	19.9943	41.5365	13.4769	8.61032
ENSG00000069431	146.967	89.8489	26.9662	34.8727	18.1766	18.0288	10.95	15.3218
ENSG00000069482	2.77296	4.38313	78.485	29.5685	65.4358	20.9729	58.9615	37.2896
ENSG00000069493	31.889	80.5744	78.4836	88.6145	49.0768	86.9545	113.711	76.3866
ENSG00000069509	84.5752	81.4271	87.1527	39.4314	119.057	65.7519	89.2846	78.4424
ENSG00000069535	2.77296	17.5143	21.1853	36.3585	0.90883	4.50985	11.7923	12.4604
ENSG00000069667	123.397	223.356	95.3379	78.8476	89.9742	114.993	89.2846	82.3186
ENSG00000069696	0	2.88568	1.44486	5.30923	7.27064	3.2266	0	0
ENSG00000069702	310.571	505.289	286.501	239.53	27.2649	37.6815	36.2192	63.0422
ENSG00000069712	169.15	122.345	87.6254	182.73	31.8091	33.8529	51.3807	49.7631
ENSG00000069812	0	0	2.40786	10.5983	0	0	0	28.6793
ENSG00000069849	1404.5	1399.5	802.658	644.366	671.626	778.421	501.173	422.542
ENSG00000069869	493.586	340.683	318.743	531.467	488.042	394.823	357.981	555.311
ENSG00000069943	22.1836	33.4584	32.7392	21.2369	39.0797	37.1059	37.0615	35.4169
ENSG00000069956	320.276	217.348	258.07	187.953	474.409	397.949	425.365	434.832
ENSG00000069966	313.344	349.939	129.998	250.969	127.236	66.0186	122.977	161.475
ENSG00000069974	181.629	126.184	128.075	97.8077	111.786	70.576	96.8653	133.837
ENSG00000069998	1.38648	4.38313	9.63002	6.82038	8.17947	18.0341	19.3731	1.89888
ENSG00000070010	393.76	379.714	523.852	344.148	428.059	495.933	347.031	325.084
ENSG00000070018	574.002	331.446	195	154.693	327.179	307.058	198.785	218.807
ENSG00000070047	153.899	200.732	149.754	476.057	321.726	201.607	345.346	317.332
ENSG00000070061	47.1402	34.5022	39.4767	103.117	60.8916	54.7888	63.173	83.0719
ENSG00000070081	2592.71	1268.57	1789.23	1608.6	3813.45	1958.25	2983.45	3348.1
ENSG00000070087	554.591	261.597	436.241	551.172	546.207	405.477	572.769	492.374
ENSG00000070159	1.38648	3.88398	30.337	9.85279	11.8148	6.12315	21.9	25.8571
ENSG00000070190	0	1.44284	0.481148	9.08711	0.90883	0	8.42307	15.3087
ENSG00000070193	263.431	41.281	351.008	508.009	7.27064	10.3188	39.5884	37.1981
ENSG00000070214	449.219	647.364	382.306	571.644	299.005	387.213	473.377	413.683
ENSG00000070269	81.8022	124.677	72.7091	78.8274	124.51	92.1667	138.138	138.662
ENSG00000070366	295.32	309.285	195.011	222.867	350.808	229.865	260.273	278.379
ENSG00000070367	183.015	177.71	160.826	288.058	323.544	392.927	363.034	328.712
ENSG00000070371	16.6377	51.4719	38.5208	15.9075	168.134	268.286	227.423	330.912
ENSG00000070404	0	51.9528	31.3007	36.3889	412.609	563.38	202.996	279.067
ENSG00000070413	151.126	168.082	169.483	140.282	52.7122	106.362	65.7	75.5156
ENSG00000070423	52.6862	103.534	91.0033	56.85	117.239	276.693	127.188	87.9629
ENSG00000070444	313.344	428.754	359.687	336.683	126.327	217.075	167.619	211.421
ENSG00000070476	44.3673	60.2017	93.4077	65.9523	78.1594	89.521	110.342	99.3693
ENSG00000070495	76.2563	83.1157	55.3751	49.2639	110.877	172.631	194.573	143.423
ENSG00000070501	117.851	76.745	77.9996	70.5211	111.786	52.7927	61.4884	46.8363
ENSG00000070540	323.049	668.081	378.945	230.463	447.144	349.138	250.165	412.995
ENSG00000070601	0	0	0	0.755575	0	0	0	0.94944
ENSG00000070610	58.2321	100.003	79.9285	87.1842	148.139	100.484	88.4423	85.1669
ENSG00000070614	766.722	1331.61	456.466	541.999	1376.88	1671.1	892.846	763.753
ENSG00000070669	449.219	222.376	606.216	310.051	2031.24	2958.03	2335.72	1396.77
ENSG00000070718	87.3481	72.3164	94.3777	74.2788	147.231	112.139	78.3346	27.7691
ENSG00000070729	0	6.31602	2.40786	0	13.6325	5.7931	13.4769	0
ENSG00000070731	2.77296	2.91299	0.481854	0	0	7.09747	21.9	0
ENSG00000070756	8321.64	11962.4	12369.8	14101.7	8526.65	11055.9	13675.7	11906.9
ENSG00000070759	0	16.5433	7.22216	15.9125	0.90883	3.55665	0.842307	7.60859
ENSG00000070761	37.4349	62.57	42.3742	97.7774	107.242	81.1297	48.8538	44.9636
ENSG00000070770	281.455	341.273	270.127	405.582	348.082	468.792	518.861	487.496
ENSG00000070778	366.03	313.686	221.957	331.222	450.78	429.117	376.511	307.045
ENSG00000070785	253.725	113.452	110.735	172.046	134.507	178.791	320.077	361.411
ENSG00000070808	0	48.087	11.5574	31.0594	0	15.1534	4.21154	0
ENSG00000070814	499.132	264.683	263.859	309.98	189.946	312.405	245.111	241.882
ENSG00000070831	212.131	341.745	508.468	455.54	457.142	650.443	560.134	442.702
ENSG00000070882	747.312	890.266	483.427	487.376	378.073	541.565	432.946	525.8
ENSG00000070915	5.54591	6.79697	0	0	0	4.8399	0	1.92503
ENSG00000070950	112.305	63.1602	68.3746	98.543	94.5183	71.2255	94.3384	89.8618
ENSG00000070961	1746.96	1254.21	1587.54	1218.13	1664.07	1275.38	1610.49	1755.95
ENSG00000070985	0	2.42294	0.481854	0	0	0	9.26538	0
ENSG00000071051	63.778	61.6081	93.8966	85.6124	130.872	49.2677	99.3923	85.1146
ENSG00000071054	7803.1	6241.62	3376.25	4683.79	2914.62	1862.43	2777.93	3573.3
ENSG00000071073	0	0	2.88901	0.760627	0	0.963756	5.89615	5.72279
ENSG00000071082	4801.37	9056.53	12906.2	7394.46	7278.82	13933.8	7286.8	5655.45
ENSG00000071127	1425.3	804.728	858.012	1217.47	2144.84	1821.15	1429.4	1007.65
ENSG00000071189	270.363	259.582	265.781	320.73	374.438	222.287	312.496	284.868
ENSG00000071205	635.007	475.325	306.244	594.397	386.253	316.579	475.904	527.699
ENSG00000071242	1071.75	1026.27	982.261	1033.23	397.159	684.895	403.465	476.921
ENSG00000071243	180.242	160.54	119.422	110.632	257.199	140.758	184.465	143.396
ENSG00000071246	98.4399	57.8152	76.5576	74.2535	70.8888	40.9187	109.5	78.3639
ENSG00000071282	476.948	538.675	192.599	144.064	969.722	1269.25	1004.87	695.689
ENSG00000071462	141.421	68.3141	75.5904	68.2342	79.0682	101.464	107.815	156.662
ENSG00000071537	707.104	610.312	807.486	563.246	1279.63	1549.81	1184.28	1462.57
ENSG00000071539	11.0918	6.32512	1.44486	0.755575	0	9.66396	24.4269	26.7804
ENSG00000071553	249.566	206.006	181.529	141.717	241.749	205.85	266.169	301.906
ENSG00000071564	374.349	304.33	386.653	335.131	419.88	429.692	389.988	489.225
ENSG00000071575	234.315	150.45	432.381	276.704	233.569	167.939	288.911	397.739
ENSG00000071626	377.122	339.739	378.453	319.914	511.671	512.127	546.657	418.77
ENSG00000071655	281.455	442.929	406.361	350.998	301.732	448.088	237.531	326.086
ENSG00000071794	515.77	332.598	281.198	564.068	466.23	271.491	365.561	390.936
ENSG00000071859	738.993	440.959	473.337	522.38	671.626	510.508	368.088	724.16
ENSG00000071889	34.6619	135.912	97.2533	72.7878	64.5269	133.608	49.6961	99.4216
ENSG00000071894	191.334	256.37	336.557	286.497	209.031	241.551	303.231	232.257
ENSG00000071967	271.75	583.142	302.855	560.169	197.216	243.59	287.227	329.648
ENSG00000071994	158.058	192.656	180.081	161.483	240.84	237.813	208.05	196.853
ENSG00000072041	0	0	18.2985	17.4439	0	0.319492	15.1615	15.3479
ENSG00000072042	1178.51	774.763	1365.52	651.891	1561.37	1586.78	1311.47	1007.39
ENSG00000072062	158.058	268.938	231.12	288.809	210.849	289.37	235.004	271.393
ENSG00000072071	49.9132	28.658	89.5613	24.234	25.4472	16.7614	20.2154	23.8667
ENSG00000072080	0	1.47015	0	0	0	3.8603	0	0
ENSG00000072110	2089.42	2996.93	2325.68	2443.11	5919.21	7358.61	5416.88	5020
ENSG00000072121	73.4833	50.0654	75.1156	47.0225	62.7093	57.6537	73.2807	90.7982
ENSG00000072133	44.3673	37.3788	24.0786	27.3118	38.1709	83.0467	66.5423	22.9434
ENSG00000072134	228.769	332.561	267.725	325.938	270.831	257.317	224.896	313.495
ENSG00000072135	313.344	98.4878	182.488	198.607	116.33	46.6748	83.3884	180.621
ENSG00000072163	199.653	339.73	71.2629	193.273	1194.2	1431.22	598.88	479.225
ENSG00000072182	0	2.90388	9.62719	0.755575	0	0.969036	2.52692	0
ENSG00000072195	70.7104	33.5403	179.113	201.635	202.669	47.356	138.981	116.629
ENSG00000072201	22.1836	7.79527	5.77731	18.1843	19.9943	8.70549	8.42307	13.3837
ENSG00000072210	41.5943	29.1026	93.893	175.879	0	6.78854	45.4846	74.54
ENSG00000072274	418.716	263.657	284.56	201.665	505.31	407.286	489.381	420.564
ENSG00000072310	54.0726	60.1107	139.153	69.7807	94.5183	148.762	180.254	76.4128
ENSG00000072315	0	0	1.44556	9.08711	0	0	0.842307	0
ENSG00000072364	2198.95	1112.67	820.471	1515.5	2160.29	1206.17	1826.12	1540.55
ENSG00000072401	63.778	83.0884	100.143	116.707	52.7122	88.8556	89.2846	65.0325
ENSG00000072415	302.252	224.763	209.439	248.718	195.399	262.157	331.027	182.48
ENSG00000072422	263.431	214.736	82.3391	135.758	99.9713	95.6283	76.65	39.2408
ENSG00000072501	2064.47	772.069	529.176	964.873	1103.32	606.482	962.757	1072.92
ENSG00000072506	199.653	141.629	187.79	130.358	388.071	195.788	177.727	363.428
ENSG00000072518	228.769	124.251	128.563	203.937	273.558	285.068	210.577	178.709
ENSG00000072571	8.31887	18.9299	11.5567	49.2892	2.72649	2.89655	13.4769	12.4081
ENSG00000072609	92.894	108.307	81.8615	64.4411	185.401	140.806	117.923	128.854
ENSG00000072657	400.692	774.791	48.632	52.3166	286.282	472.182	41.2731	43.9749
ENSG00000072682	535.18	914.669	546.985	498.156	1821.3	1092.1	1824.44	1746.84
ENSG00000072736	220.45	93.3703	69.8251	56.1045	105.424	74.7927	105.288	159.694
ENSG00000072756	134.488	88.3151	94.3728	55.3641	193.581	104.685	168.461	176.836
ENSG00000072778	103.986	231.06	193.56	322.251	169.951	202.508	114.554	178.06
ENSG00000072786	213.518	246.742	134.822	147.127	230.843	188.167	244.269	173.078
ENSG00000072803	202.426	337.916	331.753	352.444	336.267	450.011	314.181	257.996
ENSG00000072818	0	27.6688	25.5135	53.0772	47.2592	26.1112	52.2231	18.1701
ENSG00000072832	0	0	6.25775	1.5162	0	8.37543	21.0577	18.1701
ENSG00000072840	203.812	90.2935	79.4438	224.262	210.849	61.5246	168.461	223.672
ENSG00000072849	69.3239	105.857	108.817	65.2119	86.3389	99.0952	111.185	122.3
ENSG00000072864	252.339	301.898	236.425	322.85	92.7007	109.588	117.081	84.0475
ENSG00000072952	371.576	532.187	401.081	568.647	192.672	287.566	107.815	82.1748
ENSG00000072954	9.70535	25.2732	13.9625	37.9152	21.8119	6.44792	0.842307	30.5259
ENSG00000072958	298.093	377.209	320.681	281.213	209.94	295.377	312.496	283.958
ENSG00000073008	2305.71	225.797	397.261	440.389	728.882	322.409	491.907	459.013
ENSG00000073050	209.358	70.9282	76.5498	103.872	23.6296	38.9965	74.9654	66.9706
ENSG00000073060	11.0918	14.5467	64.5247	37.9051	21.8119	43.1974	50.5384	54.4841
ENSG00000073111	1.38648	5.33592	21.6707	16.6833	1.81766	8.07178	5.05384	0.94944
ENSG00000073146	20.7972	61.2	11.0735	0.760627	0	57.3342	0	4.76027
ENSG00000073150	2.77296	24.7558	39.4817	20.4763	6.36181	24.4768	2.52692	6.69837
ENSG00000073169	44.3673	78.1242	55.373	21.9824	51.8033	42.5637	18.5308	19.1457
ENSG00000073282	0	4.36493	0	0	0	0.324772	0	0
ENSG00000073331	159.445	87.8796	140.119	111.453	133.598	92.1403	100.235	93.6465
ENSG00000073350	0	0	0.963002	0	13.6325	6.10731	2.52692	0
ENSG00000073417	138.648	115.095	85.7093	95.5409	175.404	113.475	121.292	205.424
ENSG00000073464	2.77296	104.931	55.8527	33.3564	3.63532	14.5144	29.4808	39.2016
ENSG00000073536	36.0484	16.4614	20.7077	19.7056	69.0711	29.3167	41.2731	22.9434
ENSG00000073578	38.8214	87.3259	94.8659	131.91	102.698	68.2392	72.4384	82.1617
ENSG00000073584	372.963	448.726	554.184	504.16	393.524	431.52	427.05	419.419
ENSG00000073605	37.4349	41.2901	25.9996	25.0148	56.3475	33.4964	48.0115	57.3455
ENSG00000073614	2150.43	1673.6	1670.82	1718.64	1765.86	1323.31	1469.83	1678.26
ENSG00000073711	281.455	224.273	322.115	443.532	425.333	254.138	432.104	522.081
ENSG00000073712	698.785	446.576	302.381	609.549	2487.47	1627.35	2143.67	2323.04
ENSG00000073754	29.116	0	0	0	0	0	2.52692	0
ENSG00000073756	6.93239	23.2948	10.109	20.4864	57.2563	22.272	13.4769	38.226
ENSG00000073792	2237.78	1561.33	1091.1	1413.19	1459.58	1694.66	1334.21	1067.09
ENSG00000073803	185.788	221.959	162.747	172.872	131.78	146.604	200.469	190.986
ENSG00000073849	2.77296	0.970995	11.0763	12.8953	2.72649	3.21076	0	19.0934
ENSG00000073910	366.03	304.302	85.7107	213.764	322.635	244.218	251.85	235
ENSG00000073921	352.165	366.191	384.72	460.18	351.717	400.983	530.654	491.385
ENSG00000073969	56.8456	50.51	92.9258	49.274	140.869	131.079	148.246	97.5488
ENSG00000074047	92.894	94.6675	52.9672	139.571	144.504	207.197	177.727	206.53
ENSG00000074054	202.426	216.885	216.672	341.871	392.615	272.907	347.873	368.915
ENSG00000074071	372.963	451.649	306.707	492.076	427.15	411.381	448.107	472.331
ENSG00000074181	320.276	184.435	150.705	118.324	309.002	243.339	117.923	144.215
ENSG00000074201	693.239	291.889	167.554	404.826	357.17	190.388	381.565	429.318
ENSG00000074219	256.498	313.75	281.676	212.258	116.33	174.984	83.3884	68.8695
ENSG00000074266	144.194	48.5771	37.5571	65.1815	67.2534	58.3508	62.3307	47.7596
ENSG00000074319	482.494	329.268	358.246	381.322	690.711	521.225	513.807	529.637
ENSG00000074356	820.795	541.253	411.684	591.39	682.532	642.529	634.257	882.982
ENSG00000074370	0	0.480946	6.7396	35.6131	0	17.0862	21.9	34.4413
ENSG00000074410	180.242	50.0927	108.337	193.293	32.7179	10.9472	1.68461	61.3655
ENSG00000074416	861.003	1456.07	584.531	734.501	261.743	539.009	277.961	205.502
ENSG00000074527	191.334	148.998	25.0366	363.878	142.686	52.8138	48.0115	264.982
ENSG00000074582	4.15943	33.0047	77.5255	73.5737	39.9885	52.2382	31.1654	22.0463
ENSG00000074590	176.083	215.162	121.332	102.311	1858.56	1248.87	1419.29	465.41
ENSG00000074603	234.315	189.408	294.202	310.796	171.769	329.356	285.542	243.977
ENSG00000074621	402.079	101.047	122.78	242.668	97.2448	83.1417	138.138	159.589
ENSG00000074657	536.567	384.305	245.574	297.181	467.139	231.616	434.631	365.092
ENSG00000074660	0	0.490049	2.40715	0	0	8.7002	0.842307	0
ENSG00000074695	2291.85	2337.64	2733.46	1563.03	4372.38	4413.5	3733.95	3478.58
ENSG00000074696	565.683	561.381	585.042	297.135	287.19	418.431	366.404	334.683
ENSG00000074706	4.15943	14.0931	7.70119	0	3.63532	5.45776	7.58077	0
ENSG00000074755	224.609	173.227	146.841	168.303	119.057	183.259	128.031	166.261
ENSG00000074800	1791.33	1479.57	1922.62	1978.46	4186.98	3684.85	2929.54	3315.45
ENSG00000074803	1.38648	0	4.81572	3.79808	0	0	0	15.3218
ENSG00000074842	47.1402	341.61	348.117	179.688	430.786	868.708	603.934	462.031
ENSG00000074855	11.0918	23.3585	24.0701	25.7502	11.8148	15.127	26.9538	22.0071
ENSG00000074935	44.3673	17.5234	17.3354	57.6005	76.3417	115.392	98.55	148.17
ENSG00000074964	94.2805	37.8688	120.863	68.9897	78.1594	28.6671	46.3269	26.8066
ENSG00000075035	0	1.95109	2.88759	0	0	0	0	4.76027
ENSG00000075089	45.7538	99.9761	88.1193	113.73	88.1565	55.7262	47.1692	100.332
ENSG00000075131	83.1887	32.4874	17.334	35.6535	3.63532	31.5531	43.8	42.0237
ENSG00000075142	105.372	110.693	135.304	158.37	107.242	185.511	166.777	105.21
ENSG00000075151	2931.01	1712.35	1553.83	2140.16	1845.83	1448.66	1743.58	2211.91
ENSG00000075188	130.329	58.7953	45.2632	46.9517	8.17947	58.3402	46.3269	46.8755
ENSG00000075213	970.535	545.391	488.747	592.85	303.549	219.924	220.685	439.775
ENSG00000075218	9.70535	5.32682	4.33316	2.27683	0	2.57706	0.842307	0.962513
ENSG00000075223	1640.2	563.912	1038.58	1547.29	3707.12	1290.71	3543.59	4926.22
ENSG00000075234	33.2755	39.3026	63.5631	25.7805	43.6239	35.6959	50.5384	32.4901
ENSG00000075239	293.933	341.373	159.86	253.17	171.769	135.903	129.715	128.179
ENSG00000075240	2.77296	22.2965	11.5567	6.06986	9.0883	11.911	15.1615	0.962513
ENSG00000075275	24.9566	1.46104	2.8883	0	8.17947	20.9465	7.58077	0.962513
ENSG00000075292	2433.27	1846.23	1714.62	2122.64	1877.64	1258.24	1458.88	1461.71
ENSG00000075303	20.7972	26.6887	16.3732	6.82544	6.36181	14.5197	20.2154	5.74893
ENSG00000075336	174.696	93.6601	85.2225	80.3638	295.37	143.016	208.05	132.979
ENSG00000075340	37.4349	17.9589	103.524	21.9875	4.54415	29.0024	64.0154	22.8911
ENSG00000075391	293.933	156.766	130.96	224.368	470.774	374.024	332.711	232.387
ENSG00000075399	135.875	174.335	144.925	188.019	44.5327	95.0105	116.238	75.5025
ENSG00000075407	784.746	495.098	519.059	611.669	719.794	355.906	662.054	666.27
ENSG00000075413	1138.3	732.194	690.961	598.935	997.896	891.368	815.353	947.235
ENSG00000075415	636.393	899.696	1003.93	814.216	979.719	1274.02	963.6	860.13
ENSG00000075420	1849.56	937.608	584.061	886.943	2126.66	1420.31	1955.84	2053.1
ENSG00000075426	178.856	268.63	294.179	197.922	104.515	122.154	144.877	166.392
ENSG00000075539	386.827	300.11	391.451	379.766	385.344	236.036	448.107	373.65
ENSG00000075568	930.327	583.822	310.085	852.171	604.372	448.02	662.896	879.59
ENSG00000075618	615.596	2196.28	2394.99	1228.11	1166.94	2004.65	899.584	852.626
ENSG00000075624	3887.68	4155.37	3194.75	3295.46	5556.59	7535.14	5412.67	3695.3
ENSG00000075643	23.5701	37.8597	19.7405	22.743	55.4386	34.4813	34.5346	19.1587
ENSG00000075651	42.9808	103.461	47.1885	21.2167	52.7122	32.8733	34.5346	60.1808
ENSG00000075702	4.15943	0.480946	11.0742	4.54861	5.45298	0	23.5846	0
ENSG00000075711	615.596	482.104	303.827	542.906	1071.51	812.673	824.619	753.179
ENSG00000075785	884.573	1011.31	1046.32	657.936	751.603	1010.78	721.015	613.167
ENSG00000075790	786.133	613.977	624.022	617.724	618.913	710.874	529.811	594.617
ENSG00000075826	22.1836	66.0823	41.8973	50.7852	5.45298	18.6942	0	26.7673
ENSG00000075856	684.92	367.39	338.03	479.956	501.674	349.294	357.138	477.026
ENSG00000075884	0	2.44114	0.963002	0	30.9002	0	5.89615	5.74893
ENSG00000075914	29.116	90.3117	116.047	43.2143	50.8945	105.979	94.3384	67.8547
ENSG00000075945	293.933	337.608	235.458	266.892	248.111	215.126	244.269	315.368
ENSG00000075975	13.8648	65.9731	76.0828	88.7307	87.2477	125.888	67.3846	75.594
ENSG00000076003	23.5701	64.0857	24.5583	77.3415	35.4444	58.9581	56.4346	160.421
ENSG00000076043	544.886	590.039	767.518	686.109	1264.18	1543.76	1410.86	1248.12
ENSG00000076053	47.1402	30.0189	40.444	50.7902	47.2592	44.1083	66.5423	62.1581
ENSG00000076067	206.585	139.361	200.776	183.466	143.595	212.879	251.008	196.021
ENSG00000076108	768.109	402.555	503.647	686.779	418.971	374.109	630.046	593.38
ENSG00000076201	47.1402	174.407	110.263	104.638	45.4415	114.647	106.131	93.7249
ENSG00000076242	37.4349	53.8311	81.3783	79.5577	99.0625	86.3578	70.7538	94.5567
ENSG00000076248	77.6428	133.081	158.9	124.344	81.7947	84.7128	42.9577	46.8886
ENSG00000076258	5.54591	11.661	14.4471	9.09721	2.72649	4.17451	5.89615	13.4098
ENSG00000076321	174.696	245.181	241.242	179.708	227.208	329.214	226.581	173.844
ENSG00000076344	9.70535	14.1022	30.3349	16.6631	0	25.4616	14.3192	6.71144
ENSG00000076351	12.4783	7.78617	9.63002	0	62.7093	6.4532	1.68461	27.7299
ENSG00000076356	24.9566	16.997	16.371	102.351	146.322	57.4029	132.242	188.203
ENSG00000076382	4.15943	2.91299	8.66772	21.2218	9.0883	7.40112	1.68461	19.1065
ENSG00000076513	1200.69	618.306	406.868	561.791	1186.02	883.521	570.242	484.896
ENSG00000076555	59.6185	41.7801	58.7481	40.9476	15.4501	26.3779	21.9	4.77335
ENSG00000076604	15.2513	21.8246	41.4084	12.8902	17.2678	52.8402	28.6384	74.5269
ENSG00000076641	95.667	156.376	81.3705	85.6124	377.165	428.195	219	144.385
ENSG00000076650	151.126	192.303	121.332	218.288	240.84	162.056	224.896	156.728
ENSG00000076662	37.4349	70.3562	36.1115	68.9695	14.5413	45.3916	26.1115	100.279
ENSG00000076685	386.827	506.878	342.341	350.958	489.86	419.577	383.25	339.313
ENSG00000076706	34.6619	2.43204	10.593	34.8727	236.296	36.3719	70.7538	178.774
ENSG00000076716	48.5267	17.9862	39.4894	31.8605	31.8091	13.1836	5.89615	5.762
ENSG00000076770	29.116	21.3437	58.7368	56.1298	4.54415	4.50985	3.36923	16.232
ENSG00000076924	58.2321	43.1683	24.5583	37.1495	42.715	29.9398	32.85	16.1666
ENSG00000076928	11.0918	40.31	49.1124	55.3389	59.9828	34.8061	33.6923	35.4169
ENSG00000076944	0	11.1528	0	0.760627	0	2.90711	0	6.67223
ENSG00000076984	282.841	656.393	539.274	433.629	284.464	613.009	346.188	232.309
ENSG00000077044	102.599	125.812	120.847	152.32	115.421	130.764	139.823	64.9672
ENSG00000077063	675.215	217.984	460.336	1014.25	142.686	34.1777	309.127	344.931
ENSG00000077092	59.6185	16.997	3.8513	0	41.8062	1.29909	0	0
ENSG00000077097	1401.73	889.514	524.344	999.822	814.312	651.964	811.984	967.291
ENSG00000077147	1784.4	1639.37	1334.69	1297.01	3053.67	2008.91	2483.12	2318.45
ENSG00000077150	92.894	68.0152	85.231	89.4256	47.2592	79.2709	46.3269	49.6716
ENSG00000077152	19.4107	0.480946	5.77801	6.81533	0.90883	12.8694	2.52692	6.69837
ENSG00000077157	415.943	152.9	136.257	197.867	320.817	268.956	154.142	191.235
ENSG00000077232	1074.52	820.065	759.316	1081.76	2005.79	1271.23	1736	1884.78
ENSG00000077235	427.035	331.709	175.74	349.482	287.19	256.636	431.261	430.15
ENSG00000077238	69.3239	109.668	65.4799	63.7058	96.336	40.8289	96.023	87.8975
ENSG00000077254	804.157	1011.15	603.805	647.307	527.122	443.578	452.319	545.077
ENSG00000077264	124.783	51.0091	59.2257	39.4364	59.9828	54.4535	69.0692	23.8929
ENSG00000077312	170.537	198.999	186.825	112.209	176.313	159.138	97.7076	104.195
ENSG00000077348	8.31887	2.91299	16.8529	15.9226	29.0826	30.8771	40.4308	32.5032
ENSG00000077380	1655.45	1703.73	1157.53	1485.1	1207.84	1072.95	1214.61	1186.45
ENSG00000077420	19.4107	69.3215	0	3.0324	19.9943	22.8423	8.42307	6.6853
ENSG00000077454	11.0918	2.90388	0	0	0.90883	0	13.4769	0.94944
ENSG00000077458	187.175	142.645	96.7785	228.186	116.33	135.237	127.188	241.882
ENSG00000077463	29.116	83.0247	70.7739	63.7007	31.8091	76.0073	59.8038	65.0325
ENSG00000077514	178.856	98.4969	92.4468	131.124	62.7093	51.1847	78.3346	40.1379
ENSG00000077549	1823.22	1843.18	1324.15	2204.57	2288.43	2727.81	2051.86	2452.09
ENSG00000077585	103.986	62.6247	58.7481	40.9324	46.3503	49.2624	14.3192	18.1439
ENSG00000077616	0	3.40304	6.74243	4.5385	4.54415	0	12.6346	0.94944
ENSG00000077684	1170.19	628.896	580.696	554.94	1119.68	1007.31	717.646	782.368
ENSG00000077713	45.7538	34.9376	34.6737	42.4587	37.262	29.6467	53.9077	58.2296
ENSG00000077721	61.005	113.978	149.744	112.98	191.763	339.815	211.419	197.815
ENSG00000077782	2003.46	3436.04	1743.51	1939.22	1520.47	2030.71	1730.1	1342.41
ENSG00000077935	0	3.88398	0	0	0	0.649545	0	0
ENSG00000077942	1038.47	6914.64	1414.14	2469.92	149.957	1999.23	245.954	449.257
ENSG00000077943	27.7296	271.343	20.7063	56.0641	3.63532	19.3438	24.4269	4.77335
ENSG00000078018	815.249	293.086	288.902	328.996	126.327	163.009	306.6	512.534
ENSG00000078043	158.058	193.654	173.828	253.926	105.424	141.994	150.773	137.713
ENSG00000078053	19.4107	137.382	37.5585	3.79808	62.7093	60.2783	50.5384	12.4212
ENSG00000078061	44.3673	78.6688	89.5648	94.7753	66.3446	99.8556	105.288	126.124
ENSG00000078070	42.9808	29.1936	47.669	35.6282	25.4472	20.9148	65.7	70.7423
ENSG00000078081	0	0	1.44486	0	4.54415	1.27797	0	0.94944
ENSG00000078098	661.35	393.117	711.172	550.472	1259.64	731.454	1770.53	1875.18
ENSG00000078114	20.7972	0.480946	8.18446	25.0098	7.27064	7.4064	13.4769	3.83698
ENSG00000078124	58.2321	46.1268	113.641	69.7352	79.9771	86.6984	75.8077	44.9636
ENSG00000078140	942.805	686.204	546.974	695.937	1327.8	844.115	1181.76	1317.14
ENSG00000078142	689.08	460.569	412.652	498.841	425.333	318.443	391.673	419.549
ENSG00000078177	399.306	351.945	189.718	297.967	174.495	101.002	154.142	216.051
ENSG00000078237	155.286	133.952	96.3044	133.401	124.51	138.49	90.9692	129.974
ENSG00000078246	384.054	388.444	379.426	687.59	448.962	515.794	532.338	701.7
ENSG00000078269	747.312	380.076	926.89	1260.64	1119.68	587.307	1359.48	977.631
ENSG00000078295	0	0	0.962296	0	0	3.55137	2.52692	6.71144
ENSG00000078304	385.441	728.482	552.736	599.635	558.022	677.626	486.854	708.45
ENSG00000078319	11.0918	5.33592	2.8883	0.755575	0	6.46904	16.8461	35.3515
ENSG00000078328	0	1.44284	0	0	0	1.93807	6.73846	3.83698
ENSG00000078369	1243.67	1256.11	1324.59	1479.12	1874.92	1771.57	1515.31	1922.44
ENSG00000078401	95.667	4.84587	9.63143	42.4587	299.914	163.68	50.5384	67.8286
ENSG00000078403	287.001	295.31	292.755	293.458	217.21	183.914	240.9	214.113
ENSG00000078487	90.1211	136.91	88.1172	89.4206	4.54415	37.6868	27.7961	25.7918
ENSG00000078596	0	0.490049	2.40715	1.51115	1.81766	0	0	0
ENSG00000078618	2607.96	1540.74	1444	1602.64	2333.88	1457.8	1560.8	1787.49
ENSG00000078668	156.672	213.401	350.063	156.214	175.404	332.461	268.696	204.723
ENSG00000078674	2890.81	1954.7	2041.06	2817.99	1985.79	1505.92	1838.76	1987.23
ENSG00000078687	116.464	169.099	178.165	298.727	169.951	228.117	315.023	165.404
ENSG00000078699	42.9808	48.5498	42.8525	53.0519	38.1709	68.3395	132.242	34.3498
ENSG00000078725	0	1.47015	1.44415	15.1469	0	0.644264	0	0
ENSG00000078747	564.296	359.305	219.102	339.594	726.155	320.487	481.8	394.72
ENSG00000078804	20.7972	37.3515	49.5942	38.6606	15.4501	71.7906	91.8115	24.8292
ENSG00000078808	915.075	660.322	528.207	798.988	934.278	549.626	826.303	1023.94
ENSG00000078902	91.5075	277.85	269.152	135.698	98.1537	166.122	140.665	106.12
ENSG00000078967	48.5267	41.7164	65.966	92.4934	96.336	57.6907	39.5884	75.5287
ENSG00000079102	809.703	1108.61	882.113	899.954	448.053	679.017	681.427	583.303
ENSG00000079112	0	0	0	0.755575	0	1.93279	0	0
ENSG00000079134	280.069	162.537	179.111	318.524	147.231	146.887	223.211	163.426
ENSG00000079150	270.363	61.6901	157.456	107.635	342.629	130.12	185.308	295.456
ENSG00000079156	59.6185	30.0918	58.7396	94.7854	255.381	124.982	144.035	175.068
ENSG00000079215	0	16.997	6.25916	19.7005	21.8119	1.60274	13.4769	3.81083
ENSG00000079246	2986.47	1825.63	2007.86	2015.17	1904	1395.58	1634.92	1935.87
ENSG00000079257	346.619	133.516	268.668	108.467	187.219	228.091	122.135	78.2986
ENSG00000079263	1.38648	6.79697	1.44344	5.30418	4.54415	1.94335	0	0
ENSG00000079277	144.194	101.383	90.5285	136.438	147.231	71.8064	72.4384	88.8731
ENSG00000079308	493.586	445.142	271.544	366.271	1927.63	1403.87	1615.55	1342.62
ENSG00000079313	66.5509	34.9831	50.553	65.1916	107.242	77.9454	104.446	33.4526
ENSG00000079332	766.722	605.972	629.303	508.693	833.397	971.788	945.911	763.871
ENSG00000079335	51.2997	19.4472	22.1519	62.9502	19.0854	12.8853	20.2154	9.50747
ENSG00000079337	0	15.5359	13.0016	1.51115	1.81766	6.75157	7.58077	0.94944
ENSG00000079385	0	0	0.481854	6.83049	2.72649	0	1.68461	12.4342
ENSG00000079387	159.445	132.917	116.999	127.396	146.322	148.165	152.458	177.864
ENSG00000079432	856.843	515.008	679.396	555.635	260.834	400.711	304.073	338.455
ENSG00000079435	0	11.1801	9.14746	0	0	0	0	1.91195
ENSG00000079459	314.73	265.535	751.611	424.628	569.837	411.249	434.631	499.799
ENSG00000079462	249.566	249.165	273.493	154.643	55.4386	82.8487	56.4346	56.3569
ENSG00000079482	94.2805	82.9791	57.7822	100.064	69.0711	20.2811	35.3769	23.8798
ENSG00000079616	34.6619	49.9653	78.9542	134.191	24.5384	47.3877	43.8	80.3805
ENSG00000079691	203.812	301.426	78.969	210.707	145.413	156.907	185.308	241.895
ENSG00000079739	194.107	130.467	216.196	140.251	233.569	460.419	205.523	199.714
ENSG00000079785	1218.71	917.527	634.144	993.133	1379.6	991.472	1307.26	1300.26
ENSG00000079805	231.542	217.049	249.906	302.47	249.019	300.829	351.242	187.215
ENSG00000079819	7367.74	2409.88	2027.1	4850.11	1224.19	844.791	1261.78	1611.02
ENSG00000079841	207.972	20.8627	57.7787	112.949	126.327	18.7101	53.0654	56.3961
ENSG00000079931	224.609	596.526	386.653	199.403	86.3389	208.443	175.2	239.983
ENSG00000079950	454.765	456.885	291.314	390.44	474.409	272.423	296.492	416.806
ENSG00000079974	47.1402	217.866	137.227	109.182	61.8005	154.489	151.615	79.3003
ENSG00000079999	80.4157	147.664	199.328	106.92	89.0654	129.513	170.988	152.02
ENSG00000080007	16.6377	2.90388	11.5553	15.157	7.27064	0	9.26538	1.91195
ENSG00000080031	0	0.490049	2.40574	0	0	0	0.842307	0.962513
ENSG00000080189	62.3915	147.99	146.853	85.6528	96.336	134.955	127.188	138.558
ENSG00000080200	1249.22	1082.41	535.415	820.311	644.361	375.228	381.565	484.569
ENSG00000080298	54.0726	69.367	41.8959	36.404	61.8005	45.7427	87.6	53.5216
ENSG00000080345	1439.16	1550.43	1671.26	1607.93	1884.91	1577.68	1371.28	1212.94
ENSG00000080371	185.788	170.396	223.889	172.877	234.478	241.52	153.3	254.316
ENSG00000080493	551.818	148.09	400.127	376.069	199.943	97.268	217.315	214.06
ENSG00000080503	1792.72	1555.02	899.44	1501.01	747.058	653.104	956.861	1020.59
ENSG00000080546	202.426	142.292	142.529	171.316	77.2506	131.382	154.142	187.437
ENSG00000080561	5.54591	47.5515	38.5243	0.760627	29.9914	19.9827	10.1077	16.2189
ENSG00000080572	0	1.46104	0	0	0	0	0	2.87447
ENSG00000080573	67.9374	79.6125	50.0775	129.567	46.3503	249.623	18.5308	9.55977
ENSG00000080603	486.654	130.911	107.376	294.168	216.302	131.499	482.642	396.645
ENSG00000080608	1368.45	807.36	749.214	908.804	1753.13	1435.02	1107.63	1234.22
ENSG00000080802	126.169	189.916	191.14	210.676	159.045	201.037	187.835	182.624
ENSG00000080815	321.663	232.957	328.381	219.074	474.409	226.546	186.15	397.542
ENSG00000080819	2.77296	42.6146	26.9605	15.162	49.9857	39.881	42.9577	27.6776
ENSG00000080822	38.8214	51.971	44.7821	34.8474	84.5212	71.1357	24.4269	65.8905
ENSG00000080823	51.2997	69.8297	27.9271	41.7132	31.8091	56.3863	38.7461	30.552
ENSG00000080824	10585.8	7969.39	7866.68	7649.03	7023.44	6389.97	5031.94	4403.69
ENSG00000080839	124.783	44.6658	25.0381	27.2714	19.0854	28.9919	22.7423	33.4526
ENSG00000080845	705.717	967.556	728.016	881.543	534.392	679.273	729.438	840.414
ENSG00000080947	19.4107	29.1572	25.0437	35.6333	1.81766	17.6988	21.0577	27.7168
ENSG00000080986	34.6619	14.084	21.67	1.52125	0	9.64812	3.36923	3.82391
ENSG00000081014	145.58	97.6533	80.8922	144.805	330.814	224.104	252.692	272.591
ENSG00000081019	70.7104	147.854	163.241	134.166	153.592	162.223	86.7577	80.3543
ENSG00000081026	120.624	213.492	122.294	180.423	114.513	107.204	126.346	290.787
ENSG00000081051	533.794	0	23.112	72.7828	69.0711	26.0953	66.5423	55.5643
ENSG00000081052	0	0.980098	0	0	0.90883	11.8898	0	0
ENSG00000081059	13.8648	108.779	50.0719	79.6183	51.8033	18.6678	16.0038	20.0559
ENSG00000081087	144.194	139.415	113.164	113.68	188.128	176.135	170.146	136.541
ENSG00000081138	0	11.1801	8.66772	22.743	3.63532	0.974317	1.68461	0
ENSG00000081148	4.15943	0	0.481854	0.760627	5.45298	1.93807	0.842307	1.91195
ENSG00000081154	440.9	580.147	526.294	570.994	627.093	704.814	538.234	604.97
ENSG00000081177	42.9808	43.7039	36.115	48.5286	52.7122	26.1006	52.2231	47.838
ENSG00000081181	9.70535	0	17.8159	0	4.54415	8.05594	0	0
ENSG00000081189	137.261	171.294	85.7149	241.867	17.2678	12.8694	17.6885	77.5714
ENSG00000081277	0	0	6.26057	18.2045	0	0	51.3807	239.02
ENSG00000081307	223.223	166.013	162.739	191.021	200.851	216.1	370.615	215.01
ENSG00000081320	188.561	164.969	264.825	416.165	1083.33	325.705	415.258	970.14
ENSG00000081377	115.078	203.864	109.299	142.513	75.4329	72.8652	96.023	83.1373
ENSG00000081386	102.599	56.3268	25.0388	49.269	71.7976	30.5788	42.1154	17.2076
ENSG00000081479	0	3.87488	0.481854	0	0	0	0	7.63474
ENSG00000081665	33.2755	10.6445	26.0025	35.6484	70.8888	8.38599	17.6885	34.4152
ENSG00000081692	99.8264	145.586	174.303	50.0195	137.233	201.335	98.55	109.957
ENSG00000081721	16.6377	21.8428	32.7378	16.6732	21.8119	45.381	33.6923	21.0184
ENSG00000081760	368.803	114.142	131.449	91.7176	250.837	102.763	280.488	275.452
ENSG00000081791	152.513	156.239	225.829	250.148	68.1623	161.354	122.977	109.892
ENSG00000081800	6.93239	0	0	0.755575	0	0.324772	3.36923	17.2076
ENSG00000081803	160.831	98.5606	116.522	157.741	132.689	45.4127	60.6461	144.333
ENSG00000081818	0	0	3.85271	0	6.36181	0	0.842307	8.6234
ENSG00000081853	6.93239	1.45194	4.81289	8.32648	0.90883	3.87086	1.68461	14.3462
ENSG00000081870	126.169	101.927	121.338	76.5909	67.2534	53.1175	103.604	99.4085
ENSG00000081913	37.4349	75.2112	26.9577	106.134	19.0854	32.5169	5.89615	9.55977
ENSG00000081923	805.544	394.261	251.345	1197.81	267.196	254.059	426.207	345.428
ENSG00000081985	0	0	1.926	0	0	0	0	0.962513
ENSG00000082014	128.942	167.565	195.005	127.336	229.025	154.66	102.761	156.649
ENSG00000082068	384.054	516.887	323.079	547.42	418.971	311.589	418.627	518.388
ENSG00000082074	0	7.30522	0	8.34669	0.90883	0	0.842307	29.668
ENSG00000082126	1.38648	0.490049	8.18304	11.3791	14.5413	3.54081	10.95	0.962513
ENSG00000082146	70.7104	70.4745	93.4098	78.8425	74.5241	56.0774	31.1654	51.6227
ENSG00000082153	461.697	617.136	468.494	893.008	838.85	528.825	631.73	919.466
ENSG00000082175	36.0484	3.89308	6.74384	8.34164	48.168	5.78253	0.842307	15.2956
ENSG00000082196	8.31887	1.95109	3.85201	0.760627	25.4472	23.55	31.1654	31.5276
ENSG00000082212	128.942	96.1832	97.2625	131.174	208.122	119.609	153.3	187.319
ENSG00000082213	9.70535	35.0013	42.3742	36.404	20.9031	54.7783	25.2692	59.2444
ENSG00000082258	170.537	145.086	211.367	199.424	204.487	135.61	249.323	168.2
ENSG00000082269	105.372	48.0688	78.4808	79.6385	44.5327	49.9278	90.9692	96.6386
ENSG00000082293	18.0242	0	0	13.6509	8.17947	0	1.68461	0
ENSG00000082397	102.599	103.37	69.8109	209.236	9.99713	73.4303	42.1154	117.657
ENSG00000082438	171.923	156.702	65.4841	77.296	169.042	112.411	64.0154	52.546
ENSG00000082458	225.996	103.887	137.715	146.311	148.139	101.097	98.55	124.251
ENSG00000082482	178.856	97.1542	37.5564	9.10732	10.906	26.0689	0.842307	0
ENSG00000082497	13.8648	31.5801	38.5173	156.123	239.022	471.842	656.157	621.372
ENSG00000082512	124.783	85.9559	102.073	105.459	347.173	242.542	259.431	231.255
ENSG00000082515	40.2079	47.5879	66.445	81.0335	69.9799	79.5428	80.8615	59.2575
ENSG00000082516	188.561	158.345	92.9315	147.026	188.128	129.188	134.769	156.715
ENSG00000082556	0	0	0.481148	0	0	0.319492	0	0
ENSG00000082641	671.055	590.801	721.799	645.142	1076.06	771.686	1106.79	1369.63
ENSG00000082701	328.595	239.763	273.972	353.22	406.247	380.734	438.842	398.61
ENSG00000082781	514.383	1252.03	791.121	847.441	811.585	1574.98	1722.52	1522.82
ENSG00000082805	1917.5	1379.6	1036.69	1780.7	1383.24	988.33	1655.13	1440.61
ENSG00000082898	501.905	354.532	357.755	440.515	541.663	349.553	528.969	495.274
ENSG00000082996	155.286	175.723	142.05	89.4711	168.134	192.577	146.561	197.907
ENSG00000083067	0	7.27791	14.4401	2.28188	4.54415	1.61858	0	6.67223
ENSG00000083093	110.918	85.5568	55.8506	116.732	103.607	61.242	73.2807	123.236
ENSG00000083097	117.851	109.187	76.5527	131.149	142.686	130.754	125.504	106.146
ENSG00000083099	497.746	256.787	290.348	297.11	346.264	258.02	392.515	349.744
ENSG00000083123	4.15943	12.1511	19.2593	34.903	56.3475	6.11259	3.36923	23.9452
ENSG00000083168	1014.9	714.172	492.546	583.753	697.982	561.798	861.68	779.985
ENSG00000083223	1275.56	870.229	639.427	1058.21	1127.86	639.852	861.68	1135.86
ENSG00000083290	84.5752	158.635	52.0063	25.0148	58.1651	59.6076	72.4384	34.3498
ENSG00000083312	2275.21	3099.19	2176.9	2267.32	3010.05	2186.35	2003.01	2432.17
ENSG00000083444	274.523	243.275	320.218	266.086	470.774	692.275	613.2	532.577
ENSG00000083454	4.15943	8.72075	1.926	0	0	10.6488	0	0
ENSG00000083457	51.2997	108.761	79.9263	59.8723	82.7036	152.968	137.296	46.8363
ENSG00000083520	791.679	348.197	406.874	512.421	695.255	387.931	470.007	478.715
ENSG00000083535	370.19	295.709	227.743	319.193	292.643	245.14	309.969	275.374
ENSG00000083544	196.88	115.558	141.086	219.804	222.663	111.112	140.665	161.645
ENSG00000083622	0	0.961892	0	0	9.0883	0.644264	10.1077	9.57284
ENSG00000083635	117.851	69.3306	71.265	64.4007	105.424	97.87	77.4923	94.6351
ENSG00000083642	958.056	975.206	695.771	1177.96	1226.92	878.053	1071.41	1294.46
ENSG00000083720	113.691	86.3185	107.374	128.106	14.5413	117.261	87.6	93.7118
ENSG00000083750	58.2321	78.1697	61.1524	36.3939	114.513	27.405	33.6923	74.6446
ENSG00000083799	257.885	236.07	351.011	312.312	185.401	183.924	248.481	277.325
ENSG00000083807	1.38648	36.4169	39.0048	37.1192	24.5384	23.2093	10.95	45.8215
ENSG00000083812	42.9808	38.3225	22.6309	23.4885	0	54.7677	26.1115	21.0184
ENSG00000083814	49.9132	6.31602	52.9693	76.5505	22.7208	8.36487	16.8461	0
ENSG00000083817	16.6377	5.33592	4.8143	0	2.72649	12.5658	7.58077	5.74893
ENSG00000083828	33.2755	32.0155	19.7405	32.616	16.3589	19.6421	26.1115	32.5293
ENSG00000083838	20.7972	20.9174	27.4424	21.9925	2.72649	21.2607	30.3231	29.668
ENSG00000083844	126.169	78.1697	116.525	86.4134	152.683	88.882	106.131	106.939
ENSG00000083845	3596.52	4581.21	4474.1	3450.82	4619.58	4319.58	3082.84	3981.48
ENSG00000083857	2359.79	666.684	736.689	1021.05	2209.37	796.081	1162.38	1640.18
ENSG00000083896	1019.06	699.171	716.48	934.026	912.466	765.05	827.988	732.317
ENSG00000083937	201.039	268.403	269.642	376.829	472.592	372.868	486.011	516.097
ENSG00000084070	248.18	98.6243	123.268	227.41	187.219	98.1684	122.977	169.136
ENSG00000084072	67.9374	108.66	84.2659	84.9073	73.6153	68.628	109.5	92.8873
ENSG00000084073	626.688	430.45	467.528	277.45	667.081	480.505	401.781	494.377
ENSG00000084090	345.233	414.28	405.906	366.891	483.498	452.268	483.484	394.759
ENSG00000084092	101.213	141.665	110.738	184.267	70.8888	64.0805	94.3384	134.773
ENSG00000084093	2027.03	1695.29	1612.51	1986.41	2174.83	2001.91	1917.09	1671.05
ENSG00000084110	0	14.5649	1.926	0	11.8148	1.28853	0	19.1195
ENSG00000084112	859.616	544.71	477.165	828.637	386.253	394.907	564.346	563.987
ENSG00000084207	1182.67	3985.98	2379.12	1221.82	2375.68	3294.65	2340.77	1796.96
ENSG00000084234	4891.49	4952.6	3926.12	4182.93	3106.38	3369.26	3335.54	4470.47
ENSG00000084444	11.0918	7.78617	6.25987	3.03746	13.6325	21.2185	0	2.87447
ENSG00000084453	0	0	0.481854	0	0	3.21076	0	0
ENSG00000084463	811.09	493.455	328.869	842.293	687.076	405.519	560.134	732.095
ENSG00000084623	745.925	547.723	937.979	554.869	760.691	947.124	411.888	535.464
ENSG00000084628	0	0.970995	0	0	0	2.57178	0	0
ENSG00000084636	187.175	127.681	143.972	78.0869	209.94	461.203	245.111	394.759
ENSG00000084652	1871.75	1019.86	617.739	956.034	1032.43	609.426	877.684	1013.28
ENSG00000084674	0	1.93289	0.962296	0.755575	0	1.93807	3.36923	0.94944
ENSG00000084676	431.195	339.848	261.444	294.194	220.846	307.581	202.154	208.507
ENSG00000084693	74.8698	153.554	182.006	100.845	100.88	137.857	89.2846	51.7012
ENSG00000084710	0	0.970995	6.74031	0.755575	0	24.1995	7.58077	3.82391
ENSG00000084731	80.4157	92.6345	124.219	72.7929	219.028	136.967	192.888	176.81
ENSG00000084733	897.051	701.013	699.602	889.996	1148.76	901.222	1089.95	1328.57
ENSG00000084734	0	0	0.963002	21.9925	0	0.963756	0	1.92503
ENSG00000084754	2505.37	1860.41	1464.69	1711.9	1492.3	1215.66	1238.19	1349.67
ENSG00000084764	40.2079	68.9407	73.1924	34.112	42.715	45.1724	64.8577	36.3533
ENSG00000084774	116.464	60.6918	45.2618	74.299	30.9002	58.2716	58.9615	114.704
ENSG00000085063	1462.73	1961.08	2506.65	1356.83	1507.75	1813.69	1522.89	1470.4
ENSG00000085117	303.639	343.124	380.866	440.54	168.134	205.729	517.177	427.433
ENSG00000085185	102.599	46.6715	53.9316	68.9796	35.4444	30.6105	66.5423	25.7656
ENSG00000085224	5444.7	5115.36	4788.04	5499.73	3959.77	2833.83	3333.85	3406.92
ENSG00000085231	47.1402	73.3602	78.4772	55.3338	82.7036	119.896	130.558	61.1041
ENSG00000085274	87.3481	72.3983	92.4489	116.753	96.336	112.128	54.75	119.477
ENSG00000085276	295.32	377.309	255.673	313.073	195.399	326.233	209.735	208.364
ENSG00000085365	224.609	275.989	296.601	269.169	314.455	280.271	297.334	290.669
ENSG00000085377	48.5267	77.1896	105.929	85.6376	87.2477	138.485	81.7038	59.3098
ENSG00000085382	31.889	32.0064	26.9626	28.0624	105.424	30.2804	57.2769	67.8809
ENSG00000085415	103.986	41.372	59.2278	60.6531	105.424	83.4137	85.073	65.9036
ENSG00000085433	115.078	221.777	145.416	149.328	121.783	195.489	172.673	246.655
ENSG00000085449	185.788	156.312	127.601	163.03	295.37	149.129	210.577	308.826
ENSG00000085465	1.38648	24.3113	10.5916	9.10227	0	7.09218	3.36923	0
ENSG00000085491	232.928	282.705	243.159	398.107	331.723	287.917	293.965	347.989
ENSG00000085511	433.968	319.476	169.962	216.787	659.811	363.993	309.127	337.545
ENSG00000085514	0	0.970995	3.85342	0	0	0	1.68461	0
ENSG00000085552	0	0	3.85271	0	0	0	0	5.73586
ENSG00000085563	6.93239	17.0425	7.70472	18.1742	33.6267	12.241	0	45.8215
ENSG00000085644	20.7972	55.2284	30.8168	50.8004	73.6153	125.679	56.4346	75.5679
ENSG00000085662	167.764	342.825	395.307	143.999	70.8888	124.668	162.565	139.507
ENSG00000085719	727.901	621.091	738.117	654.979	433.512	449.67	331.869	417.873
ENSG00000085721	105.372	109.251	97.2632	106.89	153.592	182.945	154.985	161.449
ENSG00000085733	1536.22	799.419	649.57	841.649	881.565	800.627	1084.05	864.007
ENSG00000085741	0	0	0	1.52125	0	0.324772	1.68461	18.1309
ENSG00000085760	640.553	483.202	455.003	517.826	628.911	433.777	427.892	486.416
ENSG00000085788	55.4591	101.982	37.0816	62.8946	69.9799	59.304	90.1269	94.5828
ENSG00000085831	0	1.47015	6.25916	0	0	0.963756	3.36923	0
ENSG00000085832	635.007	365.167	407.838	643.052	832.489	601.79	651.104	904.053
ENSG00000085871	19.4107	28.6671	44.2967	6.82038	5.45298	10.3293	26.1115	10.5092
ENSG00000085872	69.3239	126.847	86.1919	123.553	84.5212	118.278	106.131	93.6334
ENSG00000085978	80.4157	44.1939	26.0003	55.3843	76.3417	39.9919	37.9038	38.2129
ENSG00000085982	406.238	315.665	415.527	368.457	412.609	339.585	385.777	361.411
ENSG00000085998	24.9566	70.3926	77.5319	122.062	40.8974	96.0851	50.5384	87.0527
ENSG00000086015	199.653	303.477	184.411	274.438	373.529	416.509	298.177	375.692
ENSG00000086061	2282.14	1290.53	638.976	1512.82	833.397	563.818	726.911	848.946
ENSG00000086062	316.117	359.396	341.866	353.194	449.871	709.02	896.215	868.885
ENSG00000086065	371.576	187.439	184.424	231.928	281.737	263.504	269.538	183.443
ENSG00000086102	496.359	278.503	435.754	475.418	367.167	364.35	366.404	349.678
ENSG00000086159	0	0.490049	0	0	0	0.324772	0	0
ENSG00000086189	37.4349	50.4553	91.4873	53.8681	101.789	156.865	96.8653	62.145
ENSG00000086200	26.3431	77.6796	68.3717	47.7275	52.7122	76.9605	71.5961	35.3907
ENSG00000086205	0	0	0	1.5162	11.8148	0	0	0
ENSG00000086232	901.211	606.065	599.445	670.882	836.124	732.932	945.069	927.363
ENSG00000086289	181.629	81.0372	191.146	96.2814	78.1594	73.4567	87.6	87.0527
ENSG00000086475	115.078	130.132	200.307	146.331	37.262	149.511	101.919	91.7476
ENSG00000086504	92.894	126.719	150.228	68.9695	100.851	160.102	67.6885	83.1765
ENSG00000086544	38.8214	75.7012	84.2616	122.833	73.6153	61.786	42.1154	79.3787
ENSG00000086548	0	1.45194	0	0	2.72649	2.89655	0	0
ENSG00000086589	497.746	294.221	218.599	200.864	260.834	240.545	268.696	339.43
ENSG00000086598	2531.71	1175.81	864.755	1141.7	2917.35	1554.73	1832.86	2194.87
ENSG00000086619	20.7972	26.226	7.22357	21.242	37.262	51.887	19.3731	5.74893
ENSG00000086666	133.102	174.153	246.526	320.604	254.472	263	340.292	287.703
ENSG00000086696	0	15.0732	0	9.09721	16.3589	5.4736	0	3.83698
ENSG00000086712	439.513	322.851	203.202	222.121	263.561	274.227	151.615	136.763
ENSG00000086730	5.54591	3.89308	5.77942	0	0	4.19564	2.52692	0.962513
ENSG00000086758	2309.87	1699.61	1628.43	2156.97	1603.18	1518.1	2328.14	2272.62
ENSG00000086827	63.778	69.4216	40.4426	31.0796	46.3503	61.881	42.9577	54.5233
ENSG00000086848	36.0484	29.629	33.226	39.4314	59.9828	40.248	35.3769	43.9357
ENSG00000086991	9.70535	17.0061	3.37015	1.5162	384.435	472.763	230.792	156.78
ENSG00000087008	124.783	130.594	86.6681	101.57	313.546	276.416	205.523	159.668
ENSG00000087053	231.542	93.4962	142.031	111.489	450.78	228.048	436.315	300.098
ENSG00000087074	406.238	416.103	227.271	438.162	328.997	211.239	294.808	373.898
ENSG00000087076	18.0242	61.6446	35.1457	24.2845	59.9828	50.5246	6.73846	26.7151
ENSG00000087077	274.523	428.054	547.471	302.475	219.028	303.8	274.592	271.432
ENSG00000087085	0	7.28702	5.78013	0	13.6325	2.88599	0	0.962513
ENSG00000087086	34649.5	49773.6	43408.9	15226.7	12075.6	27558	8370.01	7808.39
ENSG00000087087	1032.93	860.074	636.575	1024.24	656.175	534.021	881.053	773.47
ENSG00000087088	372.963	929.033	544.556	353.965	265.378	351.066	150.773	248.554
ENSG00000087095	92.894	52.4338	120.372	125.089	149.957	103.04	58.1192	47.838
ENSG00000087111	474.175	316.852	440.103	198.628	478.045	412.59	186.992	268.623
ENSG00000087116	332.755	349.894	161.792	191.883	334.45	798.589	393.358	292.32
ENSG00000087152	592.026	359.232	376.056	518.577	558.931	349.474	472.534	575.733
ENSG00000087157	19.4107	15.545	45.2639	49.2639	9.0883	32.5433	31.1654	10.4831
ENSG00000087191	618.369	578.622	725.61	402.489	596.193	549.787	508.754	540.86
ENSG00000087206	611.437	321.199	258.076	507.872	399.885	221.888	550.869	612.474
ENSG00000087245	5857.87	7144.86	5691.79	4870.31	5560.22	7571.66	6329.94	5547.41
ENSG00000087253	178.856	169.86	186.816	384.425	351.717	154.608	304.915	421.54
ENSG00000087258	5.54591	0.961892	2.88759	0	0	3.55137	4.21154	0
ENSG00000087263	471.402	313.759	234.479	359.279	837.942	479.332	683.111	636.55
ENSG00000087266	67.9374	82.9791	75.1134	136.443	50.8945	60.2149	117.081	164.506
ENSG00000087269	941.418	508.193	454.065	561.055	667.081	506.349	717.646	585.942
ENSG00000087274	848.524	776.161	532.519	941.471	742.514	563.311	633.415	614.686
ENSG00000087299	4.15943	10.1818	16.8543	12.8852	52.7122	9.33919	5.89615	9.55977
ENSG00000087301	23.5701	65.5467	35.1535	25.7906	44.5327	18.0236	20.2154	13.3575
ENSG00000087302	348.006	331.408	488.241	325.258	668.899	434.527	615.727	705.38
ENSG00000087303	1584.74	704.833	511.838	440.5	202.669	187.486	223.211	464.526
ENSG00000087338	91.5075	65.5194	94.3791	97.0723	132.689	93.4288	140.665	172.947
ENSG00000087365	3290.11	1808.9	1681.38	2248.46	2392.95	1676.58	2000.48	2433.96
ENSG00000087448	244.02	279.166	170.929	241.031	404.429	373.472	453.161	350.706
ENSG00000087460	2519.23	3630.23	4134.13	4071.15	2976.42	4186.95	4070.87	3976.54
ENSG00000087470	512.997	288.149	316.341	336.466	551.66	404.545	399.254	362.518
ENSG00000087494	15.2513	0.480946	1.44415	0	28.1737	10.6119	35.3769	85.9987
ENSG00000087502	404.852	339.821	394.34	344.173	422.606	435.591	416.942	446.395
ENSG00000087586	228.769	208.718	57.7702	466.23	23.6296	85.7188	5.05384	74.6185
ENSG00000087589	381.281	229.073	127.603	66.0129	70.8888	96.3412	115.396	14.3593
ENSG00000087842	80.4157	69.3033	74.6309	23.4986	140.869	47.9792	59.8038	61.2086
ENSG00000087884	166.377	330.175	181.523	129.643	99.9713	133.342	82.5461	69.8059
ENSG00000087903	34.6619	38.8762	47.1807	61.4239	96.336	29.9292	41.2731	62.2234
ENSG00000087995	36.0484	29.5744	44.7849	72.803	129.054	34.8167	112.027	136.685
ENSG00000088035	33.2755	33.0138	31.7854	35.6232	31.8091	13.849	18.5308	37.3158
ENSG00000088038	187.175	87.3441	57.7752	102.351	72.7064	87.5724	119.608	89.9533
ENSG00000088179	74.8698	79.5943	75.5967	62.9148	120.874	80.2241	129.715	138.584
ENSG00000088205	1188.21	776.179	763.634	959.746	1395.05	1194.32	969.496	845.109
ENSG00000088247	397.919	1690.36	1424.74	1150.91	867.024	1317.05	1090.79	1066.69
ENSG00000088256	329.982	573.477	592.704	637.475	682.532	850.867	506.227	573.677
ENSG00000088280	44.3673	106.283	77.0366	64.4664	26.3561	49.3047	47.1692	31.5145
ENSG00000088298	11.0918	9.70995	10.5916	50.0347	36.3532	11.602	25.2692	33.4657
ENSG00000088305	55.4591	29.6745	39.9614	39.4364	32.7179	4.8135	3.36923	0
ENSG00000088325	249.566	127.046	103.041	215.286	121.783	58.2821	85.073	93.5942
ENSG00000088340	1.38648	12.632	19.7391	37.1394	0.90883	13.5295	2.52692	0
ENSG00000088356	144.194	82.5346	114.594	109.177	151.775	192.593	139.823	122.273
ENSG00000088367	479.721	404.415	312.487	299.356	223.572	261.87	274.592	237.992
ENSG00000088387	30.5025	9.68264	17.3376	22.738	53.621	29.9504	78.3346	89.901
ENSG00000088448	198.266	222.93	308.648	252.425	73.6153	145.934	150.773	71.6525
ENSG00000088451	13.8648	15.055	13.9639	46.277	13.6325	26.3937	15.1615	24.8685
ENSG00000088538	2.77296	0.970995	3.85342	1.51115	0	0	0.842307	7.63474
ENSG00000088543	38.8214	45.1831	50.0733	52.3368	39.0797	45.4708	22.7423	43.9749
ENSG00000088682	77.6428	53.9039	73.1853	69.7504	76.3417	73.1213	89.2846	63.0683
ENSG00000088727	9.70535	15.9532	23.1156	14.4064	12.7236	30.9141	18.5308	15.2826
ENSG00000088756	122.01	161.012	178.158	216.122	13.6325	76.9764	27.7961	26.7804
ENSG00000088766	26.3431	30.1009	42.8617	31.8453	57.2563	85.4257	88.4423	76.465
ENSG00000088808	11.0918	23.8395	6.73819	57.6511	29.9914	16.405	18.5308	21.994
ENSG00000088812	299.479	188.881	66.9226	159.972	126.327	154.996	197.1	182.729
ENSG00000088826	65.1645	35.0287	26.4829	16.6732	74.5241	52.8349	32.0077	57.3063
ENSG00000088832	600.345	888.452	695.764	637.601	791.591	747.169	719.33	574.588
ENSG00000088833	167.764	267.45	264.337	176.605	222.663	318.314	309.127	161.553
ENSG00000088836	11.0918	33.9848	12.5204	12.9003	0	12.5499	0.842307	0
ENSG00000088854	310.571	244.573	225.352	235.026	176.313	209.742	152.458	115.536
ENSG00000088876	15.2513	17.487	30.8097	21.2319	24.5384	24.8491	16.0038	1.92503
ENSG00000088881	18.0242	24.3204	7.70543	0	0	7.07106	0	0
ENSG00000088888	734.833	491.224	314.889	358.549	348.991	274.787	454.004	333.538
ENSG00000088899	18.0242	30.9808	21.1839	42.4587	0.90883	31.8779	52.2231	46.9278
ENSG00000088930	2699.47	1705.92	1867.71	1577.54	1062.42	995.367	1227.24	1475.99
ENSG00000088970	103.986	213.193	142.521	169.054	161.772	162.056	160.038	146.271
ENSG00000088986	1038.47	1001.95	899.462	940.212	1721.32	1595.83	1072.26	1150.14
ENSG00000088992	0	0	0	9.85784	0	0	10.1077	12.395
ENSG00000089006	420.103	694.907	361.617	368.427	257.199	395.552	389.988	408.313
ENSG00000089009	806.93	1226.54	1344.8	1225.78	1272.36	2199.83	2006.38	1425.51
ENSG00000089022	144.194	95.1393	50.5622	126.621	72.7064	67.2754	76.65	104.13
ENSG00000089041	38.8214	79.658	24.5534	0.755575	2.72649	17.6988	0	10.5223
ENSG00000089048	949.737	775.162	947.109	881.861	809.768	678.642	683.954	536.048
ENSG00000089050	73.4833	27.6688	68.8557	63.6603	99.9713	20.9254	37.9038	35.4692
ENSG00000089053	1117.5	630.784	675.553	655.785	689.802	668.273	784.188	791.509
ENSG00000089057	156.672	119.913	82.8252	178.136	158.136	93.7061	151.615	177.772
ENSG00000089060	11.0918	138.317	58.7424	57.5955	63.6181	43.8364	40.4308	46.8363
ENSG00000089063	34.6619	132.555	165.64	110.652	67.2534	294.439	171.831	128.192
ENSG00000089091	5.54591	24.7649	31.7734	42.4537	0.90883	31.899	26.1115	36.314
ENSG00000089094	66.5509	65.0385	84.7484	64.4159	59.9828	60.2044	101.077	53.5347
ENSG00000089123	56.8456	27.6597	10.1105	36.3838	24.5384	36.7653	17.6885	59.3098
ENSG00000089127	11.0918	0	53.9331	0	8.17947	0.649545	2.52692	0.962513
ENSG00000089154	421.489	193.183	214.272	231.233	266.287	281.517	307.442	375.784
ENSG00000089157	3172.26	5006.26	7004.32	4000.74	5429.35	7069.84	5768.96	4754.1
ENSG00000089159	285.614	378.661	347.163	235.747	297.188	511.004	424.523	395.8
ENSG00000089163	0	0.980098	0	0.755575	0	2.89655	2.52692	0.962513
ENSG00000089169	9.70535	2.43204	0.963002	0	28.1737	3.22132	1.68461	0
ENSG00000089177	303.639	217.022	168.526	251.664	229.934	130.461	210.577	170.098
ENSG00000089195	127.556	67.5069	96.3002	137.939	244.475	134.567	112.869	176.914
ENSG00000089220	1179.89	2341.61	3189.9	1783.72	1217.83	1858.03	1249.98	938.874
ENSG00000089225	625.302	723.9	987.532	633.874	119.057	318.927	309.969	248.515
ENSG00000089234	203.812	146.139	132.896	221.401	119.057	263.158	147.404	199.819
ENSG00000089248	805.544	903.778	1083.37	416.215	597.101	730.057	595.511	626.964
ENSG00000089250	0	3.40304	0	0	12.7236	2.58234	3.36923	24.8815
ENSG00000089280	1224.26	1080.78	1331.32	1607.77	1118.77	1166.5	1241.56	1410.16
ENSG00000089289	736.22	525.236	856.107	686.9	510.763	467.81	208.892	397.843
ENSG00000089327	406.238	533.204	519.531	353.255	304.458	581.942	332.711	350.811
ENSG00000089335	92.894	113.062	125.178	115.216	46.3503	75.4739	95.1807	87.9498
ENSG00000089351	31.889	178.681	166.592	141.737	69.0711	123.741	128.031	101.373
ENSG00000089472	244.02	130.567	278.311	141.808	169.042	148.521	98.55	137.569
ENSG00000089486	30.5025	98.9232	78.4864	51.5963	15.4501	104.402	83.3884	24.8554
ENSG00000089505	0	1.9602	0	18.9449	0	3.21076	0.842307	16.2581
ENSG00000089597	551.818	988.809	1179.67	824.109	1248.73	1207.74	1308.95	1422.49
ENSG00000089639	13.8648	26.1258	14.9269	10.6185	52.7122	16.4103	6.73846	39.1624
ENSG00000089682	370.19	357.372	287.94	335.035	357.17	240.556	235.846	246.577
ENSG00000089685	63.778	19.4563	31.3007	8.34669	13.6325	21.8839	12.6346	25.831
ENSG00000089692	1.38648	0	5.77942	0	0	4.8399	0.842307	0
ENSG00000089693	776.428	772.767	1124.32	543.51	687.076	1322.63	774.08	609.094
ENSG00000089723	5.54591	2.92209	4.33104	9.84774	0	11.6073	13.4769	0.94944
ENSG00000089737	2003.46	1464.01	1382.86	1315.94	1235.1	1226.11	1024.25	1285.69
ENSG00000089775	42.9808	46.0631	40.4475	126.545	34.5356	35.7646	30.3231	34.4021
ENSG00000089818	26.3431	21.3073	61.6335	36.404	79.0682	53.7564	30.3231	31.4884
ENSG00000089820	8.31887	19.3835	11.5539	0	0	5.77725	0	0
ENSG00000089847	0	4.84587	0.963002	0	0	0.324772	5.05384	0
ENSG00000089876	87.3481	61.2	61.1573	86.3882	92.7007	55.3433	86.7577	106.133
ENSG00000089902	635.007	340.12	293.718	419.258	282.646	309.991	205.523	363.153
ENSG00000089916	772.268	855.374	781.48	752.822	757.056	693.904	568.557	764.82
ENSG00000090006	108.145	869.903	253.26	582.181	16.3589	130.482	58.1192	98.5113
ENSG00000090013	84.5752	349.041	244.614	118.279	84.5212	162.743	92.6538	84.1521
ENSG00000090020	81.8022	101.964	94.8483	134.947	196.307	291.936	278.804	241.973
ENSG00000090054	171.923	121.302	47.197	59.1369	151.775	46.9943	194.573	140.561
ENSG00000090060	1679.02	899.16	722.251	978.092	1580.46	910.118	1400.76	1379.7
ENSG00000090061	169.15	234.954	160.821	281.258	363.532	267.296	257.746	458.843
ENSG00000090097	120.624	264.519	182.01	249.468	181.766	207.73	261.958	217.701
ENSG00000090238	501.905	853.631	807.963	626.121	170.86	409.918	228.265	269.677
ENSG00000090263	158.058	181.041	368.828	327.55	340.811	189.701	259.431	214.047
ENSG00000090266	768.109	498.82	667.362	466.28	660.72	856.232	490.223	472.344
ENSG00000090273	359.098	218.039	268.686	221.371	313.546	365.723	320.077	416.675
ENSG00000090316	390.987	294.683	327.431	235.777	151.775	329.9	152.458	187.398
ENSG00000090339	77.6428	23.803	79.9285	14.3862	34.5356	8.37015	29.4808	0
ENSG00000090372	122.01	139.361	182.014	125.084	155.41	252.546	132.242	261.145
ENSG00000090376	87.3481	77.2169	61.1559	44.7204	41.8062	38.6558	56.4346	26.6628
ENSG00000090382	0	4.83677	0	0	0.90883	6.11259	0	28.6793
ENSG00000090432	116.464	175.287	169.958	147.117	208.122	180.096	92.6538	145.125
ENSG00000090447	44.3673	56.3906	43.8141	26.5462	1.81766	11.2773	5.89615	1.92503
ENSG00000090470	198.266	215.905	204.647	202.395	198.125	195.825	213.104	166.327
ENSG00000090487	79.0292	204.454	194.529	134.186	84.5212	154.948	150.773	95.5192
ENSG00000090520	239.861	179.035	268.201	120.561	319.908	326.724	368.931	499.307
ENSG00000090530	80.4157	18.4034	14.4443	22.7481	53.621	28.6935	38.7461	34.4413
ENSG00000090539	0	3.87488	0.963002	0	0	0.324772	0	10.5354
ENSG00000090565	130.329	176.594	109.296	120.541	79.0682	94.0467	82.5461	27.756
ENSG00000090581	135.875	182.629	223.893	148.583	161.772	292.599	196.258	195.812
ENSG00000090612	99.8264	81.5818	156.479	97.7319	60.8916	104.968	96.023	58.3603
ENSG00000090615	1159.1	714.372	489.685	949.873	1295.08	848.055	1621.44	1710.88
ENSG00000090621	2648.17	2951.24	2011.17	3450.07	2188.46	1908.06	2246.43	2573.51
ENSG00000090661	1.38648	2.43204	2.40856	0	0.90883	0	0	0
ENSG00000090674	5.54591	51.4446	24.5555	6.83049	37.262	11.9215	5.89615	53.5347
ENSG00000090686	1762.21	1286.63	908.093	1280.43	1104.23	1108.72	1260.09	1105.91
ENSG00000090776	55.4591	107.245	154.059	92.5389	135.416	62.4302	53.0654	39.2146
ENSG00000090857	122.01	143.716	119.899	234.266	59.074	109.982	166.777	138.688
ENSG00000090861	537.953	535.472	558.534	336.577	571.654	562.891	496.119	611.89
ENSG00000090863	2121.31	1914.19	1741.11	1852.72	2261.17	1881.38	3043.26	3412.72
ENSG00000090889	63.778	26.7251	42.8532	31.8251	4.54415	14.1685	39.5884	41.0874
ENSG00000090905	1624.95	1400.7	1503.22	1696.61	1023.34	1239.36	1271.88	1264.59
ENSG00000090924	148.353	138.289	112.663	147.827	41.8062	119.865	75.8077	97.4181
ENSG00000090932	0	1.47015	5.29757	0	0	3.55137	0	0
ENSG00000090971	55.4591	94.2048	119.89	60.6835	118.148	231.967	166.777	129.155
ENSG00000090975	61.005	62.6338	37.0766	46.9972	35.4444	10.2924	35.3769	19.1457
ENSG00000090989	431.195	502.385	482.949	538.211	517.124	367.613	427.892	352.749
ENSG00000091009	145.58	146.249	109.298	109.892	98.1537	127.554	104.446	154.842
ENSG00000091039	4393.75	2482.33	3911.24	3128.51	2502.92	2167.69	1879.19	1766.54
ENSG00000091073	0	68.5508	77.522	34.8777	9.99713	47.6755	67.3846	38.226
ENSG00000091127	110.918	18.4489	22.1519	39.3859	136.325	67.3863	72.4384	105.04
ENSG00000091128	0	23.7848	12.04	59.847	13.6325	23.5183	17.6885	0.94944
ENSG00000091129	31.889	4.38313	24.5569	16.6782	50.8945	24.5084	26.1115	17.1684
ENSG00000091136	7285.94	5046.16	5023.51	3922.56	3228.17	2974.48	4626.79	2829.25
ENSG00000091137	1.38648	13.1312	3.8513	4.54861	0	2.247	6.73846	0.962513
ENSG00000091140	183.015	181.476	241.22	205.488	209.031	308.043	256.061	250.348
ENSG00000091157	214.904	104.405	143.482	151.6	114.513	96.9697	48.8538	133.837
ENSG00000091164	582.321	395.722	465.616	439.623	606.19	391.388	436.315	460.755
ENSG00000091181	0	0	0	9.10227	0	0	0	0.94944
ENSG00000091317	948.351	893.443	1099.26	564.793	1089.69	1144.82	735.334	844.953
ENSG00000091409	109.532	104.922	111.708	175.139	119.966	96.4159	132.242	144.652
ENSG00000091428	1.38648	0.970995	7.22428	17.449	6.36181	5.46304	5.89615	0.962513
ENSG00000091436	1310.22	1189.04	1168.57	930.918	1343.25	1202.9	1187.65	1290.77
ENSG00000091482	0	0	5.7766	0	0	4.2062	0	0
ENSG00000091483	63.778	63.0783	93.4091	167.593	87.2477	126.548	104.446	148.274
ENSG00000091490	145.58	123.961	141.554	55.3692	412.609	247.178	606.461	264.786
ENSG00000091513	0	0.480946	1.44415	6.05976	7.27064	0.319492	0	0
ENSG00000091527	3624.25	4426.11	1994.4	2984.91	5169.43	2530.21	3398.71	3202.07
ENSG00000091536	2.77296	19.4017	13.9618	13.6307	9.0883	9.96233	10.1077	5.762
ENSG00000091542	184.402	190.133	259.049	232.745	590.74	413.134	325.973	343.215
ENSG00000091592	417.33	470.315	315.871	455.662	522.577	711.885	276.277	306.98
ENSG00000091622	59.6185	5.81687	0.481854	37.1747	7.27064	8.69492	26.9538	42.076
ENSG00000091640	524.089	472.066	719.82	404.05	652.54	621.342	1003.19	844.774
ENSG00000091651	19.4107	13.1494	10.1147	39.401	19.0854	13.1995	7.58077	6.69837
ENSG00000091656	352.165	576.29	213.778	614.102	368.076	277.422	136.454	349.561
ENSG00000091732	12.4783	34.0213	40.4503	45.4861	19.9943	47.9369	26.1115	25.7525
ENSG00000091831	0	2.43204	0.963708	2.27683	0.90883	6.75157	0	0
ENSG00000091844	105.372	57.316	115.081	92.554	22.7208	19.3279	49.6961	29.6941
ENSG00000091879	4.15943	0	7.22216	11.369	8.17947	0.958475	1.68461	0
ENSG00000091947	142.807	108.225	99.1821	39.4061	63.6181	47.9739	101.919	110.906
ENSG00000091972	1.38648	10.7265	0	0	22.7208	31.9148	10.95	3.83698
ENSG00000091986	15054.4	31159.5	9105.65	13723.2	18711.9	28539.6	26274.1	25039.3
ENSG00000092010	1190.98	790.108	1050.65	892.333	545.298	547.635	495.277	559.397
ENSG00000092020	420.103	504.227	470.92	424.547	603.463	468.013	374.827	579.897
ENSG00000092036	34.6619	27.2425	33.7044	41.7031	7.27064	28.9549	26.1115	26.7412
ENSG00000092054	0	1.45194	1.44556	0	0	0	0	0.962513
ENSG00000092068	79.0292	144.824	38.0389	26.526	0	4.19564	0	0
ENSG00000092094	45.7538	58.2597	76.0722	66.7281	36.3532	51.2692	105.288	65.0718
ENSG00000092096	45.7538	124.668	150.707	70.5059	70.8888	115.978	101.077	77.3361
ENSG00000092108	422.876	330.421	617.274	632.216	925.189	683.815	887.792	945.546
ENSG00000092140	92.894	147.573	127.113	135.794	138.142	210.418	117.923	116.616
ENSG00000092148	2971.22	2075.89	2056.99	2570.76	1580.46	1281.74	1493.41	1448.42
ENSG00000092199	1129.98	698.982	606.705	1050.78	985.172	679.593	886.107	939.017
ENSG00000092201	1740.03	1225.07	983.238	1470	1216.01	877.121	1239.03	974.913
ENSG00000092203	255.112	418.018	430.954	288.058	342.629	443.085	281.331	412.903
ENSG00000092208	13.8648	3.38483	7.70402	25.0249	17.2678	11.5703	5.89615	27.6776
ENSG00000092295	0	0.480946	0	4.55366	0	9.66924	9.26538	0
ENSG00000092330	56.8456	91.3191	111.231	85.6427	81.7947	91.1343	90.1269	63.1467
ENSG00000092421	52.6862	10.1727	3.37227	5.30923	17.2678	8.0665	2.52692	0.94944
ENSG00000092439	784.746	812.841	535.425	691.343	742.514	693.31	550.869	607.883
ENSG00000092445	108.145	159.052	143.009	78.8223	111.786	87.6093	85.9153	44.0141
ENSG00000092470	16.6377	24.284	28.4082	52.3115	13.6325	17.1073	5.05384	28.6139
ENSG00000092529	0	0	9.63285	0	0	0	4.21154	0
ENSG00000092531	460.311	262.604	192.114	329.051	300.823	162.542	246.796	386.11
ENSG00000092621	393.76	456.985	775.217	295.705	1360.52	1147.73	974.55	967.069
ENSG00000092758	0	0.980098	8.18728	1.5162	0	0.963756	1.68461	4.78642
ENSG00000092820	795.838	671.865	405.901	682.18	817.038	296.377	850.73	1085.17
ENSG00000092841	5942.44	3405.66	3827.45	3325.85	9969.87	8566.86	5892.78	5416.65
ENSG00000092847	198.266	150.559	138.182	200.124	217.21	120.425	212.261	156.898
ENSG00000092853	51.2997	63.1966	28.8872	75.8303	36.3532	19.3385	25.2692	32.464
ENSG00000092871	41.5943	50.4371	48.6305	53.0974	22.7208	33.4753	13.4769	31.5799
ENSG00000092929	0	0	0	3.02735	0	0.319492	10.95	0
ENSG00000092931	54.0726	43.6493	49.111	56.845	21.8119	47.6703	99.3923	82.1748
ENSG00000092964	841.592	1043.35	1418.49	697.498	715.249	1026.95	897.9	689.344
ENSG00000092969	335.528	195.097	123.738	139.47	473.501	338.835	342.819	309.593
ENSG00000092978	443.673	407.401	370.258	389.603	579.834	359.021	308.284	337.296
ENSG00000093000	169.15	202.893	225.344	224.337	135.416	181.902	187.835	139.52
ENSG00000093009	1.38648	0.490049	0.481148	0	0	0	2.52692	0.94944
ENSG00000093010	88.7346	257.658	314.886	213.085	202.669	514.075	331.027	263.745
ENSG00000093072	4.15943	78.6233	81.8516	119.81	0.90883	57.6801	21.0577	85.0231
ENSG00000093100	0	0.961892	0	0	7.27064	0	9.26538	10.5615
ENSG00000093134	0	3.90219	0.963002	0	13.6325	0	0	0
ENSG00000093144	372.963	394.179	298.027	435.185	398.068	386.271	362.192	405.243
ENSG00000093167	831.887	786.814	494.977	770.362	769.779	555.522	472.534	427.302
ENSG00000093183	311.958	254.328	172.375	257.024	141.778	176.444	213.946	141.485
ENSG00000093217	34.6619	15.0095	30.33	41.6779	79.0682	29.9873	28.6384	21.994
ENSG00000094631	109.532	100.457	104.486	87.1842	112.695	110.468	133.085	120.466
ENSG00000094755	0	6.30692	5.29757	1.51115	23.6296	2.59818	19.3731	8.59725
ENSG00000094804	31.889	12.142	20.7077	85.6629	71.7976	21.229	42.1154	137.778
ENSG00000094841	24.9566	18.9572	15.8899	16.6631	11.8148	22.5492	23.5846	24.8162
ENSG00000094880	38.8214	43.1865	56.3303	61.4845	93.6095	62.19	54.75	13.4098
ENSG00000094914	70.7104	125.368	124.72	134.217	103.607	92.9615	137.296	83.1503
ENSG00000094916	1120.27	789.61	782.464	1176.56	1175.12	691.765	946.753	1108.97
ENSG00000094963	2366.72	375.657	494.024	375.283	0	12.5711	3.36923	0
ENSG00000094975	797.225	375.593	398.202	419.293	890.654	547.965	540.761	457.061
ENSG00000095002	69.3239	89.2952	119.409	125.835	109.968	59.0003	42.9577	51.6227
ENSG00000095015	176.083	183.336	84.7322	89.4206	115.421	55.1031	95.1807	61.1956
ENSG00000095059	65.1645	147.537	104.969	104.567	116.33	81.8743	83.3884	63.1467
ENSG00000095066	108.145	55.283	71.2629	70.4655	38.1709	45.0985	37.9038	51.5835
ENSG00000095110	5.54591	8.2125	0	6.81533	1.81766	4.49929	1.68461	1.92503
ENSG00000095139	1204.85	427.972	325.987	670.962	1136.95	699.467	901.269	1114.51
ENSG00000095209	6.93239	15.4631	11.5567	14.3761	34.5356	31.5795	23.5846	28.6793
ENSG00000095261	66.5509	29.139	79.9292	59.8774	71.7976	69.9211	50.5384	55.4597
ENSG00000095303	144.194	163.236	146.855	178.176	89.9742	206.803	96.023	171.997
ENSG00000095319	56.8456	63.5592	78.4857	57.6207	54.5298	61.2156	68.2269	60.2984
ENSG00000095321	259.271	394.487	404.941	239.514	158.136	328.363	215.631	109.918
ENSG00000095380	361.871	228.239	364.015	239.54	458.959	479.369	454.846	285.739
ENSG00000095383	19.4107	27.6597	33.7051	34.0918	14.5413	51.5781	16.8461	52.5983
ENSG00000095397	6.93239	17.9498	3.37015	10.6286	3.63532	3.21604	8.42307	5.74893
ENSG00000095485	13.8648	43.223	65.0065	44.0002	59.9828	83.0361	54.75	29.6418
ENSG00000095539	5.54591	28.6762	0	20.451	5.45298	9.33919	0	0
ENSG00000095564	605.891	408.29	330.788	487.315	619.822	366.57	373.984	501.933
ENSG00000095574	31.889	29.1845	55.8513	70.511	72.7064	37.032	103.604	79.3003
ENSG00000095585	0	7.75886	3.85201	0	0	0.969036	0	0
ENSG00000095587	0	0	0.963002	0.755575	0	2.90711	4.21154	4.77335
ENSG00000095627	0	4.86408	0	0	2.72649	0	0	0
ENSG00000095637	8.31887	0	4.33316	0	30.9002	3.88143	33.6923	25.8702
ENSG00000095739	5.54591	13.5848	6.74101	3.02735	19.0854	12.2357	3.36923	0.962513
ENSG00000095752	9.70535	29.057	23.5974	15.1772	188.128	543.297	264.484	163.439
ENSG00000095777	0	0	0	7.59112	1.81766	0.644264	24.4269	4.77335
ENSG00000095787	1972.96	1243.86	1090.59	1240.98	2337.51	1396.32	1610.49	1549.74
ENSG00000095794	162.218	99.1599	153.596	123.563	117.239	126.239	96.8653	142.421
ENSG00000095906	611.437	316.027	340.903	295.664	246.293	452.717	297.334	280.199
ENSG00000095951	386.827	266.025	168.047	322.966	675.261	355.475	411.888	435.886
ENSG00000096060	124.783	38.3134	106.897	128.101	129.963	50.9511	140.773	82.1748
ENSG00000096063	494.973	407.465	476.691	631.632	480.771	311.562	441.369	547.067
ENSG00000096070	117.851	66.5177	57.3004	120.546	139.96	81.7423	95.1807	128.972
ENSG00000096080	80.4157	87.8614	112.679	82.6709	137.233	94.0625	51.3807	116.59
ENSG00000096092	34.6619	57.8152	84.2637	73.5585	48.168	70.8638	53.0654	27.756
ENSG00000096093	180.242	162.001	208.964	256.183	67.2534	159.384	70.7538	120.427
ENSG00000096384	10979.5	4477.07	5001.78	5081.93	7292.45	5015.78	7740.8	7940.3
ENSG00000096401	964.989	705.251	689.509	1056.18	967.904	622.449	541.604	730.536
ENSG00000096433	9.70535	90.7562	78.9626	168.354	52.7122	52.1537	90.1269	333.655
ENSG00000096654	34.6619	57.7242	53.9281	38.6707	55.4386	44.1189	11.7923	57.3194
ENSG00000096696	45.7538	2.42294	0.481148	4.54355	440.783	34.513	13.4769	25.8571
ENSG00000096717	92.894	83.9228	92.9286	123.613	124.51	69.5647	48.0115	102.218
ENSG00000096746	393.76	273.702	247.496	313.965	400.794	243.223	549.184	427.145
ENSG00000096872	366.03	275.608	347.167	390.384	260.834	158.447	199.627	242.052
ENSG00000096968	195.493	214.045	85.7114	165.306	92.7007	50.5615	113.711	133.876
ENSG00000096996	0	0.961892	0	0	0	1.28853	0	0
ENSG00000097007	302.252	382.826	441.026	497.239	518.942	481.418	721.015	699.592
ENSG00000097021	66.5509	77.2078	205.12	131.093	129.054	103.769	64.8577	115.614
ENSG00000097033	1249.22	1211.67	1001.49	1250.18	1754.04	1134.55	1503.52	1375.38
ENSG00000097046	9.70535	2.43204	17.8173	15.9176	0	7.72589	13.4769	13.3967
ENSG00000097096	137.261	87.8523	35.152	58.3713	270.831	271.262	131.4	69.8059
ENSG00000099139	94.2805	40.2371	78.9711	40.1869	56.3475	102.699	145.719	150.94
ENSG00000099194	2533.1	2630.24	11189.1	2269.66	7263.37	8814.94	9913.96	8467.46
ENSG00000099203	135.875	165.106	267.247	115.236	142.686	266.018	139.823	119.399
ENSG00000099204	155.286	141.702	80.4117	294.959	293.552	184.154	347.031	374.612
ENSG00000099219	76.2563	30.6273	90.997	60.638	24.5384	12.8958	37.0615	20.0167
ENSG00000099246	343.847	317.406	381.339	354.091	478.954	522.173	472.534	516.097
ENSG00000099250	2161.52	1413.61	1534.03	1658.67	835.215	467.091	1020.03	1269.33
ENSG00000099251	22.1836	11.1346	0	8.34164	18.1766	1.61858	0	0.962513
ENSG00000099256	98.4399	153.354	86.189	104.608	43.6239	105.052	73.2807	88.9124
ENSG00000099260	12.4783	13.603	68.8508	214.545	34.5356	2.57706	11.7923	10.5092
ENSG00000099284	72.0968	111.129	50.5594	53.8277	38.1709	13.1942	35.3769	60.2069
ENSG00000099290	407.624	281.479	269.157	491.214	219.937	141.498	149.931	214.879
ENSG00000099308	23.5701	34.4112	25.5192	9.86289	8.17947	28.646	18.5308	13.3967
ENSG00000099326	106.759	93.7693	86.1841	46.2214	66.3446	121.771	91.8115	43.988
ENSG00000099330	49.9132	26.6796	76.5654	47.7831	78.1594	53.8357	23.5846	11.4456
ENSG00000099331	1037.09	657.836	421.309	709.562	1036.98	673.2	864.207	1174.11
ENSG00000099337	29.116	14.1113	12.0336	87.1842	51.8033	48.634	69.9115	87.9629
ENSG00000099338	0	0	0	3.04251	0	0	0.842307	0
ENSG00000099341	1296.36	871.446	1174.87	737.519	1809.48	1636.27	932.434	983.523
ENSG00000099364	15.2513	43.6584	52.9609	78.1122	44.5327	40.5622	62.3307	95.5323
ENSG00000099365	20.7972	11.1437	24.0743	23.5087	4.54415	6.44264	2.52692	9.57284
ENSG00000099377	99.8264	73.6682	88.1179	115.992	62.7093	40.2533	69.0692	38.2652
ENSG00000099381	135.875	58.6496	91.9678	73.5484	90.883	119.199	154.142	249.529
ENSG00000099385	181.629	119.432	67.8899	86.4185	157.228	129.286	43.8	113.768
ENSG00000099622	561.524	771.433	1332.3	794.389	611.643	971.875	828.83	864.281
ENSG00000099624	109.532	132.491	197.894	137.229	127.236	187.705	123.819	119.543
ENSG00000099625	5.54591	57.7151	44.2974	34.8777	16.3589	57.6854	30.3231	23.919
ENSG00000099725	2.77296	0	102.076	32.616	0	0	109.5	37.2635
ENSG00000099783	2664.81	1427.98	1322.67	1526.09	1764.04	1280.31	2056.91	2120.59
ENSG00000099785	56.8456	86.364	68.3738	52.3014	34.5356	96.6343	37.9038	93.8426
ENSG00000099795	65.1645	180.197	196.936	203.927	183.584	310.313	126.346	121.35
ENSG00000099797	1.38648	13.0857	14.9255	14.3963	2.72649	20.6164	16.0038	17.2337
ENSG00000099800	300.866	498.021	482.45	249.408	488.042	623.27	281.331	390.038
ENSG00000099804	310.571	210.28	239.314	221.431	219.028	298.672	142.35	269.664
ENSG00000099810	144.194	135.93	182.486	206.229	176.313	155.838	251.85	241.947
ENSG00000099814	159.445	177.311	180.074	120.541	170.86	166.922	140.665	150.056
ENSG00000099817	618.369	2183.11	1892.75	954.411	913.374	2174.87	1241.56	876.729
ENSG00000099821	56.8456	80.139	43.8148	40.1768	108.151	67.3758	23.5846	24.8554
ENSG00000099822	31.889	25.745	3.85342	0	0	19.3226	9.26538	18.157
ENSG00000099840	11.0918	29.538	0.481148	5.29913	0	0.319492	50.5384	0
ENSG00000099849	8.31887	2.44114	26.0046	28.7927	14.5413	8.0401	15.1615	14.3462
ENSG00000099860	65.1645	72.852	72.228	167.508	651.631	574.322	714.277	681.034
ENSG00000099864	49.9132	238.329	76.5541	33.3666	143.595	579.381	219.842	188.216
ENSG00000099866	1.38648	0	12.5204	30.319	0	11.5651	6.73846	5.762
ENSG00000099875	293.933	596.627	540.722	285.021	479.862	645.18	187.835	351.891
ENSG00000099889	4.15943	13.0675	10.5909	60.638	108.151	180.299	187.835	186.252
ENSG00000099899	34.6619	63.1511	69.8173	74.3091	52.7122	95.7128	31.1654	87.0919
ENSG00000099901	234.315	169.507	173.812	247.972	352.626	265.883	443.054	515.487
ENSG00000099904	2.77296	29.6381	37.0773	20.4763	9.0883	35.1256	21.9	19.1065
ENSG00000099910	90.1211	117.39	99.6661	111.448	103.607	87.0126	75.8077	51.6227
ENSG00000099917	454.765	613.352	494.023	590.644	701.617	771.812	447.265	584.056
ENSG00000099940	1078.68	628.442	476.21	502.588	483.498	480.008	475.061	652.755
ENSG00000099942	171.923	140.758	106.896	120.536	112.695	130.413	159.196	83.9429
ENSG00000099949	67.9374	265.426	273.962	150.089	175.404	345.199	168.461	168.291
ENSG00000099953	58.2321	80.5744	31.2923	2.27683	29.0826	35.1203	4.21154	17.1814
ENSG00000099954	29.116	2.92209	8.18446	34.1221	0	20.6164	37.0615	9.54669
ENSG00000099956	323.049	346.573	237.864	214.525	408.065	330.795	282.173	314.863
ENSG00000099957	31.889	6.29782	60.1957	78.8476	49.9857	2.58234	10.95	2.84832
ENSG00000099968	151.126	125.657	129.03	195.636	187.219	172.578	203.838	270.509
ENSG00000099977	177.469	317.842	354.879	189.419	336.267	459.616	220.685	214.984
ENSG00000099991	303.639	511.179	416.49	341.176	185.401	277.472	231.635	173.922
ENSG00000099992	23.5701	52.9238	35.1478	71.2514	128.145	81.4809	73.2807	88.9516
ENSG00000099994	18.0242	0	215.707	0	27.2649	52.4838	168.461	1.91195
ENSG00000099995	500.519	207.757	253.746	260.721	155.41	306.26	278.804	295.325
ENSG00000099998	16.6377	11.1255	0.963708	0	1.81766	6.44264	0	0
ENSG00000099999	15.2513	6.81517	13.0009	48.5134	46.3503	42.5214	32.0077	43.9488
ENSG00000100003	45.7538	32.052	53.4463	18.2045	222.663	299.078	122.135	112.727
ENSG00000100014	221.836	202.874	332.234	222.958	102.698	266.012	185.308	149.119
ENSG00000100023	4.15943	41.2537	32.7392	55.3944	11.8148	61.4612	64.0154	51.6097
ENSG00000100024	0	0	0.481148	1.5162	2.72649	0	1.68461	0.962513
ENSG00000100027	42.9808	37.887	26.9648	12.8902	2.72649	5.4736	10.1077	4.79949
ENSG00000100028	317.503	165.432	91.967	123.543	161.772	143.885	169.304	160.63
ENSG00000100029	206.585	187.466	290.811	180.403	259.017	258.376	268.696	215.946
ENSG00000100030	248.18	318.55	324.051	274.433	263.561	400.492	352.927	374.638
ENSG00000100034	122.01	112.136	164.19	97.8127	117.239	84.0369	187.835	144.176
ENSG00000100036	26.3431	44.6476	61.6237	65.9674	66.3446	27.0961	134.769	38.2521
ENSG00000100038	9.70535	0.980098	10.5923	13.6357	8.17947	0	8.42307	4.81256
ENSG00000100056	70.7104	117.472	98.222	66.6927	23.6296	107.869	59.8038	105.157
ENSG00000100058	38.8214	92.2355	64.0365	63.6855	49.9857	110.866	75.8077	102.257
ENSG00000100065	29.116	9.2108	16.8522	32.5908	30.9002	8.36487	47.1692	10.4961
ENSG00000100068	0	16.4978	12.5197	2.28188	5.45298	14.4986	0	0.94944
ENSG00000100075	259.271	375.857	383.758	336.592	193.581	380.121	263.642	203.63
ENSG00000100077	62.3915	25.2459	22.149	49.2943	17.2678	10.6119	20.2154	10.5092
ENSG00000100083	134.488	213.701	173.825	122.011	111.786	154.666	117.923	99.4738
ENSG00000100084	16.6377	44.1211	46.2297	40.1667	89.0654	53.2284	34.5346	45.7954
ENSG00000100092	30.5025	65.5376	47.1899	46.2366	25.4472	55.7262	24.4269	5.72279
ENSG00000100095	0	0	1.44415	0	0	1.93279	0	0
ENSG00000100097	11430.1	18555.6	16904	10764.5	9560.89	10790.6	7201.73	6388.46
ENSG00000100099	73.4833	156.784	128.081	97.7824	103.607	90.8571	106.973	104.143
ENSG00000100100	158.058	236.923	194.042	158.405	99.0625	158.808	70.7538	9.55977
ENSG00000100104	174.696	87.7522	50.5594	65.2017	119.057	105.371	67.3846	106.211
ENSG00000100105	24.9566	69.8753	87.152	88.6852	28.1737	38.3099	15.1615	40.1379
ENSG00000100106	321.663	510.853	715.965	382.149	317.182	409.773	258.588	223.62
ENSG00000100109	141.421	106.256	95.3414	109.207	85.43	86.3155	90.1269	53.4432
ENSG00000100116	37.4349	36.3532	52.0007	36.399	24.5384	27.3944	2.52692	23.919
ENSG00000100124	63.778	61.1909	65.0037	41.7031	39.9885	77.6945	26.1115	10.4961
ENSG00000100129	85.9616	16.5069	18.2992	19.6753	38.1709	1.93279	13.4769	65.982
ENSG00000100138	456.151	446.068	556.133	322.921	495.313	548.358	461.584	351.773
ENSG00000100139	133.102	76.7724	66.9191	71.2362	289.917	188.115	355.454	360.201
ENSG00000100142	0	1.45194	2.40715	0	0	0.644264	0	0
ENSG00000100147	0	4.37403	4.33316	0	0.90883	16.7245	13.4769	9.54669
ENSG00000100150	19.4107	15.055	41.8916	24.2592	14.5413	27.0116	37.0615	44.9767
ENSG00000100151	0	17.9407	42.8546	43.9648	61.8005	25.7442	47.1692	57.3455
ENSG00000100154	273.136	286.77	298.993	263.033	75.4329	183.04	244.269	231.307
ENSG00000100162	8.31887	6.28871	4.33457	6.07491	0	1.28853	0	0.94944
ENSG00000100167	0	0.490049	0.963002	0.760627	24.5384	0.319492	3.36923	0
ENSG00000100181	23.5701	0	30.3321	34.1171	14.5413	1.28853	78.3346	14.3331
ENSG00000100196	799.998	682.102	588.886	692.839	1032.43	791.946	1016.66	1150.89
ENSG00000100201	1468.28	1998.03	1932.25	2307.6	1495.03	1532.96	1875.82	1465.53
ENSG00000100206	0	3.89308	3.37086	6.82544	0	0.649545	4.21154	12.4081
ENSG00000100207	223.223	189.408	146.86	141.737	172.678	121.153	183.623	196.099
ENSG00000100209	20.7972	48.5407	52.0078	60.6683	12.7236	26.0584	9.26538	42.9863
ENSG00000100211	51.2997	71.4	94.3742	89.4256	103.607	101.751	73.2807	88.9646
ENSG00000100216	55.4591	164.606	172.376	103.051	139.96	170.038	175.2	126.084
ENSG00000100219	635.007	277.623	401.543	288.834	1146.94	1087.29	866.734	959.657
ENSG00000100220	164.991	216.395	237.859	170.616	147.231	227.607	199.627	185.381
ENSG00000100221	167.764	225.37	142.042	169.84	260.834	207.757	207.208	300.19
ENSG00000100225	209.358	288.657	258.552	248.687	323.544	338.719	367.246	331.822
ENSG00000100226	37.4349	116.438	95.8219	43.2143	44.5327	137.212	120.45	78.3639
ENSG00000100227	55.4591	164.679	162.275	56.8854	71.7976	118.508	133.085	143.462
ENSG00000100228	23.5701	13.0948	14.9262	37.1394	8.17947	9.02498	18.5308	8.61032
ENSG00000100239	239.861	163.69	138.674	193.384	203.578	153.409	83.3884	149.198
ENSG00000100241	144.194	546.098	354.856	190.245	299.005	391.963	362.192	291.383
ENSG00000100242	26.3431	148.48	155.521	121.251	189.037	222.329	153.3	180.791
ENSG00000100243	1563.95	2792.47	1796.95	1714.81	1421.41	1840.78	1110.16	1197.91
ENSG00000100246	8.31887	52.4064	77.5298	31.8453	7.27064	86.6562	38.7461	69.8974
ENSG00000100253	0	0	2.40786	0	0	0.319492	0.842307	0
ENSG00000100258	486.654	574.439	832.496	313.022	518.033	1083.23	598.038	527.673
ENSG00000100263	11.0918	43.6675	51.0391	24.239	60.8916	66.3275	53.9077	58.2819
ENSG00000100266	329.982	155.895	149.267	229.641	234.478	150.737	255.219	223.712
ENSG00000100271	49.9132	86.3458	34.6737	68.9746	20.9031	56.0298	68.2269	26.7804
ENSG00000100280	184.402	293.304	256.64	140.196	182.675	387.475	245.954	208.233
ENSG00000100281	917.848	332.561	392.437	254.737	668.899	411.434	462.427	436.94
ENSG00000100284	31.889	170.85	155.044	81.885	73.6153	151.104	123.819	109.892
ENSG00000100285	1.38648	3.38483	1.44415	56.8854	5.45298	6.12843	0.842307	6.69837
ENSG00000100288	52.6862	82.081	88.6032	58.4117	42.715	72.7068	9.26538	22.0332
ENSG00000100292	259.271	1565.56	2716.57	452.483	260.834	427.947	777.45	1487.34
ENSG00000100294	12.4783	22.8411	39.9635	20.4612	43.6239	51.1583	37.0615	42.063
ENSG00000100296	331.368	170.986	171.9	247.856	231.752	179.813	210.577	272.251
ENSG00000100297	146.967	23.3039	67.4052	13.661	52.7122	37.0056	5.05384	31.5145
ENSG00000100299	174.696	273.802	262.917	195.54	235.387	254.181	195.415	157.677
ENSG00000100300	289.774	915.241	744.422	745.956	707.07	1307.11	748.811	846.111
ENSG00000100302	0	10.2091	2.40645	0	1.81766	5.7931	5.05384	0
ENSG00000100304	4.15943	52.0165	50.0754	13.6307	61.8005	23.1935	45.4846	38.2521
ENSG00000100307	52.6862	77.5977	54.4071	65.9472	2.72649	14.5091	37.0615	18.1832
ENSG00000100316	1057.88	1930.59	1671.77	1220.52	1204.2	1705.56	2058.6	1475.69
ENSG00000100319	9.70535	41.2719	64.0301	25.7805	58.1651	84.4197	32.85	36.3663
ENSG00000100320	1311.61	1513.79	1760.85	1861.73	1587.73	1196.25	1323.26	1173.19
ENSG00000100321	83.1887	184.507	47.6612	73.5434	55.4386	175.293	53.9077	25.8571
ENSG00000100324	29.116	79.168	77.9975	38.6404	48.168	96.064	53.9077	17.2206
ENSG00000100325	65.1645	91.6999	72.7084	64.4159	144.504	190.367	166.777	75.5156
ENSG00000100330	62.3915	153.435	109.296	87.8993	65.4358	123.337	102.761	163.648
ENSG00000100335	201.039	247.994	246.512	274.443	328.088	324.799	260.273	319.335
ENSG00000100336	1.38648	28.6307	13.0009	0	0	1.93807	8.42307	0
ENSG00000100342	324.436	192.601	314.897	60.6279	32.7179	40.2639	77.4923	15.3348
ENSG00000100344	56.8456	105.838	112.671	162.234	63.6181	116.968	84.2307	64.0177
ENSG00000100345	8092.87	2789.42	3480.77	5839.68	11412.2	6975.85	9070.81	9969.84
ENSG00000100347	210.745	184.58	235.937	196.305	250.808	248.015	187.511	197.929
ENSG00000100348	546.272	753.473	1121.43	664.006	461.686	577.884	465.796	438.891
ENSG00000100350	79.0292	124.324	91.0047	131.179	14.5413	40.2903	13.4769	8.6234
ENSG00000100353	751.471	1029.47	1021.71	640.522	634.364	690.089	710.065	666.27
ENSG00000100354	1118.89	1501.64	1509.51	1524.4	1045.15	756.828	1013.3	1130.08
ENSG00000100359	34.6619	114.106	101.119	91.7176	83.6124	127.329	105.288	115.706
ENSG00000100360	55.4591	125.739	109.311	99.3491	49.9857	121.681	71.5961	87.8714
ENSG00000100364	185.788	273.376	179.126	82.6507	151.775	187.8	192.888	143.37
ENSG00000100372	87.3481	52.4338	71.2565	54.5934	89.9742	110.227	125.504	43.8703
ENSG00000100376	55.4591	82.0628	107.847	75.0596	95.4272	76.3374	70.7538	96.717
ENSG00000100379	99.8264	129.995	185.856	48.4983	231.752	233.506	73.2807	108.071
ENSG00000100380	1265.85	1714.01	1229.75	1182.17	850.665	1011.25	972.865	1124.54
ENSG00000100387	410.397	405.331	480.054	375.963	306.276	460.852	331.869	349.003
ENSG00000100393	1416.98	868.387	690.477	1122.97	643.452	700.957	901.269	971.816
ENSG00000100395	192.72	105.784	85.7093	164.475	59.9828	78.6002	56.4346	191.3
ENSG00000100399	4.15943	7.76796	10.1105	10.6084	3.63532	4.17451	3.36923	1.91195
ENSG00000100401	397.919	654.695	252.786	261.578	299.914	663.294	292.046	373.025
ENSG00000100403	463.084	377.781	216.197	237.212	79.0682	258.03	214.788	158.679
ENSG00000100410	12.4783	80.6017	92.9279	125.074	59.074	75.033	106.973	84.1521
ENSG00000100412	178.856	143.044	223.898	250.853	246.293	142.681	219.842	175.939
ENSG00000100413	145.58	123.652	167.564	87.9498	191.763	240.604	175.2	189.179
ENSG00000100416	22.1836	32.9865	65.9639	36.3535	93.6095	74.3729	83.3884	82.1486
ENSG00000100417	223.223	379.078	298.536	320.669	269.014	302.746	231.635	250.531
ENSG00000100418	66.5509	72.7609	87.6395	62.9148	115.421	108.498	138.138	104.077
ENSG00000100422	372.963	261.761	217.151	242.673	153.592	201.905	106.973	171.166
ENSG00000100425	288.387	201.368	171.899	223.668	133.598	151.333	303.231	137.634
ENSG00000100426	127.556	76.2186	59.7068	68.9948	139.051	103.056	82.5461	110.114
ENSG00000100427	0	15.0641	0.481854	0	0	3.53025	0	0
ENSG00000100429	191.334	251.388	130.012	173.628	100.88	127.826	30.3231	59.2575
ENSG00000100433	1.38648	0	1.9253	3.79808	0	0	0	2.87447
ENSG00000100439	98.4399	72.3437	182.488	122.016	149.048	145.21	70.7538	68.8042
ENSG00000100441	76.2563	111.692	124.224	121.266	184.493	170.389	172.673	158.679
ENSG00000100442	464.47	367.164	494.491	500.291	677.079	636.908	661.211	679.876
ENSG00000100445	120.624	93.6965	134.823	120.48	66.3446	94.382	98.55	60.22
ENSG00000100461	353.552	244.6	155.033	404.816	231.752	139.161	166.777	261.885
ENSG00000100462	19.4107	57.8152	110.265	47.0477	86.3389	92.4545	69.9115	82.1748
ENSG00000100473	0	5.32682	0	1.52125	22.7208	2.57178	2.52692	15.3087
ENSG00000100478	56.8456	18.4307	43.3351	50.7902	60.8916	54.8047	44.6423	85.9987
ENSG00000100479	0	5.79866	7.22146	8.3568	0	9.64812	8.42307	0.962513
ENSG00000100483	56.8456	17.4961	39.4788	42.4436	45.4415	51.5358	36.2192	47.8642
[truncated: 20,468 more rows]

## Sheet: RNA-Up
RNAs that were increased in the TGF-β1 treated samples (p < 0.05, t-test; TGF-β1 / Control ratio > 1) n=1436
Ensemble ID	F2-Control	F5-Control	M2-Control	M3-Control	F2-TGF-β1	F5-TGF-β1	M2-TGF-β1	M3-TGF-β1
ENSG00000004864	26.3431	60.1653	46.2262	45.481	89.9742	92.7635	168.461	72.5888
ENSG00000005102	0	0	0.481854	0	12.7236	8.35959	8.42307	3.83698
ENSG00000005156	174.696	123.389	121.337	155.378	237.205	151.743	201.311	229.513
ENSG00000005238	5.54591	9.23811	32.7428	8.34164	67.2534	39.609	63.173	54.4711
ENSG00000005700	616.983	679.824	833.47	642.89	1324.17	1143.67	1119.43	1016.25
ENSG00000006016	11.0918	28.1225	6.74243	0.760627	102.698	359.301	216.473	238.981
ENSG00000006327	34.6619	104.396	108.819	93.2692	257.199	378.79	404.308	290.408
ENSG00000006451	1071.75	922.836	1127.69	539.108	1790.4	1171.51	1275.25	1317.57
ENSG00000006625	141.421	50.9636	111.71	131.215	248.111	244.401	297.334	389.725
ENSG00000006652	65.1645	110.258	103.043	75.795	129.054	178.419	164.25	182.663
ENSG00000007168	518.543	521.869	484.398	539.728	700.708	729.983	739.546	722.431
ENSG00000007202	270.363	222.34	255.193	368.351	395.341	308.283	407.677	480.941
ENSG00000007237	66.5509	91.8273	70.7761	101.591	387.162	232.904	459.9	243.807
ENSG00000007520	159.445	258.766	307.193	210.002	513.489	383.216	288.911	395.552
ENSG00000008405	47.1402	40.7727	23.5939	32.5655	86.3389	87.8602	51.3807	70.7815
ENSG00000008710	249.566	553.748	367.384	450.302	539.845	1019.23	810.3	642.508
ENSG00000009335	402.079	344.332	364.499	466.94	960.634	666.19	588.773	741.045
ENSG00000009830	77.6428	73.2874	84.2588	31.82	178.131	165.671	237.531	160.565
ENSG00000010219	61.005	55.2921	63.0763	90.9216	184.493	88.552	132.242	95.5584
ENSG00000010256	323.049	234.545	410.702	302.505	474.409	553.795	374.827	412.111
ENSG00000010803	19.4107	29.6654	69.339	47.7679	117.239	79.2075	114.554	70.7815
ENSG00000011028	733.447	1761.77	1086.73	1079.63	2023.97	4016.94	3193.19	3195.95
ENSG00000011201	0	0	4.8143	0	21.8119	5.16467	15.1615	10.47
ENSG00000011347	106.759	71.4546	191.156	118.964	181.766	202.405	264.484	169.437
ENSG00000013275	126.169	173.236	153.119	110.693	219.937	179.42	243.427	196.879
ENSG00000013375	593.413	740.398	605.723	545.092	1256.91	1414.79	1492.57	1352.84
ENSG00000013392	30.5025	18.9117	15.8871	38.6657	50.8945	72.2315	45.4846	77.3622
ENSG00000013503	180.242	112.943	87.1534	171.351	258.108	151.051	238.373	229.461
ENSG00000013810	0	18.9663	12.0358	15.157	53.621	27.3627	21.0577	51.5704
ENSG00000014123	481.108	323.841	399.658	429.846	618.913	577.665	456.531	566.888
ENSG00000017427	65.1645	131.012	94.3721	68.9998	1154.21	4942.5	2884.9	2640.29
ENSG00000018510	77.6428	74.4222	77.5234	76.6011	322.635	370.367	289.754	286.741
ENSG00000018699	54.0726	40.3373	30.3356	50.0347	86.3389	65.0812	51.3807	63.1467
ENSG00000019144	555.978	481.796	513.281	408.478	696.164	697.582	689.007	1012.41
ENSG00000022840	363.257	353.887	414.578	347.135	498.039	529.936	476.746	488.419
ENSG00000023572	94.2805	54.8112	141.075	122.082	181.766	277.129	225.738	196.84
ENSG00000023909	420.103	255.399	140.594	176.665	508.945	469.286	706.696	682.515
ENSG00000025796	1257.54	1389.96	1059.28	1205.38	2103.94	1976.35	1887.61	1885.04
ENSG00000026559	16.6377	2.93119	8.18587	12.1347	54.5298	20.9623	80.8615	47.7073
ENSG00000026652	55.4591	111.138	85.2239	59.1622	99.9713	184.175	219.842	129.09
ENSG00000027697	49.9132	40.2644	18.7782	29.5988	67.2534	49.2941	77.4923	47.7596
ENSG00000027847	56.8456	72.2891	72.2273	46.2416	103.607	163.878	159.196	124.277
ENSG00000028277	37.4349	72.8156	113.15	64.4411	401.703	478.672	763.973	848.816
ENSG00000029364	56.8456	94.6493	145.904	77.296	140.869	168.792	137.296	151.07
ENSG00000030110	11.0918	18.9025	18.2992	12.1296	49.0768	30.217	37.0615	31.5276
ENSG00000031081	90.1211	75.765	41.886	50.0347	229.025	150.721	242.585	122.417
ENSG00000031698	4696	2241.15	2302.05	2344.65	7472.4	5362.5	6974.3	6507.63
ENSG00000033030	126.169	127.255	66.4464	147.087	181.766	153.361	240.058	172.96
ENSG00000034713	255.112	256.787	268.689	314.589	371.712	674.708	597.196	563.064
ENSG00000035687	224.609	165.541	163.228	252.46	341.72	240.561	343.661	319.152
ENSG00000037241	123.397	85.4476	99.6682	121.321	200.851	182.044	160.881	147.207
ENSG00000037897	63.778	57.7879	68.3724	60.6077	174.495	113.396	129.715	130.13
ENSG00000038002	33.2755	88.8597	100.633	104.603	130.872	178.189	194.573	261.014
ENSG00000038427	9504.31	5840.89	9429.23	9856.94	26052.5	14530	22748.2	32723.6
ENSG00000039560	3660.3	3150.72	1567.28	1766.88	6522.67	7486.79	6948.19	6739.82
ENSG00000040275	187.175	128.607	117.482	247.085	955.181	746.771	1340.11	2454.52
ENSG00000044574	4546.26	2496.62	2669.43	1596.48	7155.22	5541.55	7891.58	7527.51
ENSG00000047621	76.2563	68.9225	63.5574	125.054	308.093	165.288	144.877	146.206
ENSG00000047932	747.312	664.225	504.136	664.928	1805.85	1256.12	1542.26	1651.2
ENSG00000048162	79.0292	57.2341	78.9584	36.3737	96.336	184.782	142.35	174.95
ENSG00000048991	203.812	166.539	223.407	223.678	272.649	233.395	323.446	376.864
ENSG00000049167	29.116	21.3255	33.7037	27.2967	41.8062	36.7442	49.6961	53.4955
ENSG00000049192	85.9616	89.4044	31.7769	97.0268	347.173	227.903	378.196	327.946
ENSG00000049540	34.6619	458.374	76.0793	382.088	3733.47	11674.7	5714.21	6734.7
ENSG00000050405	2790.98	3074.34	1750.75	2327.37	3733.47	3836.09	3183.92	3289.39
ENSG00000051108	223.223	195.642	201.758	82.6457	518.033	597.851	559.292	716.007
ENSG00000052723	106.759	75.7832	127.112	119.075	242.658	138.527	142.35	187.332
ENSG00000052795	91.5075	137.845	123.745	65.9523	402.612	378.162	311.654	239.151
ENSG00000054392	9.70535	26.6341	38.9977	34.112	85.43	232.165	164.25	126.11
ENSG00000055044	580.934	375.766	588.391	616.228	760.691	677.908	641.838	772.947
ENSG00000055130	296.706	235.425	213.791	272.916	445.327	279.238	383.25	423.517
ENSG00000055208	241.247	222.83	219.087	197.842	317.182	265.321	299.019	333.629
ENSG00000057608	776.428	782.205	819.032	695.196	1098.78	924.717	1029.3	870.226
ENSG00000057657	55.4591	89.4317	64.5204	83.4063	166.316	186.528	93.4961	152.865
ENSG00000058262	956.67	1054.68	1490.72	1180.56	2324.79	2040.79	1437.82	1693.17
ENSG00000058272	2625.99	1813.7	2052.16	2801.76	4077.01	3298.2	3090.43	3052.35
ENSG00000058600	33.2755	32.0793	62.1076	48.4831	83.6124	69.5436	49.6961	72.5758
ENSG00000058729	122.01	75.7012	86.1933	109.927	184.493	117.858	169.304	195.019
ENSG00000059573	45.7538	48.4678	40.9294	82.6558	111.786	129.817	151.615	139.507
ENSG00000059728	58.2321	20.4	23.5911	5.29913	198.125	82.4816	96.8653	139.638
ENSG00000060718	184.402	73.2965	105.925	73.5181	1539.56	623.407	1224.71	902.612
ENSG00000060982	891.505	336.245	562.406	742.264	2731.94	1324.63	2172.31	2556.84
ENSG00000061794	313.344	202.248	290.344	338.859	428.968	448.413	446.423	438.125
ENSG00000062650	647.485	519.102	587.434	669.411	790.682	706.578	726.069	843.158
ENSG00000062716	701.558	424.289	610.552	830.083	1503.21	921.298	1518.68	1453.37
ENSG00000063241	207.972	241.86	284.555	278.946	584.378	352.816	363.877	387.983
ENSG00000064651	228.769	256.86	267.245	249.418	522.577	450.074	510.438	530.56
ENSG00000064652	61.005	70.8554	91.9699	48.5134	283.555	223.591	176.885	101.412
ENSG00000065060	24.9566	39.8472	25.5192	16.6833	123.601	154.204	173.515	132.926
ENSG00000065154	62.3915	73.251	49.5985	97.0268	191.763	168.388	118.765	122.182
ENSG00000065308	497.746	617.045	469.921	980.126	1052.43	943.995	1176.7	1281.98
ENSG00000065413	80.4157	40.7272	52.9658	144.009	557.113	218.794	419.469	759.995
ENSG00000065427	501.905	448.237	487.753	508.663	622.549	536.342	692.377	616.559
ENSG00000065485	120.624	102.426	126.146	172.107	249.928	222.622	320.077	299.332
ENSG00000065665	24.9566	16.4705	16.8494	12.8953	31.8091	28.6301	21.0577	33.5049
ENSG00000065833	359.098	243.693	467.06	226.735	713.432	610.72	658.684	731.538
ENSG00000065911	268.977	98.6243	227.285	150.094	1212.38	1150.65	1243.25	1161.41
ENSG00000066855	49.9132	54.8476	51.0335	81.089	206.304	93.0513	177.727	139.638
ENSG00000067221	48.5267	82.48	76.5668	31.0796	101.789	142.818	130.558	179.593
ENSG00000067533	413.17	310.782	298.54	489.668	756.147	680.797	619.096	579.335
ENSG00000067560	677.988	729.653	761.721	810.322	1051.52	1141.89	1308.1	1447.27
ENSG00000067798	317.503	168.935	301.426	251.674	1063.33	742.873	548.342	635.548
ENSG00000067955	156.672	138.244	154.564	163.02	201.76	232.307	222.369	234.195
ENSG00000068394	15.2513	56.2995	43.8184	44.7355	86.3389	87.3796	76.65	53.5216
ENSG00000068438	61.005	53.3592	92.9279	38.6606	179.948	162.706	137.296	119.373
ENSG00000068878	464.47	447.738	397.234	282.009	870.659	771.467	549.184	648.827
ENSG00000068912	515.77	766.569	793.512	642.155	1464.13	1237.18	1011.61	1233.5
ENSG00000069943	22.1836	33.4584	32.7392	21.2369	39.0797	37.1059	37.0615	35.4169
ENSG00000069956	320.276	217.348	258.07	187.953	474.409	397.949	425.365	434.832
ENSG00000070081	2592.71	1268.57	1789.23	1608.6	3813.45	1958.25	2983.45	3348.1
ENSG00000070367	183.015	177.71	160.826	288.058	323.544	392.927	363.034	328.712
ENSG00000070371	16.6377	51.4719	38.5208	15.9075	168.134	268.286	227.423	330.912
ENSG00000070404	0	51.9528	31.3007	36.3889	412.609	563.38	202.996	279.067
ENSG00000070495	76.2563	83.1157	55.3751	49.2639	110.877	172.631	194.573	143.423
ENSG00000070669	449.219	222.376	606.216	310.051	2031.24	2958.03	2335.72	1396.77
ENSG00000070770	281.455	341.273	270.127	405.582	348.082	468.792	518.861	487.496
ENSG00000071282	476.948	538.675	192.599	144.064	969.722	1269.25	1004.87	695.689
ENSG00000071537	707.104	610.312	807.486	563.246	1279.63	1549.81	1184.28	1462.57
ENSG00000071564	374.349	304.33	386.653	335.131	419.88	429.692	389.988	489.225
ENSG00000071626	377.122	339.739	378.453	319.914	511.671	512.127	546.657	418.77
ENSG00000071994	158.058	192.656	180.081	161.483	240.84	237.813	208.05	196.853
ENSG00000072110	2089.42	2996.93	2325.68	2443.11	5919.21	7358.61	5416.88	5020
ENSG00000072163	199.653	339.73	71.2629	193.273	1194.2	1431.22	598.88	479.225
ENSG00000072274	418.716	263.657	284.56	201.665	505.31	407.286	489.381	420.564
ENSG00000072609	92.894	108.307	81.8615	64.4411	185.401	140.806	117.923	128.854
ENSG00000072682	535.18	914.669	546.985	498.156	1821.3	1092.1	1824.44	1746.84
ENSG00000072756	134.488	88.3151	94.3728	55.3641	193.581	104.685	168.461	176.836
ENSG00000073712	698.785	446.576	302.381	609.549	2487.47	1627.35	2143.67	2323.04
ENSG00000073969	56.8456	50.51	92.9258	49.274	140.869	131.079	148.246	97.5488
ENSG00000074047	92.894	94.6675	52.9672	139.571	144.504	207.197	177.727	206.53
ENSG00000074319	482.494	329.268	358.246	381.322	690.711	521.225	513.807	529.637
ENSG00000074590	176.083	215.162	121.332	102.311	1858.56	1248.87	1419.29	465.41
ENSG00000074695	2291.85	2337.64	2733.46	1563.03	4372.38	4413.5	3733.95	3478.58
ENSG00000074800	1791.33	1479.57	1922.62	1978.46	4186.98	3684.85	2929.54	3315.45
ENSG00000074842	47.1402	341.61	348.117	179.688	430.786	868.708	603.934	462.031
ENSG00000074935	44.3673	17.5234	17.3354	57.6005	76.3417	115.392	98.55	148.17
ENSG00000075223	1640.2	563.912	1038.58	1547.29	3707.12	1290.71	3543.59	4926.22
ENSG00000075391	293.933	156.766	130.96	224.368	470.774	374.024	332.711	232.387
ENSG00000075420	1849.56	937.608	584.061	886.943	2126.66	1420.31	1955.84	2053.1
ENSG00000075711	615.596	482.104	303.827	542.906	1071.51	812.673	824.619	753.179
ENSG00000076043	544.886	590.039	767.518	686.109	1264.18	1543.76	1410.86	1248.12
ENSG00000076356	24.9566	16.997	16.371	102.351	146.322	57.4029	132.242	188.203
ENSG00000076641	95.667	156.376	81.3705	85.6124	377.165	428.195	219	144.385
ENSG00000077147	1784.4	1639.37	1334.69	1297.01	3053.67	2008.91	2483.12	2318.45
ENSG00000077232	1074.52	820.065	759.316	1081.76	2005.79	1271.23	1736	1884.78
ENSG00000077348	8.31887	2.91299	16.8529	15.9226	29.0826	30.8771	40.4308	32.5032
ENSG00000077549	1823.22	1843.18	1324.15	2204.57	2288.43	2727.81	2051.86	2452.09
ENSG00000077721	61.005	113.978	149.744	112.98	191.763	339.815	211.419	197.815
ENSG00000078098	661.35	393.117	711.172	550.472	1259.64	731.454	1770.53	1875.18
ENSG00000078140	942.805	686.204	546.974	695.937	1327.8	844.115	1181.76	1317.14
ENSG00000078369	1243.67	1256.11	1324.59	1479.12	1874.92	1771.57	1515.31	1922.44
ENSG00000079156	59.6185	30.0918	58.7396	94.7854	255.381	124.982	144.035	175.068
ENSG00000079308	493.586	445.142	271.544	366.271	1927.63	1403.87	1615.55	1342.62
ENSG00000079332	766.722	605.972	629.303	508.693	833.397	971.788	945.911	763.871
ENSG00000081014	145.58	97.6533	80.8922	144.805	330.814	224.104	252.692	272.591
ENSG00000081087	144.194	139.415	113.164	113.68	188.128	176.135	170.146	136.541
ENSG00000082196	8.31887	1.95109	3.85201	0.760627	25.4472	23.55	31.1654	31.5276
ENSG00000082212	128.942	96.1832	97.2625	131.174	208.122	119.609	153.3	187.319
ENSG00000082497	13.8648	31.5801	38.5173	156.123	239.022	471.842	656.157	621.372
ENSG00000082512	124.783	85.9559	102.073	105.459	347.173	242.542	259.431	231.255
ENSG00000082641	671.055	590.801	721.799	645.142	1076.06	771.686	1106.79	1369.63
ENSG00000082701	328.595	239.763	273.972	353.22	406.247	380.734	438.842	398.61
ENSG00000083444	274.523	243.275	320.218	266.086	470.774	692.275	613.2	532.577
ENSG00000083622	0	0.961892	0	0	9.0883	0.644264	10.1077	9.57284
ENSG00000083937	201.039	268.403	269.642	376.829	472.592	372.868	486.011	516.097
ENSG00000084090	345.233	414.28	405.906	366.891	483.498	452.268	483.484	394.759
ENSG00000084636	187.175	127.681	143.972	78.0869	209.94	461.203	245.111	394.759
ENSG00000084731	80.4157	92.6345	124.219	72.7929	219.028	136.967	192.888	176.81
ENSG00000084733	897.051	701.013	699.602	889.996	1148.76	901.222	1089.95	1328.57
ENSG00000085644	20.7972	55.2284	30.8168	50.8004	73.6153	125.679	56.4346	75.5679
ENSG00000085721	105.372	109.251	97.2632	106.89	153.592	182.945	154.985	161.449
ENSG00000086015	199.653	303.477	184.411	274.438	373.529	416.509	298.177	375.692
ENSG00000086062	316.117	359.396	341.866	353.194	449.871	709.02	896.215	868.885
ENSG00000086991	9.70535	17.0061	3.37015	1.5162	384.435	472.763	230.792	156.78
ENSG00000087008	124.783	130.594	86.6681	101.57	313.546	276.416	205.523	159.668
ENSG00000087053	231.542	93.4962	142.031	111.489	450.78	228.048	436.315	300.098
ENSG00000087263	471.402	313.759	234.479	359.279	837.942	479.332	683.111	636.55
ENSG00000087302	348.006	331.408	488.241	325.258	668.899	434.527	615.727	705.38
ENSG00000087338	91.5075	65.5194	94.3791	97.0723	132.689	93.4288	140.665	172.947
ENSG00000087448	244.02	279.166	170.929	241.031	404.429	373.472	453.161	350.706
ENSG00000087502	404.852	339.821	394.34	344.173	422.606	435.591	416.942	446.395
ENSG00000088179	74.8698	79.5943	75.5967	62.9148	120.874	80.2241	129.715	138.584
ENSG00000088387	30.5025	9.68264	17.3376	22.738	53.621	29.9504	78.3346	89.901
ENSG00000088766	26.3431	30.1009	42.8617	31.8453	57.2563	85.4257	88.4423	76.465
ENSG00000088986	1038.47	1001.95	899.462	940.212	1721.32	1595.83	1072.26	1150.14
ENSG00000089597	551.818	988.809	1179.67	824.109	1248.73	1207.74	1308.95	1422.49
ENSG00000090020	81.8022	101.964	94.8483	134.947	196.307	291.936	278.804	241.973
ENSG00000090520	239.861	179.035	268.201	120.561	319.908	326.724	368.931	499.307
ENSG00000090971	55.4591	94.2048	119.89	60.6835	118.148	231.967	166.777	129.155
ENSG00000091490	145.58	123.961	141.554	55.3692	412.609	247.178	606.461	264.786
ENSG00000091542	184.402	190.133	259.049	232.745	590.74	413.134	325.973	343.215
ENSG00000092108	422.876	330.421	617.274	632.216	925.189	683.815	887.792	945.546
ENSG00000092621	393.76	456.985	775.217	295.705	1360.52	1147.73	974.55	967.069
ENSG00000092841	5942.44	3405.66	3827.45	3325.85	9969.87	8566.86	5892.78	5416.65
ENSG00000092969	335.528	195.097	123.738	139.47	473.501	338.835	342.819	309.593
ENSG00000093100	0	0.961892	0	0	7.27064	0	9.26538	10.5615
ENSG00000094631	109.532	100.457	104.486	87.1842	112.695	110.468	133.085	120.466
ENSG00000095209	6.93239	15.4631	11.5567	14.3761	34.5356	31.5795	23.5846	28.6793
ENSG00000095637	8.31887	0	4.33316	0	30.9002	3.88143	33.6923	25.8702
ENSG00000095752	9.70535	29.057	23.5974	15.1772	188.128	543.297	264.484	163.439
ENSG00000097007	302.252	382.826	441.026	497.239	518.942	481.418	721.015	699.592
ENSG00000099246	343.847	317.406	381.339	354.091	478.954	522.173	472.534	516.097
ENSG00000099860	65.1645	72.852	72.228	167.508	651.631	574.322	714.277	681.034
ENSG00000099889	4.15943	13.0675	10.5909	60.638	108.151	180.299	187.835	186.252
ENSG00000099901	234.315	169.507	173.812	247.972	352.626	265.883	443.054	515.487
ENSG00000099992	23.5701	52.9238	35.1478	71.2514	128.145	81.4809	73.2807	88.9516
ENSG00000100003	45.7538	32.052	53.4463	18.2045	222.663	299.078	122.135	112.727
ENSG00000100139	133.102	76.7724	66.9191	71.2362	289.917	188.115	355.454	360.201
ENSG00000100196	799.998	682.102	588.886	692.839	1032.43	791.946	1016.66	1150.89
ENSG00000100219	635.007	277.623	401.543	288.834	1146.94	1087.29	866.734	959.657
ENSG00000100225	209.358	288.657	258.552	248.687	323.544	338.719	367.246	331.822
ENSG00000100263	11.0918	43.6675	51.0391	24.239	60.8916	66.3275	53.9077	58.2819
ENSG00000100294	12.4783	22.8411	39.9635	20.4612	43.6239	51.1583	37.0615	42.063
ENSG00000100325	65.1645	91.6999	72.7084	64.4159	144.504	190.367	166.777	75.5156
ENSG00000100335	201.039	247.994	246.512	274.443	328.088	324.799	260.273	319.335
ENSG00000100345	8092.87	2789.42	3480.77	5839.68	11412.2	6975.85	9070.81	9969.84
ENSG00000100413	145.58	123.652	167.564	87.9498	191.763	240.604	175.2	189.179
ENSG00000100416	22.1836	32.9865	65.9639	36.3535	93.6095	74.3729	83.3884	82.1486
ENSG00000100418	66.5509	72.7609	87.6395	62.9148	115.421	108.498	138.138	104.077
ENSG00000100441	76.2563	111.692	124.224	121.266	184.493	170.389	172.673	158.679
ENSG00000100442	464.47	367.164	494.491	500.291	677.079	636.908	661.211	679.876
ENSG00000100522	149.74	126.692	132.412	181.194	364.441	269.915	330.184	347.779
ENSG00000100554	223.223	275.391	240.276	231.198	385.344	354.797	260.273	335.567
ENSG00000100564	5.54591	10.6901	15.8856	2.27178	12.7236	27.3786	33.6923	27.7299
ENSG00000100567	160.831	159.733	228.222	194.044	295.37	294.36	278.804	332.497
ENSG00000100568	585.094	522.477	474.737	529.774	702.526	594.645	606.461	771.283
ENSG00000100596	377.122	317.479	362.095	311.607	690.711	522.189	804.403	565.899
ENSG00000100600	34.6619	47.0523	40.4404	17.4085	136.325	136.877	113.711	48.7744
ENSG00000100601	0	7.26881	11.0721	3.78293	23.6296	18.0077	43.8	26.7935
ENSG00000100664	586.48	356.237	487.28	482.943	919.736	938.658	1051.2	946.882
ENSG00000100697	546.272	526.879	524.356	753.426	1190.57	749.419	909.692	849.142
ENSG00000100814	116.464	83.3873	92.4503	85.6882	190.854	136.531	141.508	166.379
ENSG00000100883	274.523	190.179	247.019	219.784	352.626	418.133	293.965	405.439
ENSG00000100889	187.175	71.8355	154.561	81.1345	592.557	722.811	462.427	407.986
ENSG00000100934	432.581	274.773	474.269	410.166	671.626	713.797	618.254	689.318
ENSG00000101193	103.986	159.143	172.869	110.713	214.484	188.695	168.461	172.947
ENSG00000101194	55.4591	50.9545	106.411	85.673	132.689	280.118	320.077	202.732
ENSG00000101255	67.9374	30.5818	125.666	18.9551	386.253	301.196	300.704	279.132
ENSG00000101266	149.74	187.747	202.228	325.994	332.632	293.571	325.973	494.076
ENSG00000101294	707.104	805.944	714.545	479.79	887.927	1159.33	955.176	809.902
ENSG00000101310	62.3915	31.0172	107.858	61.3835	152.683	137.133	120.45	99.3693
ENSG00000101333	395.146	496.024	262.428	385.151	3181.81	2496.17	1229.77	1284.14
ENSG00000101335	3036.39	2351.12	2636.73	2495.63	8441.22	10282.9	6375.42	4849.64
ENSG00000101367	127.556	56.3815	73.1811	128.172	159.954	173.302	152.458	143.449
ENSG00000101544	48.5267	43.7858	59.7047	54.553	81.7947	75.6773	79.1769	106.081
ENSG00000101558	476.948	406.747	548.913	453.173	538.936	561.708	606.461	551.866
ENSG00000101574	15.2513	33.5676	26.9633	17.4338	47.2592	45.0774	36.2192	37.2765
ENSG00000101608	492.2	456.803	494.484	1001.27	1874.92	953.521	1505.2	1280.35
ENSG00000101624	8.31887	13.6395	7.70402	10.6084	15.4501	34.8272	37.9038	20.0951
ENSG00000101665	23.5701	50.6101	43.8085	37.1091	98.1537	128.779	81.7038	153.984
ENSG00000101773	277.296	231.587	255.664	313.854	564.384	455.138	436.315	572.676
ENSG00000101935	45.7538	66.4631	129.523	87.9094	168.134	141.989	144.035	241.947
ENSG00000101966	443.673	227.739	246.531	344.863	475.318	407.304	543.288	471.525
ENSG00000102024	1393.41	750.68	1187.88	1098.48	2577.44	1377.2	1696.41	2074.65
ENSG00000102100	37.4349	41.7619	69.8201	46.2265	79.9771	110.499	91.8115	60.2069
ENSG00000102265	7284.55	6349.3	9050.73	10187.9	11797.5	9033.33	11619.6	14555.9
ENSG00000102359	162.218	99.9943	122.304	31.1301	215.393	239.357	238.373	192.119
ENSG00000102452	1.38648	0.490049	0.481148	0	72.7064	56.7216	85.9153	40.1379
ENSG00000102531	442.286	602.145	512.794	614.037	887.927	658.269	712.592	821.203
ENSG00000102595	360.484	249.701	306.722	348.721	806.132	568.476	546.657	926.505
ENSG00000102683	0	3.41214	4.81501	6.04965	25.4472	6.43736	34.5346	21.0576
ENSG00000102753	726.514	833.686	779.057	981.784	1065.15	966.615	1111	1089.07
ENSG00000102984	8.31887	6.81517	11.5581	3.02735	17.2678	34.4919	26.1115	17.2206
ENSG00000103005	6.93239	36.4806	29.3705	31.8301	59.9828	72.786	69.0692	60.1285
ENSG00000103064	99.8264	88.2969	77.5241	52.2711	239.022	134.002	141.508	171.945
ENSG00000103121	69.3239	58.3417	90.0382	56.1096	100.88	140.172	173.515	120.518
ENSG00000103257	23.5701	54.3393	60.1844	56.8601	431.694	430.257	487.696	407.168
ENSG00000103356	31.889	36.9251	73.1867	28.8129	68.1623	61.1259	73.2807	83.2026
ENSG00000103489	158.058	65.5467	79.4431	188.744	1061.51	530.744	2100.71	1605.87
ENSG00000103494	187.175	78.2425	134.827	133.421	236.296	168.781	278.804	211.212
ENSG00000103522	1.38648	24.3295	53.4441	11.3639	133.598	186.103	167.619	149.054
ENSG00000104131	594.799	806.824	806.013	1081.01	1475.94	1652.28	1803.38	1298.03
ENSG00000104388	1243.67	1296.39	1495.09	1309.27	1635.89	1979.38	2019.01	2049.7
ENSG00000104447	479.721	659.515	682.769	832.334	807.95	964.186	1447.08	1428.14
ENSG00000104522	184.402	266.107	224.38	298.656	388.979	390.036	283.858	394.032
ENSG00000104549	1538.99	1079.71	1758.43	1172.67	2182.1	1791.89	1794.11	1830.64
ENSG00000104635	112.305	48.568	87.6297	42.4789	330.814	329.884	344.504	262.147
ENSG00000104881	12.4783	18.4762	8.18799	22.743	120.874	85.3148	128.031	34.389
ENSG00000104884	113.691	55.3285	35.6339	21.9925	147.231	147.573	85.073	106.978
ENSG00000105088	11.0918	1.46104	8.18728	35.6282	86.3389	72.4559	26.1115	53.4693
ENSG00000105185	106.759	178.219	287.95	204.652	358.988	425.507	296.492	348.041
ENSG00000105329	281.455	422.782	285.056	328.331	829.762	795.685	977.919	1234.11
ENSG00000105364	49.9132	80.1481	82.8182	49.2639	112.695	91.4644	75.8077	109.021
ENSG00000105671	81.8022	92.3174	79.453	92.4934	170.86	159.725	131.4	272.408
ENSG00000105676	65.1645	63.1966	76.0786	55.3793	100.88	104.408	69.0692	108.994
ENSG00000105696	8.31887	15.5177	8.66631	4.55366	23.6296	22.5228	19.3731	13.3837
ENSG00000105771	81.8022	66.9168	84.2553	50.0397	107.242	153.005	185.308	133.667
ENSG00000105810	924.781	584.277	461.268	513.937	1118.77	913.363	1135.43	1416.97
ENSG00000105948	87.3481	76.2186	80.4068	67.4887	135.416	110.61	106.131	160.617
ENSG00000105967	0	1.93289	1.44415	0	19.9943	4.82934	13.4769	3.83698
ENSG00000105971	460.311	300.528	324.507	307.728	953.363	1169.99	440.527	586.93
ENSG00000106028	917.848	901.763	979.832	869.716	1582.27	1039.43	1217.98	1488.2
ENSG00000106070	80.4157	102.599	111.229	91.0024	229.025	191.933	283.015	233.284
ENSG00000106080	450.605	301.398	235.454	250.929	830.671	604.372	871.788	960.606
ENSG00000106105	2142.11	1313.07	1787.33	930.289	4622.31	5171.71	4170.26	4124.77
ENSG00000106211	1558.4	3135.83	2451.76	2254.6	8044.97	7660.5	4411.16	3119.14
ENSG00000106245	533.794	370.847	425.64	344.072	1038.79	861.402	977.919	978.855
ENSG00000106263	499.132	557.432	477.629	554.95	751.603	757.528	648.577	579.4
ENSG00000106366	1466.89	948.382	759.821	1531.12	11874.8	11004.8	11204.4	9796.68
ENSG00000106397	558.751	343.968	441.056	300.903	693.438	821.875	631.73	664.476
ENSG00000106462	181.629	172.393	104.961	84.9528	446.236	298.55	264.484	235.17
ENSG00000106483	11.0918	6.35243	19.2593	31.815	44.5327	27.677	62.3307	34.3759
ENSG00000106615	65.1645	77.1532	74.149	50.7852	119.057	149.517	85.9153	84.0998
ENSG00000106624	758.403	753.82	590.329	372.981	1123.31	894.928	1618.91	1580.17
ENSG00000106636	553.205	755.988	705.895	521.584	1065.15	1326.32	878.527	847.735
ENSG00000106638	87.3481	28.168	71.7412	77.296	97.2448	123.411	128.031	103.141
ENSG00000106803	72.0968	151.566	178.637	160.022	218.119	522.179	427.892	274.489
ENSG00000106819	81.8022	123.843	49.1166	154.643	368.985	702.987	495.277	1094.34
ENSG00000106829	364.644	416.938	239.299	237.958	503.492	452.881	454.004	395.8
ENSG00000107443	9.70535	6.30692	18.2949	6.82544	45.4415	27.0538	12.6346	28.6793
ENSG00000107643	164.991	129.569	135.789	89.4307	170.86	180.399	160.881	173.051
ENSG00000107731	122.01	143.272	249.434	254.671	1093.32	1622.21	1709.88	1472.94
ENSG00000107779	63.778	77.0803	76.5597	64.4664	152.683	107.954	101.077	100.358
ENSG00000107796	1344.88	826.734	432.875	868.059	25956.2	21439.4	12767.7	7395.19
ENSG00000107929	87.3481	121.338	168.527	128.872	216.302	209.008	170.988	188.072
ENSG00000107957	1566.72	1325.11	806.513	980.942	6031	5760.72	8961.31	9487.37
ENSG00000108010	79.0292	91.3191	97.7429	88.6953	139.051	194.499	190.361	155.765
ENSG00000108021	616.983	449.236	523.393	530.605	1162.39	606.263	759.761	835.275
ENSG00000108061	479.721	639.831	519.523	575.507	1206.93	989.283	690.692	871.798
ENSG00000108091	504.678	300.418	363.048	478.299	770.688	579.022	568.557	629.864
ENSG00000108100	241.247	189.807	242.68	181.209	319.908	398.926	362.192	467.401
ENSG00000108176	2.77296	0	6.7396	26.5462	43.6239	24.4926	32.85	55.4859
ENSG00000108443	160.831	149.116	133.373	108.401	195.399	201.335	167.619	306.849
ENSG00000108510	752.857	652.037	614.391	690.521	1096.96	992.784	847.361	1089.66
ENSG00000108518	56.8456	225.67	223.905	260.001	264.47	546.7	514.65	334.474
ENSG00000108578	166.377	201.468	153.599	103.102	280.829	232.92	297.334	235.079
ENSG00000108590	73.4833	110.785	108.347	71.9918	126.327	129.774	116.238	131.145
ENSG00000108671	158.058	163.227	211.861	259.971	299.005	295.377	372.3	352.853
ENSG00000108684	0	1.94199	0	0.760627	17.2678	3.8603	22.7423	4.77335
ENSG00000108821	49558.3	34720.4	17926.1	16330.5	132647	250732	148908	178418
ENSG00000108829	314.73	244.237	320.195	210.782	683.44	553.864	500.331	543.282
ENSG00000109079	83.1887	131.066	92.9279	97.0066	177.222	124.05	199.627	142.395
ENSG00000109083	364.644	408.29	283.604	291.05	477.136	427.063	515.492	533.409
ENSG00000109089	41.5943	80.9734	71.2629	65.9826	103.607	143.336	158.354	99.3562
ENSG00000109133	67.9374	95.6749	91.9586	114.461	168.134	147.521	170.146	100.319
ENSG00000109184	205.199	147.619	169.481	150.839	205.396	195.84	293.965	252.234
ENSG00000109220	224.609	65.0294	52.0071	64.431	309.002	141.984	229.95	315.381
ENSG00000109466	16.6377	25.7268	23.5904	14.3862	44.5327	44.4912	48.8538	67.907
ENSG00000109814	207.972	384.587	406.392	245.625	459.868	707.579	521.388	457.802
ENSG00000109911	13.8648	7.80438	15.4087	5.30418	17.2678	21.9208	42.1154	54.5233
ENSG00000109929	158.058	100.466	175.258	191.853	316.273	177.397	300.704	215.946
ENSG00000110172	169.15	206.922	155.528	187.223	208.122	211.377	260.273	249.399
ENSG00000110321	1727.55	2164.19	2695.46	2688.9	3242.71	2935.12	3129.17	3606.29
ENSG00000110395	159.445	193.682	184.895	221.27	263.561	246.737	340.292	247.644
ENSG00000110619	653.031	479.471	605.258	397.295	1256	1313.87	1196.08	1179.73
ENSG00000110693	137.261	153.435	223.421	188.739	297.188	218.123	252.692	270.496
ENSG00000111087	11.0918	0.970995	16.8515	1.52125	33.6267	91.438	42.9577	85.9594
ENSG00000111186	450.605	372.525	375.09	409.183	677.987	732.201	864.207	1334.48
ENSG00000111358	90.1211	68.4142	54.8862	107.66	188.128	112.788	185.308	289.589
ENSG00000111364	112.305	107.708	123.75	115.977	199.943	157.552	200.469	124.29
ENSG00000111371	1053.72	428.763	500.731	404.882	2245.72	1257.51	1462.25	1522.99
ENSG00000111424	263.431	312.18	136.743	155.368	419.88	849.512	806.93	659.585
ENSG00000111450	454.765	477.511	440.574	579.048	614.369	721.539	523.073	604.878
ENSG00000111581	73.4833	98.0432	101.113	87.9145	105.424	117.921	158.354	132.717
ENSG00000111652	81.8022	125.286	138.672	92.4378	160.863	199.962	195.415	140.496
ENSG00000111678	266.204	299.347	380.854	275.148	380.8	486.644	451.477	407.272
ENSG00000111711	83.1887	63.0783	97.7359	48.5387	288.099	210.286	177.727	233.114
ENSG00000111817	1257.54	1060.47	445.399	601.156	1578.64	1553.19	1646.71	1647.08
ENSG00000111859	313.344	560.481	104.965	101.575	559.839	831.378	730.28	409.21
ENSG00000111911	149.74	79.6216	93.8895	100.009	175.404	170.218	244.269	212.214
ENSG00000111912	574.002	648.044	806.992	542.171	1302.35	1729.15	1233.14	1131.81
ENSG00000111981	56.8456	13.6212	12.5226	18.9702	137.233	58.2557	66.5423	206.426
ENSG00000112186	174.696	67.4978	61.6321	209.926	438.056	152.265	315.865	361.241
ENSG00000112308	924.781	767.059	1034.26	1019.6	1863.1	1630.28	1570.06	1849.7
ENSG00000112312	40.2079	59.2398	52.9616	68.9948	113.604	99.4833	87.6	102.361
ENSG00000112559	0	0	0	6.06986	117.239	230.546	212.261	329.936
ENSG00000112578	19.4107	16.5342	44.2988	10.6387	122.692	87.5618	42.9577	96.4948
ENSG00000112658	65.1645	149.951	99.6781	127.336	198.125	455.4	470.85	183.43
ENSG00000112679	110.918	138.898	127.104	79.588	206.304	187.396	165.092	236.094
ENSG00000112715	361.871	185.433	264.826	182.659	857.936	474.77	689.007	541.213
ENSG00000112773	402.079	190.842	310.575	164.49	1309.62	419.783	1065.52	1235.16
ENSG00000112851	2276.6	1911.14	1651.6	2051.45	2875.54	2390.47	2433.43	2509.58
ENSG00000112941	22.1836	35.3549	33.2204	35.608	67.2534	50.8335	82.5461	65.8382
ENSG00000113013	1383.7	499.146	375.588	651.136	2124.85	1150.45	1805.06	1838.36
ENSG00000113068	715.423	617.018	714.081	683.092	1116.95	907.161	789.242	796.945
ENSG00000113070	341.074	55.374	170.945	136.458	1333.25	929.232	1302.21	1276.41
ENSG00000113083	474.175	543.993	160.342	229.732	1663.16	1680.05	1415.08	853.497
ENSG00000113140	2748	2089.26	2322.74	1555.7	21462	19131.1	18171.1	16400.4
ENSG00000113161	216.291	159.624	277.819	267.592	535.301	421.568	436.315	463.773
ENSG00000113194	239.861	194.135	192.121	200.058	401.703	298.215	428.734	444.34
ENSG00000113273	9.70535	23.7575	30.3335	27.3068	65.4358	42.8568	70.7538	77.4276
ENSG00000113319	176.083	193.709	164.194	104.572	338.085	405.823	328.5	250.583
ENSG00000113389	63.778	91.8546	28.8879	129.663	301.732	406.227	87.6	501.868
ENSG00000113407	1867.59	1014.7	1164.75	1267.47	4462.36	2167.29	3058.42	3835.87
ENSG00000113448	6.93239	45.6732	39.4852	15.9125	119.966	54.7941	74.123	51.5966
ENSG00000113583	9.70535	33.4857	48.1452	38.6556	42.715	73.4514	82.5461	61.1433
ENSG00000113615	45.7538	53.8493	64.0372	66.723	67.2534	105.01	157.511	185.551
ENSG00000113657	1111.96	1394.39	924.924	1571.41	2267.53	1598.16	1549.85	2203.05
ENSG00000113716	92.894	156.884	158.886	106.139	430.786	303.359	232.477	239.125
ENSG00000113721	601.731	872.28	484.388	577.602	983.354	1463.56	1385.6	1233.99
ENSG00000113734	19.4107	34.9831	39.0062	7.58606	70.8888	32.8733	65.7	57.254
ENSG00000113742	171.923	200.887	145.409	166.732	298.096	381.304	304.915	329.988
ENSG00000114054	51.2997	41.2081	30.8118	44.7103	66.3446	71.2044	58.1192	72.6673
ENSG00000114062	1174.35	957.547	852.25	957.474	1415.05	1310.58	1428.55	1401.47
ENSG00000114115	58.2321	8.73896	47.1871	0	210.849	91.2188	262.8	82.214
ENSG00000114270	126.169	223.429	286.502	194.094	465.321	615.916	803.561	906.266
ENSG00000114302	776.428	664.07	548.934	498.08	1038.79	876.534	774.08	800.925
ENSG00000114391	1663.77	2060.33	2647.26	2405.39	3246.34	3406.69	3130.01	3080.52
ENSG00000114450	173.31	189.77	108.338	175.114	312.638	223.795	218.158	307.851
ENSG00000114554	331.368	257.658	248.455	194.013	412.609	566.197	374.827	412.982
ENSG00000114744	49.9132	95.7386	112.184	87.2246	130.872	143.053	156.669	128.035
ENSG00000114767	11.0918	24.2658	22.6295	48.5185	47.2592	90.0966	91.8115	61.1956
ENSG00000114850	831.887	769.719	929.279	704.253	2108.49	2761.65	2526.92	1903.94
ENSG00000114942	1666.55	1323.37	1958.23	1347.89	3004.59	2676.36	2657.48	2480.29
ENSG00000115091	1053.72	535.807	462.24	613.377	1807.66	1189.45	1335.06	1485.91
ENSG00000115170	65.1645	71.3454	59.2271	39.396	175.404	202.394	203.838	129.895
ENSG00000115233	528.248	450.061	408.797	497.974	1014.25	508.639	742.073	808.638
ENSG00000115318	27.7296	16.9606	21.191	6.06986	28.1737	52.761	51.3807	32.4378
ENSG00000115361	4.15943	0	2.40856	0.760627	14.5413	3.54081	17.6885	15.2695
ENSG00000115364	101.213	92.1626	78.4765	99.3289	235.387	178.004	158.354	229.369
ENSG00000115419	1028.77	559.847	601.38	873.236	3124.56	2236.24	2396.36	2508.05
ENSG00000115484	101.213	231.587	302.867	280.462	312.638	381.629	427.892	321.247
ENSG00000115514	72.0968	68.3596	119.416	78.8829	114.513	146.285	132.242	155.818
ENSG00000115520	80.4157	76.6631	112.673	75.0293	126.327	219.15	180.254	226.495
ENSG00000115539	90.1211	38.3498	22.6344	62.8997	261.743	116.937	99.3923	228.498
ENSG00000115677	5561.16	4855.04	4269.86	5178.43	7506.94	5471.56	6831.11	8126.93
ENSG00000115758	56.8456	33.4584	96.2974	84.9326	187.219	136.803	165.935	247.722
ENSG00000115761	367.417	277.796	316.826	366.85	425.333	383.353	379.038	424.388
ENSG00000115762	126.169	134.405	143.978	90.2368	197.216	208.868	318.392	166.144
ENSG00000115806	253.725	258.376	267.236	356.212	365.35	427.95	400.096	362.335
ENSG00000115884	38.8214	202.23	113.641	85.6528	156.319	275.51	295.65	295.599
ENSG00000115902	67.9374	47.5242	88.1242	69.7655	252.655	452.556	393.358	393.836
ENSG00000115944	76.2563	187.728	277.354	153.147	239.022	333.66	336.081	291.501
ENSG00000116095	191.334	122.409	165.633	156.169	198.125	232.239	251.008	295.194
ENSG00000116120	88.7346	80.4925	117.963	125.079	197.216	231.631	180.254	151.941
ENSG00000116183	22.1836	2.89478	26.9669	23.4936	156.319	35.4451	80.0192	166.353
ENSG00000116209	160.831	299.983	358.231	199.398	316.273	536.635	393.358	472.109
ENSG00000116285	309.185	119.432	134.829	379.061	661.628	360.661	411.046	449.021
ENSG00000116299	31.889	20.8536	5.29616	9.85279	61.8005	42.862	53.0654	37.3419
ENSG00000116406	259.271	300.781	214.263	266.03	407.156	392.069	339.45	443.665
ENSG00000116525	2.77296	21.8611	21.1832	10.6134	35.4444	47.063	26.1115	25.844
ENSG00000116584	152.513	160.26	235.935	204.723	365.35	355.32	416.942	351.825
ENSG00000116649	2160.13	1483.01	1904.82	1358.44	2825.55	5404.27	2791.41	2712.97
ENSG00000116679	94.2805	171.322	171.407	119.805	459.868	754.893	464.111	599.325
ENSG00000116690	0	9.25632	9.14817	4.55366	629.819	1350.08	4063.29	4175.68
ENSG00000116704	52.6862	65.4648	57.7794	24.2542	112.695	93.6955	92.6538	93.6988
ENSG00000116761	0	6.30692	0.481148	3.78798	13.6325	29.9609	38.7461	49.7631
ENSG00000116863	91.5075	84.3856	101.111	78.8122	144.504	167.509	143.192	132.848
ENSG00000116871	693.239	666.139	568.63	620.056	799.771	871.407	1077.31	1294.6
ENSG00000117020	589.253	641.755	512.782	531.477	702.526	600.8	742.073	854.434
ENSG00000117118	1.38648	37.3242	64.5211	57.6056	225.39	269.722	121.292	72.6019
ENSG00000117143	155.286	140.64	158.895	203.987	414.427	299.274	349.558	386.332
ENSG00000117228	488.04	265.018	262.408	235.767	1091.51	634.935	587.088	454.901
ENSG00000117385	56.8456	69.4307	103.524	36.399	237.205	270.245	328.5	407.259
ENSG00000117395	536.567	308.378	402.538	436.712	787.047	774.886	694.904	551.749
ENSG00000117505	360.484	287.07	380.867	341.977	550.751	545.362	473.377	461.952
ENSG00000117519	833.273	269.746	463.215	532.333	1146.94	917.35	945.911	1103.7
ENSG00000117592	481.108	563.802	526.757	465.525	984.263	1182.63	770.711	852.666
ENSG00000117862	160.831	180.152	149.267	115.967	422.606	407.228	308.284	296.34
ENSG00000117877	83.1887	46.6169	75.1113	135.708	401.703	431.786	416.942	375.849
ENSG00000118194	0	5.33592	3.36945	0	17.2678	55.412	57.2769	16.2974
ENSG00000118263	99.8264	60.6462	82.3476	101.575	408.065	381.528	427.892	305.965
ENSG00000118523	783.36	498.937	765.102	1819.4	3650.77	8258.6	4573.73	3885.76
ENSG00000118705	885.959	902.263	1175.8	689.142	1877.64	1665.97	1807.59	1924.02
ENSG00000118707	20.7972	29.629	22.6302	15.8923	40.8974	23.8642	62.3307	51.6489
ENSG00000119314	253.725	385.921	317.791	316.136	412.609	465.217	511.281	411.057
ENSG00000119421	34.6619	58.2051	75.5981	85.6326	106.333	139.198	101.077	100.423
ENSG00000119523	54.0726	96.4912	132.905	93.9843	106.333	166.125	179.411	161.475
ENSG00000119636	30.5025	68.4324	73.1874	106.854	160.863	100.175	141.508	112.818
ENSG00000119661	45.7538	53.8402	70.7789	75.0091	206.304	91.8103	220.685	150.134
ENSG00000119844	202.426	180.07	188.271	203.222	238.114	194.562	240.058	251.415
ENSG00000120053	42.9808	72.8156	147.811	109.937	270.831	366.576	283.858	294.519
ENSG00000120063	164.991	168.119	169.951	128.132	284.464	331.257	267.011	270.77
ENSG00000120137	317.503	269.764	182	269.154	358.988	332.823	622.465	533.239
ENSG00000120158	8.31887	6.83338	14.9283	23.5188	30.9002	43.4957	20.2154	25.831
ENSG00000120159	124.783	86.9997	107.856	142.488	204.487	119.801	163.408	203.63
ENSG00000120254	564.296	453.5	281.69	407.838	869.751	584.07	617.411	662.341
ENSG00000120265	223.223	168.228	261.941	173.603	307.185	391.184	325.131	229.317
ENSG00000120594	1601.38	1418.68	1055	688.421	2532	2336.88	3711.21	3631.86
ENSG00000120685	20.7972	19.3562	34.1848	31.0948	63.6181	56.3705	32.85	37.2243
ENSG00000120686	512.997	369.886	437.192	433.644	593.466	779.377	662.054	675.607
ENSG00000120699	52.6862	63.6139	101.119	34.8676	151.775	183.013	176.042	171.166
ENSG00000120705	507.451	505.072	507.486	397.235	719.794	673.095	701.642	623.166
ENSG00000120708	4183	3824.3	1723.77	2499.41	30668.5	35999.2	23246.8	27197.4
ENSG00000120742	472.789	425.278	577.318	477.553	937.913	1278.7	1010.77	982.456
ENSG00000120802	99.8264	135.395	180.58	184.241	488.951	351.647	267.854	220.981
ENSG00000120820	117.851	95.3032	109.293	90.2317	129.054	160.144	142.35	174.014
ENSG00000120868	128.942	211.65	139.639	227.425	246.293	218.112	243.427	300.242
ENSG00000121073	58.2321	118.461	125.659	129.592	171.769	188.732	132.242	168.121
ENSG00000121281	1.38648	12.1147	12.0365	15.9125	32.7179	16.7614	26.1115	31.5276
ENSG00000121350	27.7296	64.1494	49.1152	59.8976	109.06	60.1938	89.2846	151.018
ENSG00000121578	52.6862	34.9467	33.2246	16.6782	151.775	92.7265	66.5423	101.242
ENSG00000121989	98.4399	148.544	140.595	99.2936	266.287	232.154	481.8	191.274
ENSG00000122218	837.433	610.802	713.571	585.214	824.309	909.78	1029.3	1071.29
ENSG00000122335	217.677	147.138	179.106	188.014	328.997	386.228	325.973	220.916
ENSG00000122367	2.77296	0.970995	3.37086	0.760627	29.9914	14.158	6.73846	12.4473
ENSG00000122376	51.2997	53.8766	83.3029	46.2467	122.692	81.5126	101.077	125.279
ENSG00000122550	55.4591	53.3956	52.9708	45.5012	50.8945	83.0256	107.815	85.1277
ENSG00000122641	1240.9	328.033	352.459	281.288	5587.49	4090.49	2953.13	913.016
ENSG00000122642	266.204	295.591	178.145	163.785	481.68	342.807	297.334	317.332
ENSG00000122644	36.0484	20.8445	45.738	22.743	229.934	68.3078	90.9692	127.178
ENSG00000122692	141.421	142.736	124.223	128.157	221.755	155.635	182.781	212.292
ENSG00000122694	220.45	274.737	200.788	102.316	534.392	757.346	468.323	325.89
ENSG00000122779	59.6185	57.3342	94.8518	85.6983	159.045	105.255	98.55	129.09
ENSG00000122786	21853.7	15484.4	11712	15152.5	79590.8	57271.1	42498.6	40255.4
ENSG00000122863	26.3431	114.087	63.0713	66.7281	190.854	97.3261	202.996	322.262
ENSG00000122877	52.6862	2.91299	1.926	5.30923	83.6124	234.024	178.569	126.372
ENSG00000122884	472.789	570.446	512.805	402.559	1917.63	1793	1615.55	1650.68
ENSG00000123091	346.619	332.498	394.837	308.56	558.022	592.53	491.065	521.937
ENSG00000123096	392.373	288.958	544.098	349.487	638.908	805.586	735.334	587.919
ENSG00000123131	171.923	191.694	223.9	166.017	336.267	352.951	347.873	386.358
ENSG00000123329	0	5.36323	0.963002	0	42.715	35.4451	12.6346	34.4152
ENSG00000123545	26.3431	40.3009	38.5187	44.0002	52.7122	63.4574	76.65	51.5704
ENSG00000123562	583.707	630.194	671.711	767.919	1412.32	1380.44	1554.9	1359.28
ENSG00000123610	36.0484	174.779	138.197	9.09216	730.7	1607.76	1322.42	2037.19
ENSG00000123684	142.807	207.811	143.005	181.939	322.635	237.968	313.338	294.545
ENSG00000123728	67.9374	66.5359	70.7753	71.9767	64.5269	119.86	131.4	120.453
ENSG00000123737	155.286	142.791	143.01	168.303	443.509	587.59	435.473	381.598
ENSG00000123989	267.59	256.407	503.179	292.657	475.318	618.641	512.123	451.221
ENSG00000124172	2994.79	2857.15	2720	2544.58	3730.75	3882.27	3122.43	3178.55
ENSG00000124216	0	1.45194	4.8143	0	19.9943	30.6052	17.6885	0.94944
ENSG00000124222	158.058	180.849	211.386	162.193	251.746	188.078	270.381	255.2
ENSG00000124225	91.5075	196.15	289.379	108.396	1654.98	6232.45	2094.82	2182.75
ENSG00000124333	203.812	121.792	145.417	157.67	220.846	289.121	189.519	214.204
ENSG00000124383	421.489	353.769	475.243	463.121	646.178	553.045	495.277	605.257
ENSG00000124562	432.581	420.958	383.271	508.678	665.264	524.671	561.819	483.776
ENSG00000124571	59.6185	51.9983	64.04	92.4883	82.7036	83.419	101.077	104.221
ENSG00000124641	0	23.2493	25.0381	25.7956	32.7179	46.0675	55.5923	49.6716
ENSG00000124783	2122.7	1186.17	1523.49	1008.06	2507.46	2311.6	2343.3	2433.97
ENSG00000124788	348.006	436.866	381.354	598.809	727.064	671.867	678.9	688.055
ENSG00000124802	5.54591	25.7268	43.333	18.9702	67.2534	44.1136	89.2846	58.2427
ENSG00000125304	122.01	128.18	214.27	200.124	338.085	221.387	283.015	404.385
ENSG00000125354	155.286	148.063	147.822	177.38	308.093	189.371	201.311	264.851
ENSG00000125629	56.8456	28.1225	43.3309	56.85	85.43	73.7709	115.396	82.1355
ENSG00000125656	55.4591	88.3515	95.3358	65.2169	116.33	171.657	117.081	158.627
ENSG00000125753	138.648	107.391	113.645	222.872	456.233	256.443	386.619	294.336
ENSG00000125821	65.1645	94.7039	67.413	112.275	175.404	135.562	103.604	152.773
ENSG00000125977	1587.52	943.924	1312.09	975.648	2492.92	2515.24	2089.76	2005
ENSG00000126214	300.866	316.907	306.709	286.598	603.463	636.691	473.377	651.092
ENSG00000126261	366.03	255.536	294.679	259.935	497.13	423.638	384.092	696.835
ENSG00000126461	149.74	146.212	100.633	149.404	158.136	215.535	176.885	194.2
ENSG00000126524	816.635	654.061	430.466	751.94	1225.1	1031.6	922.327	1083.21
ENSG00000126602	58.2321	79.6216	115.55	104.628	139.96	159.714	160.038	133.07
ENSG00000126821	24.9566	47.5879	86.6681	33.3564	111.786	137.867	70.7538	87.9629
ENSG00000126903	51.2997	118.979	92.9272	63.6603	187.219	257.822	146.561	149.106
ENSG00000127022	4729.28	2447.62	2354.53	1739.17	5158.52	3733.63	5137.23	4576.58
ENSG00000127334	67.9374	166.467	138.189	132.69	338.994	281.847	406.834	327.737
ENSG00000127337	51.2997	93.2065	87.157	84.1366	145.413	148.601	138.981	140.522
ENSG00000127445	228.769	279.574	213.777	243.388	305.367	386.968	279.646	300.177
ENSG00000127463	153.899	78.7052	158.409	121.281	285.373	205.18	218.158	153.945
ENSG00000127663	192.72	314.112	235.923	203.957	323.544	308.581	331.869	315.472
ENSG00000127870	306.412	145.64	172.867	201.69	432.603	328.469	327.658	383.484
ENSG00000128011	1.38648	0.490049	0	0	0	6.12843	8.42307	7.63474
ENSG00000128045	19.4107	21.3437	3.37227	5.30923	53.621	170.358	56.4346	64.0047
ENSG00000128050	76.2563	53.9312	134.355	136.504	137.233	224.365	201.311	194.096
ENSG00000128165	153.899	29.6472	44.7814	45.4709	249.019	272.077	379.038	286.832
ENSG00000128203	0	8.75716	0.481854	0	11.8148	6.77797	12.6346	7.64781
ENSG00000128283	201.039	189	181.523	172.847	393.524	467.284	283.015	388.166
ENSG00000128309	36.0484	49.0034	65.4884	73.5585	99.0625	77.0608	124.661	73.5906
ENSG00000128342	0	3.87488	5.77589	14.4064	8.17947	29.6097	35.3769	23.919
ENSG00000128487	1317.15	1313.47	865.255	928.788	3285.42	1845.88	2484.81	2543.79
ENSG00000128534	63.778	62.171	76.0743	69.7049	92.7007	92.1298	138.981	129.05
ENSG00000128590	24.9566	27.6961	36.5976	25.0199	269.014	154.953	112.869	160.643
ENSG00000128591	295.32	284.646	182.489	310.877	522.577	589.57	302.388	391.079
ENSG00000128607	65.1645	136.375	96.7821	109.927	170.86	174.931	181.096	177.799
ENSG00000128654	24.9566	29.1117	54.8876	28.8179	50.8945	65.4535	54.75	69.7536
ENSG00000128692	41.5943	18.9299	12.5176	15.9024	51.8033	51.4989	36.2192	64.0962
ENSG00000128965	119.237	32.0246	33.703	40.1667	703.435	544.765	481.8	540.926
ENSG00000128989	352.165	301.398	258.094	361.556	428.059	348.338	376.511	439.788
ENSG00000129083	1067.59	762.775	722.237	748.248	1745.86	1257.72	1368.75	1709.99
ENSG00000129128	221.836	348.396	330.303	446.534	747.058	412.685	630.046	691.735
ENSG00000129197	42.9808	84.5312	120.38	84.0962	149.048	160.129	149.088	137.791
ENSG00000129480	97.0535	51.971	91.0083	68.9594	89.0654	135.264	126.346	141.367
ENSG00000129657	58.2321	97.1815	70.7859	69.7504	112.695	129.801	90.9692	90.772
ENSG00000129911	54.0726	42.2611	47.6626	38.6657	62.7093	79.9257	49.6961	67.907
ENSG00000130176	85.9616	100.003	87.1506	115.322	1988.52	1029.6	793.453	488.406
ENSG00000130348	47.1402	55.8277	51.5259	51.5408	105.424	77.3698	61.4884	114.796
ENSG00000130487	0	0	2.40715	0	10.906	13.8332	5.05384	7.64781
ENSG00000130489	99.8264	106.882	112.188	71.2868	208.122	127.564	150.773	184.667
ENSG00000130508	11279	9250.71	5502.59	5776.77	20282.4	20447.4	21437.6	28040.5
ENSG00000130635	1034.31	1335.38	592.261	353.194	4502.35	5821.35	5566.81	5802.91
ENSG00000130720	4.15943	97.1268	209.453	75.0394	200.851	290.185	253.534	284.933
ENSG00000130725	113.691	59.6935	96.3002	90.1357	121.783	148.181	154.142	119.399
ENSG00000130731	73.4833	150.522	136.267	119.75	188.128	178.503	170.988	138.545
ENSG00000130766	421.489	537.252	469.948	216.122	809.768	1163.83	917.273	1123.02
ENSG00000131015	0	0	2.40856	3.78798	7.27064	5.16467	8.42307	13.3967
ENSG00000131018	2151.81	1598.97	1056.9	2126.99	6497.23	4987.38	4746.4	4395.99
ENSG00000131023	124.783	138.462	85.7128	131.109	189.946	138.511	206.365	183.613
ENSG00000131100	374.349	397.664	430.465	340.405	507.127	525.572	508.754	483.75
ENSG00000131196	24.9566	56.8351	34.6645	39.4213	107.242	89.2332	148.246	103.193
ENSG00000131236	2451.29	1637.02	1284.15	1667.08	5804.7	3036.18	3475.36	4032.92
ENSG00000131263	295.32	188.909	240.271	241.106	379.891	278.689	294.808	357.522
ENSG00000131323	87.3481	88.8324	89.0816	109.958	149.048	133.033	117.923	136.803
ENSG00000131408	8.31887	37.7778	52.9651	75.8253	174.495	69.8366	79.1769	159.72
ENSG00000131435	587.867	786.805	453.565	231.908	1186.02	1236.5	847.361	878.287
ENSG00000131459	61.005	26.2442	130.485	68.224	124.51	140.344	142.35	236.107
ENSG00000131473	628.074	441.686	976.957	500.382	981.537	1165.7	974.55	903.365
ENSG00000131508	298.093	403.326	399.158	365.299	567.11	519.512	543.288	378.554
ENSG00000131626	1179.89	953.598	860.406	1172.69	1893.09	1393.68	1472.35	1467.12
ENSG00000131791	42.9808	99.5771	69.3361	138.72	199.943	218.102	174.358	202.589
ENSG00000131871	858.23	746.632	649.54	861.817	1346.89	1425.39	1268.51	1326.62
ENSG00000132000	115.078	83.0429	132.889	49.2943	205.396	236.366	208.892	258.153
ENSG00000132031	0	7.2506	2.40786	0	16.3589	23.5394	44.6423	17.2206
ENSG00000132356	101.213	110.721	128.567	123.603	176.313	146.206	148.246	139.533
ENSG00000132382	109.532	91.2918	130.484	101.606	152.683	155.043	161.723	129.908
ENSG00000132432	15.2513	72.77	116.041	108.426	138.142	360.128	272.908	278.039
ENSG00000132530	1905.02	486.35	1421.89	772.518	2675.6	1776.73	2328.98	2883.94
ENSG00000132854	0	2.44114	0	0	121.783	49.2677	139.823	22.9565
ENSG00000133065	44.3673	104.368	56.8206	58.3056	88.1565	147.925	96.8653	114.665
ENSG00000133216	192.72	334.059	52.9651	56.0793	848.847	787.798	729.438	481.59
ENSG00000133318	497.746	576.263	665.919	630.74	818.856	931.59	826.303	878.301
ENSG00000133706	1195.14	625.157	680.341	1044.69	1664.98	1233.93	1561.64	1823.89
ENSG00000133794	38.8214	46.0995	58.2606	57.5854	62.7093	79.49	151.615	117.5
ENSG00000133816	1271.4	237.349	541.202	1087.91	5570.22	2268.78	4187.95	4840.33
ENSG00000133872	268.977	248.52	382.777	358.701	470.774	546.959	491.065	482.683
ENSG00000134013	586.48	277.242	231.117	246.39	1912.18	1626.11	1179.23	1030.36
ENSG00000134014	51.2997	53.4503	38.997	29.5533	90.883	95.0791	43.8	125.344
ENSG00000134030	70.7104	149.451	165.636	127.351	423.515	553.481	362.192	301.113
ENSG00000134058	40.2079	50.9181	30.3321	58.3713	93.6095	124.721	76.65	106.225
ENSG00000134107	42.9808	40.6817	52.9623	21.2167	498.948	242.201	483.484	629.176
ENSG00000134152	146.967	107.671	159.373	201.584	206.304	206.442	241.742	184.549
ENSG00000134153	49.9132	68.4233	75.5904	70.5059	180.857	282.061	137.296	99.3562
ENSG00000134198	40.2079	7.31433	38.5236	84.1467	1211.47	1066.42	836.411	763.727
ENSG00000134278	372.963	288.386	154.573	228.201	516.216	382.809	427.05	369.02
ENSG00000134285	18.0242	32.5602	49.5942	42.4638	114.513	105.02	93.4961	93.6988
ENSG00000134333	474.175	317.333	578.777	389.629	1231.47	1968.23	771.553	815.624
ENSG00000134376	2.77296	1.44284	0	2.27683	6.36181	5.7931	12.6346	10.5484
ENSG00000134440	1936.91	1096.73	981.763	1192.44	3768.92	2380.18	2388.78	3118.25
ENSG00000134684	533.794	336.945	459.827	291.091	1030.61	941.235	814.511	847.762
ENSG00000134697	780.587	595.783	649.541	713.163	1156.03	837.044	988.026	824.857
ENSG00000134717	109.532	56.3086	91.96	34.1019	88.1565	163.894	179.411	139.638
ENSG00000134851	414.557	470.388	394.352	509.459	662.537	532.519	580.35	835.537
ENSG00000134871	411.784	214.472	203.2	404.781	2734.67	1241.09	1842.97	2584.42
ENSG00000134901	26.3431	17.8951	20.7021	23.4936	36.3532	31.8831	40.4308	36.3402
ENSG00000134909	5.54591	74.3039	76.5562	75.0646	111.786	81.8057	154.142	126.215
ENSG00000134910	219.064	198.537	202.248	224.393	427.15	296.084	491.907	387.269
ENSG00000134970	164.991	93.17	129.524	113.685	240.84	217.708	184.465	177.759
ENSG00000134986	393.76	287.777	381.336	266.066	774.323	793.49	438.842	547.363
ENSG00000135018	90.1211	154.787	234.005	204.687	201.76	289.19	315.865	326.826
ENSG00000135048	242.634	108.77	108.812	88.7105	668.899	533.781	587.931	585.981
ENSG00000135069	67.9374	84.4402	198.858	109.958	846.121	1455.14	1000.66	917.724
ENSG00000135074	148.353	62.0982	52.9708	93.2439	1016.07	675.371	466.638	346.194
ENSG00000135269	474.175	270.01	169.002	397.275	1503.21	861.972	987.184	1006.45
ENSG00000135316	1035.7	1091.47	1133.92	1295.57	1510.48	1409.47	1602.91	1384.42
ENSG00000135362	9.70535	0.970995	12.5162	0	110.877	74.7874	92.6538	67.8939
ENSG00000135480	30.5025	21.8337	13.4841	15.8974	516.216	948.045	457.373	188.203
ENSG00000135617	12.4783	38.8853	35.1471	40.1566	72.7064	66.9982	37.0615	95.6107
ENSG00000135842	1116.11	646.003	1285.12	764.125	2422.94	1514.74	2191.68	2711.23
ENSG00000135919	748.698	1571.94	653.902	1559.37	12943.6	17944.9	23705.1	36827.8
ENSG00000135930	913.689	987.992	799.767	1194.8	1543.19	1124.11	1176.7	1682.03
ENSG00000136010	1118.89	550.028	371.234	533.033	2117.57	1783.81	2235.48	2806.93
ENSG00000136026	2759.09	2169.86	1867.71	1267.51	4985.84	4699.73	4559.41	5014.17
ENSG00000136045	515.77	501.551	595.606	560.934	841.577	692.238	708.38	867.221
ENSG00000136052	48.5267	33.5767	48.6404	16.6934	136.325	74.7822	115.396	124.329
ENSG00000136068	483.881	90.3663	189.233	92.5085	693.438	590.328	783.346	599.352
ENSG00000136100	241.247	253.475	215.712	231.259	256.29	277.358	352.927	347.949
ENSG00000136152	11.0918	27.7052	14.9262	6.06481	46.3503	36.0365	68.2269	68.8826
ENSG00000136153	5380.92	1701.46	1710.77	3357.82	5839.23	3928.57	6252.45	6903.4
ENSG00000136240	598.958	524.837	811.318	473.05	1008.8	1248.18	1073.1	1140.53
ENSG00000136243	37.4349	26.7342	32.2666	18.1944	41.8062	61.1998	34.5346	50.6994
ENSG00000136367	56.8456	29.1663	40.9272	40.1516	89.9742	92.5021	58.9615	49.7108
ENSG00000136404	1.38648	0	6.74101	7.58101	9.99713	10.6277	25.2692	30.5912
ENSG00000136436	1533.44	919.551	595.115	868.033	1401.42	1755.88	1764.63	1545
ENSG00000136478	102.599	169.452	162.745	227.44	490.768	554.706	338.608	369.969
ENSG00000136522	106.759	111.138	126.162	158.506	215.393	222.836	181.938	207.48
ENSG00000136603	472.789	454.77	233.046	216.016	2218.45	1564.37	2348.35	2401.47
ENSG00000136628	2703.63	1122.14	1747.84	1669.88	4846.79	3402.5	3634.56	4176.55
ENSG00000136643	133.102	151.493	141.564	178.096	228.116	214.807	237.531	192.197
ENSG00000136731	790.292	415.486	452.151	344.193	1088.78	640.57	859.996	1111.34
ENSG00000136758	718.196	476.622	508.926	658.052	981.537	706.531	796.823	1081.28
ENSG00000136770	999.651	600.837	563.837	484.429	1312.35	997.413	967.811	865.296
ENSG00000136802	119.237	302.996	386.169	225.859	621.64	631.373	432.946	351.825
ENSG00000136868	314.73	177.656	182.01	92.4732	399.885	453.388	330.184	261.938
ENSG00000136888	367.417	401.974	539.776	397.205	682.532	1041.7	763.973	780.299
ENSG00000136925	84.5752	92.7255	102.551	111.433	159.954	111.474	134.769	173.805
ENSG00000136986	169.15	99.0779	143.475	92.5035	361.714	255.379	232.477	153.997
ENSG00000137055	124.783	124.85	124.707	134.937	149.957	173.37	171.831	154.894
ENSG00000137124	91.5075	47.1069	56.3331	81.8648	418.971	370.378	325.131	217.976
ENSG00000137154	12702.9	8553.62	10825.1	11135	14383.1	11371.7	15818.5	15384.8
ENSG00000137166	38.8214	92.2446	53.9309	88.6599	232.661	371.5	276.277	108.097
ENSG00000137193	2.77296	7.25971	10.5937	1.5162	14.5413	51.2269	69.0692	45.8999
ENSG00000137266	9.70535	20.3636	24.5555	0	40.8974	38.9331	20.2154	29.6549
ENSG00000137285	0	0	1.926	0	10.906	8.06122	10.95	0
ENSG00000137522	73.4833	64.0584	128.555	74.2889	199.034	152.025	114.554	181.701
ENSG00000137692	141.421	46.5805	93.8952	68.2392	186.31	111.384	165.092	181.636
ENSG00000137710	1936.91	1677.65	1417.07	1792.16	2472.93	2035.33	2204.32	1886.1
ENSG00000137760	62.3915	50.9272	39.0026	35.608	85.43	58.3402	122.135	80.3543
ENSG00000137801	9093.91	4475.49	2849.95	4034.7	11324.9	11893	13468.5	14056.4
ENSG00000137809	119.237	28.6762	97.2583	48.4882	1765.86	1742.64	2449.43	806.857
ENSG00000137876	188.561	322.897	431.912	362.499	549.842	535.138	680.584	567.968
ENSG00000137955	62.3915	49.539	65.4785	53.0368	98.1537	84.3563	126.346	124.146
ENSG00000137996	235.701	152.845	158.419	136.428	275.376	221.909	233.319	267.36
ENSG00000138069	293.933	275.635	392.415	313.859	328.088	563.269	475.061	536.166
ENSG00000138071	1756.67	1706.23	1444.47	1394.14	3071.85	2297.23	2212.74	2192.62
ENSG00000138138	223.223	241.687	249.904	195.58	516.216	387.332	325.973	338.298
ENSG00000138311	5.54591	7.31433	13.4813	14.4115	45.4415	75.033	69.9115	139.52
ENSG00000138600	221.836	257.749	222.441	228.13	375.347	336.427	373.984	442.702
ENSG00000138623	26.3431	15.0277	39.4838	25.7805	446.236	660.104	217.315	196.8
ENSG00000138685	271.75	146.103	227.75	247.197	1160.58	1048.3	961.915	1274.23
ENSG00000138686	98.4399	162.683	127.125	109.942	203.578	210.872	223.211	258.074
ENSG00000138698	148.353	142.274	105.928	203.937	347.173	282.198	309.969	225.532
ENSG00000138767	250.952	182.483	138.672	175.915	269.014	227.346	277.961	347.989
ENSG00000138768	772.268	643.335	628.345	792.208	1293.27	881.62	1072.26	1017.74
ENSG00000138772	2.77296	12.5865	1.44344	1.5162	12.7236	14.4986	9.26538	14.3331
ENSG00000138801	120.624	173.899	133.38	160.748	252.655	148.894	222.369	213.111
ENSG00000138814	1041.24	925.749	1278.36	1072.87	2507.46	1475.56	2155.46	1885.3
ENSG00000139083	386.827	366.275	253.747	341.166	947.91	810.241	654.473	609.808
ENSG00000139116	116.464	48.4952	94.8575	141.012	468.048	297.283	455.688	518.335
ENSG00000139174	852.684	639.35	235.927	452.503	789.774	907.097	921.484	900.491
ENSG00000139211	198.266	145.467	60.1873	64.4462	1021.53	958.166	724.384	1001.76
ENSG00000139218	2232.23	1952.23	1663.13	2105.35	2483.83	2730.71	2315.5	2342.26
ENSG00000139269	72.0968	14.0749	22.6316	0	348.082	611.626	246.796	140.535
ENSG00000139350	109.532	156.276	119.403	154.653	211.757	234.895	179.411	181.636
ENSG00000139372	113.691	109.786	181.533	131.899	388.071	440.545	309.969	232.243
ENSG00000139496	134.488	56.2722	92.4447	87.9549	163.589	124.977	164.25	208.455
ENSG00000139505	105.372	68.9589	91.9614	120.536	176.313	172.578	156.669	195.969
ENSG00000139508	11.0918	35.8813	34.1947	37.1293	79.9771	81.8268	29.4808	91.6299
ENSG00000139514	220.45	67.4705	203.677	130.388	630.728	880.833	796.823	647.033
ENSG00000139620	11.0918	28.6671	25.0373	14.3963	29.9914	49.2572	45.4846	47.8511
ENSG00000139624	102.599	88.3697	96.2974	125.84	224.481	180.043	131.4	130.091
ENSG00000139644	938.646	1467.39	1606.31	1176.63	1846.74	1941.51	1967.63	1664.8
ENSG00000139645	160.831	203.927	166.599	90.9671	189.946	272.949	270.381	228.511
ENSG00000139668	36.0484	93.3066	140.594	153.222	233.569	155.555	275.434	242.883
ENSG00000139921	185.788	191.259	189.71	228.14	218.119	222.255	237.531	236.159
ENSG00000139926	912.302	518.04	490.663	602.683	2097.58	1378.94	1558.27	1731.68
ENSG00000140157	159.445	162.138	161.772	93.2288	182.675	311.026	282.173	191.274
ENSG00000140307	141.421	159.225	116.041	131.899	193.581	201.607	219	168.226
ENSG00000140406	2.77296	54.8476	35.6332	13.6509	88.1565	71.5291	53.9077	95.5584
ENSG00000140416	9093.91	3374.66	2023.73	2823.12	52747.6	39556.6	37416.1	26828.9
ENSG00000140497	231.542	209.227	174.312	221.31	414.427	314.784	313.338	311.648
ENSG00000140521	56.8456	86.8358	125.68	103.812	152.683	138.538	167.619	159.576
ENSG00000140950	90.1211	61.5717	77.0366	57.6005	108.151	137.484	104.446	100.306
ENSG00000141030	69.3239	81.0827	60.6649	48.5033	103.607	131.366	151.615	86.0248
ENSG00000141052	23.5701	2.91299	7.22004	15.1772	168.134	31.5637	156.669	252.273
ENSG00000141068	37.4349	46.1086	35.6261	36.3838	76.3417	123.017	112.027	104.09
ENSG00000141385	184.402	159.888	184.41	200.124	218.119	211.276	336.923	348.938
ENSG00000141448	30.5025	4.37403	15.8892	67.4584	208.122	65.9922	148.246	122.339
ENSG00000141449	0	1.45194	2.89042	0	19.9943	5.15939	32.85	10.5484
ENSG00000141644	51.2997	61.681	68.8522	59.8723	67.2534	111.431	110.342	81.3822
ENSG00000141696	460.311	216.514	189.709	208.42	722.52	352.558	742.915	716.138
ENSG00000142303	45.7538	42.7511	38.5222	43.2497	103.607	167.754	157.511	180.738
ENSG00000142552	19.4107	70.4199	44.7771	63.6603	72.7064	210.371	254.377	351.865
ENSG00000142864	2564.98	2729.82	2191.81	2619.04	3657.13	2732.07	2951.44	3429.32
ENSG00000142920	0	12.6229	8.18587	0.760627	24.5384	44.1083	41.2731	14.3462
ENSG00000143013	887.346	1231.24	924.007	563.946	1814.03	2636.68	1436.98	1458.77
ENSG00000143106	37.4349	67.9697	127.597	77.301	128.145	160.166	119.608	122.483
ENSG00000143179	48.5267	56.7623	84.747	103.832	134.507	195.893	172.673	109.138
ENSG00000143183	716.809	610.701	579.736	550.326	799.771	883.421	619.938	811.604
ENSG00000143196	195.493	228.293	184.894	308.565	337.176	485.11	643.523	740.731
ENSG00000143207	103.986	55.8459	70.2999	37.9202	100.88	91.4644	123.819	162.555
ENSG00000143294	123.397	154.842	103.042	207.674	195.399	200.506	274.592	298.291
ENSG00000143314	73.4833	135.577	174.79	127.346	223.572	164.623	199.627	177.785
ENSG00000143320	20.7972	89.2861	81.3684	75.8303	100.88	98.5671	150.773	182.402
ENSG00000143341	102.599	166.439	49.1258	106.104	553.478	383.231	613.2	809.719
ENSG00000143367	122.01	36.8614	21.1846	56.1247	199.034	99.2906	299.861	145.23
ENSG00000143473	5.54591	0	0	0	53.621	72.0942	69.0692	106.146
ENSG00000143499	23.5701	54.8203	58.2641	56.0944	70.8888	73.1319	89.2846	88.847
ENSG00000143543	162.218	350.557	368.34	277.435	426.241	533.089	485.169	377.604
ENSG00000143552	0	2.40473	0	1.5162	4.54415	2.57706	4.21154	4.78642
ENSG00000143575	170.537	283.358	236.897	208.41	448.053	386.329	456.531	346.908
ENSG00000143633	131.715	88.8961	128.556	172.872	181.766	161.977	197.942	195.058
ENSG00000143641	443.673	379.395	330.779	711.109	878.839	559.488	1039.41	1116.32
ENSG00000143643	13.8648	13.1403	8.18516	17.4591	95.4272	26.0742	40.4308	111.024
ENSG00000143727	97.0535	169.48	194.999	178.962	243.567	303.601	277.961	187.384
ENSG00000143761	718.196	928.897	1308.68	866.613	1296.9	1632.85	1265.99	1210.25
ENSG00000143870	1948	955.259	1143.58	1093.16	3289.97	1607.17	3587.39	3498.91
ENSG00000143878	108.145	145.595	173.336	160.621	342.629	266.118	331.027	273.435
ENSG00000143933	3780.93	1402.44	1516.74	2348.77	5373	3271.14	4506.34	3756.42
ENSG00000143977	47.1402	87.9434	85.7072	66.7533	119.057	136.473	170.988	127.191
ENSG00000144218	33.2755	0	6.25845	7.58101	142.686	73.7656	73.2807	143.344
ENSG00000144233	55.4591	109.814	71.7497	86.3983	171.769	139.356	242.585	175.9
ENSG00000144485	1.38648	6.78786	29.3691	24.2592	26.3561	61.5351	45.4846	32.4901
ENSG00000144591	36.0484	84.9484	158.88	61.4441	202.669	172.253	167.619	209.392
ENSG00000144645	141.421	68.5052	137.232	249.372	493.495	337.909	352.927	399.572
ENSG00000144655	19.4107	12.1511	9.62861	5.29913	68.1623	57.3289	68.2269	35.3254
ENSG00000144668	0	0.480946	0	0	11.8148	18.3378	26.1115	4.78642
ENSG00000144736	38.8214	38.8307	44.3009	8.34669	141.778	78.3388	75.8077	70.7423
ENSG00000144802	49.9132	59.1033	73.6615	77.3162	329.905	175.517	308.284	353.62
ENSG00000144810	1181.28	1581.03	1622.63	1659.44	4844.97	10040.9	7702.06	7385.24
ENSG00000144827	44.3673	41.68	80.8971	78.0314	129.963	83.4982	133.085	93.8164
ENSG00000144867	260.658	187.737	173.323	172.177	446.236	452.184	475.061	394.111
ENSG00000145050	22.1836	71.9265	68.8564	49.2538	77.2506	118.067	190.361	137.687
ENSG00000145194	1.38648	8.25801	23.1113	3.0324	40.8974	25.1263	60.6461	16.2581
ENSG00000145293	18.0242	32.4692	54.4086	26.531	76.3417	53.4792	88.4423	90.8112
ENSG00000145354	62.3915	70.9373	104.493	65.1866	87.2477	104.701	116.238	112.727
ENSG00000145386	40.2079	23.803	17.8138	27.2765	58.1651	259.628	186.15	112.714
ENSG00000145431	378.508	314.938	679.889	632.982	688.893	685.914	988.869	1222.81
ENSG00000145681	0	4.88229	5.77589	24.2693	113.604	239.907	150.773	478.859
ENSG00000145817	830.5	621.574	468.972	445.003	1163.3	846.365	1067.2	762.948
ENSG00000145907	537.953	642.518	655.814	488.247	653.449	755.55	868.419	754.311
ENSG00000146197	9.70535	1.94199	8.66702	6.06986	66.3446	28.6724	24.4269	22.9173
ENSG00000146373	146.967	176.231	133.378	170.57	512.58	316.025	352.084	275.282
ENSG00000146540	474.175	271.27	361.119	311.582	874.295	470.968	472.534	701.765
ENSG00000146574	4.15943	19.3926	13.4841	9.85784	39.0797	46.4398	12.6346	29.6026
ENSG00000146674	164.991	224.373	68.8486	204.606	9531.81	25178.5	11091.5	7363.98
ENSG00000146733	170.537	89.8307	122.782	60.643	280.829	414.227	258.588	290.578
ENSG00000147041	4.15943	1.93289	5.77801	8.34164	105.424	14.5039	110.342	43.988
ENSG00000147100	48.5267	156.684	89.5592	84.1366	259.017	304.737	245.111	177.681
ENSG00000147124	8.31887	7.77707	4.81501	3.03746	22.7208	13.5348	29.4808	37.2635
ENSG00000147162	192.72	133.444	238.82	218.308	330.814	337.814	299.019	448.36
ENSG00000147421	122.01	92.1808	109.791	119.014	210.849	167.892	267.854	228.72
ENSG00000147642	5.54591	12.142	6.74101	0	9.99713	48.3198	35.3769	56.3176
ENSG00000147649	2452.68	3468.65	3310.79	2645.1	4675.93	5041.01	4457.49	4018.27
ENSG00000147650	109.532	95.0665	64.5112	63.6754	296.279	155.262	236.688	246.394
ENSG00000147669	65.1645	94.6311	107.848	98.5228	169.951	200.387	90.1269	155.805
ENSG00000147684	492.2	560.845	635.587	558.043	1013.35	777.809	648.577	875.714
ENSG00000147883	91.5075	123.834	238.348	128.091	632.546	872.249	824.619	572.532
ENSG00000147905	339.687	222.903	380.377	349.522	462.595	383.332	515.492	535.242
ENSG00000148120	80.4157	149.116	113.637	150.834	227.208	251.519	340.292	365.052
ENSG00000148158	164.991	91.3282	88.1122	123.563	476.227	275.885	422.838	376.72
ENSG00000148187	20.7972	28.6762	40.9308	39.3859	42.715	67.9831	62.3307	82.214
ENSG00000148248	329.982	366.927	474.271	247.045	422.606	843.421	650.261	544.828
ENSG00000148296	199.653	166.177	175.753	242.608	296.279	219.459	357.981	253.275
ENSG00000148335	110.918	73.7319	130.006	91.758	167.225	349.548	209.735	221.8
ENSG00000148411	166.377	262.513	230.634	216.842	266.287	282.306	407.677	466.517
ENSG00000148484	902.597	811.326	576.365	790.022	1995.79	1484.01	1262.62	1397.86
ENSG00000148572	108.145	126.692	165.157	155.449	224.481	356.455	362.192	385.291
ENSG00000148843	332.755	273.702	276.859	365.44	468.048	406.969	394.2	340.471
ENSG00000148848	183.015	107.463	174.31	103.112	1571.37	966.433	2016.48	1760.05
ENSG00000149084	445.059	363.978	569.627	498.201	782.503	568.13	558.45	640.7
ENSG00000149100	232.928	308.959	326.455	395.643	413.518	424.277	438	409.145
ENSG00000149187	504.678	576.254	577.321	445.688	564.384	735.995	879.369	775.952
ENSG00000149257	275.909	525.491	548.92	381.378	2121.21	1939.37	2659.16	2327.73
ENSG00000149380	13.8648	5.81687	8.6649	4.55366	19.0854	20.59	35.3769	37.2373
ENSG00000149428	485.267	253.421	309.117	288.839	1232.37	886.093	1346.01	1324.81
ENSG00000149591	5146.61	2096.92	2743.15	3952.04	23560.5	22506	12427.4	9967.7
ENSG00000149596	19.4107	6.78786	10.1119	5.30923	189.946	37.671	111.185	54.5233
ENSG00000150093	7327.54	2885.18	3925.22	5037.22	12352.8	5670.27	10170.9	11808.3
ENSG00000150527	23.5701	23.3221	26.9655	44.7254	56.3475	72.7966	70.7538	32.5163
ENSG00000150687	332.755	209.598	692.412	447.199	1176.94	740.307	2117.56	1332.63
ENSG00000150753	784.746	509.073	535.898	584.438	1307.81	1068.71	918.115	989.521
ENSG00000150756	29.116	16.9697	29.8531	31.8402	89.9742	41.2435	57.2769	46.784
ENSG00000150776	450.605	472.476	550.379	665.704	810.677	788.635	727.754	662.433
ENSG00000150961	555.978	476.278	573.5	490.509	935.186	819.813	923.169	1044.82
ENSG00000150995	237.088	158.154	118.441	134.191	201.76	247.627	256.061	271.523
ENSG00000151012	550.432	235.453	253.268	86.4185	963.36	653.41	767.342	778.086
ENSG00000151135	856.843	669.787	679.392	737.731	1193.29	1021.84	1066.36	1052.56
ENSG00000151229	15.2513	18.939	13.9674	6.07491	59.9828	34.7955	77.4923	82.1486
ENSG00000151327	482.494	418.934	468.478	588.921	1349.61	789.852	998.976	1260.29
ENSG00000151414	309.185	190.696	159.375	219.819	1078.78	749.556	1315.68	1437.59
ENSG00000151553	195.493	176.639	183.452	184.231	215.393	249.267	330.184	334.657
ENSG00000151779	471.402	413.899	444.435	391.195	666.173	552.62	660.369	632.856
ENSG00000152242	31.889	28.1498	33.7058	34.8777	63.6181	47.9581	36.2192	41.1266
ENSG00000152377	1882.84	1358.56	655.787	404.161	5004.93	4583.84	6282.77	6188.3
ENSG00000152413	122.01	86.364	119.421	108.456	645.269	865.078	411.046	453.329
ENSG00000152422	62.3915	58.2324	62.1168	114.521	505.31	160.72	302.388	308.761
ENSG00000152601	1166.03	878.651	1063.13	1077.26	1989.43	1736.51	1645.03	1678.95
ENSG00000152620	22.1836	87.8705	94.8575	58.3814	165.407	166.518	128.031	182.676
ENSG00000152661	564.296	234.963	455.003	341.216	545.298	1024.01	838.938	1117.9
ENSG00000152684	48.5267	63.1784	95.8212	37.9253	75.4329	131.01	138.981	103.272
ENSG00000152795	1353.2	1158.31	1253.38	1518.23	1523.2	1514.99	1749.47	1895.86
ENSG00000152944	18.0242	31.6347	31.2951	56.1298	90.883	70.5443	42.9577	96.5732
ENSG00000152952	536.567	179.053	308.14	392.717	1991.25	1164.34	1693.88	2121.04
ENSG00000153037	29.116	27.1788	50.0733	42.4537	49.0768	78.9197	69.9115	78.3901
ENSG00000153214	364.644	355.375	212.828	244.104	891.563	771.435	442.211	427.315
ENSG00000153560	353.552	288.059	240.267	293.347	431.694	338.03	398.411	423.491
ENSG00000153561	20.7972	39.8108	13.4841	18.1793	35.4444	70.539	106.131	69.819
ENSG00000153879	74.8698	57.1704	125.662	109.182	391.706	329.459	315.023	449.4
ENSG00000154001	1048.18	887.863	907.156	986.489	1138.76	1074.65	1217.13	1267.1
ENSG00000154059	289.774	221.323	356.814	222.076	394.432	357.498	323.446	397.595
ENSG00000154096	3444.01	2955.53	3319.94	3073.43	6497.23	4614.84	3837.55	5358.45
ENSG00000154277	1124.43	1750.86	1684.74	1165.14	2539.27	3526.26	2098.19	2791.09
ENSG00000154556	0	0	2.88689	2.27683	16.3589	4.8399	26.9538	48.7613
ENSG00000154945	108.145	112.182	84.2687	62.2199	162.681	125.264	187.835	186.461
ENSG00000155090	44.3673	67.0715	50.0775	73.5333	207.213	271.837	405.992	309.71
ENSG00000155115	162.218	214	195.966	226.644	330.814	309.674	384.092	459.805
ENSG00000155158	131.715	166.975	141.075	103.092	210.849	191.922	297.334	229.33
ENSG00000155189	151.126	64.6031	111.71	103.862	175.404	124.636	182.781	241.882
ENSG00000155304	155.286	39.3026	90.0297	100.034	599.828	285.739	367.246	268.649
ENSG00000155330	235.701	63.5774	121.814	119.014	398.068	322.132	267.011	304.053
ENSG00000155380	367.417	249.745	347.631	347.236	896.107	1003.11	686.48	708.228
ENSG00000155660	594.799	223.265	301.885	157.589	810.677	452.387	765.657	803.944
ENSG00000155850	274.523	268.004	300.444	191.711	471.683	446.631	347.873	342.292
ENSG00000155959	123.397	91.6635	122.782	129.592	181.766	195.122	133.085	239.983
ENSG00000155961	12.4783	6.31602	17.8131	6.06986	43.6239	18.6942	29.4808	31.5668
ENSG00000155974	0	0	0	2.27178	10.906	3.84974	14.3192	3.81083
ENSG00000156026	65.1645	92.7346	75.1149	89.4812	117.239	126.68	133.927	126.124
ENSG00000156110	135.875	90.3208	99.6774	178.952	192.672	185.543	197.942	306.888
ENSG00000156136	1.38648	0.980098	3.85271	5.29913	10.906	8.06122	15.1615	14.3593
ENSG00000156453	2.77296	0	8.18304	9.08711	43.6239	6.76741	62.3307	51.5574
ENSG00000156639	170.537	122.672	107.381	88.7054	199.034	276.07	282.173	261.951
ENSG00000156687	0	0	0	0.760627	1.81766	5.81422	5.05384	12.3819
ENSG00000156875	24.9566	59.739	90.5215	86.4084	119.966	94.3556	186.992	211.277
ENSG00000157077	280.069	242.14	187.78	122.817	331.723	479.008	384.934	378.71
ENSG00000157168	90.1211	14.1113	11.5546	62.1845	262.652	175.517	190.361	418.626
ENSG00000157193	16.6377	35.9359	51.9986	31.8655	47.2592	51.924	56.4346	56.383
ENSG00000157483	284.228	258.811	73.1839	153.106	363.532	332.638	333.554	350.863
ENSG00000157514	20.7972	197.629	148.776	67.4584	142.686	401.147	486.011	262.952
ENSG00000157578	1.38648	3.40304	13.4806	3.78798	15.4501	23.1882	32.85	14.3331
ENSG00000157693	44.3673	36.4806	37.0752	18.9551	65.4358	166.812	145.719	139.52
ENSG00000158079	26.3431	95.1393	37.0738	47.0427	113.604	90.5217	117.081	172.115
ENSG00000158186	382.668	244.183	193.085	204.672	1158.76	820.064	668.792	585.929
ENSG00000158402	0	0.961892	0.481854	0	0	5.46304	10.95	9.59898
ENSG00000158615	287.001	112.036	134.329	147.102	239.931	292.306	411.046	301.244
ENSG00000158985	98.4399	85.8375	100.153	155.337	196.307	135.95	186.992	225.571
ENSG00000159210	117.851	235.897	219.089	209.251	262.652	295.157	282.173	265.435
ENSG00000159216	456.151	634.379	448.268	379.035	696.164	682.431	862.523	1116.75
ENSG00000159363	16.6377	73.823	26.9619	38.6909	107.242	141.062	205.523	150.108
ENSG00000159479	171.923	176.149	238.348	140.231	472.592	374.856	241.742	368.123
ENSG00000159592	325.822	226.124	219.088	230.483	468.956	341.827	465.796	374.743
ENSG00000160094	69.3239	150.042	109.308	104.638	168.134	142.739	165.092	165.469
ENSG00000160161	0	6.80607	3.85201	0	21.8119	69.2452	32.0077	43.9618
ENSG00000160208	259.271	150.931	164.673	165.241	298.096	219.588	305.758	298.239
ENSG00000161203	2101.9	1531.87	1744.96	1470.48	2589.26	2892.14	2131.04	2464.14
ENSG00000161638	726.514	468.655	708.745	290.36	1180.57	1283.53	936.646	721.055
ENSG00000161939	5.54591	4.36493	2.88971	5.31429	9.0883	13.1942	6.73846	21.0184
ENSG00000162222	51.2997	43.2321	65.487	56.0793	72.7064	78.2438	73.2807	85.0362
ENSG00000162298	15.2513	17.0243	29.8594	38.6253	27.2649	64.7037	91.8115	62.1189
ENSG00000162368	227.382	159.779	166.117	210.732	523.486	336.306	410.204	412.89
ENSG00000162377	74.8698	91.7454	63.0791	52.3418	101.789	84.3299	132.242	102.309
ENSG00000162385	101.213	177.765	107.848	117.468	172.678	161.018	174.358	178.879
ENSG00000162591	27.7296	5.84418	8.66772	14.3963	125.419	152.057	190.361	149.185
ENSG00000162616	242.634	193.119	173.343	229.717	647.996	252.478	472.534	416.584
ENSG00000162642	194.107	177.719	146.857	199.358	316.273	330.959	318.392	210.21
ENSG00000162687	42.9808	18.4398	37.0745	31.8655	104.515	40.8764	139.823	128.88
ENSG00000162702	364.644	532.641	538.329	470.033	903.377	748.965	644.365	561.761
ENSG00000162849	90.1211	110.684	61.1453	38.6657	663.446	338.925	647.734	637.839
ENSG00000162972	9.70535	12.1329	27.4494	12.1145	42.715	31.862	54.75	21.9025
ENSG00000163110	507.451	188.482	223.419	609.549	1349.61	541.998	900.427	1138.39
ENSG00000163156	85.9616	92.199	150.235	126.621	221.755	179.388	154.142	243.676
ENSG00000163171	1889.77	472.184	471.871	989.304	3962.5	2470.73	2589.25	1450.45
ENSG00000163291	16.6377	15.9987	20.2237	17.4237	16.3589	45.7005	42.1154	35.3515
ENSG00000163348	30.5025	57.3342	65.482	23.5138	98.1537	64.9915	141.508	116.603
ENSG00000163359	8546.25	11006.1	3528.42	5249.22	16142.6	11766.3	18075.9	21872.3
ENSG00000163430	2201.73	2198.18	1365.03	1491.13	5244.86	6699.88	4377.47	4685.62
ENSG00000163453	341.074	334.503	454.048	515.458	3651.68	1731.96	5015.1	6340.88
ENSG00000163527	737.606	740.888	730.428	727.828	952.454	844.057	928.223	1092.69
ENSG00000163602	499.132	655.112	370.285	633.017	1438.68	1039.6	912.219	886.079
ENSG00000163605	359.098	388.054	370.759	340.44	610.734	569.664	520.546	440.62
ENSG00000163637	149.74	131.511	71.744	72.7777	244.475	117.335	214.788	203.643
ENSG00000163697	305.025	261.07	156.007	159.247	1126.04	393.162	840.623	900.7
ENSG00000163738	12.4783	13.5302	39.4887	20.4864	66.3446	32.229	43.8	66.8399
ENSG00000163902	447.832	411.974	406.395	282.784	882.474	616.006	471.692	638.488
ENSG00000164024	246.793	203.175	238.822	172.061	490.768	322.655	339.45	243.833
ENSG00000164031	514.383	431.457	390.498	442.797	635.272	538.161	550.869	521.767
ENSG00000164066	126.169	70.91	85.7079	100.029	428.968	231.919	303.231	218.951
ENSG00000164106	24.9566	0	23.596	14.4115	342.629	25.1316	615.727	806.74
ENSG00000164111	1809.35	1798.11	1701.16	1904.09	4985.84	8747.74	3984.11	4258.4
ENSG00000164151	651.645	481.559	430.466	546.548	1024.25	1283.09	1028.46	760.06
ENSG00000164163	196.88	152.346	178.638	244.124	463.503	353.286	469.165	455.045
ENSG00000164176	298.093	262.014	300.936	763.461	1332.35	770.046	1488.36	2426.73
ENSG00000164182	249.566	231.541	187.783	269.884	588.922	595.347	690.692	495.117
ENSG00000164187	80.4157	75.7467	73.1811	83.4366	298.096	124.354	134.769	171.035
ENSG00000164211	62.3915	148.072	194.531	163.72	289.917	215.52	256.061	235.236
ENSG00000164219	20.7972	31.5528	20.7021	14.4166	51.8033	44.7737	54.75	30.6435
ENSG00000164244	494.973	395.04	598.983	395.774	845.212	727.628	833.884	984.773
ENSG00000164253	235.701	182.021	113.153	204.677	380.8	329.182	250.165	295.403
ENSG00000164284	44.3673	37.3424	62.5923	42.4335	106.333	182.184	126.346	92.7624
ENSG00000164294	680.761	645.484	599.944	664.092	914.283	921.467	1105.95	1112.7
ENSG00000164300	34.6619	52.9329	23.596	36.399	101.789	45.6899	96.023	91.813
ENSG00000164430	8.31887	18.4398	5.29757	15.9075	37.262	15.4307	36.2192	42.9732
ENSG00000164465	512.997	1246.74	753.524	445.758	1561.37	1257.98	2314.66	2673.6
ENSG00000164574	313.344	647.146	323.572	351.784	1027.89	1123.01	789.242	1027.33
ENSG00000164587	5923.03	5647.45	6095.83	5344.52	8917.44	7422.66	8581.43	10215.4
ENSG00000164597	81.8022	68.3687	117.967	99.339	177.222	120.76	150.773	188.242
ENSG00000164692	12456.1	12370	10330.6	11459.6	31457.3	42589.4	44404.8	45616.4
ENSG00000164741	2031.19	1211.93	880.208	1203.17	2624.7	3324.14	2510.92	2394.73
ENSG00000164743	16.6377	20.8263	33.7044	10.6235	39.9885	41.8296	50.5384	27.7037
ENSG00000164889	103.986	163.554	135.296	71.2716	319.908	313.374	189.519	168.121
ENSG00000164924	881.8	779.21	847.905	761.174	937.004	1045.12	992.238	891.114
ENSG00000164932	244.02	102.88	79.9214	233.515	614.369	409.699	581.192	959.735
ENSG00000164933	198.266	143.735	161.786	93.2641	349.9	421.28	230.792	281.083
ENSG00000165006	185.788	127.228	155.52	141.047	280.829	170.709	287.227	207.44
ENSG00000165055	123.397	84.0321	78.9746	139.44	231.752	121.776	185.308	264.89
ENSG00000165072	124.783	243.838	138.187	165.216	421.697	462.362	370.615	250.492
ENSG00000165084	23.5701	41.2719	9.14817	21.9925	73.6153	51.8184	78.3346	41.9976
ENSG00000165169	116.464	115.993	159.37	140.982	518.033	170.107	314.181	386.058
ENSG00000165185	9.70535	22.3966	6.25775	21.2167	25.4472	29.9504	53.0654	43.0647
ENSG00000165617	42.9808	55.9187	33.2289	17.4439	73.6153	151.706	163.408	231.346
ENSG00000165669	281.455	306.935	343.315	342.677	364.441	368.242	466.638	474.151
ENSG00000165678	837.433	695.324	557.568	511.716	1218.74	914.945	1004.03	987.413
ENSG00000165732	1633.27	1011.08	1169.58	1001.48	2516.55	2485.65	1971.84	2340.41
ENSG00000165801	207.972	420.758	275.906	414.744	512.58	520.79	543.288	684.427
ENSG00000165832	45.7538	70.8189	76.087	88.7307	161.772	118.875	101.919	147.22
ENSG00000165996	58.2321	85.9103	72.7042	127.391	275.376	230.876	177.727	86.9089
ENSG00000165997	54.0726	41.3174	52.0063	37.8848	145.413	76.9658	128.873	198.09
ENSG00000166002	15.2513	2.42294	5.29616	3.0223	64.5269	78.5791	58.9615	25.8179
ENSG00000166012	607.277	538.148	669.296	746.707	877.021	986.133	910.534	917.96
ENSG00000166123	163.604	60.6007	68.3703	74.999	222.663	287.719	508.754	345.841
ENSG00000166130	712.65	638.534	666.371	632.946	1219.65	1626.63	844.834	847.139
ENSG00000166147	4677.98	5340.69	1598.55	3243.11	12356.5	11771.5	16686.1	25452.3
ENSG00000166224	151.126	99.9943	82.8132	76.5505	302.64	240.231	207.208	259.063
ENSG00000166391	0	4.89139	2.40927	0	12.7236	2.89655	16.8461	22.8781
ENSG00000166455	0	3.86578	2.40856	0	6.36181	3.86558	14.3192	15.2956
ENSG00000166579	245.407	135.577	88.604	130.363	348.082	257.653	384.092	383.785
ENSG00000166598	11097.4	4474.47	2678.59	3188.86	16576.2	6679.52	12626.2	14097.4
ENSG00000166716	37.4349	53.4321	39.9663	17.4186	88.1565	34.8114	85.9153	105.236
ENSG00000166741	1970.19	732.838	1980.87	920.289	3705.3	3470.43	2877.32	2431.74
ENSG00000166747	196.88	260.544	292.288	247.126	285.373	341.653	352.084	395.696
ENSG00000166794	1551.47	561.842	691.923	610.239	2462.93	1215.1	1712.41	1849.15
ENSG00000166848	1082.84	933.199	835.891	807.325	1090.6	1181.45	1077.31	1096.47
ENSG00000166971	4.15943	21.8611	16.8522	17.4338	48.168	44.1189	65.7	62.1712
ENSG00000166986	463.084	303.976	410.709	388.873	1346.89	1421.8	1426.03	1230.43
ENSG00000167004	1127.21	1422.13	799.779	1147.78	2325.7	1321.97	3088.74	2965.89
ENSG00000167106	29.116	111.61	113.152	52.2963	126.327	187.837	160.881	121.429
ENSG00000167110	2186.48	2407.9	2192.26	2380.42	2986.42	2510.9	3009.56	3308.09
ENSG00000167114	22.1836	33.4857	26.9626	23.4835	68.1623	87.9816	56.4346	26.7804
ENSG00000167394	67.9374	58.6769	34.1834	63.6956	74.5241	96.9327	113.711	81.2776
ENSG00000167522	4493.57	3774.98	3338.74	4561	5353.01	6319.75	7355.87	6506.29
ENSG00000167543	23.5701	78.5505	83.3	53.057	98.1537	120.142	128.031	93.7903
ENSG00000167566	55.4591	125.477	57.7872	52.3418	138.142	154.346	108.658	125.187
ENSG00000167601	958.056	763.12	908.089	888.535	1098.78	1126.31	1129.53	1029.42
ENSG00000167699	133.102	118.008	138.189	134.932	178.131	165	153.3	157.743
ENSG00000167977	30.5025	33.0229	46.7038	34.1474	59.9828	104.659	74.123	66.0081
ENSG00000168003	122.01	245.735	349.08	99.2936	573.472	783.808	608.146	483.18
ENSG00000168014	34.6619	35.945	49.5985	5.30418	105.424	161.449	50.5384	67.8678
ENSG00000168092	361.871	462.148	489.673	388.107	611.643	687.628	534.865	631.972
ENSG00000168209	84.5752	94.5036	183.444	117.523	201.76	436.077	376.511	412.085
ENSG00000168246	101.213	167.237	119.404	174.404	175.404	235.262	189.519	284.842
ENSG00000168256	159.445	118.516	156.007	127.412	256.29	271.119	206.365	153.035
ENSG00000168268	183.015	252.459	198.377	145.495	375.347	323.964	391.673	386.071
ENSG00000168282	9.70535	23.3039	51.5195	80.3991	96.336	98.5566	83.3884	80.289
ENSG00000168288	191.334	195.669	233.046	162.989	279.92	249.214	234.161	242.87
ENSG00000168291	145.58	124.324	103.045	189.545	176.313	289.589	238.373	231.189
ENSG00000168374	192.72	279.574	511.84	335.862	683.44	1418.37	934.961	729.325
ENSG00000168385	1557.01	1418.9	1364.59	1564.07	1813.12	1557.04	1787.38	1780.91
ENSG00000168476	66.5509	112.59	84.256	59.1521	213.575	215.828	245.111	92.7232
ENSG00000168487	406.238	563.604	474.275	423.116	917.919	660.585	572.769	602.017
ENSG00000168542	5690.11	4179.57	3027.64	3177.92	13797.9	10027.6	14768.2	14098.7
ENSG00000168710	598.958	808.839	746.806	740.667	2521.1	2972.43	2249.8	1860.41
ENSG00000168818	123.397	89.3043	73.1903	83.3558	136.325	114.344	122.977	132.822
ENSG00000168827	178.856	108.733	116.522	181.954	203.578	180.048	272.908	346.765
ENSG00000168894	317.503	302.85	327.894	185.783	460.777	538.137	387.461	435.028
ENSG00000168994	203.812	83.5238	74.1512	65.1866	276.284	301.798	320.919	224.805
ENSG00000169045	794.452	691.456	880.621	907.338	1123.31	864.597	1181.76	1155.99
ENSG00000169139	488.04	455.605	337.034	353.225	585.287	571.988	549.184	612.618
ENSG00000169230	178.856	332.171	370.271	224.428	451.689	483.396	439.684	468.52
ENSG00000169288	112.305	91.7909	132.417	100.82	189.037	156.002	202.996	268.571
ENSG00000169359	94.2805	124.306	141.56	140.976	245.384	255.857	267.011	299.293
ENSG00000169379	191.334	184.961	185.856	281.998	293.552	296.137	326.815	261.014
ENSG00000169432	2168.45	1691.71	768.454	1543.48	7479.67	3997.49	3385.23	3052.03
ENSG00000169439	339.687	110.121	111.223	218.272	499.857	330.853	335.238	429.044
ENSG00000169504	1193.76	810.1	975.505	1528.32	2315.7	1939.61	1971	1828.82
ENSG00000169583	23.5701	5.32682	43.8177	25.03	99.9713	95.3564	51.3807	43.9749
ENSG00000169592	156.672	345.139	233.039	305.497	399.885	383.802	316.708	494.273
ENSG00000169756	468.63	487.893	304.311	360.836	1372.33	1432.85	2207.69	1271.3
ENSG00000169762	108.145	71.8355	35.6367	40.9678	209.94	130.78	155.827	213.176
ENSG00000169857	178.856	201.313	198.857	293.418	926.098	402.158	484.327	478.054
ENSG00000169967	655.804	486.596	460.778	545.808	1050.61	624.54	922.327	1110.13
ENSG00000169981	18.0242	52.9875	29.3726	34.1019	69.0711	35.7487	101.077	88.847
ENSG00000170027	970.535	681.012	687.578	620.791	1203.29	1312.64	857.469	1064.14
ENSG00000170037	40.2079	49.5026	41.8924	83.4113	74.5241	97.503	101.077	162.464
ENSG00000170153	70.7104	40.31	35.6282	114.506	230.843	91.129	165.935	174.82
ENSG00000170185	34.6619	50.5282	35.6311	46.2315	82.7036	69.0577	96.8653	85.0623
ENSG00000170348	671.055	624.232	770.885	506.508	830.671	1159.35	1051.2	824.483
ENSG00000170390	83.1887	56.7896	45.7458	125.104	318.091	257.93	117.923	155.87
ENSG00000170396	140.034	73.2419	95.8191	63.6805	159.045	227.457	181.938	108.097
ENSG00000170485	13.8648	38.2496	20.7091	67.4685	211.757	291.83	219	209.418
ENSG00000170537	0	5.84418	4.33386	15.9429	61.8005	6.75685	53.9077	72.5758
ENSG00000170558	339.687	605.774	299.005	456.422	5190.33	3356.32	3321.22	3962.05
ENSG00000170584	16.6377	12.6594	38.0439	27.2714	44.5327	46.6854	69.0692	60.1546
ENSG00000170881	31.889	62.171	85.7149	59.1218	67.2534	97.5347	126.346	120.322
ENSG00000171067	112.305	124.378	182.485	102.366	229.025	302.091	193.731	231.386
ENSG00000171202	54.0726	67.9424	81.3733	47.0225	63.6181	103.088	110.342	108.15
ENSG00000171223	77.6428	257.849	300.928	200.879	284.464	552.287	478.431	316.565
ENSG00000171316	6.93239	3.89308	11.0721	9.85784	31.8091	20.627	56.4346	15.2956
ENSG00000171365	41.5943	47.0978	34.1883	27.2714	103.607	60.5714	44.6423	71.6394
ENSG00000171469	113.691	95.112	96.7771	151.595	177.222	143.362	179.411	152.124
ENSG00000171604	289.774	356.936	717.416	864.255	1495.03	1501.4	1425.18	1836.53
ENSG00000171617	142.807	27.6324	127.602	86.4185	1023.34	853.901	946.753	793.5
ENSG00000171621	73.4833	43.1774	82.3349	62.8845	235.387	245.8	224.054	259.115
ENSG00000171793	74.8698	31.5801	29.8538	72.7373	714.341	291.659	263.642	320.036
ENSG00000171812	36.0484	15.9805	22.6302	31.0948	110.877	104.669	90.1269	97.4442
ENSG00000171862	307.798	347.434	465.138	366.982	466.23	469.381	462.427	562.972
ENSG00000171865	177.469	173.291	130.486	147.031	238.114	265.453	330.184	310.62
ENSG00000171889	0	0.490049	0	0.760627	9.99713	2.25228	10.1077	19.1849
ENSG00000171960	11.0918	20.3636	27.4473	24.9895	30.9002	28.4057	32.85	32.464
ENSG00000172115	471.402	291.997	213.79	314.609	1216.92	590.603	797.665	1123.33
ENSG00000172201	11.0918	12.5592	6.25845	9.86289	59.9828	97.5928	50.5384	49.7761
ENSG00000172260	146.967	329.938	121.817	307.023	368.076	502.558	348.715	431.984
ENSG00000172432	33.2755	4.38313	13.4834	13.6509	102.698	31.2758	73.2807	62.1319
ENSG00000172732	51.2997	27.6415	44.7821	21.9774	68.1623	128.581	89.2846	52.533
ENSG00000172809	3028.07	4620.86	4651.2	4973.26	5994.64	6324.91	5796.76	5373.69
ENSG00000172985	277.296	288.069	370.28	344.117	440.783	634.307	521.388	730.144
ENSG00000172986	189.947	139.751	92.9385	78.0516	558.931	519.884	929.065	894.781
ENSG00000173457	176.083	227.956	465.605	306.293	647.087	838	482.642	618.654
ENSG00000173486	235.701	296.172	397.226	213.019	413.518	501.227	568.557	582.976
ENSG00000173530	285.614	169.062	184.409	199.424	375.347	486.895	432.104	382.26
ENSG00000173540	88.7346	37.8597	76.0708	42.4385	81.7947	106.245	107.815	100.384
ENSG00000173546	91.5075	71.7899	92.4489	62.1794	83.6124	193.232	130.558	191.274
ENSG00000173674	275.909	352.798	337.049	361.561	721.611	661.48	596.354	507.447
ENSG00000173698	0	3.38483	0	0	8.17947	2.25228	10.1077	3.81083
ENSG00000173846	23.5701	54.3484	36.5898	58.3864	71.7976	100.925	67.3846	104.234
ENSG00000173852	55.4591	113.116	112.189	71.2514	144.504	121.206	174.358	151.994
ENSG00000173905	2745.23	2103.49	1804.66	2495.66	4057.93	2806.53	3687.62	4227.37
ENSG00000174010	4.15943	6.80607	10.593	2.27683	17.2678	10.6436	38.7461	20.9923
ENSG00000174099	1139.68	569.122	427.098	661.009	2185.74	1428.66	1880.87	1521.73
ENSG00000174109	0	3.39393	4.33174	5.30923	7.27064	10.9736	7.58077	15.3087
ENSG00000174444	1170.19	1916.62	1285.14	1685.32	1930.36	2016.59	2371.1	2218.78
ENSG00000174527	0	0.980098	0	0.755575	3.63532	2.25756	2.52692	7.64781
ENSG00000174695	356.325	287.469	358.238	322.941	535.301	568.941	505.384	641.689
ENSG00000174749	4.15943	3.38483	3.8506	20.4662	48.168	41.5841	69.9115	60.2592
ENSG00000174851	142.807	290.681	285.054	271.42	439.874	600.805	578.665	493.205
ENSG00000174917	59.6185	168.019	157.456	141.737	232.661	233.517	215.631	166.366
ENSG00000174939	1.38648	5.33592	13.9632	15.1469	28.1737	22.2086	20.2154	43.0516
ENSG00000175183	103.986	126.22	46.2255	77.3263	256.29	241.977	166.777	214.073
ENSG00000175197	293.933	175.151	230.644	102.336	378.073	390.242	283.858	306.888
ENSG00000175414	110.918	164.007	116.52	241.096	313.546	213.64	312.496	334.448
ENSG00000175470	45.7538	128.58	142.045	137.229	212.666	186.67	219	191.143
ENSG00000175595	131.715	164.035	170.449	153.086	180.857	217.84	172.673	228.485
ENSG00000175906	76.2563	53.4685	101.596	103.888	209.94	255.118	221.527	121.298
ENSG00000176014	1698.44	1509.89	1018.86	1103.87	2943.7	2698.95	1699.78	1693.05
ENSG00000176170	0	50.9636	20.7035	3.79808	243.567	273.477	152.458	117.814
ENSG00000176407	327.209	413.136	314.416	208.44	557.113	465.328	423.681	417.847
ENSG00000176624	51.2997	63.5319	47.1913	65.9573	191.763	106.209	101.077	86.0902
ENSG00000176871	116.464	155.205	185.375	215.291	266.287	232.112	256.904	223.633
ENSG00000176903	0	8.72986	18.781	31.0847	88.1565	46.3923	52.2231	37.2896
ENSG00000176915	519.929	428.435	356.8	465.479	1272.36	927.616	1047.83	1063.2
ENSG00000177150	112.305	139.842	155.048	132.635	290.826	245.396	266.169	171.048
ENSG00000177283	5.54591	5.37234	3.85201	6.05976	313.546	599.905	827.988	459.792
ENSG00000177410	303.639	451.431	644.726	463.197	692.529	1188.06	1044.46	838.071
ENSG00000177425	392.373	127.155	136.264	316.196	3264.52	2050.8	2047.65	2029.77
ENSG00000177469	12253.7	7671.02	4480.36	8226.85	19646.2	11739.7	13614.2	14834.2
ENSG00000177479	515.77	429.515	432.378	396.515	532.575	621.923	543.288	579.518
ENSG00000177674	38.8214	91.6817	108.329	60.6784	128.145	152.973	136.454	113.715
ENSG00000177885	632.234	525.908	406.872	627.073	808.859	688.948	740.388	971.494
ENSG00000177943	11.0918	7.79527	5.29616	0	32.7179	43.7571	28.6384	42.9601
ENSG00000178033	58.2321	109.722	62.5987	84.1669	130.872	120.844	124.661	112.858
ENSG00000178607	16.6377	16.026	40.4433	25.7653	85.43	143.943	52.2231	98.4721
ENSG00000178694	30.5025	25.7541	29.3726	15.1822	34.5356	36.393	48.0115	40.0987
ENSG00000178977	34.6619	58.3325	32.2609	69.7453	192.672	90.1758	165.092	88.9908
ENSG00000179091	94.2805	85.3657	133.862	87.9195	132.689	183.689	166.777	154.868
ENSG00000179454	55.4591	48.5498	48.6355	37.9152	102.698	124.993	96.023	133.928
ENSG00000179460	0	1.47015	0.481854	0	5.45298	0.969036	6.73846	5.762
ENSG00000179562	187.175	129.651	166.108	121.281	199.943	198.103	227.423	174.924
ENSG00000179772	0	0	0	3.77787	61.8005	68.6537	145.719	227.549
ENSG00000179918	185.788	185.034	230.643	181.158	289.917	342.308	283.858	210.249
ENSG00000180138	0	0	0.481148	0	1.81766	1.28325	1.68461	0.94944
ENSG00000180182	164.991	189.262	100.637	169.054	303.549	229.625	313.338	450.324
ENSG00000180389	49.9132	36.8432	44.7835	34.0615	52.7122	62.7814	58.9615	67.036
ENSG00000180611	8.31887	28.168	22.6323	21.2218	86.3389	70.869	61.4884	49.6716
ENSG00000180667	26.3431	30.5727	25.0381	27.2967	52.7122	53.7459	35.3769	31.593
ENSG00000180776	44.3673	108.688	69.3284	75.0343	104.515	122.687	99.3923	126.11
ENSG00000181788	48.5267	59.258	50.0775	65.9573	138.142	158.782	177.727	150.186
ENSG00000181826	80.4157	139.842	31.2972	105.368	577.107	163.978	316.708	349.757
ENSG00000181852	288.387	186.912	187.788	240.25	362.623	353.004	402.623	395.67
ENSG00000181904	231.542	237.149	347.632	288.783	403.521	412.947	400.096	363.206
ENSG00000181915	29.116	70.91	73.6686	75.0646	188.128	211.569	196.258	197.894
ENSG00000181924	62.3915	64.0857	109.303	43.9699	79.9771	143.011	115.396	153.984
ENSG00000182010	84.5752	175.896	43.3309	71.211	537.119	486.015	823.777	601.899
ENSG00000182158	544.886	413.517	697.685	1066.63	1105.14	1425.29	1778.11	2130.22
ENSG00000182199	135.875	186.912	271.552	99.2936	439.874	461.66	356.296	485.466
ENSG00000182379	2.77296	26.1896	7.22216	0	71.7976	159.426	121.292	77.4276
ENSG00000182492	3001.72	1557.48	2772.96	2138.62	6728.07	7602.17	10819.4	9582.44
ENSG00000182541	106.759	133.979	91.0097	78.8577	328.997	291.522	200.469	283.1
ENSG00000182584	0	0	0.481148	0	17.2678	14.1738	0.842307	24.8554
ENSG00000182667	354.938	147.028	581.656	629.254	1631.35	682.946	2843.63	2836.94
ENSG00000182718	1655.45	2503.53	2563.03	2397.71	4615.95	6033.85	4805.36	4696.63
ENSG00000182831	99.8264	127.745	117.962	75.8303	136.325	208.842	272.908	151.981
ENSG00000182890	1.38648	0.980098	0	1.51115	17.2678	4.52041	4.21154	13.3706
ENSG00000182934	349.392	237.776	312.022	348.641	490.768	406.008	539.919	466.673
ENSG00000183010	592.026	246.606	562.871	466.209	1417.78	1276.5	1062.99	1116.46
ENSG00000183049	26.3431	38.8307	48.1402	64.4563	179.04	60.8909	129.715	152.956
ENSG00000183291	134.488	100.965	155.043	156.179	196.307	305.46	287.227	181.662
ENSG00000183337	83.1887	51.3899	16.8536	59.1066	120.874	113.71	222.369	340.576
ENSG00000183386	198.266	98.4422	176.713	109.141	297.188	260.095	271.223	278.3
ENSG00000183496	23.5701	3.38483	7.22216	24.2441	68.1623	15.4465	54.75	50.6994
ENSG00000183520	321.663	322.044	326.948	388.903	557.113	363.135	566.031	487.64
ENSG00000183527	66.5509	96.0375	121.815	62.1643	123.601	163.057	153.3	110.867
ENSG00000183576	183.015	198.591	183.931	239.605	492.586	303.282	449.792	313.443
ENSG00000183605	52.6862	51.5356	73.6686	66.7331	136.325	86.7037	73.2807	124.303
ENSG00000183617	9.70535	29.1754	37.0766	50.0397	70.8888	74.3993	69.0692	78.4554
ENSG00000183671	8.31887	7.76796	19.7419	3.03746	85.43	48.6076	75.8077	153.618
ENSG00000183688	234.315	690.024	171.9	248.607	1913.09	2122.2	824.619	605.009
ENSG00000183955	210.745	315.836	105.932	281.273	325.361	380.446	453.161	554.166
ENSG00000183971	40.2079	46.1815	11.5539	19.7056	103.607	103.748	31.1654	90.8374
ENSG00000184220	49.9132	54.9204	101.589	96.2612	146.322	174.297	210.577	195.189
ENSG00000184575	317.503	256.951	256.636	115.221	439.874	497.073	669.634	481.02
ENSG00000184752	99.8264	110.675	216.183	87.1993	208.122	273.844	213.104	228.55
ENSG00000184840	596.185	998.808	1140.68	669.264	1227.83	1375.15	1483.3	1179.6
ENSG00000184988	29.116	25.7723	38.5201	22.7329	79.9771	50.8652	58.9615	105.262
ENSG00000185344	79.0292	59.6388	87.1513	114.486	123.601	163.722	140.665	199.688
ENSG00000185420	138.648	209.762	190.19	68.9746	334.45	461.356	255.219	282.033
ENSG00000185621	84.5752	42.6965	80.4082	60.6329	87.2477	97.342	96.023	94.4521
ENSG00000185624	1425.3	2073.16	2504.77	1746.82	3343.59	4226.19	3006.19	3295.38
ENSG00000185803	87.3481	126.157	163.722	76.5202	230.843	361.886	215.631	237.082
ENSG00000186340	327.209	1305.67	544.098	566.395	3252.7	4234.98	5131.34	5392.03
ENSG00000186432	1167.41	1318.97	1167.65	1581.45	1940.35	1679.25	1673.66	2090.66
ENSG00000186480	224.609	310.183	808.425	360.055	766.144	701.292	964.442	733.476
ENSG00000186594	420.103	661.465	420.838	572.374	1186.02	1665.57	1248.3	1376.65
ENSG00000186960	0	0	0.481148	0	3.63532	2.247	0.842307	0.962513
ENSG00000187079	1641.59	1556.58	1387.21	1291.82	1931.26	2076.85	1915.41	1944.05
ENSG00000187498	406.238	106.809	72.7028	147.863	3753.47	1054.31	1846.34	3544.73
ENSG00000187605	99.8264	49.0034	11.5539	14.3913	134.507	61.147	245.954	187.084
ENSG00000187634	76.2563	237.757	54.8975	37.8848	896.107	1649.39	1260.09	736.468
ENSG00000187735	345.233	244.953	120.859	212.273	1174.21	712.519	1144.7	1099.97
ENSG00000187840	343.847	99.5498	129.518	155.383	754.329	815.596	587.088	615.845
ENSG00000188215	70.7104	81.0736	65.4806	62.8845	128.145	109.2	124.661	149.211
ENSG00000188643	822.181	753.518	1008.75	829.231	1270.54	1203.85	1159.86	1401.58
ENSG00000188647	205.199	261.706	154.074	245.625	416.244	301.473	352.927	356.507
ENSG00000188786	74.8698	133.644	148.293	154.637	207.213	198.307	203.838	149.132
ENSG00000188850	0	0.970995	0	0	0	3.53553	2.52692	2.88754
ENSG00000189043	138.648	318.405	493.053	297.876	636.181	1024.65	769.027	397.712
ENSG00000189376	20.7972	31.5164	54.4043	62.1592	64.5269	67.6741	106.131	68.8303
ENSG00000196072	124.783	259.773	318.754	158.4	391.706	675.136	493.592	384.276
ENSG00000196083	27.7296	38.3771	17.8173	23.4683	86.3389	51.4989	186.992	177.785
ENSG00000196204	173.31	151.412	121.335	133.426	327.179	208.166	212.261	354.648
ENSG00000196305	454.765	177.166	198.373	211.462	1405.05	728.866	1198.6	1392.84
ENSG00000196365	106.759	195.587	200.779	178.912	405.338	610.709	472.534	612.722
ENSG00000196449	41.5943	26.6978	25.0395	19.7157	62.7093	49.5925	55.5923	66.9445
ENSG00000196628	1032.93	1448.6	1367.44	1377.35	2242.99	1821.39	2077.97	1703.33
ENSG00000196652	145.58	152.936	127.598	126.595	169.042	148.83	198.785	167.028
ENSG00000196792	630.847	870.23	818.52	937.013	1096.05	944.259	938.33	1061.15
ENSG00000196923	1312.99	927.936	752.097	865.036	2236.63	2325.02	1997.95	1816.43
ENSG00000196924	10212.8	7817.33	5846.38	9109.7	18532	14135.8	16684.4	15025.3
ENSG00000196937	70.7104	113.534	91.009	87.9801	148.139	133.373	168.461	180.738
ENSG00000197061	592.026	1065.95	914.842	999.127	1295.99	2705.45	1655.13	2132.74
ENSG00000197121	65.1645	52.3791	39.9692	68.9645	87.2477	86.6878	82.5461	111.869
ENSG00000197124	2.77296	1.46104	12.0386	0.755575	13.6325	20.9359	10.1077	20.069
ENSG00000197265	108.145	243.066	158.423	168.273	311.729	294.014	205.523	265.722
ENSG00000197296	38.8214	54.8112	34.6667	41.6981	80.8859	55.0819	62.3307	79.2872
ENSG00000197361	1.38648	1.93289	7.22287	18.9652	268.105	228.539	161.723	93.7511
ENSG00000197386	72.0968	87.2895	101.117	106.915	135.416	93.0882	182.781	160.552
ENSG00000197451	586.48	590.801	413.12	608.722	1384.15	995.496	1366.22	1518.01
ENSG00000197461	38.8214	16.0078	21.1832	47.0124	385.344	71.2149	349.558	518.71
ENSG00000197601	164.991	183.591	230.166	170.525	280.829	280.313	236.688	277.207
ENSG00000197622	26.3431	49.8834	34.1897	65.927	93.6095	108.87	164.25	153.035
ENSG00000197702	571.229	566.453	534.469	571.659	840.668	1006.59	947.596	786.671
ENSG00000197714	19.4107	9.2108	6.7396	23.4986	35.4444	24.1625	51.3807	43.988
ENSG00000197780	955.283	508.139	405.422	375.232	1202.38	828.722	1058.78	1284.88
ENSG00000197785	55.4591	77.6159	55.3652	40.9577	154.501	105.377	79.1769	86.0902
ENSG00000197860	127.556	81.1646	64.035	100.095	339.903	176.737	146.561	232.453
ENSG00000197965	305.025	369.931	221.979	221.32	448.962	545.544	645.207	566.705
ENSG00000197982	153.899	406.357	244.593	432.893	503.492	409.118	555.923	509.516
ENSG00000198018	2.77296	31.5073	26.9619	17.4237	96.336	78.6425	101.919	76.5304
ENSG00000198055	140.034	58.2233	91.9621	56.0692	183.584	255.187	169.304	116.655
ENSG00000198108	0	0	0.481854	0.755575	13.6325	8.70549	24.4269	47.7335
ENSG00000198146	149.74	292.705	293.72	184.231	421.697	362.127	318.392	347.078
ENSG00000198380	592.026	314.965	299.496	394.213	1074.24	654.797	1121.95	1052.05
ENSG00000198382	122.01	116.647	124.239	122.833	146.322	149.863	174.358	124.277
ENSG00000198498	170.537	268.058	316.341	447.315	468.048	481.915	449.792	514.224
ENSG00000198542	601.731	481.486	538.777	924.888	6150.05	3574.31	5784.97	7663.55
ENSG00000198626	0	6.77876	0	2.27683	39.9885	49.9331	73.2807	108.006
ENSG00000198780	0	0.480946	0.481854	0	9.0883	0.319492	5.05384	4.78642
ENSG00000198796	521.316	174.171	82.8161	39.4162	1436.86	762.756	673.846	606.986
ENSG00000198825	92.894	47.0614	81.3705	145.545	157.228	163.355	344.504	345.972
ENSG00000198832	560.137	811.016	707.823	571.492	1272.36	1419.02	1053.73	745.727
ENSG00000198833	585.094	302.996	387.12	443.502	1088.78	922.916	683.111	705.315
ENSG00000198848	8.31887	30.1464	3.37227	0	79.9771	59.9641	39.5884	22.0071
ENSG00000198853	22.1836	12.1602	12.0372	18.9298	99.0625	127.501	50.5384	55.4989
ENSG00000198856	187.175	288.766	348.126	260.782	698.89	978.217	868.419	742.735
ENSG00000198862	424.262	334.25	300.448	441.245	528.939	488.64	475.061	461.743
ENSG00000198876	18.0242	41.2537	76.0779	37.9051	74.5241	72.4982	122.977	99.33
ENSG00000198890	19.4107	20.3909	32.256	22.743	47.2592	33.1875	41.2731	69.7667
ENSG00000198937	59.6185	44.6385	25.9996	12.1448	122.692	80.1607	54.75	72.6673
ENSG00000200630	0	0	2.40856	0	8.17947	0	10.1077	8.63647
ENSG00000201388	2.77296	5.81687	0	0	10.906	12.88	5.05384	4.78642
ENSG00000203386	0	0.490049	0	0	0	5.46304	2.52692	4.7472
ENSG00000203667	733.447	435.478	624.025	456.362	1190.57	1228.69	1000.66	860.431
ENSG00000203778	87.3481	87.3441	128.068	100.845	119.057	198.082	170.146	150.043
ENSG00000203791	27.7296	22.8229	34.6681	43.2345	47.2592	46.0886	38.7461	60.1415
ENSG00000204160	48.5267	59.7845	42.3721	37.1242	54.5298	64.437	85.9153	81.1861
ENSG00000204178	433.968	262.786	379.898	291.126	478.954	417.787	587.931	491.594
ENSG00000204217	1497.4	955.032	649.533	801.935	1778.58	1561.76	1577.64	1747.89
ENSG00000204220	142.807	129.033	136.264	135.743	176.313	207.442	186.15	253.21
ENSG00000204262	1507.1	985.887	807.963	874.144	4046.11	3107.58	3444.19	4467.09
ENSG00000204560	90.1211	58.2688	46.7095	67.4634	118.148	84.4408	89.2846	138.545
ENSG00000204856	19.4107	34.393	47.6612	52.3064	62.7093	97.6614	66.5423	81.356
ENSG00000205426	0	0	0.963002	0	59.9828	87.6463	58.1192	70.7553
ENSG00000205730	1527.9	1253.62	1164.24	1243.24	1913.09	1403.11	1533	2023.85
ENSG00000206190	95.667	19.8918	45.259	31.0645	543.481	490.222	411.888	650.83
ENSG00000206559	9.70535	15.0732	14.4457	34.8828	51.8033	32.2449	39.5884	39.2146
ENSG00000206989	0	18.9754	5.7766	11.3892	47.2592	20.9465	56.4346	81.2645
ENSG00000207105	0	9.23811	2.40715	0	8.17947	12.8853	17.6885	13.3837
ENSG00000207385	1.38648	0.970995	1.92742	0	9.0883	7.41168	11.7923	0.962513
ENSG00000207784	0	0	0	8.34669	17.2678	11.9268	8.42307	9.55977
ENSG00000211455	87.3481	54.3484	68.3753	80.3688	484.407	177.194	376.511	281.915
ENSG00000211460	256.498	274.664	278.316	267.572	289.008	362.301	416.942	305.939
ENSG00000212664	4.15943	0.970995	3.37157	3.04251	10.906	6.44264	8.42307	3.81083
ENSG00000212719	67.9374	44.6476	92.9308	142.538	202.669	126.616	170.988	196.06
ENSG00000212829	23.5701	10.7174	20.2202	40.9375	102.698	57.6431	66.5423	125.2
ENSG00000213047	77.6428	72.7791	67.8885	84.1315	269.014	232.82	120.45	282.956
ENSG00000213071	0	0.970995	0.963708	4.54861	19.9943	3.2266	14.3192	16.232
ENSG00000213190	36.0484	33.032	37.0745	32.5958	74.5241	132.367	130.558	129.987
ENSG00000213281	69.3239	33.4857	55.8598	28.7927	70.8888	122.096	108.658	138.754
ENSG00000213523	160.831	88.887	137.231	68.2139	295.37	249.729	293.123	275.282
ENSG00000213699	61.005	77.2533	88.1122	76.5909	89.0654	106.335	117.923	125.07
ENSG00000213757	0	2.93119	4.33386	3.0324	7.27064	7.0869	5.05384	6.67223
ENSG00000213859	69.3239	78.0422	106.413	109.942	278.102	174.857	139.823	194.07
ENSG00000213903	29.116	24.284	23.5946	35.6585	56.3475	36.1157	58.1192	40.1379
ENSG00000213963	13.8648	9.1926	1.44486	15.1469	29.9914	46.0042	32.0077	54.4711
ENSG00000214128	0	0.980098	1.9253	0	0.90883	8.0665	6.73846	5.72279
ENSG00000214612	2.77296	5.37234	8.1887	4.54355	16.3589	22.2297	9.26538	16.2451
ENSG00000214706	44.3673	34.8921	78.964	37.8899	93.6095	120.749	160.038	112.753
ENSG00000214748	6.93239	16.9879	3.8506	2.27683	15.4501	22.2245	27.7961	23.919
ENSG00000215009	0	0	0.481854	0	2.72649	0	4.21154	4.77335
ENSG00000215262	0	0.480946	2.8883	0	3.63532	3.87615	9.26538	7.64781
ENSG00000215319	2.77296	10.2182	3.85342	4.55871	20.9031	12.5499	7.58077	21.9809
ENSG00000220804	40.2079	62.57	73.1973	97.7774	118.148	116.015	109.5	118.515
ENSG00000221502	0	6.30692	1.926	0.755575	7.27064	4.16923	11.7923	6.67223
ENSG00000221968	24.9566	122.845	182.481	134.141	175.404	201.858	198.785	229.526
ENSG00000222041	320.276	447.03	465.613	242.618	832.489	862.126	641.838	607.831
ENSG00000222604	0	0	0	2.28188	3.63532	6.76213	8.42307	8.59725
ENSG00000223220	1.38648	0	0	0	3.63532	3.54609	4.21154	2.87447
ENSG00000223496	110.918	142.264	227.273	138.725	348.991	488.518	410.204	492.983
ENSG00000223773	2.77296	0.980098	9.1517	6.83554	19.9943	6.78854	18.5308	24.8423
ENSG00000223861	0	3.85667	1.926	0	18.1766	8.05066	22.7423	15.2695
ENSG00000224020	0	0	1.92671	0	40.8974	17.0492	14.3192	12.4081
ENSG00000224531	26.3431	38.2951	54.4086	33.3615	107.242	87.9236	73.2807	69.7536
ENSG00000224668	1.38648	0.980098	4.33245	0	20.9031	35.1414	42.9577	48.7875
ENSG00000224722	0	3.85667	4.33245	3.78798	5.45298	5.15939	6.73846	9.58591
ENSG00000224856	0	0.480946	1.44486	0.755575	1.81766	3.55137	3.36923	5.72279
ENSG00000225177	34.6619	42.2064	38.5222	65.1916	134.507	89.8458	74.9654	114.809
ENSG00000225648	176.083	88.2696	66.9297	131.95	397.159	219.694	202.996	292.633
ENSG00000225798	0	0.490049	0	0	8.17947	1.28325	10.1077	8.61032
ENSG00000225900	0	1.46104	11.5553	6.0547	31.8091	13.4979	16.0038	14.3723
ENSG00000225921	818.022	578.677	561.429	699.71	1004.26	838.254	831.357	1136.04
ENSG00000226360	22.1836	43.7585	31.3007	51.5862	77.2506	56.6371	68.2269	52.5722
ENSG00000226479	12.4783	9.67354	25.0359	11.374	42.715	30.3015	27.7961	22.0201
ENSG00000226626	0	0	2.40856	0	5.45298	5.46832	3.36923	2.87447
ENSG00000226803	1.38648	3.89308	7.70543	3.79303	8.17947	6.4532	13.4769	8.61032
ENSG00000227057	117.851	128.616	215.227	131.129	379.891	225.492	364.719	345.114
ENSG00000227747	0	0.961892	0.481854	0.755575	0.90883	3.21604	3.36923	1.89888
ENSG00000228339	0	1.94199	0.481854	0	5.45298	2.57178	1.68461	5.74893
ENSG00000229619	140.034	62.1528	79.9278	114.435	228.116	217.458	159.196	121.233
[truncated: 131 more rows]

## Sheet: RNA-Stable
RNAs reads of TGF-β1 (95% CI) were completely within the reads of Control (95% CI ± 30%) n=3556
[truncated: 3,557 more rows]

[truncated: 2 more sheets: RNA-Down, Others]
