# Supplementary material for: The mRNA-binding protein DDX3 mediates TGF-β1 upregulation of translation and promotes pulmonary fibrosis
Source: JCI Insight. 2023 Apr 10;8(7):e167566. doi: 10.1172/jci.insight.167566 (PMC10132153; doi:10.1172/jci.insight.167566)
Supplement: Supplemental data set 3 [file jciinsight-8-167566-s085.xlsx]

## Sheet: Ribosomal mRNAs (Raw data)
	Monosome mRNA				Polysome mRNA					Monosome mRNA				Polysome mRNA
Ensemble ID	F2-Control	F5-Control	M2-Control	M3-Control	F2-Control	F5-Control	M2-Control	M3-Control		F2-TGF-β1	F5-TGF-β1	M2-TGF-β1	M3-TGF-β1	F2-TGF-β1	F5-TGF-β1	M2-TGF-β1	M3-TGF-β1
ENSG00000000003	0	74.5192	81.9064	55.9451	355.064	501.773	428.209	517.909		90.4416	96.1814	38.7746	77.2651	281.037	283.7	275.59	282.2
ENSG00000000005	0	0	0	0	0	0	0	0		0	0	0	0	0	0	0	0
ENSG00000000419	0	7.6151	82.651	34.0535	169.268	274.291	206.812	231.031		74.6502	96.0923	42.1674	27.6312	288.764	195.286	301.426	204.501
ENSG00000000457	8.09301	39.7073	0	19.4592	43.8843	52.0584	45.6258	73.4831		0	0.739139	14.0558	44.0053	39.5963	26.2325	40.6003	26.4394
ENSG00000000460	0	0	0	21.4051	24.5068	6.56198	8.60159	0		0	0	0	1.02338	0	15.5452	2.46062	0
ENSG00000000938	0	0	0	0	0	0	0	0		0	0	0	0	0	0	0	0
ENSG00000000971	4.04651	28.8286	45.4208	181.943	141.911	106.304	144.357	203.401		119.153	233.164	44.1061	44.517	74.3639	77.7259	103.346	131.657
ENSG00000001036	352.046	33.724	37.9748	54.9721	291.232	580.954	286.47	285.114		44.503	131.203	29.5656	79.8236	480.951	423.606	487.204	398.749
ENSG00000001084	4.04651	22.3014	17.1259	56.4315	38.185	90.1179	111.447	113.458		4.30674	0	31.0197	17.3974	255.928	320.619	178.395	153.241
ENSG00000001167	4.04651	0	0	46.702	39.8948	24.9355	23.5609	68.7802		4.30674	11.7483	7.27024	0	28.9729	5.82945	72.5884	32.3748
ENSG00000001460	0	0.543936	0	0	28.4963	31.4975	34.4064	24.6903		1.43558	20.4955	6.78556	27.6312	10.6234	52.465	68.8975	45.3247
ENSG00000001461	679.813	136.528	61.0575	55.9451	723.235	818.935	625.672	991.14		0	5.14057	25.6882	10.7455	451.012	370.17	302.657	673.935
ENSG00000001497	0	21.7574	0	20.9186	2.2797	18.3735	32.9104	28.2175		0	0	0	11.2572	20.2811	20.4031	23.3759	28.5977
ENSG00000001561	0	0	0	0	22.797	0	8.22761	8.23011		0	0	0	0	15.4522	4.85787	1.23031	17.8061
ENSG00000001617	20.2325	0	0	29.6752	21.0872	24.0606	124.91	178.711		0	0	29.081	60.8911	116.857	7.77259	250.984	94.4264
ENSG00000001626	0	0	0	0	0	0	0	0		0	0	0	0	0	0	0	0
ENSG00000001629	760.743	0.543936	147.432	141.079	860.587	648.761	637.265	561.999		179.448	156.995	111.477	111.037	970.593	795.719	636.071	855.233
ENSG00000001630	16.186	0	40.9532	6.32422	34.7655	17.4986	38.5202	24.6903		0	0	9.69365	36.33	14.4865	30.1188	14.7637	36.1518
ENSG00000001631	360.139	220.294	24.5719	61.7828	263.875	333.786	315.641	247.491		192.368	175.979	25.6882	105.408	207.639	216.661	79.9703	199.105
ENSG00000002016	0	0	93.82	0	45.0241	44.184	16.8292	24.1025		0	0	17.4486	0	40.5621	42.7493	44.2912	34.5331
ENSG00000002079	0	0	0	0	0	0	0	0		0	0	0	0	0	0	0	0
ENSG00000002330	117.349	189.29	49.1438	149.349	238.229	219.17	289.462	211.631		317.263	430.634	156.553	126.387	138.104	279.813	365.403	256.3
ENSG00000002549	4.04651	59.289	2.97841	53.0262	408.637	210.858	269.267	185.765		4.30674	0	37.3206	83.4054	310.976	462.469	266.978	287.056
ENSG00000002586	194.232	378.035	221.892	145.944	3206.4	3809.01	4146.71	2219.78		195.239	438.181	334.431	129.969	2861.56	2201.59	3264.02	1641.94
ENSG00000002587	0	0	0	0	0	0	0	0		0	0	0	0	0	0	0	0
ENSG00000002726	0	0	0	0	0	0	0	0		0	0	0	0	0	0	0	0
ENSG00000002745	0	0	0	3.40535	0.569925	56.8705	7.47964	79.3618		0	0	0	0	3.86306	0.971574	0	17.2665
ENSG00000002746	4.04651	2.17574	1.48921	0	0.569925	0	15.3333	22.3389		1.43558	1.46714	46.5295	10.2338	9.65764	55.3797	0	18.8853
ENSG00000002822	0	38.0755	0	50.5938	0	30.1851	0.00916964	59.9622		0	0	0	9.21041	0.044109	0.0298184	0	34.0886
ENSG00000002834	32.372	602.681	628.445	363.4	1624.86	1982.59	1371.02	1633.09		377.558	772.256	436.699	347.949	1338.55	1671.11	783.709	1006.86
ENSG00000002919	8.09301	1.63181	26.0611	0.486479	124.814	37.1846	95.3654	68.1923		175.141	47.6432	48.953	44.517	169.975	87.4417	86.1218	108.455
ENSG00000002933	0	67.448	0	0	159.579	314.538	90.5037	0.587865		0	0	0	0.51169	27.0414	173.912	2.46062	3.77706
ENSG00000003056	0	109.331	1.48921	29.1887	401.228	513.584	415.494	511.442		0	0	29.5656	48.0988	405.621	444.981	546.258	450.549
ENSG00000003096	0	27.1968	0	0	29.0662	23.1857	11.9674	49.3807		0	0	0	5.1169	15.4522	0	1.23031	12.4103
ENSG00000003137	0	0	0	0	0	0	0	0		0	0	0	0	0	1.94315	0	0
ENSG00000003147	0	0	0	0.972958	0	0	0	0		0	0	0	0.51169	0	0	0	5.39579
ENSG00000003249	0	0	0	0	1.70978	20.1234	17.9511	5.29078		4.30674	0	53.7998	18.4208	0.965764	18.4599	9.8425	9.17285
ENSG00000003393	0	0.543936	65.5251	21.8915	181.806	97.1173	100.227	64.0773		0	1.47828	47.0142	10.7455	125.549	178.77	113.189	72.3036
ENSG00000003400	0	0	0	0	8.54888	61.6826	0.373982	0		0	0	0	0	15.4522	27.2041	12.3031	0
ENSG00000003402	8.09301	27.1968	108.712	92.9175	390.969	552.081	410.632	420.911		68.9079	2.94542	48.953	113.595	311.942	313.818	146.407	297.308
ENSG00000003436	4.04651	442.764	199.554	297.239	708.987	1320.27	664.192	461.474		11.4846	2.20628	22.7801	21.491	161.283	278.842	61.5156	210.976
ENSG00000003509	4.04651	10.3348	41.6978	21.4051	77.5099	59.4953	90.8776	39.9748		1.43558	0	0.969365	0.51169	47.3225	73.8396	66.4368	78.239
ENSG00000003756	4.04651	173.515	90.097	104.106	168.128	325.912	283.478	332.144		4.30674	135.783	109.054	28.6546	366.025	333.25	290.354	268.711
ENSG00000003987	0	0	0	0	0	0	0	0		0	0	0	0	0	0	0	0
ENSG00000003989	0	0	0	0	0	0	9.34955	25.8661		0	0	0	0	0	0	20.9153	0.539579
ENSG00000004059	0	0	0	0	6.26918	5.24958	14.9593	2.35146		0	0	0	0	1.93153	5.82945	0	0.539579
ENSG00000004139	339.907	0	26.8057	0	60.4121	13.5614	34.4064	17.6359		74.6502	0.728004	16.9639	28.6546	60.8432	36.9198	27.0669	45.8642
ENSG00000004142	263.023	97.3645	261.356	99.7282	543.139	380.157	491.786	470.88		157.914	90.3239	63.9781	64.9846	586.219	516.877	636.071	422.491
ENSG00000004399	4.04651	39.1634	128.816	35.513	92.8978	129.052	69.9347	147.554		111.975	36.0396	46.0449	70.1015	73.3981	33.0335	63.9762	79.3182
ENSG00000004455	16.186	120.754	175.726	264.158	431.434	349.535	446.535	460.298		255.533	340.31	180.787	280.918	564.972	417.777	740.648	573.573
ENSG00000004468	0	0	0	0	0	2.18733	0	0		0	0	0	0	0	0	0	0
ENSG00000004478	12.1395	0.543936	0	53.0262	33.0557	97.1173	148.845	101.701		89.006	1.46714	74.1565	10.7455	121.686	201.116	200.541	111.153
ENSG00000004487	0	50.586	45.4208	16.5403	17.6677	134.739	54.6014	141.088		0	0	1.45405	25.0728	141.967	159.338	113.189	107.916
ENSG00000004534	0	225.189	207.744	31.1346	389.829	318.037	443.917	329.792		109.104	79.2591	71.2484	71.6365	384.374	369.198	437.991	404.685
ENSG00000004660	0	0	0.744604	19.9456	9.11881	0	4.86177	4.11505		0	0	2.9081	25.0728	10.6234	2.91472	0	38.3101
ENSG00000004700	8.09301	87.5736	104.989	42.8101	125.954	144.801	175.772	129.212		159.349	61.5866	58.1619	23.5377	778.431	366.283	319.881	220.688
ENSG00000004766	0	8.15903	173.493	77.3501	19.9474	23.6231	72.9265	21.1631		17.227	0	10.663	0	81.1242	39.8345	19.685	36.6914
ENSG00000004776	4714.18	602.681	745.348	2254.34	2603.99	3114.32	2442.85	5080.33		1579.14	814.22	980.513	1682.44	974.456	1381.58	1715.05	2093.57
ENSG00000004777	0	0	0	0	0	3.06226	0	0		1.43558	0	1.93873	0	5.79459	2.91472	1.23031	5.39579
ENSG00000004779	28.3255	45.6906	54.3561	99.7282	532.31	392.844	579.298	495.57		149.3	300.664	131.834	227.702	515.718	304.103	343.257	529.327
ENSG00000004799	0	28.8286	12.6583	0.486479	31.9158	45.4964	28.7966	72.3074		0	0	0	0	4.82882	0	0	3.23748
ENSG00000004809	0	0	0	0	0	0	0	0		0	0	0	0	0	0	0	0
ENSG00000004838	0	0	0	36.4859	0	3.06226	0	0		0	0	13.0864	0	0	0	0	2.6979
ENSG00000004846	0	0	0	0	0	0	0	0		0	0	0	0	0	0	0	0
ENSG00000004848	0	0	0	0	0	0	0	0		0	0	0	0	0	0	0	0
ENSG00000004864	0	69.6238	265.079	0	109.426	54.2457	58.7152	5.87865		0	121.762	1.45405	32.7481	71.4666	42.7493	52.9034	55.0371
ENSG00000004866	311.581	33.1801	49.8884	80.7555	43.3143	79.1812	73.6745	86.4161		2.87116	0.739139	6.78556	11.2572	54.0828	27.2041	4.92125	37.231
ENSG00000004897	501.767	411.215	520.478	373.616	523.192	537.645	503.006	606.089		506.76	188.645	353.818	451.31	913.613	737.425	659.447	604.868
ENSG00000004939	0	0	0	0	0	0	0	0		0	0	0	0	0	0	0	0
ENSG00000004948	0	0	0	0	0	0	0	0		0	0	0	0	0	0	0	0
ENSG00000004961	4.04651	22.8453	34.9964	56.4315	149.32	172.361	218.032	146.966		27.276	0	13.5711	11.7689	197.016	208.888	147.637	180.22
ENSG00000004975	4.04651	36.4437	107.968	100.701	89.4783	109.366	270.286	396.192		343.104	177.357	47.0142	53.7274	317.897	246.349	82.4309	80.9369
ENSG00000005001	0	0	0	0	0	0	0	0		0	0	0	0	5.79459	0.971574	0	0
ENSG00000005007	12.1395	129.457	99.0323	38.4318	91.758	348.614	146.601	85.8283		37.3251	89.3175	36.8359	14.3273	207.946	485.558	150.035	123.024
ENSG00000005020	4.04651	141.423	40.9532	286.05	359.053	708.694	515.721	560.235		203.852	42.4692	141.527	118.2	415.279	657.756	378.936	541.738
ENSG00000005022	56.6511	167.532	605.363	324.481	222.271	165.362	368.746	221.037		57.4232	197.258	354.303	363.811	187.358	155.452	162.401	211.515
ENSG00000005059	12.1395	44.0588	355.176	62.2693	192.065	156.613	188.113	176.359		0	60.1194	120.686	105.408	99.4737	158.367	291.584	295.689
ENSG00000005073	0	0	0	0	0	0	0	0		0	0	0	0	0	0	6.15156	5.93537
ENSG00000005075	509.86	791.426	356.665	434.426	230.25	156.175	223.641	115.222		901.545	1421.36	929.621	910.807	188.324	115.617	174.704	127.88
ENSG00000005100	0	51.6739	1.48921	77.3501	34.1955	174.549	24.6828	89.9433		99.0551	0	17.4486	41.9585	177.701	122.418	71.3581	126.801
ENSG00000005102	0	0	0	0	0	0	0	0		192.368	0	18.4179	0	5.79459	30.1188	0	3.23748
ENSG00000005108	0	0	0	4.86479	0	0	8.97557	12.933		0	0	0	0	0.965764	0	11.0728	1.61874
ENSG00000005156	4.04651	28.2847	105.734	30.6482	88.3384	81.806	32.5364	80.5375		4.30674	1.46714	21.326	9.7221	208.605	273.012	126.722	149.463
ENSG00000005175	0	149.038	93.82	25.7834	207.453	195.547	176.52	167.541		109.104	116.732	12.6018	23.5377	343.812	259.41	339.566	291.912
ENSG00000005187	0	0	0	35.0265	0	3.93719	7.85362	0		0	0	0.969365	0	0	0	0	4.31663
ENSG00000005189	8.09301	0	5.21222	12.6484	0	0	28.0487	5.29078		0	0	0	0	0	9.71574	1.23031	3.77706
ENSG00000005194	287.302	0	0	0.486479	72.9505	103.679	92.7476	78.186		0	0	2.9081	43.4936	171.906	169.054	98.425	152.701
ENSG00000005206	546.278	128.913	0	69.08	47.8737	34.1223	53.1055	62.3137		5.74232	16.8554	25.6882	50.1456	142.933	220.547	140.256	109.535
ENSG00000005238	0	90.2933	1.48921	22.8645	156.729	90.9928	114.813	90.5312		15.7914	1.45601	45.5602	69.5898	141.967	62.1807	126.722	103.599
ENSG00000005243	20.2325	263.265	110.201	262.699	411.486	433.528	294.698	342.137		2118.92	1169.91	417.312	708.69	733.981	809.321	1658.46	1092.65
ENSG00000005249	16.186	11.9666	0	15.5673	358.483	293.539	183.251	66.4287		0	1.46714	5.81619	0	11.5892	9.71574	36.9094	14.0291
ENSG00000005302	720.278	166.444	201.043	198.97	465.059	632.137	598.371	523.2		244.049	523.67	164.307	118.712	467.43	360.454	455.215	469.434
ENSG00000005339	376.325	256.194	37.9748	59.3504	593.292	741.066	467.104	591.98		5.74232	188.533	61.07	116.665	514.752	721.88	585.628	584.364
ENSG00000005379	0	0	0	0	0	6.99945	3.36584	0		0	0	10.1783	0	0	0	0	0
ENSG00000005381	0	0	0	0	0	0	0	0		0	0	0	0	0	0	0	0
ENSG00000005421	0	0	0	0	0	0	0	0		0	0	0	0	0	0	0	0
ENSG00000005436	0	0	0	1.45944	31.3459	73.9317	87.8858	124.627		231.128	0	51.3764	15.8624	105.268	38.863	65.2065	89.5702
ENSG00000005448	0	22.3014	0.744604	35.9994	159.009	192.485	126.032	153.433		2.87116	0.728004	37.3206	18.4208	53.117	34.0051	68.8975	135.974
ENSG00000005469	8.09301	31.0043	0	0.486479	90.0482	49.4336	56.8453	37.6234		1.43558	0	0	2.55845	93.6791	51.4934	129.183	59.8933
ENSG00000005471	0	0	0	0.972958	0	0	0	5.87865		0	0	0	0	0	0	0	0
ENSG00000005483	1088.51	797.954	804.916	615.396	2046.03	2549.99	2171.71	1931.14		488.097	228.057	386.777	479.965	1241.01	1295.11	1115.89	1370.53
ENSG00000005486	352.046	115.858	95.3093	26.2699	234.809	299.226	184.747	138.148		310.085	190.145	87.2429	47.5871	135.207	171.969	57.8247	114.391
ENSG00000005513	0	0	0	0	0	0	8.22761	0		0	0	0	0	0	0	2.46062	5.39579
ENSG00000005700	12.1395	49.4981	3.72302	88.0527	617.799	561.268	447.283	435.02		68.9079	355.721	24.7188	47.0754	913.613	857.9	575.786	750.015
ENSG00000005801	4.04651	95.1887	102.011	35.513	132.223	150.051	148.471	78.7739		0	183.293	28.5963	20.9793	119.755	97.1574	81.2006	92.2681
ENSG00000005810	121.395	45.6906	138.496	56.4315	288.952	508.335	332.47	310.393		218.208	26.4086	76.0952	45.5404	155.488	194.315	104.577	141.37
ENSG00000005812	4.04651	7.6151	36.4856	94.3769	446.822	563.018	383.332	372.118		17.227	0	27.6269	18.4208	300.353	293.415	366.633	292.452
ENSG00000005844	0	0	0	0	0	0	0	0		0	0	0	0	0	0	0	0
ENSG00000005882	20.2325	64.1844	129.561	32.5941	132.223	153.988	162.682	255.721		0	0.728004	1.93873	56.7975	141.967	132.134	92.2734	130.039
ENSG00000005884	0	68.5359	51.3776	53.9991	106.006	33.6848	71.8046	185.177		1.43558	110.797	165.761	61.4027	219.229	205.002	266.978	237.415
ENSG00000005889	145.674	147.95	72.2265	13.1349	332.267	317.6	280.487	136.973		93.3127	139.39	17.4486	7.16365	241.441	249.695	385.088	197.486
ENSG00000005893	12.1395	239.876	20.1043	97.2958	252.477	281.29	40.6917	201.638		55.9876	81.4543	116.809	89.5457	652.857	541.167	461.367	397.67
ENSG00000005961	0	0.543936	0	0	0	0	0	0.587865		0	0	0	0	0	0	0	0
ENSG00000005981	0	37.5316	0	0	0	0	0	0		0	0	0	0	0	0	0	0
ENSG00000006007	983.301	490.63	457.187	561.397	1236.74	1306.27	1459.65	1303.3		888.624	647.266	368.359	506.061	648.028	509.105	675.441	596.775
ENSG00000006015	149.721	351.382	227.849	200.916	200.044	273.853	206.438	154.608		419.19	263.213	130.38	193.93	177.701	339.079	563.483	443.534
ENSG00000006016	0	0.543936	0.744604	0	4.5594	44.184	8.60159	27.0418		4.30674	0.739139	42.1674	24.5611	444.252	602.376	337.105	521.773
ENSG00000006025	16.186	0	0	10.7025	0	5.24958	50.4876	18.8117		0	0	15.9945	22.0026	10.6234	0	3.69094	4.31663
ENSG00000006042	8.09301	410.127	260.611	185.348	1175.19	1557.38	1203.1	849.465		144.994	259.94	336.854	101.315	419.142	512.02	483.513	246.588
ENSG00000006047	0	0	0	0	0	0	0	0		0	0	0	0	0	0	0	0
ENSG00000006059	0	0	0	0	0	0	0	0		0	0	0	0	0	0	0	0
ENSG00000006062	8.09301	40.7952	27.5503	21.8915	0.569925	20.5609	43.7559	41.7384		0	0	52.3457	31.2131	36.699	56.3513	65.2065	52.3392
ENSG00000006071	4.04651	0	0	0	0	0	0	0		0	0	0	2.04676	0	0	0	0
ENSG00000006116	0	0	0	0	0	0	0	0		0	0	0	0	0	0	0	0
ENSG00000006118	0	68.5359	55.8453	0	3.98948	31.935	16.0812	6.46651		0	0	0	39.4001	37.6648	37.8914	50.4428	25.8998
ENSG00000006125	687.906	702.765	286.672	240.321	572.775	542.02	639.509	581.398		997.729	234.587	188.542	402.7	578.493	509.105	599.162	591.379
ENSG00000006128	0	0	0	0	0.569925	0	0	0		0	0	0	0	3.86306	1.94315	2.46062	15.1082
ENSG00000006194	0	30.4604	26.8057	30.1617	162.999	256.355	181.381	188.117		28.7116	0	35.3818	15.3507	156.454	124.361	171.013	144.068
ENSG00000006210	0	0	0	0	0	0	0	0		2.87116	0	0	0	0	0	0	0
ENSG00000006282	760.743	323.098	381.982	304.536	347.085	412.53	402.779	276.296		356.024	182.654	225.377	154.53	193.153	145.736	434.3	199.105
ENSG00000006283	0	0	0	0.972958	0	3.06226	0	0		1.43558	0	0	0.51169	0	0	0	0
ENSG00000006327	12.1395	11.9666	78.1834	33.567	400.088	193.797	375.852	360.949		188.061	109.386	126.018	146.855	670.24	418.748	588.089	673.395
ENSG00000006377	0	0	0	0	0	0	0	0		0	0	0	0	0	2.91472	0	0
ENSG00000006432	0	0	0	0	0	0	23.9349	17.0481		0	0	0	0	4.82882	0	25.8365	6.47495
ENSG00000006451	400.604	319.834	230.082	248.591	2032.92	1997.47	1817.93	1608.99		473.711	805.053	532.354	516.136	3842.78	2041.28	3123.76	3449.53
ENSG00000006453	8.09301	0	0.744604	25.7834	33.0557	85.3058	34.0324	51.7321		0	12.4763	0	11.7689	52.1513	44.6924	17.2244	22.6623
ENSG00000006459	0	0	0	0	54.7128	49.4336	77.4143	65.8409		73.2146	0	7.75492	25.5845	63.7404	94.2427	61.5156	111.693
ENSG00000006468	89.0231	24.4771	102.011	170.754	307.76	250.23	403.901	385.051		0	1.45601	8.23961	27.1195	44.4252	14.5736	102.116	191.011
ENSG00000006530	0	13.5984	0.744604	26.7563	0.559403	415.595	21.317	1.76359		0	0.728004	0	0	23.1783	17.4883	14.7637	21.5832
ENSG00000006534	967.115	106.611	289.651	454.371	280.973	342.973	370.242	587.865		278.503	2.20628	125.533	91.5924	197.982	192.372	349.409	266.552
ENSG00000006555	0	0	0	0	0	0	0	0		0	0	0	0	0	0	0	0
ENSG00000006576	89.0231	77.7828	4.46762	163.457	393.818	736.692	421.852	436.196		163.656	262.529	203.082	101.826	959.004	845.27	618.847	626.991
ENSG00000006606	0	0	0	0	10.8286	4.81212	0	0		0	0	0	0	6.76035	2.91472	22.1456	1.07916
ENSG00000006607	0	0	139.241	13.6214	111.135	80.0562	83.772	45.8535		4.30674	0	2.42341	31.2131	143.899	182.656	91.0431	53.9579
ENSG00000006611	0	0	0	0	0	0	0	0		0	0	0	0	0	0	0	0
ENSG00000006625	24.279	4.89542	0.744604	71.9989	198.904	213.483	254.682	151.081		188.061	249.292	84.8195	58.3326	484.814	235.121	447.834	557.385
ENSG00000006634	0	72.8874	0.744604	24.3239	46.7339	174.549	175.398	86.4161		103.362	4.41256	27.1422	15.8624	172.872	144.765	161.171	121.405
ENSG00000006638	0	4.35148	0	0	39.8948	24.4981	80.4061	115.222		1.43558	0	13.5711	0	40.5621	20.4031	11.0728	33.9935
ENSG00000006652	133.535	2.17574	4.46762	0	42.7444	139.551	184.373	71.7195		81.8281	165.91	58.1619	93.6392	290.695	228.32	190.698	257.379
ENSG00000006659	0	0	0	0	0	0	0	0		0	0	0	0	0	0	0	0
ENSG00000006695	4.04651	64.7283	0	128.43	55.2828	64.3074	116.682	13.5209		89.006	0	37.3206	120.247	81.1242	64.1239	63.9762	123.024
ENSG00000006704	0	25.565	61.0575	1.45944	71.2407	42.8716	69.5607	71.1317		7.1779	0.728004	31.5044	77.7768	44.4252	15.5452	61.5156	81.4765
ENSG00000006712	534.139	97.9084	56.5899	112.863	375.581	167.112	183.251	334.495		265.582	0	28.5963	33.2598	284.9	321.591	159.941	214.213
ENSG00000006715	473.441	60.3769	80.4172	1.94592	256.466	641.762	577.428	439.135		41.6318	2.92315	93.5438	58.8443	457.772	397.374	490.894	335.079
ENSG00000006740	0	0	0	0	9.11881	0	0	4.11505		0	0	12.6018	0	0	0	0	9.71243
ENSG00000006744	339.907	0	34.9964	144.484	63.8316	90.5553	49.7396	90.5312		66.0367	51.3055	89.1816	33.2598	72.4323	74.8112	130.413	61.512
ENSG00000006747	0	0	0	22.8645	0	0	0	0		0	0	0	0	4.82882	0	1.23031	0.539579
ENSG00000006756	0	86.4858	0	123.566	148.181	304.913	172.78	200.462		90.4416	227.329	26.1729	0.51169	69.535	111.731	113.189	136.514
ENSG00000006757	0	18.4938	78.1834	59.3504	127.093	41.5592	64.3249	74.071		0	0.728004	42.6521	65.4963	36.699	27.2041	67.6672	31.2956
ENSG00000006788	0	0	25.3165	0	0	0	0	0		0	0	0	0	0	0	0	0
ENSG00000006831	8.09301	29.9165	139.241	36.4859	762.56	951.05	764.793	698.383		278.503	318.998	49.9223	22.0026	902.99	1155.2	1129.43	882.752
ENSG00000006837	0	0	0	0	5.12933	6.12452	22.0649	21.1631		0	0	0	0	22.2126	13.602	25.8365	7.55411
ENSG00000007001	0	0	0	0	0	0	0	0		0	0	0	0	0	0	0	0
ENSG00000007038	0	0	0	0	0	0	0	0		0	0	0	0	0	0	9.8425	0
ENSG00000007047	473.441	323.642	241.252	241.293	269.575	467.65	94.2435	365.064		357.46	187.178	302.927	170.393	137.139	250.666	316.19	223.386
ENSG00000007062	0	0	0	0	0	0	0	0		0	0	0	0	0	0	0	0
ENSG00000007080	242.79	2.17574	40.9532	61.7828	379	323.724	210.178	466.177		1.43558	0.739139	0.484683	35.3066	451.978	913.28	808.315	753.792
ENSG00000007129	0	0	0	0	0	0	0	0		0	0	0	0	0	0	0	0
ENSG00000007168	0	221.382	115.414	14.1079	419.465	651.858	522.453	47.3432		12.9202	257.389	150.225	147.878	802.55	759.771	531.495	694.439
ENSG00000007171	0	0	0	0	0	0	0	0		0	0	0	0	0	0	0	0
ENSG00000007174	0	0	0	0	0	0	0	0		0	0	0	0	0	0	0	0.539579
ENSG00000007202	4.04651	75.0631	0	0.486479	665.673	704.319	417.364	656.645		150.736	83.6271	65.4322	58.8443	453.909	660.67	509.349	594.616
ENSG00000007216	0	0	0	0	0	0	0	0		0	0	0	0	0	0	0	0
ENSG00000007237	0	50.0421	0	21.8915	142.481	132.552	148.845	260.424		170.834	112.87	119.232	61.4027	725.289	528.536	701.278	378.785
ENSG00000007255	4.04651	56.0254	0	5.83775	153.31	271.229	206.064	148.73		0	46.2651	14.5405	41.9585	102.371	210.832	274.36	237.954
ENSG00000007264	0	0	0	0	0	0	0	0		0	0	0	0	0	0	0	0
ENSG00000007306	0	0	0	0	0	0	0	0		0	0	0	0	0	0	0	0
ENSG00000007312	0	0	0	0	0	0	0.373982	2.35146		0	0	0	0	0	0	0	0
ENSG00000007314	0	0	0	0	0	0	0	0		0	0	0	0	3.86306	0	0	0
ENSG00000007341	0	1.63181	55.1007	108.971	81.4993	37.1846	74.7964	43.502		0	0	18.9026	14.839	63.7404	135.049	68.8975	70.6849
ENSG00000007350	0	0	0	0	0	0	0	0		0	0	0	0	0	0	0	0
ENSG00000007372	0	0	0	0	29.6361	0	0	0		0	0	0	0	10.6234	0	0	0
ENSG00000007376	28.3255	29.3725	0	4.86479	167.558	110.679	151.837	109.931		17.227	52.7949	45.5602	49.1222	133.275	224.434	280.511	155.399
ENSG00000007384	1100.65	58.2011	25.3165	97.2958	151.6	162.3	152.211	280.999		239.742	93.158	79.9726	153.507	117.823	164.196	204.232	101.441
ENSG00000007392	348	162.637	114.669	31.6211	135.642	289.165	194.097	145.203		221.079	7.31344	34.4125	62.9378	369.888	381.829	385.088	304.323
ENSG00000007402	0	0	0	0	0	0	0	0		0	0	0	0	0	0	0	0
ENSG00000007516	0	0	0	0	0	0	0	11.7573		0	0	0	0	0	0	0	0
ENSG00000007520	161.86	211.591	24.5719	68.5935	659.404	820.685	837.346	723.662		344.539	11.7483	135.711	97.7327	564.972	884.132	1012.55	775.915
ENSG00000007541	4.04651	16.862	0	0	144.191	71.3069	87.5118	106.404		1.43558	0	54.7691	21.491	56.9801	160.31	188.238	104.139
ENSG00000007545	0	59.8329	32.018	7.78366	89.4783	149.613	172.032	139.912		0	0	21.8107	30.7014	58.9116	98.129	63.9762	91.1889
ENSG00000007866	4.04651	30.4604	73.7158	42.8101	327.707	233.169	353.039	222.801		37.3251	123.184	102.268	52.1923	250.133	313.818	209.153	147.305
ENSG00000007908	0	0	0	0	0	0	0	0		0	0	0	0	0	0	0	0
ENSG00000007923	748.604	0.543936	2.23381	54.9721	238.799	139.551	134.26	174.008		64.6011	0.739139	59.616	39.9118	306.147	228.32	236.22	356.662
ENSG00000007933	234.697	0	157.856	45.729	278.694	34.9972	358.649	102.876		0	1.46714	22.7801	0	28.0072	61.2092	61.5156	7.55411
ENSG00000007944	12.1395	0	0	33.567	120.254	49.4336	196.715	67.0166		0	0	0	7.67534	181.564	53.4366	227.608	107.916
ENSG00000007952	0	0	0	0	0	0.874931	0	0		0	0	0	0	0	0	0	0
ENSG00000007968	0	0	0	0	0	0	4.86177	0		0	0	0	0	0	0	0	0
ENSG00000008018	12.1395	314.395	454.953	181.943	1011.62	914.74	988.435	789.503		136.38	398.829	126.987	159.647	776.475	723.823	610.235	693.359
ENSG00000008056	4.04651	42.427	22.3381	26.2699	22.2271	0	18.6991	11.1694		0	0	8.72429	9.7221	9.65764	10.6873	6.15156	13.4895
ENSG00000008083	0	27.7407	96.7985	11.6755	358.483	299.226	245.706	253.37		2.87116	0	15.0252	31.2131	154.522	106.873	120.571	152.161
ENSG00000008086	4.04651	0	0	9.2431	85.4888	69.9945	95.3654	12.933		0	0.739139	24.7188	9.21041	197.982	72.8681	77.5096	98.743
ENSG00000008118	0	0	102.755	0	1.70978	7.87438	0	0.587865		0	0	0	0	0	0	0	0
ENSG00000008128	0	0	0	0	0.569925	35.8722	11.2195	1.17573		0	0	0	0	0	13.602	12.3031	8.09369
ENSG00000008130	376.325	0	0	27.7293	74.6602	47.6837	36.6502	81.1254		127.767	0	10.1783	91.5924	18.3495	63.1523	25.8365	48.0226
ENSG00000008196	0	0	0	0	0	0	0	0		0	0	0	0	0	0	0	0
ENSG00000008197	0	0	0	0	0	0	0	0		0	0	0	0	0	0	0	0
ENSG00000008226	0	0	0	0	0	0	0	0.587865		0	0	0	0.51169	0	0	0	0
ENSG00000008256	28.3255	12.5105	65.5251	121.133	1119.9	1301.02	857.541	1703.63		1.43558	51.35	21.8107	47.0754	563.041	947.285	883.364	610.804
ENSG00000008277	0	0	0	0	0	0	0	1.17573		0	0	0	0	0	0	0	0.539579
ENSG00000008282	8.09301	58.745	52.1222	65.1882	145.901	257.23	272.259	152.257		120.589	88.79	49.4376	72.6599	117.823	124.361	89.8128	113.312
ENSG00000008283	4.04651	84.31	0	31.1346	165.848	197.297	202.324	142.263		127.767	45.5148	21.326	34.2832	225.989	93.2711	167.322	112.233
ENSG00000008294	307.534	66.9041	90.097	168.808	818.983	614.639	537.412	407.978		1.43558	2.92315	177.879	19.9559	908.784	657.756	593.01	626.452
ENSG00000008300	0	0	0	0	0	0	0	0		0	0.739139	0	10.2338	4.82882	1.94315	0	3.23748
ENSG00000008311	0	0	83.3956	0	0.569925	19.2485	91.2516	19.9874		0	0	0	3.07014	5.79459	0.971574	0	4.85621
ENSG00000008323	0	0	0	0	0.569925	0	0	0		0	0	0	0	0	0	0	0
ENSG00000008324	20.2325	10.8787	101.266	64.7017	74.6602	61.6826	107.333	68.7802		2.87116	26.3863	149.282	117.689	77.2611	55.3797	59.055	49.6413
ENSG00000008382	254.93	11.4226	24.5719	30.6482	187.505	124.678	120.796	112.282		0	44.7311	10.663	35.8183	113.96	82.5838	164.862	87.9514
ENSG00000008394	16.186	584.187	213.701	324.481	1211.66	2738.1	1805.96	1066.39		76.0858	677.148	313.59	272.731	681.83	643.182	513.04	661.524
ENSG00000008405	0	0	0	12.6484	57.5625	34.1223	29.1706	12.933		0	0.739139	0.484683	25.5845	94.6449	108.816	61.5156	66.9078
ENSG00000008438	0	0	0	0	0	0	0	0		0	0	0	0	0	0	0	0
ENSG00000008441	3297.9	2064.24	976.92	1410.79	8225.73	11378.5	6073.47	9989		1933.73	693.431	1461.32	1863.06	6770.01	10050.9	11475.1	9998.94
ENSG00000008513	0	244.227	122.115	44.7561	658.264	1247.21	853.053	446.189		0	38.1568	85.7888	32.2364	298.421	461.498	232.529	269.79
ENSG00000008516	0	0	0	0	0	0	0	0		0	0	0	0	0	0	0	1.61874
ENSG00000008517	202.325	0	0	0	67.2512	6.56198	13.0894	21.751		0	0	4.84683	0	75.3296	38.863	4.92125	88.491
ENSG00000008710	121.395	1.08787	119.137	85.6203	116.265	85.7432	213.544	105.228		302.908	35.906	162.369	103.873	318.702	486.759	264.517	371.231
ENSG00000008735	0	0	0	0	0	11.3741	11.2195	7.64224		0	0	0	0	0	0	0	0
ENSG00000008838	60.6976	104.98	100.521	100.701	103.157	138.677	125.658	147.554		447.901	215.692	143.951	148.39	176.735	140.878	139.025	110.074
ENSG00000008853	0	43.5148	3.72302	0	241.648	294.852	140.617	180.475		0	0	22.2954	13.3039	95.6107	217.633	175.935	169.967
ENSG00000008869	0	0.543936	0.744604	11.189	61.5519	0	59.0892	45.2656		0	0.728004	5.33151	0	10.6234	7.77259	25.8365	25.8998
ENSG00000008952	521.999	571.676	532.392	701.016	2161.73	3137.06	2452.2	2215.07		472.306	121.762	455.602	425.726	2877.01	3311.12	4910.09	3956.76
ENSG00000008988	16691.8	8125.85	10924.8	9816.66	2931.7	3585.03	3719.63	3134.5		9637.05	14409.9	12792.7	11667	8016.3	18783.9	17054.5	11468.5
ENSG00000009307	4588.74	3486.63	3218.18	3437.46	5082.03	5070.22	4362.5	5602.35		2245.25	2061.82	2627.95	2392.15	4881.94	4391.52	4076.76	4196.31
ENSG00000009335	76.8836	64.1844	121.37	209.186	815.563	587.516	474.583	747.764		258.405	66.066	50.407	147.367	1085.52	1133.83	911.661	963.689
ENSG00000009413	97.1161	701.677	218.169	143.025	1749.67	3113.88	1387.85	1262.73		1.43558	215.614	218.107	102.338	367.956	586.831	312.499	444.074
ENSG00000009694	0	0	0	0	0	0	0	0		0	0	0	0	0	0	0	0
ENSG00000009709	0	0	0	0	0	0	0	0		0	0	0	0	0	0	0	0
ENSG00000009724	0	0	0	0	0	0	0	0		0	0	0	0	0	0	0	0
ENSG00000009765	0	0	0	0	0	0	0	0		0	0	0	0	0	0	0	0
ENSG00000009780	8.09301	118.034	169.025	7.29718	302.63	382.782	290.584	307.453		0	0.739139	67.8556	0	205.708	271.069	238.681	268.711
ENSG00000009790	0	0	0	0	0	0	0	0		0	0	0	0	0	0	0	0.539579
ENSG00000009830	12.1395	0	0.744604	0	108.286	89.6804	99.4792	36.4476		146.429	0.728004	76.5799	97.7327	189.29	235.121	244.832	206.119
ENSG00000009844	4.04651	53.8496	32.7626	29.6752	343.095	336.848	246.828	279.824		22.9693	193.641	53.7998	39.4001	552.417	464.412	296.505	449.47
ENSG00000009950	0	0	0	0	0	0	0	0		0	0	0	0	0	0	0	0
ENSG00000009954	161.86	428.621	369.323	262.699	1276.63	1220.09	1144.39	1169.26		5.74232	23.4966	81.9114	159.135	1109.66	1114.4	958.413	881.673
ENSG00000010017	8.09301	42.9709	13.4029	61.2963	210.302	300.539	250.194	218.098		1.43558	72.0125	33.4431	60.3794	262.688	391.544	156.25	312.956
ENSG00000010030	0	0	0	0	0	0	13.8373	0		0	0	0	0	0	0	0	0
ENSG00000010072	0	56.0254	0	14.5944	73.5204	69.1195	81.1541	91.1191		2.87116	0	5.33151	35.8183	40.5621	70.9249	46.7519	53.4184
ENSG00000010165	0	31.5483	55.8453	59.8369	130.513	181.986	154.455	226.916		1.43558	0	9.69365	1.02338	69.535	100.072	47.9822	74.4619
ENSG00000010219	4.04651	32.0922	43.187	39.4048	136.212	80.9311	219.901	118.161		1.43558	135.761	82.8807	76.7534	168.043	129.219	62.7459	194.249
ENSG00000010244	4.04177	230.629	137.752	172.7	298.641	652.012	410.157	294.52		389.042	102.017	241.857	171.416	282.969	163.224	152.559	188.853
ENSG00000010256	24.279	221.382	22.3381	79.7825	250.197	247.605	278.243	260.424		292.858	302.365	80.4573	97.221	353.47	510.076	435.53	416.016
ENSG00000010270	4.04651	15.7741	139.985	91.458	260.456	117.241	221.397	193.995		216.773	283.147	124.563	83.4054	89.8161	98.129	99.6553	119.247
ENSG00000010278	8.09301	146.863	30.5287	182.43	506.094	500.023	726.273	799.496		114.846	2.20628	39.2593	30.7014	93.6791	44.6924	25.8365	95.5055
ENSG00000010282	0	0	0	0	0	0	0	0		0	0	0	0	0	0	0	0
ENSG00000010292	0	4.35148	5.21222	25.2969	179.527	258.542	65.0729	177.535		0	0.728004	26.6575	14.839	111.063	118.532	111.958	132.197
ENSG00000010295	109.256	41.883	303.054	209.186	98.0272	152.675	74.7964	149.906		136.38	0.739139	72.7024	64.9846	56.0143	24.2894	24.6062	32.9143
ENSG00000010310	0	0	0	0	0	4.81212	0	0		0	0	0	0	0	0	0	0
ENSG00000010318	0	0	102.011	8.75662	55.8527	12.249	36.2763	14.6966		2.87116	0	3.87746	13.3039	2.89729	30.1188	3.69094	17.2665
ENSG00000010319	0	0	0	0	0	0	0	0		0	0	0	0	0	0	0	0
ENSG00000010322	0	102.804	110.946	161.511	49.5835	133.864	93.4955	86.4161		86.1348	96.1145	14.5405	152.483	84.9873	132.134	84.8915	90.1098
ENSG00000010327	0	0	0	0	0	0	0	0		0	0	0	0	0	0	0	0
ENSG00000010361	0	0	2.97841	74.4313	46.7339	75.244	213.918	207.516		0	58.6968	50.407	22.0026	173.838	104.93	151.328	203.961
ENSG00000010379	0	0	0	0	0	0	0	0		0	0	0	0	0	0	0	0
ENSG00000010404	878.092	522.178	874.165	607.612	276.984	105.429	183.625	161.075		729.275	879.491	719.754	755.254	98.508	80.6407	84.8915	76.6203
ENSG00000010438	0	0	46.1654	5.35127	2.84963	2.18733	3.36584	14.6966		11.4846	0	27.6269	88.0106	9.65764	0	0	29.1373
ENSG00000010539	0	0	64.0359	0	46.164	19.6859	44.1299	47.6171		0	0	23.2648	0	54.0828	15.5452	30.7578	68.5266
ENSG00000010610	4.04651	0	35.741	17.9997	135.072	6.99945	96.1134	45.2656		55.9876	0	23.2648	0	132.31	0	67.6672	10.7916
ENSG00000010626	0	32.6361	84.1402	19.9456	27.3564	39.3719	89.7557	98.1734		0	0	25.2035	38.8884	56.9801	48.5787	27.0669	53.9579
ENSG00000010671	0	0	0	0	0	0	0	0		0	0	0	0	0	0	0	0
ENSG00000010704	12.1395	0	96.7985	30.6482	7.97896	74.8066	41.512	62.3137		0	0	0	23.5377	14.4865	56.3513	3.69094	46.9434
ENSG00000010803	28.3255	16.3181	168.28	44.2696	112.275	52.4958	108.455	104.052		90.4416	34.4723	200.174	204.676	48.2882	42.7493	44.2912	73.9224
ENSG00000010810	0	1.08787	5.21222	9.72958	337.966	512.272	350.047	256.309		1.43558	0	65.4322	10.2338	318.702	465.384	584.398	316.193
ENSG00000010818	0	0	0	22.8645	181.236	227.919	186.617	319.211		0	0.728004	13.0864	23.5377	267.517	264.268	297.735	325.906
ENSG00000010932	0	0	0	0	0	0	0	0		0	0	0	0	0.965764	0	0	0
ENSG00000011007	8.09301	169.708	293.374	169.781	371.021	405.093	290.21	306.865		10.0491	387.909	182.725	17.9091	324.497	373.084	310.039	357.741
ENSG00000011009	113.302	72.3434	10.4244	63.2422	369.312	251.105	344.438	305.102		1.43558	2.92315	109.054	17.9091	224.057	163.224	281.741	270.329
ENSG00000011021	0	15.2302	53.6115	23.8375	42.7444	60.8077	37.7722	52.9078		1.43558	0	54.7691	29.678	75.3296	20.4031	45.5215	38.8497
ENSG00000011028	493.674	480.839	233.806	234.483	557.387	640.449	436.437	429.729		1205.89	434.185	493.407	478.941	1812.74	1538.97	1701.52	1618.74
ENSG00000011052	0	0	0	0	0	0	0	0		0	0	0	0.51169	0	0	0	0
ENSG00000011083	0	0	0	0	0	0	0	0		0	0	0	0	0	0	0	5.39579
ENSG00000011105	0	61.4647	102.755	38.9183	298.641	734.942	290.21	280.412		4.30674	0.728004	10.1783	0	56.0143	287.586	158.71	113.851
ENSG00000011114	263.023	0.543936	160.09	65.6746	1105.09	1376.7	924.11	1051.1		2.87116	46.9152	31.9891	95.6859	1106.77	655.813	976.868	916.745
ENSG00000011132	8.09301	0	0	14.5944	72.3805	35.8722	32.5364	63.4894		1.43558	202.455	39.744	41.4469	46.3567	36.9198	93.5037	73.9224
ENSG00000011143	0	0	0	0	39.8948	15.7488	3.36584	41.1505		0	0	0	0.51169	26.0756	1.94315	4.92125	21.5832
ENSG00000011198	4.04651	0.543936	75.205	0.486479	220.561	99.3046	167.544	132.27		1.43558	0	31.0197	46.5637	86.9188	77.7259	73.8187	72.3036
ENSG00000011201	0	0	0.744604	2.43239	0	0	0	1.76359		0	0	0	15.3507	0.965764	0	44.2912	12.4103
ENSG00000011243	0	15.2302	23.8273	0	43.8843	43.7465	64.3249	133.445		34.4539	0	0	6.65196	80.1584	110.759	134.104	96.5847
ENSG00000011258	432.976	33.1801	0	11.6755	163.569	132.552	70.3086	203.989		0	0	14.5405	21.491	67.6035	146.708	221.456	112.772
ENSG00000011260	0	88.6615	16.3813	4.86479	152.17	194.672	133.138	132.857		2.87116	0	3.39278	15.8624	257.859	198.201	191.929	160.255
ENSG00000011275	60.6976	93.013	17.1259	70.5394	732.924	561.706	521.705	405.627		437.852	82.1934	239.433	171.416	1262.25	1145.49	1173.72	837.967
ENSG00000011295	4.04651	5.43936	63.2913	26.7563	389.259	359.159	320.129	325.089		73.2146	0	55.7385	27.6312	404.655	501.332	447.834	464.038
ENSG00000011304	1339.39	197.449	224.87	277.779	319.158	369.221	317.885	366.828		832.637	109.274	492.922	491.222	774.543	980.318	706.199	610.264
ENSG00000011332	0	0	96.7985	0.486479	0	2.62479	16.4552	4.11505		0	0	100.814	31.2131	10.6234	15.5452	7.38187	19.9644
ENSG00000011347	384.418	0.543936	160.834	48.6479	284.963	97.1173	206.064	134.621		162.221	111.559	171.578	102.338	426.868	275.927	329.724	373.389
ENSG00000011376	0	1.08787	2.97841	44.2696	14.2481	9.62424	24.3088	20.5753		0	124.046	0	18.4208	33.8018	41.7777	31.9881	21.0436
ENSG00000011405	950.929	46.2345	120.626	52.0532	205.743	275.166	291.706	290.405		2.87116	147.487	135.226	109.502	418.176	414.862	322.342	389.037
ENSG00000011422	8.09301	17.4059	10.4244	37.9453	51.8632	55.1206	91.9996	30.569		21.5337	47.6654	82.8807	26.6079	149.693	98.129	126.722	205.04
ENSG00000011426	0	21.7574	256.144	56.918	10.8286	33.6848	56.0973	98.7613		0	0	29.081	20.9793	17.3838	19.4315	8.61218	43.1663
ENSG00000011451	97.1161	195.817	124.349	53.5127	83.779	132.989	106.585	106.991		898.673	646.72	616.516	488.664	152.591	122.418	63.9762	73.3828
ENSG00000011454	546.278	129.457	116.158	178.051	457.08	430.903	329.852	482.049		123.46	91.0631	128.926	41.4469	434.594	427.493	360.481	353.964
ENSG00000011465	4289.3	8692.63	1604.62	2869.25	15741.9	29132.6	9886.59	8529.92		1353.75	2352.18	746.411	907.226	8575.02	14925.3	5976.86	7850.88
ENSG00000011478	0	0	0	6.32422	19.3775	0	1.86991	4.70292		0	1.47828	7.75492	3.07014	5.79459	3.8863	6.15156	19.4249
ENSG00000011485	0	0.543936	0	0.486479	112.275	336.411	5.7555	276.884		1.43558	67.4663	37.3206	1.02338	219.229	10344	3959.43	254.681
ENSG00000011523	0	55.4814	31.2733	54.9721	149.32	277.791	283.104	241.025		96.1839	85.0497	24.7188	39.9118	133.275	154.48	110.728	99.8222
ENSG00000011566	287.302	58.745	0	106.539	294.651	239.731	173.154	169.893		127.767	106.262	99.36	39.9118	254.962	326.449	162.401	123.024
ENSG00000011590	0	0	0	0	0	0	0	6.46651		0	0	0	0	0	0	0	0
ENSG00000011600	0	0	0	0	0	0	0	0		74.6502	0	0	0	0	0	0	0
ENSG00000011638	323.72	255.106	178.705	284.59	407.497	405.53	631.656	551.417		57.4232	50.5775	159.945	155.554	169.975	129.219	258.365	205.58
ENSG00000011677	0	0	0	0	0	0	0	0		0	0	0	0	0	0	0	0
ENSG00000012048	0	14.6863	1.48921	15.0808	35.3354	62.1201	21.317	24.6903		0	0	20.3567	0	20.2811	38.863	6.15156	22.1228
ENSG00000012061	396.558	131.632	466.866	234.969	518.632	356.972	629.038	554.357		463.693	373.204	275.784	410.887	333.189	457.611	668.059	581.127
ENSG00000012124	0	0	0	0	0	0.437465	0	0		0	0	0	0	7.72611	0	2.46062	0
ENSG00000012171	0	147.407	56.5899	20.4321	62.1219	92.7427	69.9347	138.148		35.8895	0.728004	27.1422	35.8183	166.111	33.0335	119.34	98.2034
ENSG00000012174	0	0	0	0.486479	19.9474	13.5614	37.3982	51.7321		1.43558	0.739139	14.0558	0.51169	118.789	119.504	50.4428	62.0516
ENSG00000012211	0	0	0	0	0.569925	24.4981	0.747964	14.1088		0	0	0	0	7.72611	30.1188	17.2244	6.47495
ENSG00000012223	0	0	0	0	0	0.437465	0	0		0	0	0	0	0	0	0	0
ENSG00000012232	0	0.543936	8.93524	0	216.002	267.291	158.194	235.734		50.2453	0	1.93873	10.2338	112.994	64.1239	84.8915	118.168
ENSG00000012504	0	0	0	0	0	0	0	0		0	0	0	0	0	0	0	0
ENSG00000012660	210.418	343.223	311.989	67.6206	236.519	341.66	332.844	193.408		104.797	173.312	282.57	157.6	359.264	465.384	350.639	287.596
ENSG00000012779	0	0	0	0	0	0	0	0		0	0	0	0	0	0	0	0
ENSG00000012817	0	0	0	4.37831	0.569925	0	20.195	13.5209		0	0	16.4792	6.14027	0	0	0	1.07916
ENSG00000012822	0	3.80755	53.6115	55.9451	10.2587	164.924	54.6014	67.0166		321.57	0.728004	33.9278	15.8624	39.5963	46.6356	36.9094	38.8497
ENSG00000012963	4.04651	0.543936	0	17.5132	69.5309	114.178	224.389	207.516		27.276	0.739139	0	22.5143	150.659	125.333	98.425	104.678
ENSG00000012983	0	90.2933	268.802	102.161	440.552	449.714	314.519	492.043		50.2453	132.771	47.9836	93.6392	708.871	437.208	380.166	538.5
ENSG00000013016	4.04651	91.9251	54.3561	84.6473	177.817	636.512	124.162	303.338		2.87116	1.47828	42.6521	11.7689	271.38	247.751	289.123	298.927
ENSG00000013275	4.04651	38.0755	160.834	80.7555	300.351	115.798	344.844	265.715		42.6417	0	105.176	128.434	131.737	233.178	242.371	278.423
ENSG00000013288	32.372	72.8874	58.0791	88.5391	175.537	134.739	100.227	196.935		50.2453	1.47828	18.9026	44.517	126.515	75.7828	61.5156	153.241
ENSG00000013293	0	39.1634	0	0	0	10.4992	0	1.17573		0	0	0	0	0	0	0	0.539579
ENSG00000013297	550.325	307.324	232.316	378.481	1410.57	975.11	1188.89	1581.36		0	2.20628	0	56.7975	83.0557	36.9198	49.2125	49.1017
ENSG00000013306	813.348	301.34	317.946	444.642	405.787	241.918	355.283	372.706		805.361	161.375	1014.93	883.688	299.387	215.689	380.166	292.452
ENSG00000013364	137.581	147.95	198.065	287.995	241.648	376.658	321.251	281.587		101.926	5.90198	16.4792	113.083	171.906	145.736	190.698	150.003
ENSG00000013374	922.603	307.324	328.37	129.403	761.99	972.486	905.037	781.272		57.4232	48.5048	69.3096	132.528	1005.36	803.492	814.466	951.818
ENSG00000013375	242.79	13.0545	46.91	136.214	384.13	318.475	127.213	218.686		262.711	225.212	178.848	186.255	904.921	884.132	700.047	795.88
ENSG00000013392	0	30.4604	58.8237	0	23.3669	56.433	120.048	50.5564		1.43558	35.2226	29.081	11.2572	48.2882	35.9482	62.7459	85.7931
ENSG00000013441	60.6976	42.427	98.2877	72.4853	355.633	329.849	301.056	413.857		41.6318	116.677	70.279	58.3326	288.764	290.501	390.009	389.576
ENSG00000013503	319.674	45.1467	97.5431	0	39.8948	48.9961	20.943	68.7802		5.74232	0	0	3.07014	42.4936	76.7544	118.11	64.7495
ENSG00000013523	0	0	0	0	14.2481	2.62479	1.49593	11.7573		0	0	0.969365	0	4.82882	0.971574	4.92125	0
ENSG00000013561	0	45.6906	12.6583	84.1608	106.006	167.112	170.162	206.341		8.61348	201.065	37.3206	50.1456	191.221	207.917	93.5037	155.399
ENSG00000013563	8.09301	175.691	44.6762	69.5665	155.02	150.926	48.2437	181.65		12.9202	27.898	54.2845	14.839	60.8432	122.418	51.6731	191.551
ENSG00000013573	0	0	93.82	0.486479	0	0	32.1625	19.3995		0	0.739139	0	5.1169	0	5.82945	55.364	14.0291
ENSG00000013583	109.256	218.118	184.662	127.457	684.48	840.371	863.151	442.662		2.87116	171.5	113.9	33.7715	344.778	418.748	259.596	261.696
ENSG00000013588	789.069	0	0	0	60.982	72.6193	37.0242	4.70292		0	0	1.93873	20.9793	82.09	46.6356	59.055	23.2019
ENSG00000013619	4.04651	13.0545	0	32.5941	55.8527	87.9305	67.3168	126.391		7.1779	0	42.1674	26.6079	56.0143	51.4934	20.9153	31.8352
ENSG00000013725	0	0	0	0	0	0	0	0		0	0	0	0	0	0	0	0
ENSG00000013810	0	14.6863	0	3.89183	0.569925	54.6832	28.4226	4.70292		0	0	0.484683	0	16.418	25.2609	60.2853	17.8061
ENSG00000014123	16.186	119.666	352.197	142.052	243.928	96.6799	531.719	194.09		67.4723	477.627	46.0449	86.4755	77.5036	656.407	96.3128	122.485
ENSG00000014138	0	0	81.9064	0	0	12.249	10.0975	7.05438		0	0	0.969365	0.51169	0.965764	9.71574	0	2.15832
ENSG00000014164	0	57.6572	22.3381	43.7831	0	69.9945	53.8534	11.7573		0	41.8637	0.484683	0	14.4865	24.2894	55.364	23.7415
ENSG00000014216	16.186	59.289	58.0791	143.998	98.5971	124.24	115.934	145.203		78.9569	275.823	75.1258	163.741	56.9801	73.8396	35.679	85.2535
ENSG00000014257	214.465	67.992	82.651	34.54	10.2587	46.3713	27.3007	91.7069		0	0	0	0	0	28.1757	0	5.39579
ENSG00000014641	20.2325	127.825	108.712	127.457	184.086	233.169	259.17	249.843		11.4846	87.3228	78.5186	74.7067	373.751	318.676	118.11	270.329
ENSG00000014824	299.441	58.2011	205.511	234.969	788.207	615.951	786.484	610.792		57.4232	73.9961	93.0591	166.811	742.673	600.433	628.689	744.08
ENSG00000014914	0	0	0	2.43239	63.2617	48.9961	63.9509	148.142		0	0.728004	0.484683	34.2832	26.0756	16.5168	3.69094	37.7706
ENSG00000014919	0	53.8496	52.1222	217.943	70.6708	207.359	137.999	156.372		1.43558	0	21.326	83.9171	77.2611	146.708	54.1337	94.966
ENSG00000015133	0	0	0	0	0.569925	0.437465	1.12195	37.0355		0	0	3.39278	0	4.82882	3.8863	1.23031	17.2665
ENSG00000015153	4.04651	143.055	208.489	159.079	377.291	418.654	335.088	487.928		50.2453	13.8989	102.753	162.717	435.56	406.118	1155.52	1008.11
ENSG00000015171	441.069	264.353	250.187	304.536	985.971	968.548	851.931	1001.72		124.896	167.949	357.696	259.938	1199.48	1325.23	1149.11	1024.66
ENSG00000015285	0	0	0	0	0	0	0	5.87865		1.43558	0	0	0	8.69188	0	1.23031	0.539579
ENSG00000015413	0	0	0	0	0	0	0	0		0	0	0	0	0	0	0	0
ENSG00000015475	0	1.63181	58.0791	32.1076	392.679	25.4107	1498.74	598.648		1.43558	46.254	44.5908	20.9793	220.194	207.917	250.984	217.45
ENSG00000015479	789.069	993.226	1185.41	718.043	1057.78	1451.95	1434.6	1439.09		133.509	289.677	400.833	452.334	1072.96	1009.47	848.915	1200.02
ENSG00000015520	0	0	0	0	0	0	0.373982	5.29078		0	0	0	0	0	0	0	0
ENSG00000015532	0	33.724	0	30.6482	82.0693	48.1212	99.1053	28.8054		48.8097	0	16.9639	4.60521	99.4737	129.219	76.2793	64.2099
ENSG00000015568	0	0	0	0	0	0	0	0		0	0	0	0	0	0	0	0
ENSG00000015592	0	0	0	0	0	0	0	0		0	0	0	0	0	0	0	0
ENSG00000015676	267.069	104.436	36.4856	138.16	416.615	303.601	412.128	527.903		124.896	42.6251	95.4825	72.1482	470.327	507.162	375.245	411.159
ENSG00000016082	0	0	0	0	0	0	0	57.6108		2.87116	0.728004	0	0	0.965764	0	0	16.727
ENSG00000016391	0	0	0	0	19.9474	3.93719	0.373982	9.9937		0	0	0	0	0	0	0	5.93537
ENSG00000016402	0	0	0	0	31.9158	3.06226	0	1.17573		1.43558	0	0	0.51169	0	0	0	2.15832
ENSG00000016490	0	0	0	0	0	0	0	0		0	0	0	0	0.965764	0	0	0
ENSG00000016602	0	0	0	0	0	0	0	12.933		0	0	0	0	0	0	0	0
ENSG00000016864	125.442	182.762	74.4604	41.3507	179.527	225.732	212.422	169.893		78.9569	63.8374	48.953	38.8884	251.099	223.462	233.759	262.775
ENSG00000017260	4.04651	116.402	56.5899	44.2696	258.746	473.775	219.527	127.567		45.9386	239.739	37.8053	55.2625	290.695	260.382	196.85	269.79
ENSG00000017427	0	91.9251	305.287	6.32422	99.737	222.232	251.316	29.9811		880.011	1943.9	1237.39	945.091	1701.68	5441.79	3334.15	3502.95
ENSG00000017483	0	147.407	58.8237	181.457	1.13985	234.481	57.9672	69.9559		153.607	107.202	80.942	162.717	266.551	467.327	440.452	381.483
ENSG00000017797	647.441	807.2	523.456	500.1	2350.37	2803.28	2179.19	2200.38		17.227	315.425	420.705	266.079	1527.84	1620.59	1296.75	1473.59
ENSG00000018189	12.1395	122.386	154.133	133.295	305.48	629.075	944.866	458.535		211.03	5.1517	63.0088	168.858	365.059	277.87	177.85	365.835
ENSG00000018236	0	0	0	0	0	0	0	0		0	0	0	0	3.86306	15.5452	0	0
ENSG00000018280	0	0	0	3.89183	0	0.437465	0	4.11505		0	0	0	10.2338	0	0	1.23031	3.23748
ENSG00000018408	28.3255	106.067	202.532	223.294	751.732	799.687	705.33	1031.7		97.6195	111.447	231.678	312.131	967.696	790.861	836.612	1212.97
ENSG00000018510	0	151.214	35.741	55.9451	31.9158	124.797	47.8697	38.7991		64.6011	341.644	49.9223	24.0494	246.27	246.78	313.73	290.833
ENSG00000018607	0	0	0	0	0	0	0	0		0	0	0	0	0	0	0	0
ENSG00000018610	109.256	0.543936	0	0	64.9715	273.416	114.813	148.73		12.9202	1.46714	0	0	86.9188	128.248	115.649	121.945
ENSG00000018625	0	3.80755	49.1438	0	0	40.6843	26.5527	6.46651		0	0	0	13.3039	10.6234	8.74417	41.8306	10.252
ENSG00000018699	0	0	0	0	109.426	49.4336	13.0894	55.8472		0	0	0	0	57.9459	39.8345	50.4428	36.1518
ENSG00000018869	0	17.4059	0	7.78366	12.5384	17.4986	43.7559	6.46651		0	0	12.1171	24.5611	8.69188	7.77259	19.685	21.5832
ENSG00000019102	0	0	0	0	0	0	0	0		0	0	0	0	0	0	0	0
ENSG00000019144	12.1395	102.804	32.018	212.591	283.823	148.301	224.763	257.485		825.459	527.566	343.155	217.98	296.49	314.79	401.082	359.899
ENSG00000019169	0	0	0	0	0	0	0	0		0	0	0	0	0	0	0	0
ENSG00000019186	0	0	0	0	0	0	0	0		0	0	0	0	0	0	0	0
ENSG00000019485	0	0	0	21.4051	1.13985	10.4992	58.3412	15.8724		0	0.739139	1.93873	17.9091	15.4522	8.74417	19.685	9.71243
ENSG00000019505	0	0	0	0	0	0	0	0		0	0	0	0	0	0	1.23031	0
ENSG00000019549	12.1395	155.566	52.1222	126.971	700.438	1193.41	927.85	460.886		60.2944	172.25	90.151	23.026	327.394	140.878	123.031	152.701
ENSG00000019582	0	0	0.744604	0	5.69925	27.1229	80.0322	22.9267		73.2146	0	0	0	12.5549	24.2894	7.38187	11.8707
ENSG00000019991	105.209	150.126	105.734	134.268	603.551	546.394	422.6	375.646		4.30674	82.8212	0.484683	27.6312	156.454	312.847	266.978	72.3036
ENSG00000019995	416.79	442.22	300.075	61.2963	942.087	1434.45	797.33	662.524		132.073	2.21742	120.201	161.694	996.669	950.2	895.667	788.865
ENSG00000020129	20.2325	29.9165	140.73	64.2152	78.3342	60.7087	143.983	156.372		133.509	43.2863	59.1313	130.993	1005.61	213.746	270.669	729.05
ENSG00000020181	8.09301	182.762	47.6546	19.4592	981.412	1857.92	765.167	747.176		195.239	194.279	165.761	102.85	735.912	742.283	617.617	759.728
ENSG00000020219	0	0	0	0	0	0	0	0		0	0	0	0	0	0	0	0
ENSG00000020256	8.09301	0	0	23.8375	67.2512	78.3063	116.682	53.4957		0	1.47828	31.9891	18.4208	109.131	106.873	134.104	83.6348
ENSG00000020426	8.09301	24.4771	117.647	50.5938	298.071	356.097	240.096	321.562		0	36.6897	57.1926	78.8002	400.792	381.829	210.383	444.074
ENSG00000020577	76.8836	36.9876	4.46762	17.5132	241.078	313.663	178.389	315.096		4.30674	77.8031	7.27024	0	276.209	402.232	271.899	154.859
ENSG00000020633	0	59.8329	0	0	0	33.2474	0	0		0	128.347	0	0	0.965764	8.74417	0	0
ENSG00000020922	145.674	0	2.23381	3.89183	5881.51	84.8683	94.2435	112.282		0	49.1548	0.31933	12.0072	60.8432	2037.52	9.8425	388.078
ENSG00000021300	0	0	0	0	0	0	5.23575	21.1631		0	0	3.39278	0	4.82882	21.3746	1.23031	14.5686
ENSG00000021355	0	123.473	121.37	83.6744	274.134	260.292	286.844	344.489		0	1.45601	1.93873	27.1195	175.769	107.845	178.395	116.549
ENSG00000021461	0	0	0	0	0	0	0	0		0	0	0	0	0	0	0	0
ENSG00000021488	0	0	0	0	0	0	0	0		0	0	0	0	0	0	0	0
ENSG00000021574	0	32.0922	0	25.2969	170.978	199.484	252.064	308.041		0	0.728004	16.9639	55.7742	240.475	136.992	199.311	180.759
ENSG00000021645	0	0	0	0	218.281	4.81212	46.3738	44.0899		2.87116	0	27.1422	0	493.506	111.731	55.364	58.8141
ENSG00000021762	0	22.3014	1.48921	0.486479	98.0272	99.3046	70.3086	72.8952		0	0.739139	3.39278	0	84.0215	60.2376	152.559	63.1308
ENSG00000021776	0	30.4604	1.48921	0.486479	63.2617	143.489	71.8046	117.573		1.43558	0	14.0558	72.1482	93.6791	38.863	119.34	63.6704
ENSG00000021826	4.04651	0	0	24.8104	3.98948	2.62479	33.2844	18.8117		0	0	9.20897	8.18703	7.72611	3.8863	0	15.1082
ENSG00000021852	0	0	0	0	0	0	0	0		0	0	0	0	0	0	0	0
ENSG00000022267	28.3255	414.479	172.003	759.393	1732	6491.02	2172.46	8355.2		40.1963	376.216	59.616	106.431	199.507	1311.11	328.493	769.44
ENSG00000022277	534.139	127.825	132.539	511.289	2286.54	3248.18	2165.73	3570.69		147.865	327.979	151.706	115.642	2244.44	2698.06	2080.46	2674.69
ENSG00000022355	0	0	0	0	0	0	0	0		0	0	0	0	0	0	0	0
ENSG00000022556	0	0	0	0	0	0	0	0		0	0	15.5098	0	0	0	0	0
ENSG00000022567	0	0	0	0	50.7234	12.6865	21.317	10.5816		0	0	6.78556	0	40.5621	3.8863	95.9643	23.7415
ENSG00000022840	368.232	280.127	325.392	368.751	879.965	696.882	974.597	929.414		401.963	449.64	217.623	269.149	786.132	633.466	696.357	682.568
ENSG00000022976	8.09301	118.034	8.19064	43.2966	70.6708	90.1179	99.1053	115.222		68.9079	44.798	56.2232	66.5196	44.4252	95.2143	78.74	83.6348
ENSG00000023041	453.209	50.586	0.744604	59.3504	290.662	324.162	317.885	368.003		1.43558	98.2095	79.0033	52.1923	366.025	217.633	394.93	369.612
ENSG00000023171	0	0	0	0	0.569925	4.37465	0	33.5083		0	0	0	0	0	0	0	9.17285
ENSG00000023191	133.535	487.91	463.888	481.614	439.413	674.572	619.688	633.718		559.876	316.242	492.438	509.131	1016.95	992.949	888.285	978.257
ENSG00000023228	12.1395	159.917	61.8021	194.592	354.494	270.354	273.007	304.514		215.337	126.141	72.2177	103.873	253.03	349.767	238.681	342.093
ENSG00000023287	991.394	922.515	605.363	435.399	1532.53	1563.94	1584.56	1292.13		198.11	729.686	215.684	197	2123.72	2087.91	1830.7	1896.08
ENSG00000023318	0	0	49.1438	67.1341	132.793	0.0550582	215.364	335.593		2.87116	64.9544	37.5026	23.5377	206.674	283.242	192.027	130.039
ENSG00000023330	32.372	60.9208	1.48921	0	105.436	100.18	112.195	85.2404		173.705	120.25	0.484683	17.9091	48.2882	67.0386	50.4428	65.2891
ENSG00000023445	0	0	3.72302	0	25.6466	21.8733	51.9835	11.7573		0	0	0	0	11.5892	0	0	6.47495
ENSG00000023516	319.674	105.524	88.6078	82.7014	368.172	245.418	314.145	276.884		4.30674	30.7989	103.722	70.1015	282.003	354.625	308.808	248.746
ENSG00000023572	0	78.8707	2.23381	0.972958	322.008	208.671	287.218	329.204		172.27	79.2257	44.5908	50.6573	578.493	410.004	463.828	488.859
ENSG00000023608	809.301	21.7574	1.48921	84.6473	515.783	454.527	364.259	445.602		165.092	245.213	45.5602	103.873	732.049	861.786	579.477	571.415
ENSG00000023697	8.09301	73.9752	10.4244	65.1882	166.418	111.991	189.609	100.525		1.43558	130.609	26.6575	14.839	58.9116	27.2041	61.5156	58.2746
ENSG00000023734	4.04651	280.671	141.475	310.373	806.444	612.889	696.355	897.082		334.49	414.15	237.979	262.497	1140.57	931.74	800.933	1043.01
ENSG00000023839	0	0	0	0	0	0	8.60159	0		0	0	0	0	0	0	0	0
ENSG00000023892	0	0	0	0	0	0	0	0.587865		0	0	0	0	0	0	0	0
ENSG00000023902	68.7906	610.296	350.708	245.672	1020.17	1151.41	1111.47	1013.48		228.257	410.566	466.265	243.053	1214.93	1072.62	981.789	762.965
ENSG00000023909	8.09301	4.89542	21.5935	77.3501	624.068	119.67	351.169	1368.52		226.822	83.5492	159.461	134.574	1571.3	1754.66	1118.35	1389.42
ENSG00000024048	509.86	24.4771	71.4819	52.5397	240.509	207.359	218.032	282.175		86.1348	3.65115	18.9026	81.8703	135.207	93.2711	50.4428	135.974
ENSG00000024422	4.04651	311.675	189.129	255.401	1204.25	1269.96	873.996	1239.81		70.3435	471.714	143.951	163.741	1767.35	3148.87	2054.62	1892.3
ENSG00000024526	0	0	0	0	0.569925	0	20.569	24.1025		0	71.8232	0	11.2572	0	0	0	1.61874
ENSG00000024862	0	19.0377	0	0.972958	152.74	259.417	239.723	305.69		0	0.739139	8.23961	2.55845	225.989	255.524	345.718	291.912
ENSG00000025039	0	0	0	0	0	0	0	2.93932		0	0	0	0	0	6.80102	0	0
ENSG00000025156	0	0	0	0.486479	67.2512	47.6837	61.3331	38.7991		110.54	0	0	32.2364	38.6306	23.3178	47.9822	22.1228
ENSG00000025293	8.09301	166.988	227.849	95.3498	357.343	538.082	392.307	337.434		111.975	40.3743	67.3709	51.6806	514.752	366.283	248.523	262.775
ENSG00000025423	0	0	53.6115	0	2.2797	8.31184	4.86177	0		0	0.739139	31.0197	0	78.2269	8.74417	13.5334	1.07916
ENSG00000025434	271.116	80.5025	162.324	74.4313	165.278	147.426	272.259	243.964		77.5214	0	60.1007	54.2391	38.6306	78.6975	65.2065	48.5621
ENSG00000025708	12.1395	31.5483	0.744604	0.972958	92.3279	51.1835	66.9428	21.751		0	32.9606	4.84683	46.5637	85.953	127.276	227.608	67.987
ENSG00000025770	0	17.9499	2.97841	34.54	9.68873	27.9978	127.154	116.985		4.30674	2.19515	4.36214	46.0521	158.385	246.78	257.135	235.796
ENSG00000025772	0	0	3.72302	122.593	134.502	271.229	374.356	313.332		87.5704	50.6999	11.1477	128.946	143.899	145.736	147.637	182.917
ENSG00000025796	343.953	155.022	102.755	120.16	532.88	452.001	217.897	429.483		169.399	273.605	251.55	250.216	1286.4	1419.47	917.813	1167.11
ENSG00000025800	683.86	277.407	218.169	77.8366	540.859	687.258	622.306	1020.53		155.043	249.425	127.472	55.7742	709.837	1034.73	644.683	626.452
ENSG00000026025	28264.8	41783	30895.1	27114.4	17566.8	29683.8	26000.4	27963.6		6648.17	7242.42	9960.23	9101.93	10961.4	9153.2	10306.3	11610.1
ENSG00000026036	0	0	0	0	0	0	0	0		0	0	0	0	0	0	0	0
ENSG00000026103	0	18.4938	41.6978	25.7834	328.847	194.235	172.78	245.14		111.975	0	10.663	17.3974	196.05	199.173	119.34	164.032
ENSG00000026297	12.1395	0	44.6762	41.3507	42.1745	82.2435	105.089	114.046		0	0	8.23961	0	75.3296	36.9198	75.049	45.3247
ENSG00000026508	6502.74	4869.31	4071.49	3358.16	3994.61	3115.19	3859.12	3026.92		581.41	2300	1097.32	804.376	1726.79	2701.95	2474.16	2070.37
ENSG00000026559	0	0	0	0	19.9474	5.24958	26.9267	0		11.4846	0	15.5098	37.865	121.686	48.5787	220.226	121.405
ENSG00000026652	0	0	0	29.6752	48.4437	63.4325	54.9754	45.8535		96.1839	226.757	2.9081	6.65196	104.303	50.5219	107.037	66.9078
ENSG00000026751	0	0	0	0	0	0	0	0		0	0	0	0	0	0	0	0
ENSG00000026950	16.186	38.0755	110.201	47.6749	200.614	270.354	243.462	271.594		1.43558	1.47828	50.407	31.7248	36.699	77.7259	88.5825	116.01
ENSG00000027001	0	207.783	61.8021	133.295	197.194	187.235	93.0165	100.525		0	0	6.30088	28.6546	24.1441	0.0213926	30.7578	86.4665
ENSG00000027075	0	0	0	0	32.4857	0	0	5.87865		0	0	0	0	0	5.82945	0	9.17285
ENSG00000027644	0	0	0	0	0	0	0	0		0	0	0	0	0	0	0	0
ENSG00000027697	0	0	11.1691	0	84.9189	33.6848	79.6582	67.0166		0	0	4.84683	4.60521	77.2611	104.93	116.88	78.7786
ENSG00000027847	0	87.5736	2.23381	69.08	168.698	155.738	182.503	136.973		2.87116	184.065	109.538	161.182	250.133	199.173	232.529	253.602
ENSG00000027869	0	0	0	0	0	0	0	0		0	0	0	1.02338	0	0	0	2.6979
ENSG00000028116	720.278	0.543936	157.111	68.5935	172.687	115.053	119.674	235.734		55.9876	26.4976	25.2035	115.13	390.169	420.692	559.792	590.839
ENSG00000028137	0	0	12.6583	14.1079	263.306	459.776	348.177	240.437		0	0.728004	0	0	0	15.5452	61.5156	8.09369
ENSG00000028203	675.767	189.834	169.025	337.616	724.945	503.085	505.624	550.829		380.429	468.78	181.756	263.52	564.972	652.898	385.088	596.775
ENSG00000028277	0	10.3348	54.3561	0.486479	111.135	48.5587	66.5688	81.7132		70.3435	66.0437	175.455	155.042	249.167	343.937	853.836	819.081
ENSG00000028310	16.186	167.532	50.633	121.62	536.87	451.027	393.055	471.468		4.30674	0.739139	70.279	46.5637	426.868	527.565	586.859	504.507
ENSG00000028528	20.2325	95.7327	68.5035	114.809	559.097	714.818	482.811	410.33		48.8097	19.1063	104.207	27.6312	426.868	456.64	306.348	426.268
ENSG00000028839	0	28.2847	0	52.5397	79.2196	96.6799	72.1785	74.6588		2.87116	206.8	61.07	20.4676	54.0828	13.602	20.9153	46.9434
ENSG00000029153	679.813	19.5817	3.72302	61.2963	58.7023	39.8094	129.024	143.439		1.43558	0	75.1258	36.8416	99.4737	42.7493	52.9034	63.1308
ENSG00000029363	4.04651	164.812	174.982	118.701	437.133	359.597	350.421	384.464		218.208	157.69	75.6105	49.6339	594.911	459.555	254.675	447.311
ENSG00000029364	0	35.8997	50.633	62.2693	288.382	227.919	261.787	309.217		74.6502	136.377	101.783	80.8469	322.565	265.24	231.299	245.509
ENSG00000029534	4.04651	0	0	0	0	0.437465	0	1.17573		0	0	0	0	0	0	0	0
ENSG00000029559	0	0	0	0	0	0	0	0		0	0	0	0	0	0	0	0
ENSG00000029639	4.04651	65.2723	26.0611	79.7825	89.4783	72.1818	71.0566	93.4705		0	89.5736	18.9026	72.1482	129.412	117.56	75.049	71.2245
ENSG00000029725	384.418	194.185	225.615	17.0268	1359.57	1402.51	1186.65	1302.12		61.73	198.87	94.0284	44.517	1290.26	1529.26	1067.91	1139.59
ENSG00000029993	0	83.2221	0.744604	0.486479	119.684	624.263	236.357	129.33		0	60.0415	22.7801	32.2364	396.929	479.958	289.123	217.99
ENSG00000030066	0	70.1677	0	5.35127	15.388	42.8716	12.3414	3.52719		0	0	0	9.7221	9.65764	0	3.69094	9.17285
ENSG00000030110	0	0	0.744604	0	69.1144	46.3713	105.089	73.4831		53.1165	0	36.3512	51.169	124.584	93.2711	275.59	165.111
ENSG00000030304	0	0	0	0	0	0	0.747964	0		0	0	0	0	0	0	0	0
ENSG00000030419	0	0	0.744604	52.0532	98.5971	111.991	87.5118	113.458		0	0.728004	31.0197	24.0494	32.836	76.7544	110.728	30.2164
ENSG00000030582	1250.37	126.193	170.514	192.646	624.068	1051.67	499.266	600.21		160.785	67.5108	109.538	101.315	1084.55	1136.74	1525.59	872.5
ENSG00000031003	16.186	16.862	18.6151	0.486479	999.649	666.697	598.745	792.442		134.945	94.6919	46.0449	43.4936	729.152	654.841	661.908	529.327
ENSG00000031081	0	0	0	6.8107	185.796	55.9956	75.1704	68.7802		0	170.928	40.2287	35.3066	232.749	152.537	185.777	140.291
ENSG00000031691	0	0	0	31.6211	59.8422	93.6176	63.577	135.209		1.43558	0	8.23961	36.8416	71.4666	77.7259	103.346	85.2535
ENSG00000031698	1266.56	1154.78	1536.86	911.175	1488.08	1388.95	1356.81	1442.03		854.17	777.808	1560.68	1192.75	4265.78	5791.55	5497.03	5038.59
ENSG00000031823	254.93	217.03	374.536	233.51	436.563	408.593	363.885	424.438		60.2944	102.7	57.6772	148.902	226.955	298.273	350.639	575.167
ENSG00000032219	0	57.1132	156.367	79.296	379	654.011	363.885	284.527		2.87116	27.1366	35.8665	39.4001	264.619	376.971	324.802	227.702
ENSG00000032389	0	39.7073	96.0539	10.7025	106.006	87.0556	145.105	86.4161		30.1472	20.54	12.1171	64.4729	116.857	101.044	44.2912	128.42
ENSG00000032444	56.6511	83.2221	159.345	74.4313	80.3595	107.179	115.934	132.857		279.938	33.0163	95.9672	61.9144	242.407	185.571	353.1	183.457
ENSG00000032742	0	89.2054	0	23.351	70.6708	97.1173	87.1378	116.985		0	0.739139	1.93873	31.2131	132.31	109.788	104.577	76.0807
ENSG00000033011	0	40.2512	0	10.7025	83.2091	38.9344	132.016	19.9874		0	0.739139	15.0252	67.543	88.8503	121.447	97.1946	79.3182
ENSG00000033030	0	82.6782	75.9496	14.1079	71.2407	16.1862	61.707	96.9977		206.724	0.739139	0.484683	33.7715	112.029	135.049	132.874	138.672
ENSG00000033050	72.8371	6.52723	132.539	81.7284	386.409	185.485	229.999	292.757		2.87116	76.6883	70.7114	54.7508	351.538	314.79	286.663	276.804
ENSG00000033100	169.953	66.3601	123.604	91.458	353.924	201.672	320.129	246.903		229.693	228.997	92.5744	117.177	395.963	406.118	409.694	356.662
ENSG00000033122	0	0	0	0	0	0.437465	0	0		0	0	0	0	0	0	0	0
ENSG00000033170	643.394	201.8	154.133	206.753	887.374	1279.15	799.574	884.737		31.5828	0.739139	24.7188	85.4522	440.389	565.456	498.276	664.222
ENSG00000033178	0	20.1256	59.5683	142.538	131.653	56.433	56.0973	128.155		150.736	115.837	102.753	92.1041	159.351	132.134	141.486	146.766
ENSG00000033327	315.627	72.3434	148.921	103.62	221.131	428.279	210.178	149.906		252.662	51.3389	79.488	102.338	148.728	166.139	155.019	154.32
ENSG00000033627	0	44.0588	30.5287	0	2.84963	33.2474	31.4145	62.9015		1.43558	0	15.9945	32.7481	49.254	47.6071	9.8425	50.7205
ENSG00000033800	327.767	72.8874	98.2877	82.7014	225.121	247.605	304.047	336.259		2.87116	36.5895	28.1116	118.712	186.393	144.765	136.565	142.449
ENSG00000033867	2338.88	547.199	135.518	305.022	706.708	821.56	455.884	238.673		907.287	871.472	400.348	592.025	637.404	670.386	334.645	575.731
ENSG00000034053	0	31.5483	78.928	0	64.4016	42.4341	96.4874	19.9874		124.896	0	1.45405	2.55845	60.8432	43.7208	79.9703	22.1228
ENSG00000034152	234.697	29.3725	29.0395	62.7558	514.643	502.648	410.258	490.279		45.9386	1.46714	12.6018	6.14027	143.899	208.888	301.426	154.859
ENSG00000034239	0	0	0	0	0	4.81212	0	0		0	0	0	0	0	0	0	0.539579
ENSG00000034510	5527.53	14696.1	18204.8	11459	5753.4	4902.67	7659.9	5656.44		7729.17	11912.3	11705.1	16955.9	4587.38	3702.67	5577	5488.06
ENSG00000034533	0	0	1.48921	0	3.98948	6.56198	57.9672	4.70292		0	0	0	0	62.7747	8.74417	39.37	53.9579
ENSG00000034677	0	4.35148	2.23381	33.0806	201.754	275.603	234.861	195.171		51.6809	2.19515	8.23961	18.4208	376.648	249.695	305.117	270.869
ENSG00000034693	0	27.7407	0	0	116.265	69.1195	44.5039	62.3137		0	0	48.4683	0	103.337	85.4985	39.37	38.8497
ENSG00000034713	8.09301	321.466	24.5719	277.779	87.7035	1902.79	235.644	1963.56		353.153	605.035	346.063	420.609	901.058	749.084	1322.59	1211.9
ENSG00000034971	0	0	0	0	0	20.5609	0	9.40584		0	0	15.9945	0	0	0.971574	0	0
ENSG00000035115	0	33.724	0	11.189	88.3384	125.115	182.129	128.155		144.994	1.46714	17.9333	19.9559	134.241	58.2945	167.322	134.355
ENSG00000035141	323.72	28.8286	0.744604	45.729	481.03	69.4608	152.585	127.551		8.61348	0	50.8917	113.595	67.9455	214.718	228.838	726.368
ENSG00000035403	210.418	379.123	478.035	411.075	769.969	376.658	767.037	807.726		368.944	87.9952	294.202	271.195	468.396	411.947	374.015	352.345
ENSG00000035499	0	0	0	0	0	0.874931	7.85362	0		0	0	0	0	0	0	0	1.61874
ENSG00000035664	0	0	0	10.2161	51.8632	83.1184	73.3005	56.435		0	0	0	0	28.9729	33.0335	27.0669	1.07916
ENSG00000035681	0	127.825	122.86	64.7017	162.999	140.864	175.398	129.33		0	131.304	10.1783	5.62858	175.769	137.964	221.456	142.449
ENSG00000035687	4.04651	25.565	0	56.4315	196.054	2265.17	241.966	3182.44		1.43558	278.757	4.84683	33.2598	400.792	3001.42	91.1593	281.121
ENSG00000035720	0	0	0	0	0	0	0	0		0	0	0	0	0	0	0	0
ENSG00000035862	1849.25	1142.81	1189.13	1451.17	10289.4	14295.5	11334.6	8430.57		671.852	682.455	771.615	484.058	10903.5	12996.7	10685.3	8994.79
ENSG00000035928	12.1395	113.139	307.521	254.428	205.173	420.404	313.771	315.096		165.092	266.931	151.221	100.291	562.075	343.937	323.572	460.261
ENSG00000036054	182.093	283.39	52.8669	52.5397	320.298	270.354	223.267	225.152		383.3	163.559	131.834	154.019	494.471	393.488	291.584	321.05
ENSG00000036257	0	96.8205	227.104	17.5132	321.438	336.411	361.641	338.61		4.30674	374.727	4.84683	46.0521	404.655	494.531	287.893	390.116
ENSG00000036448	0	1.08787	0	0	6.26918	9.18677	2.61787	17.6359		44.503	0	0	0	13.5207	2.91472	0	0
ENSG00000036473	0	0	0	0	0	0	0	0		0	0	0	0	0	0	0	0
ENSG00000036530	0	0	0	0	0	10.9366	0.373982	5.87865		0	0.739139	0	0	0	24.2894	0	0
ENSG00000036549	489.627	11.4226	382.726	254.915	624.638	507.46	700.094	614.319		175.141	76.258	243.795	101.826	536.965	592.66	617.617	710.086
ENSG00000036565	8.09301	12.5105	24.5719	0	108.286	0.437465	21.317	73.4831		238.306	0	0	1.53507	64.7062	66.067	94.734	27.5185
ENSG00000036672	0	0	0.744604	0	4.5594	0	17.2032	12.3452		0	0.739139	0	0	8.69188	0	4.92125	5.39579
ENSG00000036828	0	0	0	0	0	0	0	0		0	0	0	0	0	0	0	0
ENSG00000037042	84.9766	0	13.4029	98.2687	14.8181	56.433	71.0566	84.6525		14.3558	318.337	33.9278	16.3741	16.418	19.4315	11.0728	26.979
ENSG00000037241	0	20.6696	13.4029	62.7558	384.13	275.166	325.364	226.916		166.527	212.03	51.3764	91.5924	180.598	195.286	156.25	243.35
ENSG00000037280	0	0	0	0	0	0	0	0		0	0	0	0	0	0	0	0
ENSG00000037474	4.04651	6.52723	0	19.9456	115.125	41.1217	53.4794	43.502		0	80.626	20.8414	9.21041	105.268	84.527	19.685	57.1954
ENSG00000037637	210.418	0	43.187	93.4039	112.845	70.8694	79.6582	104.052		134.945	63.7483	3.39278	24.5611	143.899	86.4701	120.571	106.837
ENSG00000037749	0	0	0	0	86.6287	40.6843	121.918	43.502		404.834	0	10.663	0	150.659	75.7828	57.8247	112.772
ENSG00000037757	4.04651	0.543936	167.536	3.40535	13.6782	52.9333	547.141	14.7798		7.1779	0	15.5098	47.5871	55.793	35.9482	89.9024	369.871
ENSG00000037897	687.906	38.0755	1.48921	115.782	178.957	70.4319	170.91	85.8283		2.87116	16.1497	65.9168	14.3273	259.791	236.093	254.675	175.903
ENSG00000037965	0	0	72.2265	0	3.98948	8.31184	9.34955	0		0	0	23.2648	0	16.418	42.7493	0	0
ENSG00000038002	0	58.2011	86.374	52.0532	172.117	111.991	108.455	82.8889		183.754	0.739139	14.0558	46.0521	442.32	146.708	212.844	383.101
ENSG00000038210	0	50.0421	0	5.35127	64.9715	46.8088	54.6014	100.525		0	0	0.969365	10.7455	51.1855	32.0619	68.8975	65.2891
ENSG00000038219	4.04651	102.26	5.95683	65.1882	434.283	607.639	59.8946	360.949		0	45.4814	145.889	105.92	340.915	227.693	273.129	247.127
ENSG00000038274	0	34.2679	0	78.3231	434.853	443.152	529.559	401.512		229.693	1.46714	12.6018	60.3794	318.702	156.423	328.493	261.696
ENSG00000038295	0	0	0	0	0	0	0	0		0	0	0	0	0	0	0	3.77706
ENSG00000038358	0	0	0	0	0	7.87438	0	1.76359		0	0	0	0	0	0	0	8.09369
ENSG00000038382	222.558	40.2512	34.2518	39.8913	870.846	941.426	489.543	456.183		0	5.85744	149.767	18.4208	757.159	1499.14	842.764	541.198
ENSG00000038427	267.069	467.785	997.769	583.288	1331.92	1493.51	5108.58	2374.39		2134.71	988.498	2187.37	1743.84	4103.53	2865.17	4365.15	5475.11
ENSG00000038532	0	0	0	0.972958	26.2166	28.8727	81.9021	45.2656		114.846	22.7129	40.2287	19.9559	58.9116	66.067	55.364	31.2956
ENSG00000038945	0	0	0	32.5941	0	0	0	17.0481		0	0	0	0	5.79459	0	2.46062	4.31663
ENSG00000039068	0	2.71968	0.744604	0.486479	0	1.74986	0.747964	0		43.0674	0	3.39278	0.51169	3.86306	2.91472	6.15156	1.07916
ENSG00000039123	157.814	125.105	192.108	66.6476	233.669	240.168	251.316	252.194		205.288	147.476	41.6827	52.1923	191.221	239.007	221.456	235.257
ENSG00000039139	76.8836	13.5984	102.755	0	6.83911	131.677	6.3577	19.3995		0	0	38.7746	0	39.5963	54.4082	47.9822	13.4895
ENSG00000039319	0	106.067	80.4172	156.646	102.587	132.552	104.715	95.822		0	27.1922	13.0864	22.0026	131.344	222.49	278.05	167.27
ENSG00000039523	12.1395	53.3057	0	107.998	145.331	214.796	103.219	114.046		134.945	46.9931	50.407	73.1716	125.549	99.1006	146.407	123.024
ENSG00000039537	0	0	0	0	0	0	0	0		0	0	0	0	0	0	0	0
ENSG00000039560	1683.35	1216.78	842.891	578.91	1721.17	1881.54	1293.98	887.676		1170	1646.53	1219.95	1889.67	4980.45	5821.67	4093.25	5039.67
ENSG00000039600	0	0	0	0	0	0	0	0		0	0	0	0	0	3.8863	0	0
ENSG00000039650	0	0	0	29.1887	94.0377	1.80603	2.04031	70.5438		1.43558	0.739139	19.3873	11.2784	282.662	138.782	103.346	2088.17
ENSG00000039987	0	0	0	0	0	0	0	0		0	0	0	0	0	0	0	0
ENSG00000040199	4.04651	2.71968	0	0	21.6572	41.5592	31.7885	25.8661		50.2453	0	18.9026	0	29.9387	50.5219	14.7637	23.2019
ENSG00000040275	44.5116	39.7073	72.2265	72.9718	107.716	108.491	70.6826	88.7676		77.5214	34.5502	253.489	466.661	944.518	1057.07	792.321	1788.71
ENSG00000040341	267.069	44.0588	32.018	80.269	183.516	278.228	264.031	350.367		5.74232	71.9457	122.14	79.8236	240.475	184.599	171.013	273.567
ENSG00000040487	4.04651	33.724	0	21.4051	73.5204	120.74	68.4387	67.0166		126.331	0	4.84683	16.8858	69.535	93.2711	118.11	110.074
ENSG00000040531	0	21.7574	79.6726	0	42.1745	102.804	90.5037	41.1505		2.87116	2.94542	0	2.04676	29.9387	56.3513	77.5096	38.3101
ENSG00000040608	0	0	0	0	11.3985	0	5.60973	2.93932		0	0	0	0	0.965764	0	0	0.539579
ENSG00000040633	16.186	48.4103	210.723	43.2966	895.353	799.687	792.468	920.009		298.601	68.2722	94.5131	28.1429	817.037	819.037	681.593	923.22
ENSG00000040731	0	0	0	0	0	0	0	0		0	0	0	0	0	0	0	0
ENSG00000040933	0	0.543936	0	0	241.078	120.74	113.317	128.742		1.43558	1.45601	15.5098	0	146.796	228.32	65.2065	115.47
ENSG00000041353	0	0	0	0	7.40903	10.0617	0.373982	0		0	0	0	0	0	6.80102	2.46062	0.539579
ENSG00000041357	234.697	166.444	339.539	208.213	1372.38	1959.84	1572.59	1572.54		522.551	187.861	275.784	204.676	2455.94	2344.41	1983.26	2189.07
ENSG00000041515	0	0	0	0	0	0	0	0		0	0	0	0	4.82882	0	0	0
ENSG00000041802	0	45.6906	86.374	20.9186	148.751	277.353	284.226	214.571		91.8772	24.9637	70.7637	34.7949	392.1	444.009	339.566	274.106
ENSG00000041880	178.046	91.3812	25.3165	69.5665	112.275	59.4953	154.455	87.004		2.87116	165.07	62.0394	62.4261	80.1584	63.1523	148.868	78.7786
ENSG00000041982	8.09301	31.5483	156.367	11.189	271.285	122.053	325.738	233.382		58.8588	157.712	135.711	42.9819	162.248	137.964	296.505	112.772
ENSG00000041988	473.441	0	17.1259	13.1349	68.961	136.052	201.576	195.759		1.43558	2.19515	25.2035	7.67534	160.317	151.566	211.614	141.909
ENSG00000042062	0	0	0	15.0808	2.84963	90.1179	23.9349	12.3452		0	0	0	0	0	0	0	0
ENSG00000042088	24.279	21.7574	0	0	79.7896	15.3113	67.3168	54.0836		0	0	0	32.2364	33.8018	14.5736	1.23031	38.8497
ENSG00000042286	0	50.0421	0	30.6482	124.814	39.3719	107.707	76.4224		7.1779	0	15.0252	8.69872	72.4323	105.902	50.4428	73.9224
ENSG00000042304	0	0	0	0	0	0	0	0		0	0	0	0	0	0.971574	0	0
ENSG00000042317	60.6976	294.813	257.633	122.593	81.4993	106.742	103.967	209.868		111.975	1.46714	82.3961	114.618	101.405	67.0386	88.5825	84.1744
ENSG00000042429	84.9766	2.71968	0	0.972958	17.0978	26.2479	55.7233	87.5919		0	0	3.39278	0	27.0414	49.5503	65.2065	53.4184
ENSG00000042445	303.488	305.692	0.744604	165.889	96.8873	162.3	91.2516	70.5438		17.227	201.682	111.962	64.9846	156.454	105.902	113.189	100.901
ENSG00000042493	4.04651	35.3558	59.5683	103.62	262.736	700.82	438.681	654.881		142.122	135.077	4.84683	55.7742	138.104	454.697	275.59	362.058
ENSG00000042753	1630.74	492.262	811.618	795.879	1603.77	1902.97	1666.46	1671.89		2164.86	833.293	806.027	685.152	2097.64	3245.06	4708.4	2490.7
ENSG00000042781	0	0	0	0.486479	0.569925	6.12452	0.373982	0.587865		0	0	0	0	0	0	0	1.07916
ENSG00000042813	0	0	0	0	0	0	0	0		0	0	0	0	0	0	0	0
ENSG00000042832	0	0	0	0	0.569925	0	2.61787	0		0	0	0	0	0	0	0	0
ENSG00000042980	0	0	0	0	0	9.62424	9.34955	0		0	0	0	0	0	0	0	1.07916
ENSG00000043039	0	0	0	0	0	0	0	0		0	0	0	0	0	0	0	0
ENSG00000043093	4.04651	111.507	25.3165	45.2425	217.142	237.544	210.178	145.203		70.3435	0	36.3512	20.9793	218.263	160.31	127.952	208.817
ENSG00000043143	449.162	100.084	148.921	81.7284	398.378	668.885	472.713	404.451		77.5214	2.95656	33.4431	10.2338	96.5764	185.571	253.444	167.809
ENSG00000043355	0	0	0	0	0	0	0	0		0	0	0	0	0	0	0	0
ENSG00000043462	0	0	0	0	0.569925	0	0	0		0	0	0	0	0	0	0	0
ENSG00000043514	0	107.155	1.48921	64.2152	83.2091	96.6799	74.7964	111.106		37.3251	104.189	60.1007	48.6105	85.953	92.2995	148.868	117.628
ENSG00000043591	0	0	0	0	0	0	0	0		0	0	0	0	0	0	0	0
ENSG00000044012	0	0	0	0	0	0	0	0		0	0	0	0	0	0	0	0
ENSG00000044090	0	110.419	0	123.566	86.0587	12.6865	22.8129	26.4539		4.30674	0	0.969365	6.14027	37.6648	35.9482	6.15156	23.7415
ENSG00000044115	4.04651	280.127	103.5	156.16	798.466	775.348	421.104	716.607		7.1779	39.6351	236.525	149.413	664.446	575.172	1658.49	1414.58
ENSG00000044446	0	35.3558	0	0	0	0	2.61787	34.0962		0	0	67.8556	18.9325	18.3495	0	8.61218	8.09369
ENSG00000044459	20.2325	253.474	113.924	230.591	413.766	466.338	405.771	412.681		113.411	122.49	149.282	305.479	386.306	353.653	262.056	322.129
ENSG00000044524	0	0	0	0	0	12.249	0	0		0	0	2.9081	0	0	0	0	0
ENSG00000044574	817.394	363.893	189.874	167.835	1085.71	1074.41	852.679	630.191		579.975	220.016	556.416	486.105	3955.94	1697.34	1254.92	2366.5
ENSG00000046604	0	0	0	0	0	0	0.373982	0		0	0	0	11.2572	0	0	0	0.539579
ENSG00000046647	0	24.4771	0	12.6484	51.2933	96.6799	40.0161	44.6777		0	0	2.9081	23.5377	35.7333	34.9767	9.8425	34.5331
ENSG00000046651	0	211.047	90.097	338.103	195.484	306.226	158.568	132.857		5.74232	152.483	62.5241	71.1248	67.6035	139.907	76.2793	80.3973
ENSG00000046653	52.6046	0	0	29.1887	25.6466	94.4925	113.691	148.142		0	0.739139	0	5.62858	0	5.82945	0	9.17285
ENSG00000046774	0	0	0	0	6.83911	0	0	0		0	0	0	0	0	0	0	0
ENSG00000046889	0	0	0	0	0	9.18677	0	1.17573		0	0.739139	0	0	0	0	1.23031	1.07916
ENSG00000047056	0	0	0.744604	35.9994	90.0482	44.184	38.5202	129.33		4.30674	0.728004	8.23961	13.8156	33.8018	69.9533	99.6553	70.1453
ENSG00000047188	4.04651	8.15903	0	37.9453	25.6466	40.6843	75.1704	34.684		1.43558	0.739139	11.6324	17.3974	85.953	74.8112	19.685	79.3182
ENSG00000047230	0	0	0	0	53.0031	34.9972	14.5853	21.1631		0	0.728004	0	0	17.3838	27.2041	1.23031	6.47495
ENSG00000047249	0	51.6739	2.97841	16.0538	45.594	82.681	56.8453	22.3389		0	65.988	25.2035	23.026	95.6107	21.3746	52.9034	38.3101
ENSG00000047315	72.8371	0	0	9.72958	213.722	143.489	154.455	226.328		38.7607	81.4877	13.5711	14.839	202.811	175.855	148.868	133.816
ENSG00000047346	218.511	79.9585	1.48921	79.7825	143.621	234.919	155.203	184.002		0	0.739139	40.7133	22.5143	177.701	230.263	187.007	139.751
ENSG00000047365	0	0	0	24.8104	21.6572	9.18677	13.8373	4.70292		0	0	0	0	1.93153	49.5503	28.2972	29.6769
ENSG00000047410	113.302	138.704	87.1186	69.08	467.339	595.828	548.258	461.474		1.43558	5.90198	70.7637	42.9819	139.07	273.984	300.196	315.114
ENSG00000047457	0	0	0	0	0	0	0	0		0	0	0	0	0	0	0	0
ENSG00000047578	0	0	0	7.78366	58.7023	25.373	58.3412	24.1025		0	0.739139	0.484683	8.18703	10.6234	4.85787	20.9153	24.8206
ENSG00000047579	20.2325	0	2.23381	49.6208	223.981	129.927	149.219	159.311		63.1655	37.44	0	13.8156	167.077	39.8345	253.444	108.995
ENSG00000047597	0	0	0	0	0.569925	5.24958	0	0		0	0	0	0	0	0	0	0.539579
ENSG00000047617	0	0	0	0	0	8.31184	0	0		0	0	16.4792	0	0	0	2.46062	0.539579
ENSG00000047621	52.6046	14.6863	69.9927	21.4051	190.925	107.179	163.804	144.615		24.4049	167.187	39.744	24.5611	258.825	191.4	228.838	185.615
ENSG00000047634	4.04651	8.15903	0	9.72958	65.5414	70.4319	119.674	78.7739		0	0	0	0	44.4252	83.5554	40.6003	49.1017
ENSG00000047644	28.3255	118.578	32.018	169.781	525.471	937.051	362.389	841.235		86.1348	389.71	159.461	148.39	617.123	942.427	461.367	623.214
ENSG00000047648	178.046	145.775	29.7841	11.6755	55.2828	141.739	154.829	69.3681		0	0	0	18.4208	14.4865	10.6873	13.5334	22.1228
ENSG00000047662	0	0	0	0	0	0.874931	0	0		0	0	0	0	12.5549	36.9198	3.69094	0
ENSG00000047849	3107.72	1031.85	618.766	668.422	1310.26	1283.52	1160.09	1210.41		1563.35	684.272	1043.52	1012.12	1010.19	1002.66	874.752	1023.58
ENSG00000047932	530.092	40.7952	72.9711	101.188	329.987	199.242	274.877	322.738		208.159	63.0092	135.711	177.556	1151.19	984.205	762.793	1109.91
ENSG00000047936	0	0	0	0	0	0	0	0		0	0	0	0	9.65764	0.971574	0	8.63327
ENSG00000048028	121.395	8.15903	0	101.674	145.901	127.302	131.268	81.7132		0	0.728004	30.0503	17.9091	92.7134	52.465	79.9703	79.8577
ENSG00000048052	0	0	0	28.7022	32.4857	4.81212	34.7803	34.0962		0	0	0	0	2.89729	17.4883	8.61218	4.31663
ENSG00000048140	1719.77	215.398	49.1438	308.428	39.3249	128.615	145.853	136.973		592.895	352.059	395.016	435.448	112.994	93.2711	174.704	105.758
ENSG00000048162	0	0.543936	2.23381	77.8366	113.415	96.2424	216.536	77.0103		33.0184	47.7434	94.9978	25.0728	361.196	262.325	273.129	280.042
ENSG00000048342	24.279	187.658	163.068	179.511	159.009	111.116	214.666	232.794		117.718	1.46714	159.461	116.665	74.3639	33.0335	113.189	91.7285
ENSG00000048392	4.04651	81.5903	2.23381	125.025	793.336	601.952	486.925	820.072		103.362	54.3177	72.7024	44.0053	639.336	467.327	374.015	737.605
ENSG00000048405	145.674	79.9585	4.46762	26.2699	123.674	248.918	178.015	147.554		126.331	122.389	139.104	98.2444	184.461	131.163	135.334	153.78
ENSG00000048462	0	0	0	0	0	0	0	0		0	0	0	0	0	0	0	0
ENSG00000048471	56.6511	0	0	42.8101	104.866	59.9328	58.7152	89.3555		0	0.739139	18.4179	20.9793	18.3495	38.863	25.8365	37.231
ENSG00000048540	4.04651	0	0	17.0268	0.569925	1.3124	0	18.8117		0	0.728004	0	0	0	0	0	1.07916
ENSG00000048544	517.953	93.5569	419.956	170.268	1037.26	1056.92	1195.99	1157.51		302.908	310.856	51.3764	184.72	947.415	865.673	879.673	1064.59
ENSG00000048545	0	0	0	28.7022	19.9474	0	2.99186	5.29078		0	0	1.45405	0	0	0	0	1.07916
ENSG00000048649	384.418	16.3181	266.568	258.32	481.587	547.707	500.014	572.58		87.5704	60.0638	262.213	193.93	462.601	358.511	263.287	427.886
ENSG00000048707	222.558	0	0.744604	8.27014	34.7655	156.175	115.186	127.567		1.43558	160.635	7.27024	20.9793	56.9801	144.765	44.2912	59.8933
ENSG00000048740	392.511	245.859	197.32	226.213	861.157	1232.78	875.492	1641.91		37.3251	3.66229	87.2429	63.4495	259.791	328.392	226.377	449.47
ENSG00000048828	327.767	640.212	489.949	342.481	1057.21	1331.64	1389.34	1149.86		703.435	685.605	924.29	869.361	1027.57	873.445	995.322	1077.54
ENSG00000048991	12.1395	0	2.23381	172.213	426.874	320.225	250.568	288.054		106.233	138.639	195.327	175.51	300.353	261.353	209.153	348.029
ENSG00000049089	0	0	0	0	0	16.6237	5.23575	7.64224		0	0	0	0	2.89729	3.8863	0	3.23748
ENSG00000049130	8.09301	28.8286	20.1043	25.2969	482.157	539.832	693.737	549.654		0	2.19515	6.30088	8.69872	34.7675	32.0619	40.6003	97.6639
ENSG00000049167	0	0	52.1222	0	6.83911	2.62479	83.772	27.0418		43.0674	126.174	26.6575	62.9378	22.2126	21.3746	25.8365	29.6769
ENSG00000049192	0	1.08787	0	23.8375	36.4752	21.8733	17.2032	6.46651		1.43558	0.739139	63.4934	37.3533	81.1242	83.5554	66.4368	84.714
ENSG00000049239	24.279	219.75	0	121.62	256.466	1235.14	220.275	735.244		2.87116	1.47828	35.8665	30.1897	32.5155	231.235	465.802	442.827
ENSG00000049245	222.558	399.793	466.122	770.582	1448.75	1087.1	1401.31	1152.22		894.367	46.1872	203.082	412.422	874.983	866.644	775.096	752.174
ENSG00000049246	0	4.89542	0	0	233.1	115.053	148.471	188.117		4.30674	0	25.2035	26.0962	50.2197	162.253	136.565	98.2034
ENSG00000049247	0	0	0	0	0	0	0	0		0	0	0	0	0	0	0	0
ENSG00000049249	0	0	0	0	0	0	0	0		0	0	0	0	0	0	0	4.31663
ENSG00000049283	0	0	0	0	0	0	0	0		0	0	0	0	0	0	0	0
ENSG00000049323	125.442	155.566	588.237	811.447	818.413	701.694	1032.94	2152.76		462.257	132.715	519.58	503.503	1496.93	971.574	1294.29	2203.1
ENSG00000049449	8.09301	116.402	166.047	23.351	1478.39	1029.79	1157.85	576.695		314.392	290.561	88.2123	57.3092	1587.72	1462.22	1834.4	1026.82
ENSG00000049540	4.04651	66.9041	112.435	117.241	6.87281	202.984	68.4387	75.8346		1267.62	1653.86	1152.58	993.189	3571.4	4773.34	3143.45	3661.59
ENSG00000049541	0	0	47.6546	19.9456	146.471	26.6854	81.1541	35.2719		0	0	12.6018	6.14027	42.4936	43.7208	71.3581	43.7059
ENSG00000049618	0	182.762	119.881	333.238	378.43	472.025	325.738	329.204		457.95	118.861	115.354	173.974	275.243	365.312	348.178	322.668
ENSG00000049656	16.186	63.0965	45.4208	93.4039	389.259	461.963	504.128	482.049		45.9386	357.86	105.176	76.2417	316.771	291.472	369.094	376.087
ENSG00000049759	4.04651	262.177	96.7985	28.2158	206.313	339.911	207.56	187.529		1.43558	103.484	19.872	21.491	33.8018	100.072	75.049	41.5476
ENSG00000049768	0	0	0	0	0	0	0	0		0	0	0	0	0	0	0	2.15832
ENSG00000049769	0	129.457	0	17.5132	20.5173	24.4981	40.0161	9.40584		1.43558	0.728004	16.4792	17.3974	5.79459	18.4599	120.571	14.5686
ENSG00000049860	8.09301	224.645	0	22.378	37.6618	1298.26	120.048	155.784		0	95.9698	47.4989	24.5611	184.461	1243.29	792.51	401.649
ENSG00000049883	0	0	0	8.27014	39.8948	35.8722	66.1948	21.751		0	0	0	0	24.1441	63.1523	14.7637	62.5912
ENSG00000050030	0	0	0	0	0	0	0	0		0	0	0	0	0	0	0	0
ENSG00000050130	0	9.24691	23.8273	18.4862	102.587	148.301	93.1215	169.893		1.43558	0	17.9333	45.5404	120.721	75.7828	27.0669	151.082
ENSG00000050165	465.348	584.731	830.978	483.56	2772.69	2626.98	2656.77	2338.53		117.718	797.542	287.902	164.252	1767.35	2330.81	1689.22	1449.85
ENSG00000050327	0	0	0	0	64.9715	42.8716	37.7722	19.3995		0	0	17.4486	3.07014	52.1513	8.74417	6.15156	8.09369
ENSG00000050344	8.09301	0	0	0	113.415	65.1823	50.4876	84.0647		0	0	0	14.839	88.8503	54.4082	65.2065	81.4765
ENSG00000050393	493.674	343.767	184.662	115.782	113.985	121.615	167.918	132.27		167.963	0.728004	277.239	142.25	263.654	339.079	226.377	191.551
ENSG00000050405	477.488	450.923	487.715	582.315	1294.3	1737.18	1130.17	1048.16		315.828	674.663	253.974	372.51	2145.93	2709.72	1588.33	1899.32
ENSG00000050426	20.2325	159.917	178.705	160.052	116.835	117.678	111.821	93.4705		2.87116	2.18401	61.5547	49.1222	60.8432	37.8914	15.9941	30.756
ENSG00000050438	4.04651	0	33.5072	0.486479	41.0346	31.4975	39.2681	172.832		1.43558	0.728004	0	0.51169	31.8702	0	113.189	97.6639
ENSG00000050555	0	0	0	0	0	0	0	0		0	0	0	0	0	0	0	0
ENSG00000050628	0	0	0	0	22.2271	0.874931	9.34955	0		0	0	10.1783	0	4.82882	6.80102	0	3.23748
ENSG00000050730	0	0	0	16.0538	0.569925	6.12452	8.60159	22.9267		0	0	0.969365	0	0	0	0	16.727
ENSG00000050748	4.04651	69.0798	44.6762	74.4313	318.018	198.609	155.951	225.74		2.87116	0.728004	10.663	18.9325	272.346	217.633	274.36	242.271
ENSG00000050767	0	0	0	0	0	0	0	0		0	0	0	0	0	0	0	0
ENSG00000050820	0	71.7995	330.604	58.8639	123.674	116.803	207.56	88.1797		140.687	41.08	96.4519	90.0574	147.762	168.082	109.498	130.578
ENSG00000051009	0	0	0	13.1349	46.164	47.6837	22.4389	9.40584		30.1472	52.7392	38.7746	2.55845	18.3495	16.5168	55.364	7.01453
ENSG00000051108	4.04651	80.5025	84.1402	103.134	509.513	643.512	1368.44	1367.11		175.141	818.677	202.597	259.938	1062.34	843.326	880.903	962.61
ENSG00000051128	291.348	114.226	54.3561	205.294	758.001	808.874	621.558	653.706		1.43558	203.171	97.4212	114.107	605.534	599.461	738.187	699.295
ENSG00000051180	0	0	0	0	0	10.4992	3.73982	14.1088		0	0	0	0	19.3153	14.5736	0	3.77706
ENSG00000051341	0	0	0	0	0	9.18677	12.3414	18.2238		0	0	0	0	0	0	0	0
ENSG00000051382	0	0	0	0	37.0452	71.3069	23.9349	62.3137		0	0	14.0558	0	79.1927	143.793	92.2734	80.9369
ENSG00000051523	80.9301	21.2135	14.8921	27.7293	97.4572	154.863	129.024	84.6525		117.718	2.20628	42.1674	19.9559	184.461	259.41	120.571	88.491
ENSG00000051596	0	0	0	0	23.9369	7.87438	16.0812	14.1088		0	0	0	0	10.6234	0	1.23031	7.01453
ENSG00000051620	517.953	539.584	577.068	449.506	1928.06	2793.22	2416.67	2342.64		648.882	457.21	403.256	395.536	2333.29	2894.32	3909.93	3116.61
ENSG00000051825	0	0	0	19.9456	83.2091	95.3675	149.219	74.071		231.128	16.8666	23.7495	44.0053	142.933	98.129	263.287	128.959
ENSG00000052126	538.185	398.705	179.449	56.4315	347.655	764.252	384.454	358.598		99.0551	0.739139	90.6357	70.6132	172.872	283.7	134.104	194.788
ENSG00000052344	0	0	0	0	0	0	0	0		0	0	0	0	0	0	0	0
ENSG00000052723	0	2.17574	0	18.4862	387.549	223.982	286.844	284.527		41.6318	219.176	53.3151	67.0313	380.511	317.705	370.324	367.993
ENSG00000052749	8.09301	75.607	63.2913	0	57.5625	38.0595	42.26	92.2948		10.0491	0	68.3403	8.18703	112.994	85.4985	35.679	31.8352
ENSG00000052795	84.9766	47.8663	2.97841	10.2161	216.572	243.668	185.121	135.797		189.497	154.689	168.185	81.8703	444.252	400.289	319.881	312.956
ENSG00000052802	16.186	112.051	300.82	346.373	522.052	829.872	1139.9	619.61		423.496	480.417	672.74	867.825	1984.65	2063.62	2101.37	1460.1
ENSG00000052841	8.09301	158.829	115.414	345.4	381.85	520.584	387.819	172.244		91.8772	170.3	81.4267	170.904	416.244	581.001	351.869	355.583
ENSG00000052850	0	0.543936	0	0	0	0	6.3577	0		0	0	0	0	0	0	0	0
ENSG00000053108	0	0	0	0	0	0	0	0		0	0	0	0	0	0	0	0
ENSG00000053254	509.86	688.622	314.967	284.59	2291.1	3003.2	1936.48	1656.6		519.68	611.643	430.398	208.769	1012.12	1309.68	989.171	1004.16
ENSG00000053328	0	0	0	0	0	13.5614	13.4634	0		0	0	0	0	0	0	0	0
ENSG00000053371	48.5581	337.24	253.165	115.782	678.211	843.433	578.924	474.995		97.6195	230.186	40.2287	137.133	399.826	489.673	628.689	309.719
ENSG00000053372	8.09301	135.44	120.626	122.106	333.406	381.907	501.51	453.832		4.30674	172.295	67.8556	67.0313	516.684	872.474	613.926	564.94
ENSG00000053438	0	4.35148	0	28.2158	164.708	76.119	0.747964	51.1442		0	26.4086	0	15.3507	5.79459	0	0	3.23748
ENSG00000053501	56.6511	248.035	211.467	111.89	135.642	146.113	337.135	195.171		142.122	25.6694	72.2177	106.943	501.727	161.281	207.923	518.462
ENSG00000053524	0	0	16.3813	0	0	0	0	0		0	0	0	0	0	0	0	0.539579
ENSG00000053702	4.04651	0	0	0	27.3564	0	14.2113	0		0	0	0	0	0	0	0	0
ENSG00000053747	0	0	0	0	30.206	0	0	20.5753		0	0	0	0	0	5.82945	0	0
ENSG00000053770	4.04651	47.3224	66.2697	39.8913	286.672	204.296	269.641	235.146		0	0	27.6269	30.7014	239.51	149.622	168.553	225.544
ENSG00000053900	0	22.8453	0	48.1614	51.2933	52.9333	91.9996	69.9559		68.9079	119.567	0	11.7689	72.4323	46.6356	20.9153	50.7205
ENSG00000053918	0	0	0	0	0	0	0	0		0	0	0	0	0	0	0	0
ENSG00000054116	315.627	196.905	400.597	176.592	620.079	675.009	727.395	489.691		109.104	320.632	70.279	163.229	608.432	717.022	722.193	726.813
ENSG00000054118	530.092	259.457	543.561	340.049	804.735	771.689	830.24	963.511		130.638	282.319	317.952	334.645	824.763	2219.02	1551.82	1096
ENSG00000054148	1197.77	305.692	254.654	493.29	946.646	787.875	875.492	907.663		404.834	189.295	349.456	664.685	659.617	649.012	768.945	601.631
ENSG00000054179	0	0	0	0	0	0	0	0		0	0	0	0	0	0	0	0
ENSG00000054219	0	0	0	0	0	0	0	0		0	0	0	0	0	0	0	0
ENSG00000054267	384.418	113.139	163.068	224.753	687.33	640.012	574.063	405.039		110.54	35.8838	151.221	83.4054	336.086	361.426	248.523	350.187
ENSG00000054277	4.04651	91.9251	93.0754	23.8375	280.403	171.486	169.788	342.725		249.791	169.999	97.9059	54.7508	269.448	237.064	237.45	89.5702
ENSG00000054282	303.488	151.214	230.082	371.67	453.661	409.905	497.022	901.197		272.76	71.9011	387.746	310.084	549.52	432.351	439.221	787.246
ENSG00000054356	0	0	0	0	31.9158	0	40.3901	5.87865		0	0.739139	0	0.51169	138.104	25.2609	264.517	65.8287
ENSG00000054392	0	0	0	0	37.6151	51.1835	58.7152	52.32		30.1472	54.2063	19.872	37.3533	133.275	197.23	158.71	147.305
ENSG00000054523	4.04651	116.402	0	118.214	424.594	317.6	264.779	234.558		10.0491	2.20628	103.237	34.7949	387.272	336.165	327.263	416.555
ENSG00000054598	8.09301	76.6949	0	38.9183	107.716	74.8066	27.3007	71.1317		117.718	0	5.33151	35.3066	84.9873	76.7544	99.6553	78.239
ENSG00000054611	295.395	157.197	185.406	112.377	502.674	546.394	633.9	609.616		67.4723	4.40143	182.241	158.112	676.035	769.487	802.163	701.993
ENSG00000054654	109.256	34.2679	0.744604	6.32422	72.3805	198.609	21.317	61.7258		1.43558	0.728004	0	13.3039	28.0072	30.1188	27.0669	2.6979
ENSG00000054690	0	0	0	0	0	0	0	0		0	0	0	0	0	0	0	0
ENSG00000054793	12.1395	150.67	87.8632	17.9997	457.08	599.328	469.722	681.923		196.675	69.6837	5.81619	62.9378	234.681	443.038	266.978	276.265
ENSG00000054796	0	0	0	0	0	0	0	0		0	0	0	0	0	0	0	0
ENSG00000054803	0	0	0	0	0	0	0	0		0	0	0	0	0	0	0	0
ENSG00000054938	0	0	0	0	0	0	0.373982	0		0	0	0	0	0	33.0335	0	0
ENSG00000054965	0	54.3936	0	3.89183	141.342	243.231	313.771	309.217		4.30674	0.739139	40.2287	44.0053	262.688	190.429	269.438	283.819
ENSG00000054967	0	0.543936	0	0	0	3.49972	0	0		0	0	0	0	20.2811	11.6589	0	4.85621
ENSG00000054983	0	0	0	2.43239	21.0872	25.373	56.4713	30.569		2.87116	0	8.72429	13.8156	17.3838	12.6305	15.9941	42.6268
ENSG00000055044	84.9766	43.5148	465.377	284.104	349.364	322.412	514.599	400.924		90.4416	62.2923	142.012	55.2625	584.287	296.33	303.887	401.447
ENSG00000055070	704.092	681.007	265.079	315.238	2646.9	3315.52	746.094	654.881		704.87	704.373	461.418	442.1	564.972	599.461	616.386	485.082
ENSG00000055118	0	0	0	0	0.569925	21.8733	22.4389	11.7573		0	0	12.6018	2.04676	2.89729	44.6924	34.4487	10.252
ENSG00000055130	4.04651	148.494	80.4172	189.727	451.951	244.543	156.325	253.37		21.5337	126.847	75.1258	67.0313	467.43	375.999	275.59	273.567
ENSG00000055147	80.9301	58.2011	115.414	86.5932	293.512	250.23	228.877	246.315		1.43558	45.448	38.7746	32.7481	302.284	536.309	354.33	382.022
ENSG00000055163	0	0	29.0395	101.674	9.68873	87.0556	80.4061	178.711		66.0367	93.2137	11.6324	56.7975	75.3296	57.3229	63.9762	145.686
ENSG00000055208	218.511	123.473	318.69	158.592	616.659	468.525	556.485	585.513		28.7116	343.445	158.007	129.969	449.08	381.829	572.095	496.953
ENSG00000055211	412.744	201.8	17.1259	107.998	1351.29	1350.02	1214.32	1279.19		124.896	37.4288	158.007	176.021	1076.83	970.603	984.25	995.524
ENSG00000055332	230.651	96.2766	131.05	204.321	784.217	676.321	510.486	498.509		178.012	79.9314	245.249	115.642	936.791	591.689	394.93	483.463
ENSG00000055483	542.232	0.543936	46.1654	32.1076	325.997	179.798	216.91	212.807		297.165	1.46714	89.1816	124.341	282.969	282.728	419.536	300.546
ENSG00000055609	918.557	79.9585	160.834	41.8372	345.945	548.582	413.998	512.618		0	9.56427	52.3457	1.53507	275.243	344.909	258.365	269.25
ENSG00000055732	0	2.71968	0	0	0	2.62479	0	0		0	0	0	0	7.72611	10.6873	0	0
ENSG00000055813	0	0	0	0	0	0	0	0		0	0	0	0	0	0	0	0
ENSG00000055917	4.04651	41.883	0	29.6752	506.094	328.537	415.494	437.959		1.43558	0.739139	59.1313	20.9793	241.441	132.134	152.559	268.171
ENSG00000055950	149.721	165.9	193.597	269.023	361.903	468.963	602.485	419.148		109.104	96.148	211.806	130.481	337.052	352.681	321.111	418.174
ENSG00000055955	0	0	0	0	0	0	0	0		0	0	0	0	0	0	0	0
ENSG00000055957	0	0	0	0	0	0	0	0		0	0	0	0	0	0	0	0
ENSG00000056050	0	42.9709	112.435	62.2693	202.893	400.281	251.69	358.598		1.43558	0.728004	1.93873	0.51169	241.441	167.111	234.99	193.709
ENSG00000056097	910.464	617.367	790.769	612.963	1171.2	971.173	861.655	1236.87		18.6625	377.717	521.519	409.352	989.908	1029.87	653.296	1030.6
ENSG00000056277	0	0	110.201	0	2.2797	41.1217	45.2518	17.0481		0	0.728004	18.9026	0	17.3838	1.94315	24.6062	19.9644
ENSG00000056291	0	0	0	0	0	0	0	0		0	0	0	0	0	0	0	0
ENSG00000056487	0	0	0	0	0	0	0	0		0	0	0	0	0	0	0	0
ENSG00000056558	0	0	0	50.1073	41.0346	8.31184	15.3333	28.2175		1.43558	0	0.484683	1.02338	7.72611	1.94315	8.61218	15.6478
ENSG00000056586	186.139	108.787	294.863	61.2963	742.613	600.203	672.046	727.189		188.061	571.101	176.425	237.936	842.147	1024.04	734.496	1032.75
ENSG00000056736	0	0	0	0	0	0	0	0		0	0	0	0	0	0	0	0
ENSG00000056972	12.1395	7.6151	1.48921	12.162	31.3459	111.554	126.406	98.1734		1.43558	0	16.9639	31.2131	55.0486	6.80102	22.1456	29.6769
ENSG00000056998	48.5581	63.6405	0	18.9727	25.0767	64.7449	32.1625	48.7928		0	0	1.45405	14.839	20.2811	30.1188	6.15156	7.01453
ENSG00000057019	24.279	267.072	112.435	296.752	2250.64	1471.2	1726.3	1999.92		156.478	121.806	137.65	93.1275	1508.52	1377.69	1689.22	1512.98
ENSG00000057149	0	0	0	0	0	0	0	0		0	0	0	0	0	0	0	0
ENSG00000057252	0	11.4226	14.8921	14.5944	132.793	116.366	81.5281	127.567		0	1.46714	27.1422	12.7922	107.2	56.3513	126.722	39.3893
ENSG00000057294	0	0	0	0	0	0	0	0		0	0	0	0	0	0	0	0
ENSG00000057468	0	0	0	0	0	0	0	0		0	0	0	0	0	0	0	0
ENSG00000057593	0	0	0	0	0	0	0	0		0	0	0	0	0	0	0	0
ENSG00000057608	546.278	729.418	501.863	422.264	584.743	582.704	607.347	642.536		445.03	772.545	704.244	416.004	892.366	737.425	643.453	716.561
ENSG00000057657	4.04651	40.2512	46.91	62.2693	30.776	158.362	78.5362	62.9015		134.945	65.2266	49.4376	61.4027	68.5693	215.689	137.795	109.535
ENSG00000057663	0	0.543936	0.744604	51.5668	344.805	256.792	369.494	362.713		143.558	1.45601	101.299	54.2391	327.394	230.263	366.633	367.454
ENSG00000057704	0	3.26361	0	0	0	0	0	0		0	0	0	0	0.965764	3.8863	0	2.15832
ENSG00000057757	0	14.1423	72.9711	24.3239	135.642	185.048	223.267	189.292		0	0.739139	22.7801	19.4442	186.393	306.046	223.917	232.019
ENSG00000057935	4.04651	50.0421	72.2265	58.3775	50.1534	150.051	120.422	145.79		0	0.739139	12.1171	26.6079	94.6449	97.1574	136.565	69.6057
ENSG00000058056	408.697	0	151.899	17.5132	109.426	77.8688	102.845	100.525		71.779	0	6.30088	25.0728	65.672	40.8061	83.6612	48.5621
ENSG00000058063	0	0	1.48921	32.1076	367.602	248.918	191.479	264.539		5.74232	5.14057	91.1203	30.1897	310.01	235.121	207.923	286.517
ENSG00000058085	0	0	0	5.35127	0	0	7.47964	0.587865		86.1348	0.739139	0	0	0	0	0	20.504
ENSG00000058091	238.744	46.7785	21.5935	145.944	828.672	833.809	663.444	728.952		80.3925	73.4017	146.374	240.494	1038.2	1088.16	1289.37	1223.23
ENSG00000058262	2043.49	553.726	527.179	377.994	659.974	663.198	788.728	687.802		1007.78	403.386	395.986	536.251	1643.73	2224.9	2032.48	1655.97
ENSG00000058272	424.883	276.319	355.92	656.746	565.936	598.453	881.102	829.477		536.907	619.234	459.964	273.242	1267.08	985.176	570.865	878.975
ENSG00000058335	0	0	0	0	0	0.437465	0	0		0	0	0	0	0	0	0	0
ENSG00000058404	141.628	0	0	0.972958	36.4752	0	5.98371	0.587865		0	0	0	0	0	0	0	0
ENSG00000058453	0	0	0	0	5.12933	59.4953	14.9593	7.05438		0	0	4.36214	7.16365	59.8774	67.0386	25.8365	67.4474
ENSG00000058600	0	0	0	59.8369	77.5099	74.3691	41.886	45.2656		0	29.3429	24.2341	0	39.5963	49.5503	81.2006	75.5411
ENSG00000058668	303.488	201.256	90.097	431.507	812.714	685.946	604.729	1414.4		58.8588	2.92315	94.9978	75.7301	554.349	372.113	1251.5	1091.4
ENSG00000058673	283.255	39.1634	95.3093	63.7287	1370.1	1271.71	1286.12	1560.19		93.3127	19.0506	101.783	27.1195	974.456	923.967	1170.03	1317.11
ENSG00000058729	8.09301	0	58.0791	44.2696	81.4993	65.6198	43.7559	34.684		2.87116	0	22.7801	0.51169	68.5693	127.276	43.0609	115.47
ENSG00000058799	0	109.875	115.414	55.4586	152.74	136.052	201.95	111.106		53.1165	78.4086	75.6105	169.369	181.564	95.2143	100.886	128.42
ENSG00000058804	60.6976	44.6027	0	0	27.3564	13.5614	43.0079	49.3807		1.43558	0	15.9945	27.1195	26.0756	42.7493	14.7637	36.1518
ENSG00000058866	0	0	0	0	36.4752	0	0	0		0	0	0	0	0	0	0	0
ENSG00000059122	121.395	31.5483	0	30.1617	103.157	105.429	54.9754	116.985		0	0.728004	1.45405	26.6079	251.099	271.069	269.438	128.959
ENSG00000059145	0	48.4103	29.0395	18.9727	102.017	141.739	81.1541	108.167		89.006	0	16.4792	4.09352	58.9116	113.674	123.031	60.4329
ENSG00000059377	0	0	0	0	4.5594	31.06	12.3414	19.3995		0	0	0	15.3507	0	0.971574	1.23031	7.01453
ENSG00000059378	0	0	0	6.8107	0	33.2474	45.2518	27.6296		1.43558	0.728004	0	2.04676	25.1099	15.5452	11.0728	10.252
ENSG00000059573	8.09301	1.08787	77.4388	20.9186	5.52484	45.9339	34.7803	39.856		33.0184	0.739139	48.953	69.0781	114.926	61.2092	159.941	285.503
ENSG00000059588	0	5.43936	37.9748	25.2969	30.206	0.874931	2.24389	1.76359		0	0	4.36214	0	12.5549	17.4883	4.92125	8.63327
ENSG00000059691	8.09301	0	63.2913	67.1341	18.8075	36.7471	61.3331	16.4602		0	0	0	9.7221	22.2126	92.2995	11.0728	34.5331
ENSG00000059728	0	0	1.48921	32.5941	142.481	90.9928	80.0322	113.458		0	0.739139	18.9026	8.69872	255.928	174.883	95.9643	244.969
ENSG00000059758	12.1395	49.4981	35.741	20.9186	165.848	125.553	132.764	119.924		0	0.739139	31.5044	32.2364	101.405	97.1574	99.6553	116.549
ENSG00000059769	12.1395	109.875	55.1007	23.8375	247.918	401.156	326.112	278.06		12.9202	3.66229	52.8304	73.6833	463.567	295.359	360.481	292.452
ENSG00000059804	8.09301	24.4771	38.7194	48.6479	218.851	148.738	161.186	153.433		1.43558	0	83.8501	35.3066	141.967	76.7544	72.5884	97.6639
ENSG00000059915	275.162	0	0.744604	30.6482	0.569925	11.8116	38.5202	22.3389		1.43558	0	0	12.2805	28.0072	11.6589	20.9153	22.6623
ENSG00000060069	0	9.24691	0	0	94.0377	37.1846	29.1706	15.8724		1.43558	0	0	0	43.4594	22.3462	15.9941	26.979
ENSG00000060138	789.069	1967.96	1160.84	1088.74	1773.61	2106.4	1522.11	1569.01		857.042	1787.81	1055.64	1186.61	1511.42	1368.95	1466.53	1656.51
ENSG00000060140	0	0	0	0	0	0	0	0		0	0	0	0	0	0	0	1.61874
ENSG00000060237	4.04651	88.1176	27.5503	136.701	543.709	796.624	384.049	872.979		86.1348	5.85744	114.385	176.021	1330.82	1160.06	2334.89	3247.39
ENSG00000060303	0	0	0	0	0	0	0	0.587865		0	0.728004	0.484683	0.51169	0.965764	8.74417	0	2.15832
ENSG00000060339	1841.16	306.236	209.234	395.994	455.37	526.708	462.242	363.3		457.95	513.767	281.116	305.479	2186.09	1893.23	1046.99	685.805
ENSG00000060491	182.093	27.7407	0	44.7561	184.086	169.299	174.65	124.039		51.6809	1.46714	42.1674	6.14027	147.762	126.305	280.511	105.758
ENSG00000060558	0	0	0	0	0	0	0	0		0	0	0	0	0	0	0	0
ENSG00000060566	0	0	0	0	0	0	0	0		0	0	0	0	0	0	0	0
ENSG00000060642	0	85.3979	10.4244	34.0535	53.573	61.6826	47.4957	111.106		8.61348	0	11.6324	44.517	49.254	37.8914	25.8365	52.3392
ENSG00000060656	0	0	25.3165	0	68.3911	51.1835	19.4471	12.933		1.43558	0	38.7746	31.7248	83.0557	109.788	33.2184	23.7415
ENSG00000060688	0	0	9.67985	0.972958	27.9263	43.3091	50.1136	32.3326		0	1.47828	17.4486	33.2598	59.8774	97.1574	79.9703	77.6994
ENSG00000060709	0	0	0	0	0	0	0	0		0	0	0	0	0	0	0	0.539579
ENSG00000060718	0	0.543936	1.48921	0.486479	67.8211	3.06226	12.3414	63.4894		68.9079	1.47828	46.5295	51.169	369.888	74.8112	100.886	178.601
ENSG00000060749	352.046	232.261	218.169	450.479	708.987	699.07	681.021	580.223		610.122	247.947	216.168	406.793	506.061	598.49	644.683	578.429
ENSG00000060762	12.1395	59.8329	131.05	131.349	357.343	428.279	664.192	479.698		70.3435	114.437	43.1368	94.6626	377.614	392.516	375.245	424.649
ENSG00000060971	335.86	1.08787	58.8237	8.75662	162.999	151.8	245.332	123.452		1.43558	189.239	21.326	25.5845	108.166	118.532	83.6612	95.5055
ENSG00000060982	0	110.419	311.989	188.754	1099.39	790.062	908.776	1129.29		144.994	41.08	157.037	123.829	3423.63	2254.05	2228.09	2753.47
ENSG00000061273	3140.09	701.677	1399.85	1268.25	1481.81	2143.14	1490.32	2015.2		2575.43	1173.96	1479.25	1155.91	2429.86	2362.87	2872.78	2009.39
ENSG00000061337	0	0	1.48921	0	1.13985	34.1223	26.1787	21.1631		0	0	0	0.51169	42.4936	0.971574	98.425	19.4249
ENSG00000061455	214.465	26.1089	128.072	170.754	401.228	464.588	557.981	608.44		38.7607	450.146	74.6411	82.382	308.079	232.206	253.444	258.998
ENSG00000061492	0	0	0	0	0	0	0	0		0	0	0	0	0	0	0	0
ENSG00000061656	0	0	0	0	4.5594	3.06226	0	21.751		0	0	25.2035	10.2338	7.72611	19.4315	0	10.7916
ENSG00000061676	700.046	203.976	156.367	173.186	384.13	436.153	257.674	297.46		33.0184	90.3351	185.633	236.401	1038.2	967.688	746.799	953.976
ENSG00000061794	169.953	381.299	259.122	228.159	645.726	667.572	639.883	696.032		219.644	363.079	258.821	221.562	914.579	1010.44	478.591	860.629
ENSG00000061918	0	89.7494	65.5251	0	275.274	388.907	218.406	73.4831		0	0.728004	0	0	28.9729	13.602	29.5275	24.8206
ENSG00000061936	942.836	128.913	227.849	164.916	226.26	237.544	200.828	158.136		101.926	104.212	171.578	99.7795	374.717	315.762	466.288	417.634
ENSG00000061938	20.2325	0	0	19.4592	52.4331	26.6854	98.3573	38.2112		119.153	31.5491	126.987	61.4027	65.672	52.465	78.74	89.0306
ENSG00000061987	105.209	10.8787	0	10.2161	47.3038	58.1829	45.9998	19.3995		0	0.739139	0	15.8624	34.7675	21.3746	9.8425	25.8998
ENSG00000062038	0	0	0	0	0	0	0	0		0	0	0	0	0	0	0	0
ENSG00000062096	0	0	0	0	0	0	0	0		0	0	0	0	0	0	0	0
ENSG00000062194	40.4651	91.3812	201.788	167.349	1272.64	1057.79	1119.33	1064.04		99.0551	87.2894	96.4519	91.5924	1091.31	1194.06	1312.74	1144.45
ENSG00000062282	0	0	0	0	0	0.874931	0.373982	0		0	0	6.78556	0	0.965764	0	0	0
ENSG00000062370	0	0	0	0	97.4572	19.2485	15.7072	18.2238		0	0	0	0	25.1099	3.8863	2.46062	2.6979
ENSG00000062485	36.4186	392.178	288.906	481.614	58.7023	82.681	134.634	160.487		281.374	254.51	342.186	259.938	144.865	68.0102	97.1946	124.643
ENSG00000062524	0	0	0	0	0	0	1.86991	0		0	0	0	0	0	0	0	1.07916
ENSG00000062582	0	0	0	0	0	0	0	0		0	0	0	0	0	0	0	0
ENSG00000062598	4.04651	149.582	3.72302	16.5403	75.2302	90.5553	66.1948	13.5209		0	0	38.2899	66.0079	62.7747	94.2427	40.6003	59.3537
ENSG00000062650	457.255	36.9876	116.158	73.9448	276.414	425.654	309.657	414.445		38.7607	122.401	98.3906	120.247	570.767	466.356	473.67	481.844
ENSG00000062716	501.767	17.9499	283.694	566.261	510.653	293.977	435.689	427.378		246.92	656.002	686.795	768.046	409.484	518.821	586.859	437.059
ENSG00000062725	12.1395	161.549	0.744604	67.6206	177.817	312.35	216.162	202.813		0	77.7474	43.6214	70.1015	188.324	153.509	129.183	196.407
ENSG00000062822	0	0	0.744604	0	0	0	0	12.3452		55.9876	0	0	0	0	0	0	2.15832
ENSG00000063015	0	0	0	0	0	0	0	0		0	0	0	0	0	0	0	0
ENSG00000063046	1185.63	1004.11	825.765	918.472	993.38	922.177	1043.78	1115.18		353.153	550.39	538.967	265.055	677.967	1167.35	686.514	553.608
ENSG00000063127	364.186	0	0	0	1.13985	9.18677	21.691	1.17573		0	0	0	0	2.89729	0	0	1.07916
ENSG00000063169	0	0	0	0	0	0.437465	12.3414	2.35146		0	0	0	0.51169	0	1.94315	8.61218	7.55411
ENSG00000063176	0	0.543936	52.1222	19.9456	84.9189	126.865	157.072	133.445		84.6993	2.20628	30.0503	2.55845	84.0215	75.7828	143.946	91.7285
ENSG00000063177	11876.5	15086.6	15442.3	12423.2	3437.22	2696.97	3577.14	3354.94		13554.8	14664.1	16190.3	17005	3304.85	3306.27	3410.42	3620.04
ENSG00000063180	258.976	34.2679	0.744604	13.1349	198.334	40.6843	146.227	183.414		2.87116	0.739139	10.1783	35.3066	7.72611	5.82945	24.6062	20.504
ENSG00000063241	432.976	73.9752	59.5683	22.8645	565.366	276.041	326.486	636.658		101.926	132.121	123.109	173.974	978.319	1364.09	1114.66	1126.1
ENSG00000063244	16.186	78.3267	177.216	162.484	331.697	367.471	330.974	336.847		505.324	1.46714	152.19	166.811	584.287	701.477	593.01	401.987
ENSG00000063245	1027.81	898.038	491.438	766.691	739.193	841.683	722.533	753.055		1994.02	464.178	1090.54	1228.05	715.631	967.688	1002.7	768.901
ENSG00000063322	52.6046	189.29	78.1834	166.862	890.793	891.117	759.932	1032.88		74.6502	2.94542	44.5908	71.1248	467.43	599.461	572.095	569.796
ENSG00000063438	0	0	0	65.6746	135.642	304.476	93.1215	388.579		0	1.46714	0	33.7715	5.79459	82.5838	4.92125	92.2681
ENSG00000063515	0	0	0	0	0	0	0	0		0	0	0	0	0	0	0	0
ENSG00000063587	0	41.3391	0.744604	22.8645	150.46	237.981	299.56	174.596		86.1348	59.4026	55.2538	28.6546	313.873	233.178	312.499	220.148
ENSG00000063601	0	0	0.744604	9.72958	119.114	97.1173	48.2437	88.7676		0	0.728004	1.45405	9.21041	90.7818	80.6407	76.2793	105.218
ENSG00000063660	52.6046	249.123	21.5935	97.2958	456.51	395.469	394.177	362.125		162.221	274.356	152.675	119.735	528.273	388.63	616.386	477.528
ENSG00000063761	0	0	0	53.0262	29.0662	38.497	17.5772	5.87865		0	0	16.9639	39.4001	4.82882	4.85787	6.15156	7.55411
ENSG00000063854	0	3.80755	10.4244	29.1887	143.621	83.5559	169.04	121.1		87.5704	0.739139	49.9223	60.3794	165.146	181.684	151.328	146.226
ENSG00000063978	202.325	0	2.97841	78.8096	154.45	244.981	147.723	217.51		83.2637	9.58654	76.0952	15.3507	222.126	328.392	233.759	272.488
ENSG00000064012	0	0	31.2733	0.972958	3.98948	37.1846	35.9023	4.11505		0	0.739139	0	0	18.3495	1.94315	35.679	8.63327
ENSG00000064042	16.186	87.5736	183.172	39.8913	320.298	129.052	320.503	156.96		0	1.46714	44.5908	80.3353	164.18	98.129	249.753	163.493
ENSG00000064102	12.1395	20.6696	2.23381	36.4859	251.907	213.046	129.772	231.031		152.172	298.525	145.405	39.9118	484.814	485.787	332.184	339.395
ENSG00000064115	0	50.586	2.23381	60.8099	416.615	259.417	470.843	257.485		212.466	51.2609	26.6575	23.5377	309.045	126.305	184.547	277.883
ENSG00000064195	0	0	0	0	0	0	0	0		0	0	0	0	0	0	0	0
ENSG00000064199	0	29.3725	0	2.91887	154.45	224.42	186.991	222.213		0	0	11.6324	4.60521	110.097	66.067	162.401	119.247
ENSG00000064201	0	0	0	0	0	0	0	2.93932		0	0.728004	0	0	0	0	0	1.61874
ENSG00000064205	0	42.9709	0.744604	73.9448	261.596	43.3091	301.43	330.38		0	0.728004	115.354	0.51169	34.7675	5.82945	31.9881	26.979
ENSG00000064218	0	0	0	0	0	0	0	0		0	0	0	0	0	0	0	0
ENSG00000064225	4.04651	0	1.48921	0	49.0136	30.1851	34.4064	2.35146		0	48.4602	12.1171	14.839	16.418	22.3462	45.5215	12.4103
ENSG00000064270	0	0	0	0	0	0	0	0		0	0	0	0	0	0	0	0
ENSG00000064300	0	0	0	0	0	0.437465	0	0		40.1963	0	0	0	25.1099	0	30.7578	10.7916
ENSG00000064309	0	0	0	0	0.569925	7.43691	0	35.2719		0	0	0	0	1.93153	31.0904	12.3031	12.9499
ENSG00000064313	639.348	85.9418	5.95683	47.1884	102.017	234.044	210.926	224.564		192.368	137.217	139.104	61.9144	350.572	557.684	290.354	316.193
ENSG00000064393	48.5581	0	37.2302	26.2699	2028.36	1071.35	1561.75	2243.29		7.1779	13.2154	26.1729	82.382	346.709	496.474	425.688	452.707
ENSG00000064419	145.674	391.634	93.82	262.699	398.378	757.365	378.844	557.817		20.0981	151.799	91.605	104.385	392.1	1142.82	575.786	450.549
ENSG00000064489	0	0	0	0	0	0	0	0		0	0	0	0.51169	0	1.94315	0	3.23748
ENSG00000064490	64.7441	3.80755	1.48921	110.917	243.358	229.232	397.169	258.661		155.043	164.287	46.0449	59.356	232.749	325.477	312.499	305.941
ENSG00000064545	0	85.3979	0	17.0268	39.3249	39.8094	12.3414	65.253		147.865	0	15.5098	12.7922	56.0143	85.4985	62.7459	60.4329
ENSG00000064547	0	0	0	0	5.69925	0	0	18.2238		0	0	0	0	0	0	11.0728	7.55411
ENSG00000064601	396.558	312.763	43.9316	297.239	755.151	940.113	835.476	533.193		374.687	3.68456	53.7998	77.7768	690.522	839.44	749.26	609.185
ENSG00000064607	0	45.6906	50.633	54.9721	142.481	91.8677	102.097	85.8283		47.3742	27.092	101.783	89.5457	57.9459	167.111	59.055	128.42
ENSG00000064651	263.023	0.543936	4.46762	22.378	52.4331	41.5592	41.138	88.7676		1.43558	435.686	92.0897	53.2157	292.627	158.367	136.565	107.376
ENSG00000064652	8.09301	1.08787	20.8489	62.2693	210.302	76.5564	108.455	48.7928		114.846	250.309	141.527	131.504	329.326	244.837	337.105	194.788
ENSG00000064655	4.04651	0	55.8453	69.08	89.4783	12.6865	48.2437	99.937		0	0	11.6324	41.4469	36.699	13.602	11.0728	73.3828
ENSG00000064666	4952.92	2062.06	1366.35	1484.25	3992.9	5939.47	3580.5	3930.46		2253.86	1477.84	1393.46	1276.67	19969.7	13776.9	7979.8	6351.42
ENSG00000064687	4.04651	47.8663	0	0	0	5.24958	0	9.40584		0	0	0.969365	0	6.76035	0	0	0
ENSG00000064692	8.09301	31.5483	0	0	85.4888	110.679	50.4876	33.5083		86.1348	2.21742	0	4.09352	51.1855	180.713	52.9034	37.7706
ENSG00000064703	4.04651	72.3434	34.9964	0	137.922	40.6843	36.6502	48.7928		0	26.3863	2.9081	32.2364	50.2197	32.0619	141.486	33.4539
ENSG00000064726	0	0	1.48921	42.3237	363.042	324.162	303.299	359.773		1.43558	151.171	54.2845	6.14027	199.913	223.462	125.492	171.586
ENSG00000064763	4.04651	0	0	2.91887	39.3249	3.49972	2.61787	2.35146		0	0	6.30088	0	1.93153	0	11.0728	4.85621
ENSG00000064787	0	0	0	0	0	0	0	13.5209		0	0	0	0	0	0	0	0
ENSG00000064835	0	0	0	0	0	0	0	0		0	0	0	0	0	0	0	0
ENSG00000064886	0	0	0	0	3.41955	10.4992	4.86177	7.64224		0	0	0	0	0	0	1.23031	2.15832
ENSG00000064932	4.04651	43.5148	49.8884	42.3237	95.1775	96.6799	99.4792	59.9622		47.3742	1.46714	77.0646	34.7949	88.8503	177.798	108.267	52.3392
ENSG00000064933	0	147.407	126.583	78.8096	143.621	50.3085	44.5039	106.991		133.509	1050.44	61.07	194.954	223.092	94.2427	166.092	97.1243
ENSG00000064961	97.1161	77.2389	113.924	134.755	520.342	468.963	561.347	751.291		155.043	214.158	44.1061	102.338	264.619	245.808	298.966	329.143
ENSG00000064989	0	1.08787	0	15.5673	21.0872	0	24.6828	0		0	0	0.484683	0	2.89729	2.91472	8.61218	3.23748
ENSG00000064995	76.8836	260.545	53.6115	111.89	402.367	209.983	369.494	349.78		180.883	159.168	66.8862	230.772	647.062	418.748	754.181	595.696
ENSG00000064999	4.04651	0.543936	12.6583	91.458	30.776	89.2429	37.0242	87.5919		0	3.68456	8.72429	57.8209	66.6377	64.1239	19.685	39.3893
ENSG00000065000	489.627	864.858	954.582	477.722	926.129	1107.22	800.696	904.724		327.312	236.871	881.153	568.999	1299.92	1152.29	2010.59	1578.56
ENSG00000065029	0	122.929	74.4604	52.5397	105.436	66.0573	103.593	120.512		21.5337	102.555	46.5295	4.60521	72.4323	69.9533	52.9034	53.9579
ENSG00000065054	72.8371	290.462	151.155	152.268	429.724	676.759	483.559	382.112		122.024	443.783	79.9726	50.1456	903.955	994.892	417.076	428.426
ENSG00000065057	0	11.4226	64.7805	0	57.5625	87.0556	78.5362	61.7258		0	0.739139	0.484683	0	51.1855	99.1006	56.5943	65.8287
ENSG00000065060	4.04651	22.8453	0	0	19.9474	64.7449	62.829	4.11505		0	55.8516	0	19.4442	115.892	171.969	204.232	130.039
ENSG00000065135	97.1161	75.0631	95.3093	77.3501	736.914	755.94	486.177	609.616		77.5214	5.14057	120.686	147.367	852.77	728.681	777.557	673.935
ENSG00000065150	1626.7	1774.32	1052.87	934.526	658.264	853.932	774.517	660.172		625.913	812.764	833.654	505.549	866.291	751.027	639.762	670.158
ENSG00000065154	4.04651	57.1132	0.744604	30.1617	19.9474	85.7432	91.6256	41.7384		12.9202	4.39029	3.39278	12.2805	115.892	70.9249	103.346	85.2535
ENSG00000065183	0	62.0087	20.8489	1.45944	38.185	88.368	78.1623	87.5919		1.43558	1.47828	0	35.8183	151.625	113.674	116.88	117.089
ENSG00000065243	28.3255	68.5359	72.9711	64.7017	247.918	399.843	252.438	288.054		71.779	135.56	13.5711	54.2391	322.565	489.673	238.681	274.646
ENSG00000065268	12.1395	32.0922	13.4029	0	106.006	190.735	112.569	78.186		4.30674	0.728004	58.6466	26.6079	250.133	347.824	155.019	189.932
ENSG00000065308	0	286.11	186.895	76.3772	735.774	1128.66	1380.74	2199.2		71.779	81.4543	221.015	90.569	1302.82	2065.57	1622.78	1610.64
ENSG00000065320	0	0	21.5935	20.9186	0.569925	25.8105	7.10566	27.6296		0	0	0	0	0	0	0	3.23748
ENSG00000065325	0	0	0	0	0	0	0	0.587865		0	0	0	0	0	0	8.61218	0.539579
ENSG00000065328	0	0	0.744604	0	0	0	0	32.3326		0	0	0	0	0	0	14.7637	5.93537
ENSG00000065357	44.5116	83.7661	1.48921	118.701	42.7444	130.365	99.4792	107.579		179.448	123.095	217.623	116.154	90.7818	85.4985	177.165	171.047
ENSG00000065361	0	0	0	0	0	0	0	0.587865		0	0	0	0	0	0	0	0
ENSG00000065371	0	0	0	0	0	0	0	0		0	0	0	0	0	0	0	0
ENSG00000065413	4.04651	1.08787	0.744604	3.40535	58.1324	30.6226	40.764	63.4894		1.43558	7.31344	44.5908	91.5924	206.674	125.333	118.11	215.292
ENSG00000065427	109.256	305.148	221.147	326.914	280.973	532.833	461.868	611.379		225.956	253.738	203.046	234.63	487.711	505.219	382.627	530.946
ENSG00000065457	4.04651	26.6528	39.464	0	368.742	188.11	334.34	241.025		15.7914	74.0517	93.5438	60.8911	328.36	231.235	354.33	379.324
ENSG00000065485	4.04651	42.427	62.5467	17.5132	229.68	129.052	194.471	136.385		1.43558	0.739139	35.3818	25.0728	365.059	290.501	388.779	281.66
ENSG00000065491	80.9301	48.4103	32.018	10.2161	135.642	122.49	111.821	92.8827		38.7607	0.739139	65.4322	23.5377	106.234	59.266	70.1278	93.8868
ENSG00000065518	530.092	539.584	310.5	851.338	841.78	907.741	1133.54	679.572		979.066	793.88	518.61	555.695	572.698	666.5	888.285	716.022
ENSG00000065526	0	1.08787	1.48921	0.486479	309.47	311.038	232.617	339.198		11.4846	0	8.23961	0	420.107	551.854	457.676	545.515
ENSG00000065534	1934.23	583.099	1524.2	460.695	4922.45	2377.62	3638.1	3488.39		3594.69	2482.13	1657.13	973.745	12922.9	8908.36	6014.99	4924.74
ENSG00000065548	971.161	195.817	268.057	531.721	2903.22	917.996	1764.82	1919.38		144.994	156.245	427.005	334.645	2849.97	2812.71	2992.12	2893.22
ENSG00000065559	12.1395	108.243	32.7626	0	382.42	261.167	261.413	384.464		34.4539	0.728004	104.691	10.7455	211.502	304.103	313.73	208.278
ENSG00000065600	287.302	0	0	0	129.943	68.2446	40.0161	38.2112		1.43558	0	0	0	30.9045	59.266	57.8247	75.5411
ENSG00000065609	0	0	0	0	0	0	0	0		1.43558	0	0	0	0	0	0	0
ENSG00000065613	465.348	176.235	134.773	35.0265	446.822	543.332	541.152	383.288		17.227	36.6786	44.5908	44.0053	511.855	310.904	287.893	383.641
ENSG00000065615	0	0	108.712	13.1349	136.782	132.552	141.739	205.753		0	0.739139	9.69365	28.1429	112.994	79.6691	125.492	86.3327
ENSG00000065618	0	0	0	0	0	0	3.36584	0		0	0	0	0	0	0	0	3.23748
ENSG00000065621	0	71.2556	59.5683	0	0	11.3741	31.4145	23.5146		0	0	0	0	0	7.77259	0	10.7916
ENSG00000065665	0	0	35.741	0	11.3985	7.43691	4.48779	14.6966		0	0	30.535	3.58183	0.965764	19.4315	1.23031	10.7916
ENSG00000065675	0	0	0	0	0	0	0	0		0	0	0	0	0	0	0	0
ENSG00000065717	0	0.543936	54.3561	0	65.5414	13.9989	25.0568	27.6296		1.43558	184.277	22.2954	49.6339	13.5207	82.5838	3.69094	16.727
ENSG00000065802	8.09301	0	37.9748	48.6479	298.071	153.113	118.178	283.939		198.11	88.7343	191.934	66.0079	360.23	470.242	385.088	328.604
ENSG00000065809	651.487	334.52	287.417	375.562	1238.45	2636.17	1736.4	1860.59		89.006	280.919	280.631	217.98	676.035	1162.97	976.868	1035.99
ENSG00000065833	12.1395	221.926	61.8021	146.43	420.605	469.838	256.552	252.782		31.5828	432.729	344.609	221.05	754.262	571.286	659.447	499.65
ENSG00000065882	501.767	336.696	204.766	147.403	428.014	517.522	313.397	306.865		364.637	77.8588	139.104	177.556	313.873	213.746	328.493	349.108
ENSG00000065883	0	1.08787	1.48921	66.1611	104.296	255.48	314.145	109.931		31.5828	107.907	23.7495	81.8703	283.935	206.945	150.098	233.098
ENSG00000065911	489.627	9.79084	98.2877	10.7025	568.216	35.3862	258.66	38.9852		232.564	661.381	375.629	531.134	2226.09	4877.02	1578.49	4313.65
ENSG00000065923	4.04651	53.3057	0.744604	58.8639	303.2	198.609	180.633	196.347		54.5521	79.3037	53.3151	31.7248	384.374	462.469	234.99	305.402
ENSG00000065970	4.04651	0	0	17.5132	84.349	181.986	120.048	154.608		2.87116	0	29.5656	50.6573	204.742	136.992	139.025	159.715
ENSG00000065978	2779.95	3685.71	3988.84	2206.18	3734.15	3431.04	3638.1	4045.69		3699.49	4376.1	3953.56	3239.51	3532.77	3967.91	3014.26	3018.41
ENSG00000065989	32.372	196.905	171.259	10.2161	149.32	343.848	158.194	145.79		76.0858	68.9112	168.67	62.4261	102.371	27.2041	289.123	101.441
ENSG00000066027	368.232	208.871	0	187.781	401.797	666.26	448.405	365.064		4.30674	262.741	94.0284	133.039	252.064	163.224	214.074	256.84
ENSG00000066032	0	0	0	0	0	0	0	15.8724		0	0	0	0	0	0	0	2.15832
ENSG00000066044	16.186	22.8453	125.093	55.9451	352.784	279.978	304.421	285.114		0	203.81	43.6214	48.6105	306.147	377.942	174.704	231.48
ENSG00000066056	0	0	0	0	0	0	0	0		0	0	0	0	0	0	0	0
ENSG00000066084	0	40.2512	51.3776	19.4592	41.6046	76.9939	42.634	37.0355		0	0	36.8359	40.4235	28.0072	69.9533	59.055	77.1598
ENSG00000066117	12.1395	208.327	145.942	80.7555	173.257	268.604	240.844	336.847		103.362	65.338	88.2123	41.9585	260.756	258.439	327.263	221.767
ENSG00000066135	20.2325	4.89542	9.67985	0	102.587	124.24	261.787	288.054		31.5828	4.43483	38.2899	5.62858	212.468	273.012	241.141	262.236
ENSG00000066136	8.09301	0.543936	1.48921	11.6755	104.866	98.4297	69.1867	119.337		205.288	10.9757	65.4322	74.7067	55.0486	116.589	127.952	81.4765
ENSG00000066185	0	0	0	0	0	0	0	1.17573		0	0	0	0	0	0	0	0
ENSG00000066230	0	0	0	0	0	0	0	0		0	0	0	0	0	0	0	0
ENSG00000066248	0	0	0	0	0.569925	0	0	24.1025		2.87116	0	0	61.9144	23.1783	0	0	157.557
ENSG00000066279	0	54.9375	36.4856	0	9.68873	104.117	30.2925	41.1505		97.6195	0	53.7998	46.0521	10.6234	54.4082	12.3031	30.2164
ENSG00000066294	0	0	0	0	0	0	0	0		0	0	0	0	0	0	0	0
ENSG00000066322	80.9301	127.825	177.96	159.079	451.951	233.169	357.153	386.815		41.6318	169.427	50.8917	99.7795	541.794	444.009	643.453	614.041
ENSG00000066336	0	0	0	0	0	0	0	0.587865		1.43558	0	0	0	0	0	0	0
ENSG00000066379	12.1395	56.5693	0.744604	86.1067	87.1986	40.2468	72.1785	83.4768		67.4723	129.142	36.3512	46.5637	72.4323	73.8396	107.037	78.239
ENSG00000066382	0	0	0	0	0	0	0	2.93932		0	0	0	0	0.965764	0	0	5.93537
ENSG00000066405	0	0	0	0	0	0	0	0		0	0	0	0	0	0	0	0
ENSG00000066422	149.721	107.699	36.4856	55.9451	106.576	179.361	67.6908	95.2341		0	0	12.1171	10.7455	119.755	132.134	66.4368	97.6639
ENSG00000066427	113.302	33.724	113.924	26.7563	241.648	456.276	176.894	340.374		84.6993	1.46714	64.4628	95.6859	198.947	341.994	228.838	203.421
ENSG00000066455	0	67.992	390.917	56.918	656.554	622.513	581.916	599.034		189.497	2.19515	83.8501	83.4054	1053.65	848.184	686.514	885.45
ENSG00000066468	0	0	0	0	0	0	0	0		0	0	8.72429	0	0.965764	0	0	0
ENSG00000066557	0	23.3892	27.5503	17.0268	25.6466	33.6848	16.8292	44.6777		2.87116	0	48.4683	0	76.2954	34.0051	36.9094	49.6413
ENSG00000066583	0	40.7952	0	13.1349	58.7023	116.803	77.0403	111.106		77.5214	0	0	4.60521	35.7333	68.0102	19.685	46.9434
ENSG00000066629	8.09301	47.8663	0.744604	80.7555	45.0241	116.803	38.8941	122.864		0	1.46714	39.744	0.51169	67.6035	121.447	155.019	112.233
ENSG00000066651	0	0	0	90.9715	45.0241	56.433	17.9511	34.0962		60.2944	0	2.42341	0	59.8774	42.7493	31.9881	73.9224
ENSG00000066654	28.3255	8.15903	75.205	5.35127	280.403	275.603	229.625	208.104		80.3925	3.67342	54.2845	28.1429	455.841	315.762	278.05	378.245
ENSG00000066697	368.232	177.867	427.402	179.024	626.348	584.016	443.169	435.608		356.024	265.675	397.925	351.019	530.205	362.397	520.422	555.767
ENSG00000066735	0	0	0	0	0	0	0	0		0	0	0	0	0	0	0	0
ENSG00000066739	0	0	102.011	0	35.9053	18.811	43.7559	29.3932		0	0.739139	0	0	33.8018	63.1523	72.5884	46.9434
ENSG00000066777	0	113.683	37.9748	207.726	258.746	378.845	279.739	289.817		1.43558	260.691	142.012	217.98	378.58	345.88	252.214	334
ENSG00000066813	0	0	0	0	0	0	0	0		0	0	0	0	0	0	0	0
ENSG00000066827	8.09301	62.0087	59.5683	80.269	31.3459	60.3702	41.512	162.251		0	0.728004	51.861	0	67.6035	80.6407	118.11	60.4329
ENSG00000066855	60.6976	2.17574	34.9964	57.891	189.215	188.11	127.154	172.832		73.2146	58.6078	92.0897	53.7274	217.297	202.087	314.96	265.473
ENSG00000066923	0	0	0	0	0	0	0	7.64224		0	0.728004	0	0	0	0	0	0
ENSG00000066926	0	33.724	69.2481	48.1614	72.3805	135.177	105.089	112.282		0	0	11.1477	1.53507	122.652	136.992	114.419	79.8577
ENSG00000066933	4.04651	66.3601	17.8705	50.5938	100.307	150.926	207.934	225.152		0	2.93429	6.30088	86.4755	201.845	248.723	164.862	187.774
ENSG00000067048	0	0	17.1259	0	0	0	111.073	10.5816		0	0	11.6324	19.9559	0	0	63.9762	33.9935
ENSG00000067057	198.279	53.3057	190.619	106.539	19.9474	89.6804	126.78	104.64		324.441	234.126	107.6	184.208	258.825	432.351	185.777	118.168
ENSG00000067064	12.1395	107.155	139.985	46.702	392.679	1080.54	800.696	844.174		5.74232	6.58544	200.174	95.6859	542.76	606.262	718.502	625.912
ENSG00000067066	339.907	531.969	684.291	370.21	376.721	662.323	648.859	657.233		155.043	343.839	149.282	126.387	457.772	398.345	406.003	429.505
ENSG00000067082	416.79	254.018	514.521	261.239	2754.45	3122.63	1960.41	1948.77		470.87	197.425	148.798	201.606	1477.62	618.893	685.284	972.862
ENSG00000067113	4.04651	89.7494	3.72302	23.351	214.862	465.026	220.649	190.468		136.38	53.5785	60.1007	24.5611	341.881	208.888	118.11	186.155
ENSG00000067141	0	0	116.158	0.486479	31.9158	41.9967	36.2763	49.3807		25.8405	0.739139	9.20897	22.5143	154.522	95.2143	157.48	37.231
ENSG00000067167	821.441	446.571	491.438	356.102	2391.41	2379.37	2187.05	1870.59		284.245	920.749	579.681	626.308	2195.18	3834.8	2471.7	2190.69
ENSG00000067177	0	0	51.3776	0	35.3354	10.9366	7.47964	14.1088		0	0	0	9.21041	8.69188	0.971574	0	8.63327
ENSG00000067182	619.115	269.792	359.644	222.807	1782.73	1851.79	2283.91	1491.41		668.981	404.698	135.711	164.252	1271.91	970.603	1317.66	1109.91
ENSG00000067191	0	34.8119	0	6.8107	63.8316	13.124	4.1138	6.46651		1.43558	0	17.9333	0.51169	29.9387	21.3746	61.5156	37.231
ENSG00000067208	267.069	282.303	7.44604	262.699	1513.72	1543.38	1207.96	1097.54		625.913	42.5917	348.972	156.577	1703.61	1520.51	1376.72	1618.74
ENSG00000067221	0	0.543936	33.5072	0	53.573	136.489	111.821	65.253		35.8895	0	37.3206	40.4235	176.735	179.741	205.462	148.924
ENSG00000067225	3690.41	1008.46	1952.35	1925	2530.47	1945.41	2278.67	2510.77		1899.27	1174.24	1254.84	2207.43	3374.38	3333.47	4614.9	3984.25
ENSG00000067248	263.023	364.981	235.295	359.508	371.591	321.1	566.957	333.907		17.227	415.268	177.879	234.865	454.875	357.539	506.888	419.253
ENSG00000067334	218.511	295.357	33.5072	110.431	204.033	339.473	228.877	469.704		87.5704	215.614	110.508	77.7768	443.286	351.71	323.572	301.085
ENSG00000067365	198.279	33.724	78.1834	46.2155	45.0241	93.6176	173.902	101.113		14.3558	1.46714	127.956	72.1482	74.3639	72.8681	102.116	91.1889
ENSG00000067369	0	1.08787	208.489	83.6744	148.181	255.48	330.974	178.123		47.3742	89.5514	128.926	37.865	140.036	164.196	221.456	229.861
ENSG00000067445	8.09301	52.2178	64.7805	24.8104	9.68873	27.1229	56.0973	52.9078		137.816	80.7374	118.263	90.0574	28.0072	9.71574	44.2912	41.008
ENSG00000067533	12.1395	141.423	75.9496	96.3228	467.909	489.961	526.941	449.129		11.4846	66.0103	57.6772	75.2184	1153.12	1164.92	874.752	1021.96
ENSG00000067560	182.093	923.059	717.798	576.477	3632.13	3551.34	4381.2	4246.15		302.908	623.447	590.828	619.656	3323.2	2406.59	3268.94	3686.41
ENSG00000067596	0	30.4604	0	21.4051	182.376	120.303	71.0566	77.0103		2.87116	0.728004	34.4125	16.8858	109.131	88.4132	45.5215	60.4329
ENSG00000067601	0	0	0	0	0	24.4981	0	0		0	0	0	5.62858	0	0	0	0
ENSG00000067606	0	0	65.5251	0	0	24.9355	13.4634	0		0	24.8969	0	0	8.69188	0	1.23031	7.01453
ENSG00000067646	0	0	1.48921	0	0	0	44.5039	2.35146		0	0.739139	7.75492	5.62858	0	0	28.2972	0.539579
ENSG00000067704	36.4186	71.7995	1.48921	56.4315	54.7128	181.548	196.715	145.203		68.9079	1.47828	47.4989	24.0494	169.975	142.821	55.364	145.686
ENSG00000067715	0	110.419	3.72302	25.7834	16.5278	62.5576	60.9591	143.439		7.1779	2.20628	70.279	110.013	257.859	201.116	546.258	1157.4
ENSG00000067798	388.465	109.331	138.496	71.0259	79.7896	72.1818	67.6908	142.851		4.30674	353.02	72.7024	71.6365	212.468	245.808	119.34	121.405
ENSG00000067829	52.6046	45.6906	149.665	45.729	136.212	247.168	195.967	215.159		8.61348	148.204	64.9475	56.7975	112.029	214.718	289.123	151.622
ENSG00000067836	8.09301	39.7073	1.48921	62.7558	62.1219	80.9311	118.552	102.288		265.582	27.1588	39.744	53.7274	202.811	133.106	175.935	133.816
ENSG00000067840	0	0	0	1.94592	0	0	0	0		0	0	0	0	7.72611	0	0	1.07916
ENSG00000067842	0	0	0	0	0	0	0	0		0	0	0	0	25.1099	0.971574	0	0
ENSG00000067900	497.72	287.742	255.399	396.967	1289.17	891.554	821.639	682.511		107.669	152.516	157.037	146.855	1556.81	1398.1	875.982	1306.86
ENSG00000067955	105.209	85.3979	137.007	35.0265	312.319	333.349	454.014	347.428		78.9569	191.412	173.516	55.2625	231.946	414.862	428.149	201.47
ENSG00000067992	0	0	0	0	0	0.437465	19.8211	1.17573		0	0	0	0	2.89729	0.971574	2.46062	1.07916
ENSG00000068001	12.1395	2.71968	5.95683	32.1076	127.093	108.491	202.698	125.803		70.3435	0.739139	47.4989	40.4235	55.0486	22.3462	89.8128	84.714
ENSG00000068024	0	20.1256	0	54.4856	60.982	63.8699	8.97557	14.1088		0	0	38.2899	0	17.3838	94.2427	57.8247	31.8352
ENSG00000068028	80.9301	33.1801	0.744604	37.9453	250.767	234.919	255.056	358.598		0	137.083	8.23961	42.4702	276.209	210.832	241.141	209.896
ENSG00000068078	0	0	0	0	0	0	19.4471	0		0	0	0	0	0.965764	0	0	1.61874
ENSG00000068079	76.8836	38.0755	0	42.3237	135.642	157.05	179.511	195.759		5.74232	121.728	4.84683	10.2338	94.6449	45.664	145.177	87.4119
ENSG00000068097	0	0	0	94.3769	26.7865	41.5592	61.3331	108.755		34.4539	72.6514	31.0197	24.0494	124.584	182.656	173.474	122.485
ENSG00000068120	258.976	0.543936	45.4208	59.8369	238.799	223.545	185.121	165.778		1.43558	74.802	33.4431	37.865	137.139	156.423	153.789	145.147
ENSG00000068137	0	81.5903	13.4029	90.4851	96.8873	97.1173	80.4061	88.7676		0	0	4.84683	2.55845	17.3838	40.8061	38.1397	53.4184
ENSG00000068305	4.04651	153.39	36.4856	216.97	520.912	540.27	499.64	1228.64		80.3925	56.4683	121.655	146.343	1011.16	758.799	672.981	1078.62
ENSG00000068308	1339.39	140.879	498.14	218.429	311.749	290.914	274.503	351.543		806.796	515.561	381.445	448.752	330.291	532.423	250.984	338.316
ENSG00000068323	343.953	137.072	150.41	168.322	297.501	406.405	396.421	637.833		246.92	100.538	316.982	176.021	374.717	316.733	477.361	438.678
ENSG00000068354	0	0	22.3381	18.9727	53.573	44.184	162.682	142.263		1.43558	0.739139	27.1422	33.2598	49.254	47.6071	22.1456	84.1744
ENSG00000068366	352.046	25.565	417.723	125.512	476.458	517.084	654.469	529.666		55.9876	2.92315	73.6718	55.2625	322.565	323.534	349.409	195.328
ENSG00000068383	279.209	126.193	110.946	202.375	368.172	429.154	132.39	243.964		84.6993	36.7454	79.0033	107.966	133.275	136.992	134.104	99.8222
ENSG00000068394	0	0	0	11.6755	42.1745	30.9983	31.7885	27.0418		0	0	22.7801	9.7221	22.9387	18.5787	23559.9	43.7059
ENSG00000068400	4.04651	0	1.48921	0	94.0377	80.4936	115.186	111.694		45.9386	1.46714	14.0558	1.53507	130.378	250.666	221.456	174.824
ENSG00000068438	76.8836	87.0297	5.95683	95.8363	171.548	173.236	146.227	119.337		267.018	443.872	167.216	213.886	169.975	189.457	147.637	166.73
ENSG00000068489	16.186	51.1299	221.892	70.0529	117.405	127.302	83.398	126.979		1.43558	0.739139	31.5044	19.4442	71.4666	57.3229	24.6062	62.5912
ENSG00000068615	0	0	0	0	0	0	0	0		0	0	0	0	0	0	0	1.61874
ENSG00000068650	0	35.3558	0	0	116.835	68.6821	46.3738	38.7991		89.006	0	4.36214	1.53507	96.5764	68.0102	120.571	60.9725
ENSG00000068654	8.09301	0	0	0	46.7339	20.1234	44.1299	56.435		40.1963	0	28.5963	46.5637	61.8089	12.6305	19.685	55.5767
ENSG00000068697	388.465	1027.49	842.147	663.557	3623.59	4271.41	4676.27	3334.96		597.202	325.011	748.35	202.117	3065.34	2393.96	2912.15	2963.37
ENSG00000068724	0	1.63181	23.8273	68.5935	78.0798	66.4947	43.3819	59.3744		2.87116	22.7574	18.4179	31.2131	90.7818	31.0904	119.34	67.987
ENSG00000068745	250.883	159.917	186.151	187.781	515.783	568.705	600.989	627.84		94.7483	199.52	72.7024	134.574	460.67	469.27	449.064	444.613
ENSG00000068781	0	0	0	0	0	0.437465	0	0		0	0	0	8.18703	0	0	0	0
ENSG00000068784	0	0	0	1.45944	58.1324	12.6865	140.243	51.7321		0	72.6291	0	2.04676	81.1242	114.646	61.5156	57.1954
ENSG00000068796	716.232	152.302	103.5	78.8096	406.927	272.978	477.201	388.579		205.288	163.648	89.1816	117.177	460.67	404.175	265.747	312.416
ENSG00000068831	0	0	0	0	23.9369	40.2468	0	0		0	0	8.72429	0	0.965764	48.5787	66.4368	12.9499
ENSG00000068878	44.5116	0.543936	40.9532	183.889	180.096	334.661	142.861	180.475		45.9386	150.265	51.3764	29.678	408.518	540.195	269.438	253.602
ENSG00000068885	0	0.543936	122.115	21.8915	31.9158	64.3074	44.1299	55.8472		1.43558	78.4198	17.4486	1.02338	64.7062	21.3746	15.9941	35.0727
ENSG00000068903	12.1395	60.9208	311.989	72.4853	180.096	249.793	225.511	129.33		96.1839	30.1265	75.6105	89.034	143.899	148.651	77.5096	173.205
ENSG00000068912	615.069	317.114	234.55	206.267	1677.29	1715.74	1755.1	1316.82		727.839	283.036	391.624	333.11	1813.71	1572.98	1712.59	1937.09
ENSG00000068971	8.09301	141.423	0.744604	18.4862	78.6497	132.115	181.007	161.075		163.656	0.739139	0	38.8884	229.852	163.224	148.868	133.276
ENSG00000068976	0	0	0	0	0	0	0	7.05438		0	0	0	6.14027	0	0	0	0
ENSG00000068985	0	0	0	0	0	0	0	0		0	0	0	0	0	0	0	0
ENSG00000069011	1141.11	14.1423	1.48921	89.5121	439.982	91.4303	21.317	429.729		212.466	1.46714	0.484683	53.2157	177.701	55.3797	9.8425	198.565
ENSG00000069018	0	0	0	0	0	0	0	0		0	0	0	0	0	0	0	0
ENSG00000069020	0	15.7741	6.70143	29.1887	193.205	210.421	221.397	223.977		4.30674	122.579	39.2593	43.4936	65.672	82.5838	49.2125	59.3537
ENSG00000069122	0	0	0	0	0	10.4992	0	0		0	0	0	0	0	0	0	0
ENSG00000069188	0	0	0	0	0	0	0	0		0	0	0	0	0	4.85787	30.7578	0
ENSG00000069206	0	0	0	0	0	0	0	0		0	0	0	0	0	0	0	0
ENSG00000069248	80.9301	48.9542	18.6151	19.4592	75.2302	80.4936	20.943	39.3869		149.3	0.739139	3.39278	47.5871	39.5963	13.602	11.0728	42.0872
ENSG00000069275	2181.07	1119.42	2199.56	2071.43	14677.9	14601.3	15438.4	16785.9		1066.64	1086	1007.17	983.467	13928.3	14312.3	14863.4	13885
ENSG00000069329	4.04651	138.16	302.309	616.369	455.37	560.393	482.063	1164.86		331.619	42.5137	115.354	308.549	1749.15	889.962	946.11	1934.07
ENSG00000069345	728.371	104.98	17.8705	158.592	1198	367.471	457.38	476.171		364.637	51.3945	112.446	70.1015	4187.3	662.614	610	514.759
ENSG00000069399	234.697	151.214	314.223	111.404	327.137	198.172	435.315	372.706		150.736	2.19515	143.951	191.884	159.351	126.305	182.086	195.328
ENSG00000069424	0	3.26361	0	5.35127	0	34.9972	60.5851	19.9874		0	0	0.484683	0	37.6648	36.9198	9.8425	19.9644
ENSG00000069431	0	59.289	0.744604	0	78.6497	139.989	52.3575	27.6296		0	143.691	6.30088	0	7.72611	30.1188	44.2912	2.15832
ENSG00000069482	4.04651	0	116.158	55.4586	465.629	17.9361	532.924	159.311		10.0491	85.8223	48.953	99.7795	75.3296	27.2041	103.346	90.6493
ENSG00000069493	4.04651	20.6696	23.8273	0.486479	0.569925	17.4986	16.4552	14.1088		47.3742	13.9434	23.7495	1.02338	16.418	19.4315	9.8425	25.8998
ENSG00000069509	0	47.3224	4.46762	98.7552	125.954	102.804	126.406	162.839		40.1963	118.111	4.84683	72.6599	105.268	83.5554	92.2734	89.5702
ENSG00000069535	0	22.3014	0	1.45944	6.83911	4.81212	6.73168	9.9937		87.5704	0	42.1674	0	10.6234	0	0	5.39579
ENSG00000069667	0	102.26	124.349	0.486479	126.523	202.109	90.1297	29.9811		91.8772	0.728004	82.3961	36.33	90.7818	134.077	14.7637	80.3973
ENSG00000069696	0	0	0	0	0	0	0	0		0	0	0	0	0	0	0	0.539579
ENSG00000069702	8.09301	209.959	70.7373	162.484	238.799	346.473	114.813	144.615		0	0	8.72429	5.62858	14.4865	2.91472	3.69094	19.9644
ENSG00000069712	0	0	0	8.75662	111.705	58.1829	82.2761	54.0836		0	1.46714	0	0	33.8018	29.1472	19.685	17.2665
ENSG00000069764	0	0	0	0	0	0	0	0		0	0	0	0	0	0	0	0
ENSG00000069812	0	0	0	0	0	0	0	0		0	0	0	0	16.418	0	9.8425	4.85621
ENSG00000069849	526.046	116.402	19.3597	153.241	1209.95	1900.79	821.265	997.019		63.1655	196.564	65.4322	99.2678	1848.47	1967.44	1376.72	1224.31
ENSG00000069869	258.976	0	0.744604	48.6479	197.194	214.796	218.032	307.453		0	1.47828	55.2538	133.039	442.32	587.802	203.001	459.722
ENSG00000069943	12.1395	0	0	1.45944	15.388	55.5581	38.5202	49.9685		4.30674	0	6.30088	3.07014	20.2811	18.4599	20.9153	18.3457
ENSG00000069956	0	82.1343	169.025	81.7284	392.679	311.913	501.51	304.514		169.399	204.483	58.6466	74.195	736.878	609.177	656.987	730.59
ENSG00000069966	4.04651	23.9332	73.7158	76.3772	473.608	442.715	519.835	617.846		8.61348	0.728004	23.2648	17.3974	395.963	251.638	287.893	353.964
ENSG00000069974	0	0	131.05	77.3501	227.4	336.411	287.218	235.734		96.1839	1.47828	7.27024	17.9091	169.975	124.361	223.917	146.766
ENSG00000069998	0	8.15903	0.744604	13.6214	7.40903	27.1229	47.4957	36.4476		0	0	15.0252	7.16365	7.72611	8.74417	8.61218	13.4895
ENSG00000070010	210.418	192.009	196.575	216.483	421.745	471.588	271.137	356.834		179.448	143.074	74.6411	104.896	534.068	619.864	545.028	478.067
ENSG00000070018	0	0.543936	192.852	90.4851	284.963	447.965	120.422	114.634		5.74232	2.20628	1.93873	6.14027	329.326	275.927	135.334	229.861
ENSG00000070019	0	0	0	0	0	0	0	0		0	0	0	0	0	0	0	0
ENSG00000070031	0	0	0	0	0	0	0	0		0	0	0	0	0	0	0	0
ENSG00000070047	254.93	26.6528	0.744604	9.2431	139.632	129.927	107.333	178.711		86.1348	109.958	5.81619	28.1429	161.283	160.31	177.165	166.19
ENSG00000070061	0	0.543936	119.881	29.6752	49.5835	72.1818	31.0405	53.4957		33.0184	0.728004	30.0503	3.07014	63.7404	45.664	44.2912	64.2099
ENSG00000070081	182.093	96.8205	227.849	333.724	1102.24	915.615	1271.91	1141.05		353.153	187.727	293.718	227.702	4087.11	1907.2	2502.45	2909.41
ENSG00000070087	60.6976	203.976	258.377	546.802	1437.35	1143.53	2013.52	1771.82		183.754	365.597	327.646	393.489	786.132	687.875	1138.04	1204.88
ENSG00000070159	0	0	0	2.91887	0.569925	0.874931	0	7.05438		0	0	0	0	11.5892	0	3.69094	25.8998
ENSG00000070182	0	0	0	0	0	0	1.86991	0		0	0	0	0	0	0	0	5.39579
ENSG00000070190	0	0	0	0	11.3985	0	0	0		0	0	0	0	0	0	0	0
ENSG00000070193	8.09301	16.3181	62.5467	139.619	736.344	201.234	1476.86	1094.6		0	5.14057	4.84683	13.3039	3.86306	3.8863	34.4487	36.6914
ENSG00000070214	60.6976	255.106	274.014	229.618	614.95	1737.61	1169.82	1516.1		132.073	92.3966	95.9672	94.1509	581.39	728.681	869.831	672.855
ENSG00000070269	0	6.52723	21.5935	12.6484	103.726	150.488	118.926	118.161		0	0	10.663	19.9559	90.7818	102.015	164.862	111.153
ENSG00000070366	182.093	0.543936	49.1438	39.4048	259.316	206.921	237.105	148.73		119.153	40.3743	12.1171	83.4054	195.084	205.974	103.346	172.665
ENSG00000070367	36.4186	42.427	69.9927	118.214	138.959	506.585	564.339	488.516		63.1655	32.2771	94.5131	26.0962	591.048	464.412	1463.19	501.269
ENSG00000070371	12.1395	0	43.187	12.162	0	14.8738	11.9674	4.11505		100.491	0	48.953	71.1248	56.0143	12.6305	113.189	66.9078
ENSG00000070388	0	0	0	0	0	0	0	0		0	0	0	0	0	0	0	0
ENSG00000070404	165.907	51.1299	28.2949	0.972958	13.1083	34.9972	26.5527	32.3326		249.791	66.0882	84.8195	177.045	616.158	543.11	343.257	363.137
ENSG00000070413	24.279	26.1089	110.946	0.486479	219.421	355.659	299.186	214.571		76.0858	22.074	31.5044	9.7221	198.947	171.969	286.663	178.061
ENSG00000070423	0	70.1677	267.313	112.377	140.202	128.615	247.95	129.918		294.294	239.75	180.302	81.3586	289.729	164.196	182.086	146.766
ENSG00000070444	0	71.7995	58.0791	0	204.603	203.859	186.991	134.033		50.2453	0.739139	29.5656	39.9118	137.139	106.873	70.1278	179.14
ENSG00000070476	169.953	0.543936	0	13.1349	42.1745	13.9989	32.1625	54.6714		50.2453	0	1.93873	32.2364	98.508	52.465	11.0728	45.8642
ENSG00000070495	0	38.0755	0	13.1349	90.6181	80.9311	66.5688	79.9496		34.4539	126.141	39.2593	9.21041	196.05	172.94	127.952	138.672
ENSG00000070501	222.558	12.5105	104.244	0	55.2828	67.3697	148.471	136.385		4.30674	57.1072	8.72429	0	93.6791	107.845	99.6553	89.5702
ENSG00000070526	0	0	0	0	0	0	0	0		0	0	0	0	0	0	0	0
ENSG00000070540	404.651	404.688	102.011	117.241	913.021	1899.47	794.338	473.819		776.649	393.8	113.416	296.78	844.078	589.746	591.78	799.657
ENSG00000070601	0	0	0	0	0	0	0	0		0	0	0	0	0	0.971574	0	0
ENSG00000070610	0	0	41.6978	46.702	138.492	59.9328	77.4143	38.2112		1.43558	65.3268	43.1368	24.0494	79.1927	44.6924	28.2972	46.9434
ENSG00000070614	169.953	174.603	2.23381	128.43	1299.43	1488.69	1196.37	1060.51		1086.73	376.944	172.547	238.447	2301.42	2877.8	1429.62	1318.19
ENSG00000070669	4.04651	131.088	136.262	41.8372	91.1881	122.928	182.877	80.5375		234	459.766	414.404	300.362	1204.31	1340.77	1200.78	926.458
ENSG00000070718	0	193.097	45.4208	23.8375	127.093	64.7449	72.5525	24.6903		20.0981	0	16.4792	65.4963	112.029	46.6356	88.5825	103.599
ENSG00000070729	0	0	0	0	0	0	0	0		0	0.728004	0	0	0	0	0	0
ENSG00000070731	0	0	0	0	0.569925	12.6865	0	0		0	0	0	0	0	0.971574	0	2.15832
ENSG00000070748	0	0	0	0	0	0	0	0		0	0	0	0	0	0	0	0
ENSG00000070756	38753.4	54523	43017.2	32813	6512.54	7266.74	8879.46	8457.61		40095.8	46524.2	56960.9	42547.5	5342.61	5136.71	4554.61	6113.43
ENSG00000070759	0	190.921	0	23.8375	11.9684	29.3102	50.8616	15.2845		1.43558	127.575	25.2035	41.4469	3.86306	7.77259	1.23031	24.2811
ENSG00000070761	0	1.63181	58.8237	0	90.0482	122.928	146.975	105.816		5.74232	0.728004	16.9639	17.9091	222.126	162.253	268.208	193.709
ENSG00000070770	80.9301	392.178	244.23	251.023	464.489	694.695	719.542	778.333		28.7116	71.9011	151.706	238.447	631.61	559.627	618.847	500.73
ENSG00000070778	0	135.984	1.48921	0	340.815	506.147	394.925	375.646		0	65.9546	58.1619	24.5611	496.403	486.759	474.9	466.736
ENSG00000070785	12.1395	0	122.86	32.1076	183.516	89.6804	192.975	179.887		97.6195	35.9172	80.4573	27.1195	342.846	255.524	308.808	283.819
ENSG00000070808	356.093	0	0	0	0	71.3069	11.5934	28.8054		0	0	0	0	0	0	0	5.39579
ENSG00000070814	80.9301	65.8162	0.744604	0.486479	100.877	73.4942	64.3249	82.8889		33.0184	1.47828	31.0197	30.7014	32.836	120.475	47.9822	67.987
ENSG00000070831	12.1395	238.244	462.399	452.425	2305.92	1761.24	2408.07	2166.87		55.9876	225.201	370.782	247.658	1127.05	829.724	922.734	1097.5
ENSG00000070882	28.3255	114.77	192.108	68.107	239.369	356.097	139.869	297.46		5.74232	25.6694	131.349	44.0053	335.12	411.947	237.45	344.791
ENSG00000070886	0	0	0	0	0	0	0	0		0	0	0	0	0	0	0	0
ENSG00000070915	0	0	0	0	0	0	0	0		0	0	0	0	0	0	0	0
ENSG00000070950	0	56.0254	14.8921	50.1073	104.866	63.8699	24.6828	72.8952		0	25.7028	71.2484	29.678	103.337	61.2092	75.049	72.3036
ENSG00000070961	89.0231	290.462	329.859	148.863	580.754	554.706	568.827	335.671		4.30674	57.1963	130.38	55.7742	1100.01	1010.44	868.6	812.067
ENSG00000070985	0	0	0	0	0	0	0	0		0	0	0	0	0	0	0	0
ENSG00000071051	0	28.8286	0	32.1076	218.851	194.672	105.463	188.117		1.43558	1.46714	49.4376	19.9559	109.131	79.6691	95.9643	88.491
ENSG00000071054	1189.67	721.259	714.075	503.019	6297.11	7330.61	4238.34	4094.48		333.055	286.171	254.943	316.736	2937.86	3529.73	3079.47	3324.89
ENSG00000071073	0	0	0	0	0	0	0	0		0	0	0	0	0	6.80102	9.8425	0
ENSG00000071082	10650.4	22881.7	21916.7	19183.3	3767.21	9931.16	6385.88	10733.2		20022	35742.7	32397.2	33817.6	4336.28	4118.5	4144.92	4810.89
ENSG00000071127	198.279	313.851	574.834	427.128	1020.74	429.154	804.809	694.268		512.502	481.995	303.896	404.746	1205.27	1367.98	798.472	823.938
ENSG00000071189	0	148.494	187.64	39.4048	254.187	327.662	348.925	296.872		0	178.341	109.054	44.0053	253.03	173.912	189.468	224.465
ENSG00000071203	0	0	0	0	0	0	0	0		0	0	0	0	0	0	0	0
ENSG00000071205	922.603	29.3725	0	280.698	205.743	249.355	319.755	363.888		190.932	63.7929	208.898	119.224	318.702	376.971	162.401	276.265
ENSG00000071242	534.139	500.965	374.536	376.535	1561.03	950.612	1229.28	1622.51		422.061	91.5795	474.02	298.315	443.286	610.149	762.793	821.779
ENSG00000071243	441.069	142.511	69.2481	61.7828	149.89	141.301	148.471	191.056		80.3925	223.622	83.8501	69.5898	137.139	88.4132	252.214	155.399
ENSG00000071246	0	0	0	0.486479	323.718	121.615	166.796	387.991		0	1.46714	12.1171	40.9352	164.18	147.679	207.923	177.522
ENSG00000071282	246.837	238.244	230.827	114.323	349.934	507.022	326.112	212.219		84.6993	668.222	317.467	220.538	850.838	1024.04	1717.69	1287.42
ENSG00000071462	4.04651	108.787	49.1438	36.9724	181.806	266.416	421.852	354.483		162.221	122.646	44.1061	84.4288	313.873	337.136	295.275	371.77
ENSG00000071537	36.4186	0.543936	57.3345	88.0527	167.558	426.966	259.544	300.399		90.4416	414.34	83.8501	62.4261	1055.58	1048.33	855.067	819.621
ENSG00000071539	0	0	0	0	1.13985	13.9989	29.5446	0		0	0	4.36214	36.33	20.2811	6.80102	0	4.85621
ENSG00000071553	287.302	34.8119	29.7841	36.4859	188.645	150.488	138.747	89.9433		287.116	155.517	100.329	44.0053	439.423	423.606	396.16	380.943
ENSG00000071564	242.79	79.9585	282.205	160.538	665.103	695.57	646.241	518.497		308.65	360.234	433.791	378.139	556.28	584.888	517.961	610.264
ENSG00000071575	736.464	106.067	294.863	311.833	969.443	308.851	856.045	965.862		47.3742	105.478	214.714	193.419	391.135	349.767	590.55	655.589
ENSG00000071626	52.6046	4.89542	318.69	118.214	504.954	270.791	409.51	285.114		344.539	104.201	263.183	332.598	477.088	406.118	445.373	403.605
ENSG00000071655	0	59.289	49.8884	136.701	608.11	454.527	470.095	470.292		268.454	154.9	132.803	110.013	666.377	895.791	1451.77	785.628
ENSG00000071677	0	0	0	0	0	0	0	0		0	0	0	0	0	0	0	0
ENSG00000071794	121.395	51.6739	0	35.513	67.8211	62.995	138.747	85.8283		5.74232	0.739139	27.6269	107.966	173.838	78.6975	114.419	113.312
ENSG00000071859	793.115	137.072	81.1618	85.1338	577.334	746.316	307.787	602.562		407.705	18.356	90.6357	160.671	4738.7	815.151	739.417	2385.96
ENSG00000071889	80.9301	62.0087	84.1402	102.647	105.436	245.856	178.015	150.493		149.3	325.683	63.0088	37.865	148.728	143.793	175.935	148.384
ENSG00000071894	242.79	73.4313	129.561	68.5935	103.157	96.2424	114.813	118.161		160.785	0.728004	171.093	112.572	112.994	69.9533	156.25	98.743
ENSG00000071909	0	0	0	0	0	0.437465	0.373982	0		0	0	0	0	0	0	0	2.6979
ENSG00000071967	0	91.3812	113.18	119.187	853.748	3065.76	1124.56	1211		41.6318	4.37916	65.9168	32.7481	220.194	730.624	621.308	479.146
ENSG00000071991	0	0	0	0	0	0	0	0		0	0	0	0	0	0	0	0
ENSG00000071994	48.5581	200.712	108.712	207.726	360.763	391.094	531.055	387.991		58.8588	3.65115	145.405	184.72	423.005	374.056	275.59	427.347
ENSG00000072041	0	0	0	0	6.26918	17.0612	16.0812	27.0418		0	0	0	0	0.965764	0	14.7637	23.7415
ENSG00000072042	72.8371	286.11	234.55	208.699	424.025	610.702	634.648	405.039		490.969	621.151	243.311	223.097	1658.22	1521.49	1484.99	1195.71
ENSG00000072062	52.6046	19.0377	320.924	216.483	353.354	382.345	467.104	439.135		170.834	255.238	148.313	172.439	456.807	353.653	312.499	395.512
ENSG00000072071	0	0	0	0.486479	86.0587	47.2463	60.5851	28.2175		0	0	13.0864	7.16365	43.4594	27.2041	28.2972	31.8352
ENSG00000072080	0	0	0	0	0	0	0	0		0	0	0	0	0	0	0	0
ENSG00000072110	558.418	958.415	565.154	851.338	849.759	929.176	822.013	1069.33		2108.87	2002.75	1686.7	1252.1	2936.89	2362.87	1357.03	1375.39
ENSG00000072121	0	0	0	71.0259	58.7023	47.2463	34.0324	48.2049		0	0.728004	25.6882	4.60521	56.9801	38.863	50.4428	48.5621
ENSG00000072133	20.2325	69.0798	0	0	68.961	82.681	86.0159	34.684		80.3925	0	14.5405	2.55845	89.8161	63.1523	52.9034	26.4394
ENSG00000072134	97.1161	20.6696	52.1222	31.6211	381.28	375.783	356.405	349.192		43.0674	1.46714	104.691	16.3741	430.731	325.477	203.001	306.481
ENSG00000072135	319.674	87.5736	30.5287	220.861	192.635	97.1173	204.568	386.815		1.43558	0.728004	92.5744	73.6833	254.962	220.547	424.458	366.374
ENSG00000072163	12.1395	213.223	13.4029	116.755	179.527	276.916	51.6095	239.849		1762.89	212.78	288.386	404.235	1489.21	1477.76	1867.61	800.196
ENSG00000072182	0	0	0	0	0	0	0	0		0	0	0	0	0	0	0	0
ENSG00000072195	8.09301	3.26361	13.4029	119.187	46.7339	3.06226	60.5851	122.864		71.779	0.728004	59.616	141.226	141.002	0	147.637	174.284
ENSG00000072201	0	0	0	0	3.41955	19.6859	1.49593	9.9937		0	0	0.484683	2.04676	19.3153	0.971574	6.15156	7.55411
ENSG00000072210	0	38.6194	0	21.4051	62.6918	68.6821	97.9833	269.83		1.43558	0	0	3.58183	22.2126	19.4315	29.5275	104.139
ENSG00000072274	20.2325	23.9332	116.158	57.4045	148.181	195.984	145.853	105.228		86.1348	0.728004	70.279	41.9585	266.551	274.955	275.59	350.727
ENSG00000072310	0	118.034	37.9748	13.1349	23.3669	58.1829	106.585	75.8346		10.0491	113.631	51.3764	35.3066	29.9387	38.863	70.1278	33.4539
ENSG00000072315	0	0	0	0	0	0	0	24.6903		0	0	0	0	2.89729	0	1.23031	0
ENSG00000072364	323.72	172.428	87.8632	76.3772	507.234	866.181	611.087	683.687		47.3742	354.042	146.374	122.805	1279.64	1406.84	1307.82	1135.27
ENSG00000072401	0	95.1887	0	35.513	527.181	402.468	342.194	318.623		0	1.46714	0	1.53507	141.967	114.646	125.492	159.715
ENSG00000072415	0	94.1009	142.964	82.2149	216.572	274.728	221.771	243.376		1.43558	176.752	32.4737	6.65196	309.045	1389.93	226.377	61.0093
ENSG00000072422	4.04651	144.143	55.1007	8.27014	299.211	394.594	221.397	340.374		2.87116	0.728004	36.8359	17.9091	154.522	205.974	177.165	98.2034
ENSG00000072501	72.8371	77.2389	2.97841	70.5394	255.897	466.338	293.202	377.409		0	46.254	56.2232	39.4001	207.639	207.917	153.789	227.702
ENSG00000072506	97.1161	231.173	93.82	85.6203	304.91	251.98	451.77	273.357		8.61348	44.72	88.2123	162.717	502.197	686.903	904.279	618.898
ENSG00000072518	311.581	23.9332	47.6546	34.54	330.557	178.048	233.365	170.481		256.969	185.543	75.6105	44.0053	423.971	406.118	595.471	442.455
ENSG00000072571	0	0	0	0	0	3.06226	51.2355	9.40584		0	0	0	26.0962	18.3495	0	31.9881	1.07916
ENSG00000072609	8.09301	44.6027	239.762	55.4586	71.2407	27.1229	34.0324	82.8889		45.9386	57.9132	47.9836	26.6079	255.928	195.286	209.153	185.076
ENSG00000072657	0	134.352	0	0	205.743	360.909	65.4469	62.9015		0	0.739139	0.969365	0	227.92	398.345	44.2912	28.5977
ENSG00000072682	348	96.2766	2.23381	86.5932	473.608	566.955	366.876	305.102		74.6502	184.165	90.151	57.3092	1407.12	1187.26	1144.19	1254.52
ENSG00000072694	0	0	0	0	0	0	0	0.587865		0	0	0	0	0	0	0	0
ENSG00000072736	0	0	0	59.8369	17.6677	81.3686	111.821	126.391		93.3127	0	32.9584	28.1429	194.119	186.542	164.862	144.068
ENSG00000072756	0	77.2389	0	27.2428	49.5835	72.1818	81.1541	52.32		0	4.39029	19.3873	12.7922	147.762	46.6356	152.559	167.27
ENSG00000072778	4.04651	54.3936	106.478	120.16	229.68	115.491	171.658	285.114		2.87116	0.728004	68.8249	139.691	87.8846	135.049	87.3521	96.0451
ENSG00000072786	0	15.2302	122.115	0	0.123289	169.299	137.999	184.002		0	98.4545	27.6269	43.4936	197.016	1073.69	152.468	213.269
ENSG00000072803	24.279	46.7785	101.266	168.322	385.84	451.464	403.153	432.081		86.1348	39.5572	38.2899	53.7274	311.942	394.459	378.936	350.187
ENSG00000072818	0	0.543936	0	0	0	2.62479	22.8129	8.23011		84.6993	0.739139	15.0252	79.3119	16.418	38.863	22.1456	22.1228
ENSG00000072832	0	0	0	0	0	0	1.86991	0		0	0	0	2.04676	0.965764	0	13.5334	3.77706
ENSG00000072840	4.04651	0	0	0	577.334	261.604	172.032	399.748		0	0	6.30088	2.04676	176.735	170.025	147.637	198.026
ENSG00000072849	16.186	157.197	81.9064	98.7552	315.169	356.972	295.82	209.28		0	143.825	79.9726	54.2391	267.517	291.472	205.462	243.89
ENSG00000072858	0	0	0	0	0	0	0	0		0	0	0	0	0	0	0	0
ENSG00000072864	36.4186	225.733	2.97841	112.863	389.259	508.335	452.144	578.459		2.87116	103.406	10.1783	125.364	167.077	224.434	404.773	250.904
ENSG00000072952	56.6511	132.72	0	106.052	1274.92	757.69	678.404	1267.44		111.975	59.4471	91.1203	36.33	195.084	170.997	105.807	80.3973
ENSG00000072954	4.04651	0	0.744604	20.9186	79.7896	37.1846	24.3088	126.391		0	0.728004	0	26.6079	2.89729	17.4883	8.61218	25.3602
ENSG00000072958	740.511	69.0798	50.633	162.97	271.854	261.604	317.885	220.449		132.073	65.26	2.9081	51.169	209.571	370.17	264.517	235.796
ENSG00000073008	238.744	61.4647	126.583	63.7287	1604.34	389.344	792.094	475.583		127.767	26.4642	117.778	19.4442	1215.9	1163.95	686.514	608.645
ENSG00000073050	153.767	27.1968	1.48921	21.8915	47.3038	47.6837	31.4145	124.627		0	18.3114	34.8972	31.7248	106.234	112.703	92.2734	98.743
ENSG00000073060	0	0	0	0	141.342	17.4986	20.195	46.4413		20.0981	0.739139	14.5405	7.67534	29.9387	21.3746	9.8425	45.8642
ENSG00000073067	0	0	0	0	0	0	0	0		0	0	0	0	0	0	0	0
ENSG00000073111	0	33.724	0	17.9997	3.98948	9.18677	7.10566	4.11505		0	71.8343	11.6324	9.21041	5.79459	4.85787	57.8247	8.09369
ENSG00000073146	0	0	0	0	0	28.8727	10.4715	0		0	0	0	0	0	58.2945	7.38187	6.47495
ENSG00000073150	0	35.3558	90.8416	0.972958	0	20.1234	2.61787	0		57.4232	0	21.326	26.6079	0	4.85787	0	1.07916
ENSG00000073169	68.7906	38.6194	0	65.6746	23.3669	64.7449	45.9998	61.1379		2.87116	49.8383	14.0558	10.2338	24.1441	64.1239	29.5275	39.9289
ENSG00000073282	0	0	0	0	0	0	0	0		0	0	0	0	0	0	0	2.15832
ENSG00000073331	4.04651	0.543936	40.2086	5.35127	120.254	30.6226	43.7559	72.3074		1.43558	0	53.7998	1.02338	42.4936	79.6691	40.6003	29.6769
ENSG00000073350	0	0	0	0	0	0	0	1.17573		0	0	0	0	0	0	0	1.07916
ENSG00000073417	0	2.71968	0	6.32422	99.167	202.109	59.0892	74.071		0	0	21.326	26.0962	82.09	202.087	135.334	113.312
ENSG00000073464	0	0	4.46762	0.486479	13.1083	246.293	28.4226	42.9141		0	0	0	0	40.5621	37.8914	63.9762	84.1744
ENSG00000073536	0	85.3979	204.766	61.7828	8.54888	30.6226	29.9186	31.7447		83.2637	107.068	140.073	42.4702	18.3495	34.9767	30.7578	26.979
ENSG00000073578	0	0	0.744604	40.3777	22.797	26.2479	2350.49	46.4413		0	0	38.7746	0	14.7675	16.801	14.7637	19.1228
ENSG00000073584	250.883	128.913	247.953	198.483	1182.6	1422.64	1156.35	879.446		83.2637	3.68456	162.853	186.255	456.807	649.983	418.306	522.852
ENSG00000073598	0	0	0	0	0	0	0	0		0	0	0	0	6.76035	0	0	0
ENSG00000073605	28.3255	0	20.8489	0	0	0	0	0		1.43558	0.739139	0.484683	0	0.965764	0	0	1.07916
ENSG00000073614	691.953	58.2011	34.9964	151.781	834.371	807.561	746.842	926.475		76.0858	416.947	103.237	126.387	502.197	457.611	407.233	484.542
ENSG00000073670	0	0	0	0	0	0	0	0		0	0	0	0	0	0	0	0
ENSG00000073711	16.186	7.6151	49.8884	86.5932	507.804	158.362	278.991	322.15		14.3558	2.19515	250.581	130.993	336.086	180.713	318.651	475.909
ENSG00000073712	263.023	71.2556	299.331	170.754	333.976	251.105	321.625	320.974		100.491	341.139	282.57	275.801	1136.7	892.877	946.11	895.702
ENSG00000073734	0	0	0	0	0	0	0	0		0	0	0	0	0	0	0	0
ENSG00000073737	0	0	0	0	0	0	0	0		0	0	0	0	0	0	0	0
ENSG00000073754	0	0	0	0	0	0	0	0		0	0	0	0	0	0	0	0
ENSG00000073756	0	0	0	0	30.776	17.9361	30.6665	2.93932		0	0	0	0	51.1855	11.6589	30.7578	16.727
ENSG00000073792	254.93	118.578	564.409	177.565	683.911	829.434	623.802	786.563		502.453	528.238	152.19	121.782	1155.05	1845.99	1275.83	795.88
ENSG00000073803	1485.07	194.185	288.162	223.78	122.534	57.308	72.9265	132.857		529.729	185.432	341.217	627.331	99.4737	97.1574	50.4428	82.0161
ENSG00000073849	0	0	0	1.94592	0.569925	0	26.5527	71.7195		0	0	0	2.55845	14.4865	0	6.15156	24.8206
ENSG00000073861	0	0	0	0	0	0	0	0		0	0	0	0	0	0	0	0
ENSG00000073905	0	0	0	0	0.569925	5.24958	1.12195	0		0	0	0	0	1.93153	0	0	1.61874
ENSG00000073910	0	20.1256	0	0	93.4678	111.991	51.6095	132.27		84.6993	107.751	44.5908	39.4001	65.672	110.759	49.2125	71.2245
ENSG00000073921	0	145.231	211.467	233.51	201.754	266.854	627.897	626.214		30.1472	515.762	157.522	215.421	348.641	344.105	179.626	253.682
ENSG00000073969	28.3255	0	118.392	52.0532	28.4963	45.0589	11.5934	38.7991		0	0	16.4792	6.14027	29.9387	44.6924	15.9941	26.4394
ENSG00000074047	0	21.7574	0	5.83775	75.8001	31.935	114.439	98.7613		10.0491	227.351	47.0142	19.4442	93.6791	55.3797	147.637	81.4765
ENSG00000074054	4.04651	0.543936	1.48921	98.7552	241.078	118.991	111.073	174.596		1.43558	69.6837	45.0755	22.0026	138.104	140.878	84.8915	157.557
ENSG00000074071	360.139	35.8997	78.1834	185.835	4835.38	1530.69	1049.02	1270.38		294.294	192.757	75.6105	61.4027	3917.5	1128.97	1574.8	918.662
ENSG00000074181	0	0	0	14.5944	35.3354	38.9344	26.1787	18.2238		244.049	0	90.151	16.8858	125.549	49.5503	27.0669	54.4975
ENSG00000074201	12.1395	168.62	196.575	52.5397	862.867	944.925	731.883	887.676		68.9079	2.18401	42.1674	73.1716	648.994	747.141	601.623	741.382
ENSG00000074211	0	0.543936	0	0	0	0	0	0		0	0	0	0	0	22.3462	0	0
ENSG00000074219	64.7441	257.282	205.511	186.321	437.133	259.854	670.176	266.891		173.705	2.21742	294.687	164.764	188.324	126.305	243.602	155.938
ENSG00000074266	0	19.5817	0	14.1079	40.4647	55.5581	66.9428	109.343		0	49.166	0	6.65196	17.3838	23.3178	29.5275	56.6558
ENSG00000074276	0	0	0	0	0	0	0	0		0	0	0	0	13.5207	0.971574	0	0
ENSG00000074317	0	0	0	0	10.2587	0	0	0		0	0	0	0	0	0	1.23031	0
ENSG00000074319	80.9301	177.323	64.7805	153.727	361.333	673.259	354.535	512.618		142.634	505.964	153.071	160.159	780.338	839.44	820.618	712.784
ENSG00000074356	833.58	47.8663	119.137	136.701	510.083	283.478	339.202	375.058		2.87116	84.4442	24.2341	61.4027	569.801	792.805	597.932	587.062
ENSG00000074370	0	0	0.744604	33.567	0.569925	0	0.373982	25.8661		0	46.2317	34.4125	61.4027	15.4522	0	56.5943	113.312
ENSG00000074410	0	0	0	86.5932	197.764	150.488	54.9754	427.378		11.4846	0	10.1783	8.18703	79.1927	6.80102	4.92125	67.4474
ENSG00000074416	218.511	203.976	284.439	456.317	1724.59	2356.63	1409.91	1646.02		234	6.60771	65.9168	211.328	596.842	1244.59	468.749	406.303
ENSG00000074527	0	0	0.744604	29.1887	342.525	382.345	111.821	564.938		4.30674	0.739139	4.84683	29.678	87.8846	100.072	105.807	269.25
ENSG00000074582	149.721	0	89.3524	43.2966	24.5068	49.8711	63.577	26.4539		1.43558	0.728004	0	13.3039	28.9729	40.8061	140.256	55.5767
ENSG00000074590	4.04651	40.7952	0	35.9994	310.039	280.415	183.251	98.7613		169.399	216.242	282.085	46.0521	2227.05	1762.44	1113.43	506.125
ENSG00000074603	0	0.543936	40.2086	82.2149	195.484	416.467	286.47	181.062		54.5521	63.7929	47.4989	24.0494	334.154	321.591	198.08	259.538
ENSG00000074621	0	41.3391	0	67.1341	469.619	369.221	396.047	239.261		25.8405	0	0	10.7455	261.722	261.353	206.692	230.4
ENSG00000074657	1056.14	258.369	149.665	93.4039	331.127	234.044	232.991	166.954		205.288	78.5311	316.013	419.585	128.447	154.48	141.486	145.147
ENSG00000074660	0	0	0	0	0.569925	2.62479	0	0		0	0	0	0	0	0	0	1.61874
ENSG00000074695	271.116	524.898	414	464.587	885.094	853.058	855.297	596.683		572.797	592.781	302.927	308.037	3548.22	2543.58	2534.44	2380.08
ENSG00000074696	4.04651	82.1343	100.521	275.833	653.135	928.739	580.046	623.137		78.9569	139.39	159.461	48.0988	559.178	599.461	685.284	528.248
ENSG00000074706	0	58.2011	0	0	0	0.437465	0	1.76359		0	0	0	0	0	0	0	0
ENSG00000074755	0	12.5105	5.95683	17.9997	180.096	68.6821	68.4387	22.3389		0	0	34.8972	9.7221	69.535	26.2325	123.031	90.1098
ENSG00000074771	0	0	0	0	0	0	0	0		0	0	0	0	0	0	0	0
ENSG00000074800	303.488	672.304	736.413	1045.93	1200.26	994.359	1254.71	1075.2		1564.78	866.881	907.326	933.322	10401.6	2823.39	2161.66	2022.88
ENSG00000074803	0	0	0	0	0	0	0.373982	0		0	0	0	0	0	0	0	0
ENSG00000074842	20.2325	130.001	47.6546	230.591	642.306	737.567	554.989	486.164		412.012	387.337	219.561	333.11	1125.12	513.963	718.502	946.422
ENSG00000074855	4.04651	0	6.70143	0	24.5068	28.4353	33.6584	16.4602		18.6625	0	7.27024	16.3741	15.4522	10.6873	9.8425	24.2811
ENSG00000074935	0	1.08787	63.2913	35.9994	55.2828	29.7476	57.2193	5.29078		11.4846	77.6249	97.4212	28.1429	112.029	136.02	217.765	97.6639
ENSG00000074964	271.116	46.2345	0	92.431	64.9715	42.8716	108.829	104.052		103.362	0	51.3764	40.9352	89.8161	43.7208	72.5884	54.4975
ENSG00000074966	0	0	0	0	0	0	0	0		0	0	0	0	0	0	0	0
ENSG00000075035	0	0	0	0	0	0	0	0		0	0	0	0	0	0	0	0
ENSG00000075043	0	0	0	0	0	0	0	0		0	0	4.36214	0	0	0	0	0
ENSG00000075073	0	0	0	0	0	0	0.373982	0		0	77.0528	0	0	0	0	0	0
ENSG00000075089	8.09301	50.586	0	47.6749	137.352	193.36	146.975	82.3011		17.227	0.728004	59.616	40.9352	126.515	76.7544	135.334	93.3472
ENSG00000075131	0	0	25.3165	10.7025	62.1219	46.8088	45.6258	28.8054		0	0	4.84683	7.67534	30.9045	50.5219	62.7459	46.4038
ENSG00000075142	12.1395	139.248	172.003	106.052	824.112	606.764	750.208	672.517		97.6195	105.612	75.6105	145.32	216.331	257.467	231.299	247.127
ENSG00000075151	348	230.629	276.993	116.268	898.202	702.569	563.217	537.896		11.4846	192.263	253.004	251.24	699.213	988.091	695.126	703.611
ENSG00000075188	0	0.543936	0	3.40535	76.9399	103.242	78.5362	71.7195		0	101.894	15.0252	6.65196	70.5008	87.4417	166.092	86.8723
ENSG00000075213	0	40.7952	134.029	27.7293	245.068	224.42	158.194	134.621		0	3.66229	19.3873	29.1663	118.789	127.276	129.183	168.888
ENSG00000075218	8.09301	0	0.744604	0	0.569925	8.74931	17.9511	9.40584		0	0	0	0	1.93153	3.8863	8.61218	7.01453
ENSG00000075223	267.069	48.4103	134.029	120.16	786.497	351.285	648.859	858.283		176.576	154.767	341.701	384.791	2471.39	1316.48	3008.11	2922.9
ENSG00000075234	194.232	105.524	77.4388	21.4051	115.695	34.9972	77.4143	30.569		81.8281	0.739139	36.3512	9.21041	51.1855	37.8914	43.0609	32.3748
ENSG00000075239	0	100.628	43.9316	22.8645	96.3174	335.536	258.048	284.527		111.975	0	33.9278	8.69872	129.412	251.638	243.602	210.436
ENSG00000075240	0	0	28.2949	8.75662	26.7865	80.0562	22.8129	1.17573		0	22.0071	0.484683	1.53507	9.65764	33.0335	45.5215	7.55411
ENSG00000075275	0	0	0	0	0	5.68705	2.24389	0		0	0	0	0	12.5549	1.94315	0	1.61874
ENSG00000075290	0	0	0	0	0	0	0	0		0	0	0	0	4.82882	0	0	0
ENSG00000075292	64.7441	181.131	241.252	145.457	776.808	552.081	584.16	504.976		81.8281	231.931	44.5908	60.8911	492.54	743.254	581.938	567.637
ENSG00000075303	0	43.5148	0	0	25.0767	48.9961	11.2195	22.9267		0	0	21.326	5.1169	25.1099	19.4315	105.807	13.4895
ENSG00000075336	4.04651	0.543936	22.3381	28.7022	265.015	208.671	183.251	320.974		160.785	0.739139	129.895	94.6626	216.331	262.325	132.874	344.252
ENSG00000075340	0	0	83.3956	0	0	0	48.6177	0		0	0	0	0	3.86306	0	87.3521	1.07916
ENSG00000075388	0	0	0	0	0	0	0	0		0	0	0	0	0	0	0	0
ENSG00000075391	4.04651	27.7407	58.0791	0	67.2512	112.429	77.0403	106.404		222.515	0	0.484683	46.5637	166.111	143.793	116.88	165.111
ENSG00000075399	60.6976	131.632	91.5862	41.8372	294.082	150.488	118.552	164.014		245.484	14.6826	86.2735	96.1976	85.953	70.9249	121.801	99.8222
ENSG00000075407	20.2325	5.43936	21.5935	13.6214	349.934	509.647	298.812	370.355		211.03	0.739139	36.3512	11.2572	733.015	503.275	510.579	514.219
ENSG00000075413	0	200.712	55.8453	84.1608	758.571	757.69	449.9	556.708		87.5704	228.013	320.375	164.764	1166.64	966.716	1253.69	1148.22
ENSG00000075415	1909.95	3345.2	1701.42	1882.19	1243.01	1684.24	1626.82	1337.98		594.33	3088.32	2086.56	1163.07	1386.84	1148.4	1146.65	1132.04
ENSG00000075420	295.395	262.721	275.503	124.052	707.847	536.333	468.226	377.997		241.178	243.535	210.352	193.93	691.487	751.998	612.695	656.128
ENSG00000075426	117.349	53.3057	110.946	105.079	422.315	507.46	321.625	343.313		33.687	2.20628	61.283	56.2858	143.41	112.703	211.614	177.522
ENSG00000075429	0	0	0	0	0	0	0	0		0	0	0	0	0	0	0	0
ENSG00000075461	0	0	0	0	0	0	5.60973	0		0	0	0	0	0	0	0	0
ENSG00000075539	4.04651	0.543936	0	16.0538	169.838	102.804	124.162	118.161		22.9693	168.81	45.0755	24.0494	72.4323	58.2945	55.364	78.239
ENSG00000075568	0	38.0755	104.244	19.9456	166.988	294.852	166.422	193.408		1.43558	2.92315	43.1368	21.491	476.122	236.093	383.857	323.208
ENSG00000075618	611.022	574.94	760.24	692.259	1086.85	1079.66	846.321	821.247		760.858	221.65	484.198	424.191	1204.31	861.786	843.994	953.437
ENSG00000075624	2403.62	1369.63	1507.82	1795.11	4615.83	4019.87	4460.11	3600.08		2882.65	2357.34	2246.99	2232.5	7466.32	7638.52	6286.89	4909.09
ENSG00000075643	0	0	0	0	71.8106	48.5587	17.9511	0		0	0.739139	15.0252	0	9.65764	24.2894	17.2244	17.8061
ENSG00000075651	0	0	0	0	0	61.2452	7.10566	23.5146		0	0.728004	7.27024	2.04676	13.5207	7.77259	1.23031	11.3312
ENSG00000075673	0	0	0	0	0	0	0	0		0	0	0	0	0	0	0	0
ENSG00000075702	8.09301	0	0	15.0808	0	0	0	5.87865		0	0	0	6.14027	0	0	0	0
ENSG00000075711	0	94.6448	34.2518	32.1076	318.018	316.725	169.04	73.1672		33.0184	66.7606	47.4989	80.8469	579.459	631.523	463.165	577.27
ENSG00000075785	20.2325	81.5903	123.604	108.485	1612.89	2616.48	1565.86	1453.2		53.1165	88.2266	89.1816	251.629	1698.78	1770.21	1491.14	1337.62
ENSG00000075790	80.9301	351.382	486.226	159.079	1313.68	874.056	737.867	975.268		436.417	287.527	93.0591	92.1041	721.426	923.967	896.897	634.545
ENSG00000075826	0	0	22.3381	0	0	0	0	0		0	91.6129	0	0	0	0.971574	0	4.85621
ENSG00000075856	210.418	138.16	97.5431	21.8915	92.3279	189.86	91.9996	105.228		213.902	0.728004	57.1926	29.678	176.735	168.082	168.553	213.134
ENSG00000075884	0	0	0	0	0	0	0	0		0	0	0	0	0	0	0	0
ENSG00000075886	0	0	0	0	0	0	0	0		0	0	0	0	0	0	0	0
ENSG00000075891	0	0	0	0	0	0	0	0		0	0	0	0	0	0	0	0
ENSG00000075914	0	2.17574	0	5.35127	235.949	168.862	289.088	175.184		5.74232	13.9434	31.5044	51.6806	130.378	82.5838	105.807	123.564
ENSG00000075945	0	0	43.9316	14.5944	39.3249	104.992	79.2842	73.4831		8.61348	1.45601	25.2035	13.8156	162.248	135.049	79.9703	99.2826
ENSG00000075975	56.6511	93.5569	0	89.5121	113.985	47.6837	134.634	155.784		0	90.2237	24.2341	36.8416	152.591	137.964	88.5825	142.449
ENSG00000076003	8.09301	0	0	0	12.5384	29.3102	37.7722	14.6966		0	0	12.6018	3.58183	43.4594	34.9767	30.7578	30.756
ENSG00000076043	368.232	350.295	137.007	257.347	2169.14	2186.89	2580.1	2355.57		109.104	340.457	296.626	319.91	2599.84	2217.13	2176.42	2688.18
ENSG00000076053	32.372	0.543936	36.4856	1.45944	99.737	159.237	191.479	68.7802		2.87116	104.134	18.9026	30.7014	193.153	104.93	66.4368	106.837
ENSG00000076067	32.372	91.3812	131.795	300.157	251.337	206.484	220.275	525.765		2.87116	303.654	300.503	211.839	316.771	242.894	246.062	278.963
ENSG00000076108	230.651	104.436	296.352	158.106	625.208	580.079	706.078	545.539		15.7914	3.65115	135.226	111.037	329.326	547.968	522.883	356.122
ENSG00000076201	0	104.436	0	0.486479	60.982	46.8088	90.5037	3567.65		101.926	63.9488	97.9059	38.3767	56.0143	112.703	56.5943	49.6413
ENSG00000076242	16.186	148.494	0.744604	97.7822	66.6813	62.5576	109.577	48.2049		101.926	69.6614	53.7998	15.3507	53.117	46.6356	17.2244	45.8642
ENSG00000076248	0	0	8.93524	76.8637	254.757	125.115	160.438	178.711		0	0.728004	8.72429	0	51.1855	98.129	61.5156	59.8933
ENSG00000076258	0	0	8.19064	0	0	0	10.4715	8.81797		0	0	0	0	0.965764	4.85787	0	0.539579
ENSG00000076321	165.907	123.473	97.5431	18.4862	141.911	121.615	112.195	143.439		63.1655	0	18.9026	69.5898	121.686	116.589	147.637	126.801
ENSG00000076344	0	0	0	0	37.0452	1.74986	0	3.52719		0	0	0	4.09352	6.76035	1.94315	0	2.15832
ENSG00000076351	0	0	0	0	17.0978	5.68705	13.0894	31.7447		0	0	1.45405	0	44.4252	5.82945	31.9881	34.5331
ENSG00000076356	0	79.9585	0	0	18.2376	10.9366	24.3088	21.1631		0	0	1.93873	17.3974	53.117	55.3797	62.7459	105.218
ENSG00000076382	4.04651	0	0	0	0	0.437465	0.373982	3.52719		0	0	0	6.14027	0	8.74417	0	1.07916
ENSG00000076513	275.162	348.119	91.5862	104.106	1171.2	1334.71	992.174	782.714		167.963	117.371	122.625	69.5898	1792.39	2475.57	1370.57	957.741
ENSG00000076554	0	0	0	0	0	0	0	0		0	0	0	0	0	0	0	0
ENSG00000076555	0	0	0	34.54	34.1955	10.0617	33.2844	22.3389		43.0674	0	24.2341	16.8858	1.93153	19.4315	4.92125	9.17285
ENSG00000076604	4.04651	1.63181	76.6942	42.3237	90.6181	76.9939	83.024	75.8346		1.43558	2.20628	37.8053	24.0494	121.686	82.5838	77.5096	60.9725
ENSG00000076641	0	0.543936	0.744604	17.5132	14.8181	181.548	43.0079	89.3555		66.0367	137.934	43.6214	32.7481	586.219	683.988	168.553	256.84
ENSG00000076650	12.1395	29.9165	2.23381	30.1617	113.415	99.7421	86.7638	155.196		81.8281	0.728004	47.0142	38.8884	90.7818	205.974	104.577	157.018
ENSG00000076662	319.674	32.0922	0	13.6214	54.7128	149.176	97.2353	61.7258		11.4846	21.9626	107.6	136.109	99.4737	135.049	111.958	108.995
ENSG00000076685	0	93.5569	51.3776	131.349	304.91	251.98	198.211	197.523		153.607	44.7646	133.288	45.0287	286.832	472.185	321.111	267.092
ENSG00000076706	4.04651	0.543936	0	0	3.41955	10.0617	13.8373	36.4476		2.87116	91.6686	0.484683	17.3974	390.169	146.708	180.856	312.416
ENSG00000076716	0	38.6194	37.9748	27.2428	25.0767	12.249	40.3901	21.1631		47.3742	0.739139	4.84683	0	31.8702	2.91472	0	1.61874
ENSG00000076770	4.04651	0	0.744604	39.4048	72.3805	12.6865	122.292	64.0773		0	0	0	8.18703	4.82882	6.80102	8.61218	17.8061
ENSG00000076826	0	0	0	0	0	0	0	0		0	0	0	0	0	0	0	0
ENSG00000076864	0	0	0	0	0	0.437465	0	0		0	0	0	0	0	0	0	1.07916
ENSG00000076924	360.139	0	0	9.72958	1.70978	24.0606	1.12195	2.93932		67.4723	0	0	16.3741	17.3838	0	0	13.4895
ENSG00000076928	4.04651	0	15.6367	0	14.2481	0.437465	0.747964	44.0899		0	0	0	0	13.5207	81.6122	49.2125	30.2164
ENSG00000076944	0	0	0	0	0	0	0	0		0	0	0	0	0	21.3746	0	3.23748
ENSG00000076984	97.1161	97.9084	101.266	217.456	265.015	324.599	268.519	366.828		338.797	191.646	326.191	155.554	426.868	309.932	403.542	304.862
ENSG00000077009	0	0	0	0	0	0	0	0		0	0	0	0	0	0	0	0
ENSG00000077044	311.581	4.35148	0.744604	6.32422	119.114	55.9956	89.3817	182.238		111.975	21.3571	24.2341	60.8911	152.591	152.537	81.2006	164.032
ENSG00000077063	287.302	15.2302	113.18	191.186	127.663	97.1173	186.243	288.054		1.43558	5.14057	32.4737	16.8858	68.5693	54.4082	167.322	111.693
ENSG00000077080	0	0	0	0	0	0	0	0		0	0	0	0	0	0	0	0
ENSG00000077092	0	0	0	0	21.6572	9.62424	16.4552	0		0	0	0	0	3.86306	3.8863	0	0.539579
ENSG00000077097	8.09301	41.3391	309.01	10.2161	214.862	289.165	265.527	119.337		1.43558	0.739139	0	4.09352	364.093	334.222	249.753	308.639
ENSG00000077147	194.232	191.465	176.471	174.646	1514.86	1342.58	1244.61	1774.76		419.19	253.782	170.608	135.086	3111.69	3213	3017.96	2566.24
ENSG00000077150	4.04651	37.5316	1.48921	9.2431	83.2091	40.2468	93.8695	45.2656		101.926	0	47.9836	55.7742	21.2468	68.9818	89.8128	32.9143
ENSG00000077152	0	0	0	0	1.70978	25.8105	20.943	13.5209		0	0	14.5405	0	22.2126	19.4315	70.1278	11.8707
ENSG00000077157	0	0.543936	0	21.4051	549.978	217.42	166.796	289.23		40.1963	2.94542	45.0755	14.839	120.721	284.671	73.8187	76.6203
ENSG00000077232	89.0231	79.4146	107.968	253.942	814.993	1126.04	920.744	836.532		70.3435	235.515	186.603	276.824	2122.75	2215.19	2105.06	2312.64
ENSG00000077235	0	60.3769	0.744604	24.8104	116.265	130.802	41.512	122.276		1.43558	0	47.4989	37.865	96.5764	150.594	50.4428	77.1598
ENSG00000077238	0	48.9542	0	21.8915	155.59	108.054	92.7476	125.803		57.4232	7.33571	59.1313	57.3092	145.83	92.2995	99.6553	79.3182
ENSG00000077254	829.534	70.1677	18.6151	110.431	438.843	478.15	381.836	313.332		111.975	2.18401	62.0394	64.4729	361.196	381.829	436.761	379.324
ENSG00000077264	24.279	0.543936	96.0539	35.9994	137.352	27.5603	96.1134	28.8054		4.30674	0.728004	14.5405	39.4001	150.659	37.8914	109.498	61.512
ENSG00000077274	0	0	0	0	0	0	0	0		0	0	0	0	0	0	0	0
ENSG00000077279	0	0	0	0	0	0	0	0		0	0	0	0	12.5549	1.94315	0	0
ENSG00000077312	4.04651	206.152	151.899	258.807	127.663	137.802	134.26	208.104		122.024	86.528	130.38	85.9638	275.243	131.163	230.068	140.83
ENSG00000077327	0	0	0	0	0	0	0	0		0	0	0	0	0	0	0	0
ENSG00000077348	0	0	17.1259	45.2425	46.164	35.8722	31.7885	13.5209		0	0	0.484683	41.9585	61.8089	82.5838	60.2853	57.735
ENSG00000077380	376.325	207.239	344.751	533.667	377.291	509.647	434.567	621.373		463.693	125.446	164.792	217.98	1479.82	413.891	338.336	468.355
ENSG00000077420	0	39.7073	0	0	14.2481	52.9333	7.47964	3.52719		0	193.518	0	0	32.836	25.2609	0	0
ENSG00000077454	0	0	51.3776	0	0	10.9366	17.5772	0		0	0	0	0	0	0	0	0
ENSG00000077458	12.1395	7.07116	49.1438	62.2693	160.719	142.176	144.357	179.299		7.1779	0	1.45405	19.9559	191.221	146.708	95.9643	202.882
ENSG00000077463	141.628	118.034	1.48921	0.486479	128.803	165.362	118.926	69.9559		4.30674	1.45601	20.3567	29.678	98.508	84.527	141.486	111.153
ENSG00000077498	0	0	0	0	0	0	0	0		0	0	0	0	0	0	0	0
ENSG00000077514	4.04651	80.5025	0	34.0535	82.6392	77.8688	97.6093	105.816		0	0.728004	7.75492	11.7689	100.439	105.902	137.795	72.3036
ENSG00000077522	0	0	0	0	0	12.249	0	0		0	0	0	2.55845	0	0	1.23031	0
ENSG00000077549	1149.21	727.786	775.132	945.228	3652.65	4033.87	2795.89	4852.82		277.067	1438.88	705.213	771.116	1957.61	11580.1	4315.93	5107.12
ENSG00000077585	218.511	26.1089	49.8884	78.8096	73.5204	121.615	92.3736	76.4224		89.006	43.2751	24.2341	51.169	26.0756	55.3797	27.0669	43.7059
ENSG00000077616	0	0	0	2.91887	0.569925	3.49972	0	5.29078		0	0	0	0	0	0	0	0.539579
ENSG00000077684	384.418	222.47	145.942	131.836	592.722	400.281	538.908	397.397		173.705	1.45601	78.5186	89.034	1019.85	1430.16	724.654	936.17
ENSG00000077713	0	16.862	11.1691	6.32422	41.0346	43.3091	68.0647	64.0773		2.87116	0	34.8972	26.6079	101.405	31.0904	39.37	71.7641
ENSG00000077721	16.186	31.0043	1.48921	94.3769	439.982	583.141	721.037	2240.46		7.1779	268.398	58.1619	41.9585	555.315	2035.03	354.33	541.738
ENSG00000077782	295.395	512.387	248.698	410.102	3952.43	6096.08	3844.16	3692.38		780.956	351.947	223.439	260.962	3978.95	4605.26	4216.28	3357.8
ENSG00000077800	0	0	0	0	0	0	0	0		0	0	0	0	0	0	0	0
ENSG00000077935	0	0	0	20.9186	0	0	0	12.3452		0	0	0	0	0	0	0	0
ENSG00000077942	639.348	1748.75	571.856	919.445	712.977	3438.48	731.509	1717.15		8.61348	430.489	65.4322	98.7561	142.933	1894.57	217.765	379.864
ENSG00000077943	0	32.6361	0	0	1.13985	92.3052	20.943	10.5816		0	0	0	0	3.86306	97.1574	31.9881	5.39579
ENSG00000077984	0	0	0	0	0	0	0	0		0	0	0	0	0	0	0	0
ENSG00000078018	222.558	81.0464	8.93524	28.2158	153.88	171.924	109.577	151.081		30.1472	0.728004	73.6718	69.5898	159.351	110.759	147.637	206.119
ENSG00000078043	291.348	29.3725	112.435	10.2161	219.991	235.794	155.951	178.711		41.6318	93.8415	31.5044	14.839	114.926	80.6407	100.886	144.068
ENSG00000078053	0	81.5903	1.48921	0	46.7339	182.423	11.5934	0		0	0	0	0	45.3909	32.0619	11.0728	0
ENSG00000078061	105.209	28.8286	11.1691	56.918	413.196	233.169	164.178	282.175		68.9079	2.94542	67.3709	80.3353	149.693	209.86	217.765	249.286
ENSG00000078070	0	0	44.6762	27.2428	41.6046	51.1835	16.4552	55.8472		5.74232	0	14.0558	9.7221	41.5279	50.5219	14.7637	17.2665
ENSG00000078081	0	0	0	0	0	0	0	0		0	0	0.484683	0	0	0	0	9.71243
ENSG00000078098	343.953	48.9542	268.802	244.212	388.689	94.4925	210.552	266.891		390.478	66.716	739.141	496.339	670.24	288.558	452.755	646.416
ENSG00000078114	0	0	0	0	0	0.874931	11.2195	0.587865		2.87116	0	0	0	3.86306	14.5736	0	9.71243
ENSG00000078124	0	7.6151	41.6978	17.0268	98.0272	136.489	127.902	81.7132		58.8588	49.9719	33.9278	12.7922	130.378	138.935	41.8306	72.8432
ENSG00000078140	663.627	153.934	145.942	250.05	2173.13	1617.75	2228.93	2638.34		90.4416	131.326	269.968	219.003	2877.01	2648.51	7931.55	3423.09
ENSG00000078142	4.04651	0.543936	147.432	103.62	197.194	171.486	149.593	87.5919		70.3435	1.46714	26.6575	37.865	112.994	92.2995	134.104	121.945
ENSG00000078177	4.04651	22.8453	0.744604	42.3237	117.975	185.485	160.812	81.1254		143.558	1.47828	21.8107	1.02338	173.838	36.9198	199.311	137.593
ENSG00000078237	0	0	0.744604	5.83775	244.498	363.971	159.316	121.1		149.3	0.728004	11.1477	6.14027	264.619	189.457	76.2793	259.538
ENSG00000078246	469.395	198.536	308.266	215.024	463.349	302.726	383.706	383.288		594.33	421.003	173.516	176.021	571.733	579.058	421.997	425.728
ENSG00000078269	457.255	94.6448	102.011	258.807	388.689	330.286	525.445	763.049		76.0858	49.166	262.213	232.307	783.235	319.648	561.022	562.781
ENSG00000078295	0	0	0	0	0	0	0.373982	0		0	0	0	0	0	0	0	1.61874
ENSG00000078304	598.883	1003.56	527.179	593.018	493.555	562.58	573.689	674.281		712.048	1095.13	794.395	935.368	604.568	625.694	585.628	572.494
ENSG00000078319	0	0	52.1222	39.4048	35.9053	19.2485	20.943	0		0	0.739139	0.484683	0	0	7.77259	9.8425	11.3312
ENSG00000078328	0	0	0	0.486479	0	0	0	0		0	0	0.484683	0	9.65764	14.5736	8.61218	0
ENSG00000078369	752.65	444.395	577.068	589.612	7922.98	3198.75	3056.93	3318.5		882.882	689.973	971.789	603.794	3191.85	3081.83	3280.01	2519.82
ENSG00000078399	0	0	0	0	0	0	0	3.52719		0	0	0	10.2338	0	0	0	5.39579
ENSG00000078401	0	0	0.744604	38.4318	54.1429	35.4347	29.1706	27.6296		155.043	0.739139	70.7637	58.3326	431.697	370.17	120.571	73.3828
ENSG00000078403	28.3255	186.57	108.712	158.592	262.736	165.362	195.219	186.941		28.7116	1.47828	143.466	90.0574	168.043	117.56	212.844	135.434
ENSG00000078487	12.1395	11.9666	1.48921	109.458	95.7475	84.8683	23.5609	100.525		0	0	0	0.51169	15.4522	13.602	28.2972	46.9434
ENSG00000078549	0	0	0	0	0	0	0	0		0	0	0	0	0	0	0	0
ENSG00000078579	0	0	0	0	0	0	0	0		0	0	0	0	0	0	0	0
ENSG00000078589	0	0	0	0	0	0	0	0		0	0	0	0	0	0	0	0
ENSG00000078596	0	0	0	0	0	1.3124	0	0.587865		0	0	0	0	0	0	0	1.07916
ENSG00000078618	513.906	407.952	156.367	242.266	845.199	951.487	715.428	841.823		140.687	104.156	303.411	132.016	1301.85	1505.94	1232.77	1342.47
ENSG00000078668	4.04651	74.5192	123.604	77.3501	376.151	347.785	938.2	521.436		4.30674	152.427	72.7024	93.1275	372.785	270.098	218.872	326.446
ENSG00000078674	457.255	90.8372	191.363	128.917	667.383	936.176	721.411	769.515		34.4539	79.2702	113.9	80.8469	648.028	678.159	649.605	700.914
ENSG00000078687	0	37.5316	150.41	0.972958	114.555	69.1195	66.9428	87.004		1.43558	0.739139	27.1422	47.5871	92.7134	69.9533	71.3581	77.1598
ENSG00000078699	0	26.1089	0.744604	18.4862	3.41955	125.553	35.1543	40.5627		90.4416	0	20.3567	15.3507	70.5008	81.6122	71.3581	46.9434
ENSG00000078725	0	0	0	0	0.569925	0.437465	0.373982	46.4413		0	0	0	0	0	23.3178	17.2244	5.39579
ENSG00000078747	756.697	70.1677	56.5899	53.9991	302.63	278.665	159.316	213.395		159.349	181.937	10.663	41.9585	443.286	445.953	463.828	409.001
ENSG00000078795	0	0	0	0	0	0	7.47964	0		0	0	0	0	0	0	0	0
ENSG00000078804	48.5581	49.4981	113.18	48.1614	235.379	202.109	150.715	245.14		15.7914	0	52.8304	94.1509	109.131	100.072	166.092	186.694
ENSG00000078808	542.232	297.533	514.521	306.482	3248.57	2973.89	2200.88	2638.93		27.276	4.41256	200.174	270.172	2120.82	2328.86	2300.68	2299.15
ENSG00000078814	0	0	0	0	0	0	0	0		0	0	0	0	0	0	0	0
ENSG00000078898	0	0	0	0	0	0	0	0		0	0	0	0	0	0	0	0
ENSG00000078900	0	0	0	0	0	0	0	0		0	0	0	0	0	5.82945	0	0
ENSG00000078902	352.046	4.89542	46.1654	14.1079	435.423	486.899	375.478	356.834		53.1165	0.728004	0	41.9585	371.819	492.588	495.816	416.555
ENSG00000078967	8.09301	57.1132	2.23381	56.4315	140.202	108.491	82.65	102.288		256.969	116.677	104.691	81.3586	141.002	54.4082	100.886	112.772
ENSG00000079101	0	0	0	0	0	0	0	0		0	0	0	0	0	0	0	0
ENSG00000079102	0	361.717	258.377	99.2417	279.833	718.318	582.29	526.139		31.5828	2.20628	116.324	125.876	329.326	413.891	310.039	438.678
ENSG00000079112	0	0	0	0	0	0	0	0		0	0	0	0	0	0	0	0.539579
ENSG00000079134	153.767	0.543936	47.6546	6.32422	55.8527	93.1801	55.3493	62.3137		35.8895	0.728004	0.484683	43.4936	140.036	77.7259	114.419	113.851
ENSG00000079150	0	7.07116	122.115	29.6752	462.21	338.598	363.885	298.635		150.736	2.94542	38.2899	62.9378	648.028	286.614	399.851	572.494
ENSG00000079156	0	0.543936	0	6.32422	63.8316	33.2474	35.5283	21.751		41.6318	0	17.9333	29.678	186.393	134.077	114.419	133.276
ENSG00000079215	0	0	0	19.4592	0	9.62424	0	0.587865		0	0	0	0	0	0	0	6.47495
ENSG00000079246	12.1395	245.859	408.787	409.615	420.035	706.507	830.24	790.09		144.994	120.205	93.5438	153.507	681.83	663.585	624.998	677.172
ENSG00000079257	4.04651	45.1467	5.21222	12.162	699.868	304.913	858.289	275.121		2.87116	2.19515	3.39278	12.7922	172.872	343.937	190.698	111.153
ENSG00000079263	0	0	0	0	0	6.99945	0	0		0	0	0	0	0	0	0	1.61874
ENSG00000079277	0	49.4981	0	40.3777	14.8181	31.4975	65.4469	64.0773		0	219.366	53.3151	8.69872	59.8774	103.958	60.2853	70.6849
ENSG00000079308	80.9301	66.3601	61.8021	105.566	99.167	163.612	107.707	284.527		386.171	121.706	198.72	119.224	1811.4	575.172	456.446	414.937
ENSG00000079313	0	7.07116	0.744604	0	47.8737	103.679	57.2193	36.4476		89.006	65.2489	13.0864	47.5871	90.7818	76.7544	115.649	66.3683
ENSG00000079332	0	88.1176	108.712	155.673	893.073	1235.84	1232.27	2689.65		167.963	33.7331	170.124	191.884	1452.51	1641.96	1225.39	1188.69
ENSG00000079335	0	0	2.23381	0.486479	17.6677	50.746	37.7722	19.3995		1.43558	49.816	0	3.58183	59.8774	57.3229	2.46062	21.5832
ENSG00000079337	0	0	100.521	0	1.13985	26.2479	0.747964	0		0	0	0	0	22.2126	9.71574	0	5.93537
ENSG00000079385	0	0	0	0	0	0	0	0		0	0	0	0	0	0	0	0
ENSG00000079387	0	0	2.23381	8.27014	226.83	174.549	335.088	350.955		0	46.1426	87.7276	34.7949	216.331	239.979	303.887	228.242
ENSG00000079393	0	0	0	0	0	0	0	0		0	0	0	0	0	0	0	0
ENSG00000079432	0	190.377	97.5431	12.6484	165.848	320.662	241.218	281.587		356.024	1.47828	112.931	106.431	297.455	298.273	180.856	254.681
ENSG00000079435	0	0	0	0	0.569925	8.31184	0	7.05438		0	0	0	0	7.72611	0	0	0
ENSG00000079459	797.162	616.279	583.769	261.239	316.879	520.584	711.688	606.089		80.3925	33.7554	193.388	314.177	653.822	499.389	551.18	523.932
ENSG00000079462	825.487	170.796	123.604	242.753	357.913	307.538	507.868	323.914		149.3	2.92315	96.4519	87.4989	221.16	185.571	273.129	253.063
ENSG00000079482	0	0	0	0	102.017	17.4986	14.9593	36.4476		0	0.739139	0	0	49.254	27.2041	11.0728	9.17285
ENSG00000079557	0	0	0	0	0	0	0	0		0	0	0	0	0	0	0	0
ENSG00000079616	404.651	293.725	58.8237	116.755	40.4647	65.6198	104.341	77.5982		1.43558	153.467	79.0033	42.4702	74.3639	31.0904	178.395	38.8497
ENSG00000079689	0	0	0	0	0	0	0	0		0	0	0	0	0	0	0	0.539579
ENSG00000079691	408.697	0	0.744604	27.7293	40.4647	241.043	89.0077	138.736		54.5521	0	0	1.53507	101.405	198.201	49.2125	109.535
ENSG00000079739	12.1395	121.298	94.5647	109.944	96.3174	235.356	255.056	193.995		87.5704	1.46714	59.616	60.3794	268.482	306.046	203.001	150.003
ENSG00000079785	24.279	367.7	83.3956	306.482	438.273	400.281	344.811	421.499		61.73	461.478	149.767	193.93	525.376	389.601	318.651	575.731
ENSG00000079805	60.6976	78.3267	13.4029	164.916	208.023	98.4297	135.755	124.039		146.429	74.0517	183.21	92.1041	240.475	227.348	93.5037	166.73
ENSG00000079819	756.697	421.55	991.812	1069.77	1694.39	1062.6	1139.9	1591.35		30.1472	605.763	324.253	286.034	535.999	579.058	450.294	590.839
ENSG00000079841	113.302	0	53.6115	0	104.866	7.43691	4.1138	62.3137		80.3925	0.739139	18.4179	73.6833	94.6449	56.3513	51.6731	81.4765
ENSG00000079931	48.5581	33.1801	109.457	19.9456	141.342	257.667	267.397	160.487		0	0.728004	27.1422	17.9091	103.337	191.4	195.62	223.386
ENSG00000079950	0	77.7828	2.23381	67.6206	411.486	458.026	17.9652	443.838		1.43558	1.46714	11.1477	45.5404	684.727	17.5462	117.556	670.923
ENSG00000079974	101.163	24.4771	90.8416	81.242	149.32	165.362	132.016	171.069		57.4232	59.3135	59.1313	48.0988	141.967	58.2945	119.34	116.01
ENSG00000079999	0	255.106	100.521	137.674	231.39	439.215	455.51	352.719		0	0.728004	27.1422	83.9171	180.598	210.832	204.232	253.063
ENSG00000080007	0	0	0	0	0	0	0	4.11505		0	0	0	0.51169	17.3838	0	3.69094	3.77706
ENSG00000080031	0	0	0	0	0	0	11.2195	0		0	0	0	0	0	0	1.23031	0
ENSG00000080166	0	0	0	0	0	0	0	0		0	0	0	0	0	0	0	0
ENSG00000080189	667.674	106.611	261.356	6.32422	135.642	268.604	208.682	184.002		78.9569	96.8871	140.558	207.746	136.173	148.651	196.85	216.911
ENSG00000080200	0	147.95	53.6115	24.3239	170.408	339.036	183.625	214.571		5.74232	72.5957	7.27024	17.9091	109.131	187.514	140.256	160.255
ENSG00000080224	0	0	0	0	0	0	0	0		0	0	0	0	7.72611	0	0	0
ENSG00000080293	0	0	0	0	0	0	0	0		0	0	0	0	0	0	0	0
ENSG00000080298	0	16.862	0	14.1079	25.6466	38.497	59.4632	38.2112		119.153	0	17.4486	11.2572	26.0756	12.6305	33.2184	45.3247
ENSG00000080345	8.09301	24.4771	26.0611	31.1346	250.197	286.977	403.901	290.993		129.202	63.7706	83.8501	50.1456	233.715	221.519	189.468	258.459
ENSG00000080371	16.186	69.0798	0	76.3772	496.975	388.907	0.0150104	413.857		55.9876	0.728004	27.6269	18.4208	952.077	388.63	376.475	338.856
ENSG00000080493	137.581	103.348	160.834	80.269	208.593	46.3713	167.544	156.96		223.951	0	61.5547	43.4936	78.2269	34.0051	99.6553	101.98
ENSG00000080503	12.1395	117.49	174.982	110.431	697.589	829.434	667.184	686.626		4.30674	145.875	39.744	51.6806	332.223	386.687	381.397	601.631
ENSG00000080511	0	0	0	0	0	0	0	0		0	0	0	0	0	0	0	0
ENSG00000080546	0	123.473	0	17.5132	239.369	326.787	188.487	324.501		0	0	33.9278	5.62858	167.077	266.211	234.99	220.688
ENSG00000080561	0	0	0	52.0532	37.0452	31.4975	22.0649	14.1088		0	0	9.69365	12.7922	13.5207	28.1757	28.2972	15.1082
ENSG00000080572	0	0	0	0	0	0	0	0		0	0	0	0	0	0	0	0
ENSG00000080573	0	0	0	0	0.569925	0	10.8455	11.1694		0	0	0	0	16.418	11.6589	1.23031	7.01453
ENSG00000080603	0	0	0.744604	0	130.513	260.292	234.113	223.977		1.43558	0.728004	3.87746	10.2338	222.126	239.979	162.401	216.911
ENSG00000080608	372.279	126.193	198.809	204.321	327.137	319.35	215.414	298.047		252.662	93.8303	70.7637	224.632	607.466	774.345	410.924	513.68
ENSG00000080618	0	0	0	0	0	0	0	0		0	0	0	0	0	0	0	0
ENSG00000080644	0	0	0	0	0	0	0	0		0	0	0	0	0	0	0	0
ENSG00000080709	0	0	0	0	0	0	0	0		0	0	0	0	0	0	12.3031	0
ENSG00000080802	117.349	84.31	85.6294	82.2149	202.893	130.802	142.487	87.5919		136.38	27.8868	121.655	69.0781	91.7476	213.746	50.4428	84.714
ENSG00000080815	32.372	49.4981	2.23381	9.2431	163.569	324.162	352.291	300.399		5.74232	121.65	53.3151	59.8677	376.648	339.079	392.469	363.676
ENSG00000080819	0	33.724	45.4208	13.1349	39.3249	33.6848	8.60159	36.4476		0	0	1.45405	0	38.6306	33.0335	20.9153	24.8206
ENSG00000080822	4.04651	28.2847	0	35.9994	168.698	137.364	210.926	88.7676		0	461.366	81.9114	15.3507	175.769	153.509	49.2125	119.247
ENSG00000080823	0	0	40.2086	0	58.1324	39.3719	8.97557	8.81797		0	100.561	0	16.3741	29.9387	36.9198	28.2972	17.2665
ENSG00000080824	3123.9	1135.19	1629.19	1412.25	2743.84	2370.62	1758.84	1998.15		836.944	976.972	766.283	425.214	2059.98	2023.79	2767.82	1413.16
ENSG00000080839	0	0	0	48.6479	0	2.18733	7.47964	30.569		1.43558	2.19515	16.4792	0	30.9045	10.6873	9.8425	9.17285
ENSG00000080845	1428.42	483.559	268.057	371.183	989.391	705.194	733.753	1036.41		745.066	118.794	447.847	692.828	993.772	860.815	834.151	920.522
ENSG00000080854	0	0	0	0	0	0	0	0		0	0	0	0	0	0	0	0
ENSG00000080910	0	0	0	0	0	0	0	0		0	0	0	0	0	0	0	0
ENSG00000080947	0	0	0	0	0	0	0	0		0	0	0	0	0	0	0	0
ENSG00000080986	0	0	0	0	10.2587	0	0	5.29078		0	0	16.4792	0	17.3838	3.8863	0	5.39579
ENSG00000081014	0	5.98329	29.7841	28.2158	218.851	105.429	118.552	84.0647		74.6502	141.462	19.872	12.2805	142.933	285.643	313.73	234.177
ENSG00000081019	0	0	0.744604	80.269	127.663	110.241	96.8614	139.912		5.74232	181.748	41.6827	37.3533	124.584	79.6691	77.5096	68.5266
ENSG00000081026	0	0	0	18.4862	59.2722	150.926	52.3575	105.228		0	0.728004	1.45405	0	44.4252	78.6975	44.2912	96.0451
ENSG00000081041	0	0	0	0	0	0	0	0		0	0	0	0	0	0	0	0
ENSG00000081051	1120.88	0	0	0	91.758	29.7476	35.5283	37.0355		4.30674	0	4.84683	38.3767	244.338	157.395	1226.62	35.6122
ENSG00000081052	0	0	0	0	0	0	0	0		0	0	0	0	0	0	0	2.15832
ENSG00000081059	64.7441	60.3769	17.8705	15.0808	34.7655	199.047	87.1378	206.928		0	0.739139	17.9333	28.6546	49.254	26.2325	94.734	62.0516
ENSG00000081087	0	0.543936	29.7841	70.5394	449.671	275.166	445.787	282.175		1.43558	2.93429	15.0252	17.3974	479.985	505.219	280.511	308.1
ENSG00000081138	0	0	2.97841	0	0	0	0	0		0	0	0	0	0	0.971574	0	0
ENSG00000081148	0	0	0	0	0	0	0	0		0	0	0	0	0	9.71574	0	1.07916
ENSG00000081154	1784.51	1023.14	1222.64	672.314	1096.54	680.259	860.159	777.157		1171.43	1252.69	1024.62	1108.32	541.794	463.441	530.264	532.565
ENSG00000081177	0	28.8286	0	0	48.4437	90.1179	103.593	75.2467		1.43558	0	6.30088	11.2572	61.8089	49.5503	20.9153	49.6413
ENSG00000081181	0	0	0	0.486479	0	12.249	53.8534	0		0	0	0	0	14.4865	0	12.3031	7.01453
ENSG00000081189	0	0	0.744604	0	87.7685	168.862	69.5607	232.207		25.8405	114.493	24.7188	24.0494	73.3981	0	15.9941	102.52
ENSG00000081237	0	0	0	0	0	0	0	0		0	0	0	0	0	0	0	0
ENSG00000081248	0	0	0	0	0	0	0	0		0	0	0	0	0	0	0	0
ENSG00000081277	0	0	0.744604	0	0	0	0	10.5816		0	0	0	33.7715	0	0	0	70.1453
ENSG00000081307	0	0.543936	99.0323	63.2422	135.072	181.986	199.332	172.832		30.1472	1.45601	0.969365	5.1169	324.497	264.268	250.984	262.775
ENSG00000081320	16.186	25.565	53.6115	80.7555	322.578	241.481	329.104	971.741		165.092	118.894	84.3348	281.429	1330.82	783.089	733.266	1731.51
ENSG00000081377	0	125.649	125.093	130.376	237.089	370.533	426.34	383.288		66.0367	117.427	11.1477	16.3741	68.5693	113.674	99.6553	84.1744
ENSG00000081386	0	0	41.6978	19.9456	33.6256	82.2435	103.219	102.876		1.43558	0.728004	0.969365	0	106.234	100.072	19.685	41.008
ENSG00000081479	0	0	0	0	0	0	0	0		0	0	0	0	0	0	0	5.39579
ENSG00000081665	0	0	49.1438	0	54.7128	16.6237	29.1706	52.32		0	0.728004	5.33151	0	30.9045	19.4315	46.7519	7.01453
ENSG00000081692	20.2325	129.457	26.0611	66.1611	259.316	192.047	288.34	206.928		20.0981	67.5442	45.5602	45.5404	287.798	373.084	505.658	288.135
ENSG00000081721	0	29.9165	0	27.7293	48.4437	29.7476	79.2842	23.5146		33.0184	2.20628	89.1816	104.385	41.5279	33.0335	30.7578	35.6122
ENSG00000081760	0	66.9041	60.3129	7.78366	87.1986	101.492	193.349	139.912		21.5337	0	98.8753	80.8469	133.275	253.581	446.603	258.459
ENSG00000081791	52.6046	287.198	173.493	130.863	76.37	81.806	193.349	131.682		74.6502	82.9437	147.828	101.826	78.2269	74.8112	78.74	132.737
ENSG00000081800	0	0	0	0	0	0	0	0		0	0	0.484683	0	0	0	0	0
ENSG00000081803	0	0.543936	10.4244	18.9727	192.065	53.8082	79.2842	96.9977		0	0	13.5711	4.09352	31.8702	34.9767	116.88	118.707
ENSG00000081818	0	0	0	0	0	0	2.99186	0		0	0	0	0	0	0	0	0
ENSG00000081842	0	0	0	0	0	0	0	0		0	0	0	0	0	0	0	0
ENSG00000081853	0	0	0	0	0	10.0617	0	0		0	96.8091	0	0	0	0	6.15156	4.85621
ENSG00000081870	0	0	54.3561	34.0535	310.609	356.097	339.202	191.056		1.43558	1.45601	86.2735	37.3533	122.652	92.2995	108.267	119.247
ENSG00000081913	4.04651	64.7283	0	0	74.0903	46.3713	5.23575	15.2845		0	0	0	0	19.3153	0	28.2972	14.5686
ENSG00000081923	16.186	0	25.3165	155.673	566.506	286.977	548.258	552.005		0	2.20628	36.3512	4.09352	262.688	421.663	230.068	220.688
ENSG00000081985	0	0	0	0	0	0	0	0		0	0	0	0	0	0	0	0
ENSG00000082014	695.999	227.365	300.82	234.483	222.841	136.927	216.91	255.721		87.5704	67.5331	107.6	131.504	287.798	338.108	111.958	107.916
ENSG00000082068	372.279	127.825	102.755	33.0806	141.911	128.615	161.934	196.935		160.785	1.46714	49.9223	52.704	187.358	195.286	130.413	172.126
ENSG00000082074	299.441	0	0	0	0	0	10.0975	0		0	0	0	0	0	0	0	0
ENSG00000082126	0	0	0	0	0	0	0.373982	1.17573		0	0	0	0	5.79459	0.971574	6.15156	0.539579
ENSG00000082146	141.628	57.6572	52.8669	0	86.6287	66.9322	109.203	85.8283		0	0.728004	57.1926	48.6105	31.8702	56.3513	22.1456	31.2956
ENSG00000082153	258.976	181.131	219.658	242.266	1426.52	1195.16	1371.77	2232.71		518.245	162.786	31.9891	201.836	1255.49	1180.46	1268.45	1436.36
ENSG00000082175	0	0	0	0	14.8181	20.5609	10.8455	0		0	0	0	0	4.82882	9.71574	0	1.07916
ENSG00000082196	0	0	0	0	0	0	0	2.93932		0	0	0	0.51169	14.4865	26.2325	36.9094	56.1163
ENSG00000082212	8.09301	0.543936	40.2086	45.2425	104.866	129.052	62.829	61.7258		37.3251	39.6351	15.9945	24.5611	158.385	150.594	177.165	173.745
ENSG00000082213	0	43.5148	84.8848	66.1611	36.4752	62.995	32.5364	69.3681		1.43558	43.2863	33.9278	26.6079	61.8089	72.8681	27.0669	53.4184
ENSG00000082258	4.04651	41.883	26.8057	57.4045	84.9189	93.6176	115.56	217.51		0	101.188	33.9278	34.7949	156.454	88.4132	77.5096	104.139
ENSG00000082269	20.2325	66.9041	34.9964	0	78.6497	36.3096	18.6991	48.7928		2.87116	0.739139	12.1171	4.60521	15.4522	36.9198	18.4547	60.4329
ENSG00000082293	0	0	0	0	0	0	0	0		0	0	0	0	0	0	0	0
ENSG00000082397	0	0	0	0.972958	0.569925	43.7465	0.373982	137.56		0	174.646	0	63.4495	12.5549	1.94315	38.1397	74.4619
ENSG00000082438	0	27.7407	5.95683	0	68.961	50.746	37.7722	43.502		12.9202	136.389	0	0	93.6791	16.5168	7.38187	39.9289
ENSG00000082458	0	0.543936	0	15.0808	212.012	257.667	191.479	179.299		0	103.35	0	0.51169	160.317	66.067	147.637	152.161
ENSG00000082482	1521.49	76.151	1.48921	0	202.893	114.616	16.4552	39.9748		1.43558	234.004	43.6214	1.53507	7.72611	38.863	0	8.63327
ENSG00000082497	0	0.543936	48.3992	27.2428	18.8075	40.2468	87.1378	237.497		91.8772	2.20628	248.158	74.195	313.873	424.578	638.532	796.959
ENSG00000082512	0	0	96.7985	0	34.7655	20.1234	25.4308	12.933		186.625	65.9769	33.9278	27.1195	253.03	90.3564	110.728	84.714
ENSG00000082515	28.3255	116.402	35.741	30.6482	177.817	201.672	254.308	280.999		8.61348	143.858	36.8359	79.3119	158.385	97.1574	109.498	137.053
ENSG00000082516	218.511	44.0588	0	8.75662	37.6151	82.2435	28.4226	58.1986		2.87116	0.728004	10.663	38.3767	42.4936	51.4934	19.685	58.2746
ENSG00000082556	0	0	0	0	0	0	0	0		0	0	0	0	0	0	0	0
ENSG00000082641	76.8836	197.993	104.989	44.2696	737.484	939.238	623.054	780.685		251.227	67.444	167.216	146.343	1267.08	1199.89	1435.77	1609.57
ENSG00000082684	0	0	0	0	0	0	0	0		0	0	0	0	0	0	0	0
ENSG00000082701	60.6976	88.6615	11.9137	25.7834	458.79	381.032	459.624	449.129		90.4416	5.87971	67.3709	121.27	543.725	545.053	568.404	453.786
ENSG00000082781	56.6511	70.7116	159.345	127.944	1464.71	1887.66	1536.69	1624.27		111.975	237.621	449.301	269.66	1486.31	1573.95	1664.61	2110.83
ENSG00000082805	4.04651	146.319	84.8848	46.702	469.619	2934.25	1309.32	678.984		1.43558	121.795	86.2735	52.1923	463.567	395.431	429.379	403.066
ENSG00000082898	352.046	155.566	62.5467	192.159	226.26	255.917	95.8083	269.242		120.589	112.131	137.165	112.572	311.942	541.424	415.226	275.185
ENSG00000082929	0	0	0	0	0	0	0	0		0	0	0	0	0	0	0	0
ENSG00000082996	8.09301	32.6361	27.5503	39.8913	249.627	393.281	298.812	201.05		0	66.8162	45.0755	17.3974	244.338	153.509	287.893	284.898
ENSG00000083067	0	0	0	0	0	0.437465	0	0		0	0	0	0	0	9.71574	0	0
ENSG00000083093	8.09301	13.0545	0	80.7555	139.062	102.367	42.634	166.366		0	10.2589	4.36214	3.58183	69.535	117.56	41.8306	127.341
ENSG00000083097	0	0	40.2086	0	35.3354	51.6209	55.7233	49.3807		1.43558	1.46714	40.7133	0	77.2611	35.9482	46.7519	32.9143
ENSG00000083099	930.696	131.088	219.658	203.835	533.45	640.012	858.289	634.306		650.318	500.946	195.327	363.811	424.936	452.754	392.469	549.292
ENSG00000083123	0	13.0545	0	22.8645	68.3911	62.995	12.7154	65.8409		0	0	0	6.65196	41.5279	12.6305	35.679	42.6268
ENSG00000083168	165.907	26.6528	67.7589	18.9727	274.134	419.529	325.738	322.15		2.87116	2.19515	41.6827	79.3119	481.916	478.014	194.389	325.366
ENSG00000083223	271.116	0.543936	31.2733	104.106	316.879	353.035	440.925	376.821		185.19	1.46714	48.4683	111.548	282.003	377.942	230.068	292.992
ENSG00000083290	0	0	80.4172	52.5397	151.03	283.04	143.609	139.912		0	2.21742	41.6827	17.3974	108.166	64.1239	52.9034	53.4184
ENSG00000083307	0	0	0	0	0	0	0	0		0	0	0	0	0	0	0	0
ENSG00000083312	695.999	415.567	426.658	397.94	1544.5	1425.26	1167.57	1085.79		415.361	493.875	135.226	449.853	1115.46	1354.37	1657.23	1399.67
ENSG00000083444	12.1395	78.8707	256.144	75.4042	111.135	184.61	400.137	112.87		147.865	87.3117	134.742	177.045	451.012	375.028	421.414	860.847
ENSG00000083454	0	0	0.744604	0	0	8.74931	0	0		2.87116	0	0	0	4.82882	0.971574	0	1.61874
ENSG00000083457	538.185	498.245	658.23	228.159	103.157	38.497	90.5037	54.0836		209.595	501.807	484.683	376.092	40.5621	44.6924	67.6672	32.3748
ENSG00000083520	16.186	76.6949	43.9316	112.863	146.471	194.672	150.715	166.366		64.6011	139.345	5.33151	75.2184	193.153	215.689	161.171	194.788
ENSG00000083535	0	60.3769	0.744604	0	133.932	157.925	144.731	90.5312		1.43558	0.728004	29.5656	33.2598	104.303	132.134	82.4309	90.6493
ENSG00000083544	489.627	8.70297	98.2877	15.5673	15.9579	94.93	105.463	102.876		0	95.3197	17.9333	5.62858	68.5693	112.703	107.037	121.405
ENSG00000083622	0	0	0	0	0	0	0	0		0	0	0	0	0	0	0	0
ENSG00000083635	16.186	73.9752	8.19064	0	170.408	112.429	90.5037	119.337		0	0	0	24.5611	123.618	89.3848	67.6672	111.693
ENSG00000083642	24.279	119.122	43.187	126.971	351.074	270.791	279.365	425.614		51.6809	0.739139	86.2735	65.4963	343.812	272.041	303.887	287.596
ENSG00000083720	60.6976	138.16	0	5.83775	9.11881	66.0573	60.9591	50.5564		155.043	0	13.0864	11.7689	75.3296	44.6924	34.4487	44.7851
ENSG00000083750	8.09301	0	0	24.3239	214.292	195.547	184.747	164.014		0	0	31.0197	0	86.9188	101.044	95.9643	105.758
ENSG00000083782	0	0	0	0	0	0	2.24389	0		0	0	0	0	0	0	0	0
ENSG00000083799	756.697	0	29.0395	25.2969	198.334	302.289	273.007	289.23		104.797	0.739139	49.9223	48.0988	261.722	136.992	148.868	314.035
ENSG00000083807	372.279	0	0.744604	24.3239	1.70978	3.06226	0.373982	11.1694		2.87116	75.4298	80.942	173.463	24.1441	21.3746	3.69094	16.1874
ENSG00000083812	8.09301	31.5483	93.82	0.972958	43.8843	26.2479	23.1869	34.0962		0	0	23.2648	22.5143	40.5621	29.1472	51.6731	72.3036
ENSG00000083814	0	0	0	0	11.9684	36.7471	27.6747	9.40584		2.87116	0	23.7495	17.3974	12.5549	3.8863	30.7578	17.2665
ENSG00000083817	76.8836	0	0.744604	7.78366	76.37	38.497	29.9186	16.4602		0	30.0486	0	18.9325	31.8702	9.71574	51.6731	14.5686
ENSG00000083828	0	0	0	67.6206	4.5594	1.3124	64.6989	9.9937		0	0.739139	1.93873	1.53507	10.6234	20.4031	0	24.8206
ENSG00000083838	8.09301	0	29.0395	34.54	29.6361	28.4353	57.9672	51.7321		0	0	0	15.3507	39.5963	36.9198	17.2244	14.0291
ENSG00000083844	424.883	76.6949	0	25.2969	86.6287	53.3708	100.227	118.161		1.43558	123.151	35.8665	9.7221	62.7747	104.93	38.1397	87.9514
ENSG00000083845	26925.5	20173.5	17744.6	15944.3	3913.11	3931.06	4157.18	3327.9		26463.5	20987	20147.8	22710.8	5248.93	6919.55	6300.43	6519.74
ENSG00000083857	20.2325	53.3057	41.6978	240.807	451.381	311.475	359.397	403.275		5.74232	244.968	48.953	112.06	469.361	273.012	258.365	314.035
ENSG00000083896	323.72	23.9332	32.7626	102.647	425.164	505.273	534.046	484.989		155.043	112.959	47.4989	45.5404	400.792	551.854	319.881	345.87
ENSG00000083937	12.1395	139.248	146.687	115.782	587.593	688.571	846.695	674.869		43.0674	217.854	123.109	173.463	1027.57	631.523	1003.93	910.27
ENSG00000084070	469.395	0.543936	22.3381	47.6749	807.94	210.858	35.4161	84.0417		44.503	0.728004	67.3709	13.8156	221.16	328.392	244.546	92.0115
ENSG00000084072	0	0	101.266	1.45944	183.516	1.30045	10135.5	151.669		12.9202	126.263	15.9945	37.3533	114.926	95.2143	118.11	145.147
ENSG00000084073	250.883	97.3645	203.277	93.8904	610.96	839.059	714.306	611.379		50.2453	63.6927	136.196	51.169	874.983	801.549	618.847	577.35
ENSG00000084090	48.5581	133.264	260.611	301.13	1126.74	1590.19	1187.02	1089.9		127.767	101.983	180.302	75.7301	994.737	991.006	932.576	811.527
ENSG00000084092	0	133.808	327.626	176.592	113.415	145.239	330.974	162.839		18.6625	0	83.3654	55.7742	152.591	134.077	50.4428	124.103
ENSG00000084093	234.697	263.265	293.374	148.376	528.321	895.054	795.834	714.256		55.9876	82.0932	57.6772	101.315	1036.27	1216.41	728.345	899.479
ENSG00000084110	0	0	0	0	0	0	0	0		0	0	0	0	0	0	0	0
ENSG00000084112	432.976	25.565	180.194	169.295	1086.28	812.373	786.11	1511.99		94.7483	79.9203	78.0339	284.499	474.19	675.244	682.823	713.863
ENSG00000084207	1120.88	1232.56	1298.59	699.557	4834.68	5481	4619.05	4311.99		3330.55	2077.55	1218.49	1240.85	5144.63	5442.76	5579.46	4886.97
ENSG00000084234	48.5581	898.582	1065.53	1179.71	1505.74	1923.97	1421.88	1909.97		404.834	81.3874	332.492	225.655	2720.56	2450.31	2031.24	2440.52
ENSG00000084444	0	27.1968	0	17.9997	18.2376	15.7488	6.73168	0		0	0	0	10.7455	9.65764	6.80102	9.8425	8.09369
ENSG00000084453	0	0	0	0	0	0	0	0		0	0	0	0	0	0	0	0
ENSG00000084463	36.4186	70.1677	139.985	112.377	624.638	737.129	384.08	486.164		7.1779	2.20628	88.2123	42.4702	801.584	771.43	794.781	592.998
ENSG00000084623	505.813	681.007	533.881	494.749	1077.73	1308.46	1339.23	818.896		232.564	431.34	738.656	691.293	1187.89	1377.69	1333.66	1180.06
ENSG00000084628	0	0	0	0	0	0	0	14.6966		0	0	0	9.21041	0	0	0	1.07916
ENSG00000084636	12.1395	0.543936	21.5935	0	24.5068	0.95142	15.7072	22.9267		0	1.46714	29.081	13.8156	77.2611	14.3758	206.97	91.4543
ENSG00000084652	4.04651	44.6027	317.946	55.9451	668.523	682.883	531.803	858.283		2.87116	38.8514	32.4737	68.5664	851.804	754.913	677.902	701.453
ENSG00000084674	4.04651	0	0	0	0	0	0	0		0	0	0	0	0	0	59.055	0
ENSG00000084676	234.697	1.08787	1.48921	36.9724	249.627	258.542	140.991	160.487		146.429	2.20628	14.5405	1.53507	218.263	354.625	247.293	231.48
ENSG00000084693	48.5581	72.8874	227.849	119.187	136.212	130.802	129.024	118.161		122.024	228.124	150.252	145.832	25.1099	76.7544	118.11	136.514
ENSG00000084710	0	0	0	0	0	0	0.747964	25.2782		116.282	0.739139	0	1.53507	0.965764	0	0	23.2019
ENSG00000084731	319.674	106.067	53.6115	27.7293	150.46	177.611	242.714	227.504		10.0491	231.686	107.6	211.328	240.475	202.087	253.444	230.4
ENSG00000084733	80.9301	316.027	195.086	145.457	2780.1	2596.36	2754.75	2942.85		252.662	244.285	147.344	89.034	2934.96	2832.14	3069.63	3345.39
ENSG00000084734	0	0	0	0	0	0	11.9674	0		0	0	0	9.7221	0	0	0	0
ENSG00000084754	1994.93	1397.91	2656.75	2353.1	748.882	1183.78	879.232	1014.07		1419.79	593.565	1183.6	1059.2	506.061	843.326	736.957	687.964
ENSG00000084764	477.488	0	0	0	178.387	74.3691	72.9265	47.0292		0	27.8312	14.0558	13.3039	171.906	128.248	148.868	61.512
ENSG00000084774	4.04651	42.427	0	52.5397	42.7444	65.1823	75.1704	90.5312		0	166.537	0	74.7067	69.535	35.9482	57.8247	58.8141
ENSG00000085063	242.79	698.957	346.985	867.392	4339.41	4686.57	4541.26	3882.85		383.3	753.227	473.535	502.991	3142.6	2248.22	3217.27	3917.89
ENSG00000085117	89.0231	109.875	67.0143	188.267	805.305	857.87	1040.42	1203.95		74.6502	355.071	75.1258	93.1275	683.761	444.981	611.465	819.081
ENSG00000085185	0	0	0	11.6755	14.2481	98.4297	49.7396	64.0773		0	0	0	0	29.9387	51.4934	12.3031	30.2164
ENSG00000085224	704.092	110.419	356.665	312.806	1119.9	729.255	749.46	700.147		58.8588	162.875	79.488	107.455	590.082	374.056	478.591	496.413
ENSG00000085231	0	34.8119	87.8632	2.43239	210.872	77.4314	171.658	84.0647		68.9079	195.108	43.6214	82.382	155.488	68.0102	97.1946	131.657
ENSG00000085265	0	0	0	0	15.9579	0	0	0		0	0	0	0	0	0	0	0
ENSG00000085274	0	66.3601	0	14.1079	98.5971	60.3702	87.5118	60.5501		1.43558	1.47828	82.8807	13.8156	96.5764	102.015	217.765	101.441
ENSG00000085276	4.04651	33.1801	0	79.296	141.911	243.231	146.975	280.412		55.9876	78.4977	28.1116	3.07014	177.701	135.049	46.7519	82.5556
ENSG00000085365	218.511	133.264	62.5467	148.863	477.598	644.387	587.526	631.367		111.975	52.1114	114.385	142.25	478.053	371.141	399.851	409.541
ENSG00000085377	0	59.8329	4.46762	82.2149	22.797	30.6226	24.3088	29.9811		0	0.739139	22.2954	20.9793	39.5963	51.4934	52.9034	26.979
ENSG00000085382	0	0.543936	7.44604	0	25.0767	34.9972	17.5772	12.933		0	0.739139	6.30088	0	72.4323	65.0955	3.69094	53.4184
ENSG00000085415	0	10.8787	0	64.7017	120.824	47.6837	105.463	91.7069		0	31.538	59.616	26.0962	174.803	135.049	100.886	151.622
ENSG00000085433	0	117.49	0.744604	51.0803	80.3595	108.491	80.0322	188.705		0	0.728004	25.2035	7.67534	164.18	155.452	89.8128	71.7641
ENSG00000085449	0	0	12.6583	11.189	239.369	331.161	232.991	298.635		91.8772	0.728004	9.20897	29.678	296.49	442.066	394.93	263.315
ENSG00000085465	0	0	0	0	38.7549	0	6.3577	8.23011		0	0	0	0	0	6.80102	0	3.23748
ENSG00000085491	0	46.7785	39.464	88.5391	237.659	248.918	217.284	282.763		48.8097	79.9648	63.9781	13.3039	220.194	260.382	295.275	252.523
ENSG00000085511	8.09301	0	137.752	105.566	354.494	393.281	171.658	87.5919		5.74232	2.95656	82.3961	53.2157	230.818	358.511	135.334	183.457
ENSG00000085514	0	0	0	0	6.83911	0	0	0		0	0	0	0	0	0	0	0
ENSG00000085552	0	0	0	0	0	0	0	0		0	0	0	0	0	0	0	0
ENSG00000085563	0	0	0	12.6484	0	0	9.34955	2.35146		0	0	0	6.65196	0	0.971574	0	14.0291
ENSG00000085644	0	84.854	48.3992	60.8099	104.866	127.74	87.1378	59.9622		18.6625	0	59.616	61.4027	100.439	73.8396	88.5825	87.4119
ENSG00000085662	101.163	252.386	209.234	112.863	210.302	622.513	379.592	303.338		18.6625	162.797	49.9223	101.826	125.549	161.281	253.444	184.536
ENSG00000085719	190.186	134.896	100.521	123.566	389.259	388.032	363.885	370.355		2.87116	642.927	106.146	83.7982	256.893	329.364	262.056	259.538
ENSG00000085721	0	0.543936	0	16.5403	133.363	85.7432	23.9349	47.6171		0	0	36.8359	2.55845	71.4666	76.7544	57.8247	78.239
ENSG00000085733	0	223.014	66.2697	55.4586	904.472	956.737	621.932	761.873		104.797	85.0831	72.2177	102.85	926.168	911.337	553.64	639.941
ENSG00000085741	0	0	0	0	0	0	0	7.64224		0	0	0	0	0	1.94315	0	0
ENSG00000085760	0	242.051	174.237	85.1338	682.771	847.37	600.615	672.517		8.61348	26.3974	87.7276	83.4054	757.159	748.112	691.435	942.645
ENSG00000085788	105.209	0.543936	0.744604	1.94592	72.9505	174.986	64.6989	69.3681		8.61348	88.7566	26.6575	2.55845	91.7476	68.0102	44.2912	57.1954
ENSG00000085831	0	0	0	0	0	0	0	0.587865		0	0	0	0	0	0	0	0
ENSG00000085832	68.7906	113.683	4.46762	78.3231	485.007	897.242	420.356	849.465		137.816	124.079	283.539	242.541	736.878	1113.42	836.612	1133.66
ENSG00000085840	4.04651	0	0	0	0	0	0	0		0	0	0	0	0	0.971574	0	3.77706
ENSG00000085871	0	0	53.6115	73.9448	165.278	73.4942	188.861	119.924		0	71.1509	8.72429	11.2572	31.8702	0.971574	22.1456	25.3602
ENSG00000085872	12.1395	29.3725	2.97841	10.2161	10.8286	21.8733	40.0161	33.5083		10.0491	0	1.45405	70.6132	64.7062	25.2609	35.679	50.7205
ENSG00000085978	4.04651	62.5526	78.928	124.539	47.8737	87.0556	68.0647	61.7258		2.87116	1.47828	11.6324	19.4442	72.4323	109.788	52.9034	86.3327
ENSG00000085982	0	150.126	74.4604	44.7561	418.325	134.302	375.104	365.064		163.656	81.4765	34.4125	25.0728	426.868	333.25	370.324	391.735
ENSG00000085998	8.09301	89.7494	76.6942	73.9448	76.37	95.3675	202.324	105.816		245.484	133.399	188.542	97.221	49.254	47.6071	83.6612	60.4329
ENSG00000085999	0	0	0	0	6.26918	0	4.1138	0		0	0	0	0	0	0	0	0
ENSG00000086015	481.534	120.754	34.2518	16.0538	198.904	215.233	101.723	161.663		1.43558	88.0508	92.0897	84.4288	304.216	450.81	637.302	305.941
ENSG00000086061	8.09301	173.515	157.111	48.6479	808.154	1340.83	886.338	723.662		11.4846	95.3977	42.6521	17.9091	721.426	1059.99	814.466	735.986
ENSG00000086062	20.2325	104.98	75.205	122.106	423.455	675.884	713.558	908.251		244.049	349.091	306.319	328.505	1000.53	1203.78	1051.92	1527.01
ENSG00000086065	0	134.896	72.9711	107.025	889.084	2088.81	1112.22	787.151		0	174.59	51.3764	70.1015	465.498	820.697	424.458	600.552
ENSG00000086102	623.162	174.059	189.129	147.403	450.241	218.733	311.527	313.92		117.718	235.371	180.787	100.803	369.888	260.382	225.147	343.712
ENSG00000086159	0	0	0	0	0	0	0.373982	0		0	0	0	0	0	0	0	0
ENSG00000086189	0	60.3769	0.744604	33.567	171.548	153.988	270.015	118.749		24.4049	0	109.538	70.6132	350.572	262.325	290.354	212.055
ENSG00000086200	0	0	0.744604	22.378	19.9474	17.0612	61.707	7.05438		0	1.46714	63.9781	19.9559	38.6306	36.9198	36.9094	45.3247
ENSG00000086205	0	0	0	0	0	0	0	0		0	0	0	0	0	0	0	0
ENSG00000086232	263.023	176.779	16.3813	233.51	1732	1837.79	1828.02	1697.75		74.6502	304.393	190.965	141.226	1712.3	1966.47	1759.35	1660.29
ENSG00000086288	0	0	0	0	0	0	0	0		0	0	0	0	0	0	0	0
ENSG00000086289	0	3.80755	100.521	57.4045	369.312	206.921	267.771	537.896		0	1.46714	5.33151	49.6339	282.969	132.134	290.354	260.617
ENSG00000086300	0	0	0	0	0	0	2.24389	0		0	0	0	0	0	0	0	0
ENSG00000086475	101.163	159.917	122.115	135.728	316.309	201.234	214.666	238.085		0	79.9203	92.5744	92.1041	165.146	161.281	113.189	184.536
ENSG00000086504	0	32.6361	17.1259	0.486479	322.578	491.386	465.01	17.0689		0	19.0617	0	62.9378	215.365	239.979	0.163352	788.654
ENSG00000086506	0	0	0	0	0	0	0	0		0	0	0	0	0	0	0	1.61874
ENSG00000086544	0	37.5316	3.72302	72.9718	140.772	78.7438	131.642	116.985		0	16.1608	2.9081	24.0494	85.953	89.3848	174.704	148.384
ENSG00000086548	0	0	0	0	0	0	0	0		0	0	0	0	0	0	0	0
ENSG00000086570	0	0	0	0	0	0	0	0		0	0	0	0	0	0	1.23031	0
ENSG00000086589	16.186	66.9041	104.989	71.5124	284.393	285.227	255.43	358.01		2.87116	102.767	119.232	67.0313	441.354	400.289	462.597	268.171
ENSG00000086598	768.836	373.684	365.6	179.511	4589.61	3526.41	3038.98	3189.17		335.926	124.596	172.547	176.533	5188.09	3966.94	5859.98	5514.5
ENSG00000086619	0	1.08787	0	0	18.8075	86.6181	0.373982	22.3389		1.43558	0	3.87746	0	61.8089	51.4934	8.61218	45.3247
ENSG00000086666	4.04651	13.0545	228.593	80.7555	739.763	862.244	725.525	688.39		170.834	0.739139	210.352	50.1456	421.073	442.066	388.779	435.441
ENSG00000086696	0	0	0	0	0	2.62479	0	0		0	0	0	0	0	0	0	0
ENSG00000086712	8.09301	66.9041	8.19064	21.4051	221.131	275.603	123.04	104.052		1.43558	0.728004	100.329	50.6573	206.674	160.31	129.183	138.132
ENSG00000086717	0	0	0	0	0	2.18733	0	0		0	0	0	0	0	0	0	0
ENSG00000086730	0	0	0	0	5.12933	0	9.34955	0		0	0	0.484683	0	19.3153	0	0	0
ENSG00000086758	12.1395	82.1343	102.755	18.9727	903.902	697.32	488.795	667.815		96.1839	36.7231	86.7582	80.8469	725.289	771.43	668.059	776.455
ENSG00000086827	12.1395	0	0	32.1076	2.84963	37.622	46.7478	56.435		0	60.1194	21.8107	6.14027	61.8089	28.1757	17.2244	34.5331
ENSG00000086848	0	83.2221	0	20.9186	5.69925	41.5592	30.6665	60.5501		0	9.53086	0	16.3741	59.8774	59.266	61.5156	35.0727
ENSG00000086967	0	0	0	0	0	0	0	0		0	0	0	0	0	0	0	0
ENSG00000086991	0	0.543936	0	0	14.8181	9.18677	24.3088	2.93932		172.27	166.515	78.0339	90.569	336.086	430.407	298.966	154.32
ENSG00000087008	0	33.1801	65.5251	18.9727	28.4963	186.36	123.414	214.571		11.4846	0	5.33151	20.4676	151.625	182.656	108.267	108.995
ENSG00000087053	267.069	56.5693	376.025	209.672	210.302	166.674	244.21	171.657		166.527	365.352	298.565	244.588	306.147	257.467	215.305	299.467
ENSG00000087074	20.2325	60.9208	177.96	153.241	905.612	806.249	710.566	733.655		157.914	118.794	29.5656	30.1897	511.855	654.841	645.914	481.305
ENSG00000087076	0	14.6863	8.93524	0	137.352	60.8077	86.7638	22.9267		0	153.378	4.36214	30.7014	64.7062	231.235	86.1218	38.3101
ENSG00000087077	93.0696	141.967	265.823	176.105	598.422	638.262	800.696	566.114		97.6195	98.9709	148.798	131.504	403.69	341.023	481.052	384.18
ENSG00000087085	8.09301	0	0	0	0	0	0	0		0	0	0	0	0	0	0	0
ENSG00000087086	133879	121147	72234	51422.3	10279.7	18709.1	12719.9	9391.14		63840.3	75681.9	64355.2	53919.3	6198.28	8711.13	6551.41	4914.49
ENSG00000087087	16.186	188.202	163.068	115.295	320.298	337.286	297.69	423.851		117.718	105.69	64.9475	80.8469	402.724	619.864	636.071	591.379
ENSG00000087088	210.418	139.791	72.2265	150.808	556.247	408.593	356.779	498.509		213.902	192.901	94.0284	305.479	392.1	482.872	442.912	550.371
ENSG00000087095	0	67.992	91.5862	56.4315	111.135	81.3686	143.609	209.28		0	122.389	45.5602	60.3794	117.823	105.902	77.5096	90.6493
ENSG00000087111	683.86	153.934	209.234	111.89	241.078	258.105	208.682	327.441		404.834	4.41256	220.531	191.884	549.52	554.769	361.712	502.348
ENSG00000087116	258.976	29.9165	242.741	20.9186	282.113	346.035	248.324	232.207		144.994	81.4097	96.9365	116.154	467.43	983.233	271.899	320.51
ENSG00000087128	0	0	0	0	0	0	0	0		0	0	0	0	0	0	0	0
ENSG00000087152	44.5116	91.3812	78.1834	182.43	568.786	500.023	479.819	678.396		630.22	127.608	188.057	181.65	687.624	909.393	978.098	806.671
ENSG00000087157	0	40.7952	41.6978	2.43239	63.8316	38.497	44.1299	68.1923		0	0	31.0197	4.60521	32.836	20.4031	8.61218	17.8061
ENSG00000087191	12.1395	294.813	388.683	230.591	718.106	915.615	949.914	872.979		420.625	21.3348	189.996	203.652	2571.04	1009.47	923.964	937.249
ENSG00000087206	12.1395	1.08787	167.536	60.3234	256.466	437.903	316.763	473.231		180.883	22.0071	6.78556	26.6079	499.3	497.446	515.501	474.83
ENSG00000087237	0	0	0	0	0	0	0	0		0	0	0	0	0	0	0	0
ENSG00000087245	683.86	747.911	532.392	421.291	2707.72	2850.09	2574.49	1537.85		1062.33	521.608	912.173	506.061	5458.5	5616.67	6874.98	4295.05
ENSG00000087250	0	0	0	0	0	0	0	0		0	0	0	0	0	0	0	0
ENSG00000087253	222.558	37.5316	37.2302	66.1611	188.645	107.179	137.999	326.265		142.122	6.60771	18.4179	25.5845	275.243	199.173	308.808	346.41
ENSG00000087258	0	0.543936	0	0	0	0	0	5.29078		0	0	0.484683	0	0	0	0	4.31663
ENSG00000087263	12.1395	95.7327	180.194	0	291.802	331.161	321.625	377.409		45.9386	99.1156	153.644	149.925	768.748	808.35	468.749	592.998
ENSG00000087266	0	43.5148	32.7626	23.351	54.1429	41.9967	74.0485	52.9078		156.478	1.45601	109.538	31.2131	77.2611	42.7493	142.716	122.485
ENSG00000087269	16.186	83.2221	300.82	74.9177	502.104	325.912	272.259	313.92		127.767	275.845	164.792	93.1275	522.479	439.152	503.198	406.843
ENSG00000087274	218.511	124.561	104.989	207.726	359.053	447.965	328.356	483.813		401.963	204.046	99.36	107.739	400.792	520.764	323.572	286.457
ENSG00000087299	0	0.543936	0	0	10.2587	76.5564	32.9104	0.587865		0	0	0	0	14.4865	1.94315	3.69094	4.31663
ENSG00000087301	4.04651	0	0	36.9724	0	41.9967	52.7315	10.5816		1.43558	0	12.6018	18.9325	35.7333	7.77259	7.38187	21.5832
ENSG00000087302	598.883	701.133	586.003	429.074	637.747	824.185	1009.75	858.283		301.472	476.933	520.549	434.424	1237.14	889.962	1306.59	1622.52
ENSG00000087303	360.139	91.3812	6.70143	29.6752	204.603	205.171	192.227	72.3074		0	0.739139	31.5044	1.02338	46.3567	6.80102	127.952	97.1243
ENSG00000087338	161.86	101.716	1.48921	44.2696	345.375	218.295	327.982	417.384		4.30674	228.919	66.4015	11.2572	289.729	150.594	132.874	235.796
ENSG00000087365	1064.23	454.186	269.546	305.995	1139.28	1306.27	1067.72	1321.52		288.552	57.3745	420.22	138.668	1618.62	1896.51	1424.7	1543.74
ENSG00000087448	4.04651	130.545	37.2302	30.1617	296.931	413.405	477.575	312.744		101.926	368.464	162.853	57.3092	690.522	557.684	535.186	525.55
ENSG00000087460	861.906	3727.59	2602.39	2845.41	8134.55	25292.3	9372.74	9264.16		2083.03	4091.67	3878.92	2302.6	3965.66	6794.22	6470.21	7049.76
ENSG00000087470	999.487	47.8663	242.741	49.1344	260.456	151.8	331.348	208.461		160.785	0.728004	210.837	165.787	907.809	397.374	1529.6	1463.83
ENSG00000087494	0	0	0	0	0.569925	12.6865	0	0		1.43558	0	7.27024	5.1169	132.31	52.465	63.9762	107.376
ENSG00000087495	0	0	0	0	0	0	14.9593	0		0	0	0	0	0	0	0	1.61874
ENSG00000087502	20.2325	159.373	27.5503	91.458	806.444	767.314	847.069	912.954		264.147	2.93429	154.129	199.559	598.774	492.588	335.875	625.372
ENSG00000087510	0	0	0	0	0	0	0	0		0	0	0	0	0	0	0	0
ENSG00000087586	307.534	218.662	0	264.644	385.27	200.797	81.5281	728.365		0	0	32.9584	85.4522	56.9801	92.2995	27.0669	69.0662
ENSG00000087589	4.04651	53.8496	57.3345	6.8107	273.564	205.171	233.365	56.435		0	88.6675	34.4125	0	57.9459	145.736	89.8128	8.09369
ENSG00000087842	0	60.9208	0	17.5132	110.566	155.3	119.674	35.8598		0	0	0.969365	0	68.5693	62.1807	71.3581	86.3327
ENSG00000087884	833.58	0	129.561	0	313.459	507.022	367.624	276.296		48.8097	0.739139	6.30088	30.1897	236.612	196.258	282.972	255.761
ENSG00000087903	0	63.0965	124.349	5.83775	15.9579	40.6843	68.4387	54.6714		0	0	0.484683	70.6132	7.72611	37.8914	13.5334	54.4975
ENSG00000087995	0	34.8119	111.691	26.7563	232.53	154.425	149.967	199.286		37.3251	24.1577	61.07	65.4963	121.686	120.475	142.716	171.586
ENSG00000088002	0	13.0545	0	0	0	7.87438	2.99186	0		0	0	0	0	0	0	0	0
ENSG00000088035	0	0	0	0	26.7865	4.81212	8.22761	16.4602		0	0	0.484683	0	11.5892	10.6873	4.92125	18.3457
ENSG00000088038	0	6.52723	2.97841	44.7561	142.481	167.549	58.3412	61.1379		31.5828	80.6149	5.33151	17.9091	209.571	81.6122	310.039	141.37
ENSG00000088053	0	0	0	0	0	0	0	0		0	0	0	0	0	0	0	0
ENSG00000088179	0	71.2556	0	0	104.296	112.429	71.8046	96.4098		1.43558	151.171	46.5295	13.3039	197.016	100.072	132.874	127.88
ENSG00000088205	20.2325	236.612	350.708	219.888	351.074	258.542	282.73	232.207		348.846	375.544	169.154	79.8236	461.635	523.678	408.464	329.683
ENSG00000088247	1683.35	1437.62	842.147	1508.57	708.417	703.007	571.071	841.823		1724.13	971.026	2096.74	2366.05	697.282	813.208	604.083	601.091
ENSG00000088256	1230.14	191.465	224.126	230.591	1364.4	1063.92	1078.19	1399.12		310.085	169.594	181.756	277.336	1464.1	1566.18	1608.02	1134.2
ENSG00000088280	0	60.9208	0	1.45944	88.3384	100.617	89.7557	51.7321		0	37.4845	0	0	28.0072	16.5168	38.1397	31.8352
ENSG00000088298	8.09301	70.1677	101.266	12.162	69.5309	57.308	91.9996	84.6525		81.8281	2.19515	66.8862	32.7481	39.5963	42.7493	18.4547	35.0727
ENSG00000088305	0	0	0	0.486479	10.8286	16.1862	1.12195	0.587865		0	0	0	11.2572	26.0756	0	3.69094	11.3312
ENSG00000088320	0	0	0	0	0	0	0	0		0	0	0	0	0.965764	0	0	0
ENSG00000088325	971.161	41.883	0	49.1344	89.4783	70.8694	62.081	59.9622		7.1779	0	7.27024	61.9144	43.4594	54.4082	27.0669	83.0952
ENSG00000088340	0	0	0	0	0	0	0	0		0	0	0	0	0	1.94315	0	0
ENSG00000088356	48.5581	42.9709	160.834	56.4315	272.994	454.527	416.616	301.575		4.30674	0.728004	0.484683	17.3974	382.443	380.857	658.217	543.356
ENSG00000088367	639.348	321.466	57.3345	107.025	430.864	591.453	298.064	296.284		304.343	52.0446	199.205	94.1509	524.41	573.229	495.816	401.987
ENSG00000088386	0	0	0	0	0	0	0	0		0	0	0	0	0	0	0	0
ENSG00000088387	0	0	0	0	14.8181	8.31184	0	0		0	0	33.9278	3.07014	118.789	21.3746	68.8975	15.6478
ENSG00000088448	0	0.543936	140.73	90.4851	190.355	252.855	179.137	159.899		2.87116	0.739139	45.0755	48.6105	78.2269	97.1574	55.364	90.6493
ENSG00000088451	0	0	0	5.35127	13.6782	47.2463	60.5851	40.5627		8.61348	0	0.484683	20.9793	59.8774	58.2945	14.7637	71.2245
ENSG00000088538	0	0	0	0	2.2797	0	0	0		0	0	0	0	0	0	0	0
ENSG00000088543	0	63.0965	0	0.486479	107.146	61.6826	108.455	60.5501		89.006	0	38.7746	10.7455	29.9387	27.2041	28.2972	29.6769
ENSG00000088682	68.7906	53.8496	5.95683	7.78366	1619.37	1186.56	188.487	147.554		1.43558	0.739139	63.0088	23.026	84.0215	3.63038	70.1278	142.989
ENSG00000088726	0	0	0	0	0	0	0	0		0	0	0	0	0	0	0	0
ENSG00000088727	0	23.3892	96.7985	46.2155	20.5173	19.6859	38.1462	9.40584		17.227	0	31.5044	19.4442	13.5207	6.80102	3.69094	12.9499
ENSG00000088756	4.04651	2.17574	50.633	88.5391	91.758	187.235	184.373	172.244		104.797	1.46714	0	11.7689	9.65764	44.6924	18.4547	22.6623
ENSG00000088766	4.04651	97.9084	134.029	5.35127	124.814	115.928	174.276	129.918		24.4049	50.6888	59.1313	107.455	47.3225	35.9482	107.037	90.1098
ENSG00000088782	0	0	0	0	0	0	0	0		0	0	0	0	0	0	0	0
ENSG00000088808	198.279	0	0	0	0	13.9989	8.60159	0		0	0	0	10.7455	51.1855	55.3797	73.8187	16.727
ENSG00000088812	0	0	0	14.1079	10.2587	84.8683	40.0161	69.9559		78.9569	49.816	2.9081	20.9793	99.4737	88.4132	47.9822	90.1098
ENSG00000088826	0	0	0	0	42.7444	128.177	70.6826	71.1317		0	0.728004	15.5098	2.04676	119.755	97.1574	113.189	139.751
ENSG00000088827	0	0	0	0	0	0	0	0		0	0	0	0	0	0	0	0
ENSG00000088832	242.79	465.065	546.539	553.613	2180.53	1577.5	1653.75	1325.64		1567.65	615.977	650.444	717.389	1244.87	1082.33	891.976	1119.63
ENSG00000088833	56.6511	86.4858	84.1402	61.2963	286.672	192.485	388.567	321.562		127.767	150.388	143.466	42.9819	396.929	281.757	308.808	300.006
ENSG00000088836	0	0	0	0	0	2.62479	0	19.9874		0	0	0	8.69872	4.82882	0	3.69094	3.23748
ENSG00000088854	12.1395	5.98329	61.0575	145.457	107.146	102.367	142.113	159.311		0	65.2489	20.3567	52.1923	77.2611	142.821	61.5156	63.1308
ENSG00000088876	0	0	0	0.486479	0.569925	17.4986	23.9349	2.35146		0	0	0	0	8.69188	15.5452	4.92125	14.0291
ENSG00000088881	125.442	58.745	123.604	0	11.3985	34.5598	34.4064	35.8598		1.43558	0	0	0	12.5549	2.91472	2.46062	7.01453
ENSG00000088882	0	0	0	0	0	0	0	0		0	0	0	0	0	0	0	0
ENSG00000088888	380.372	17.4059	85.6294	154.7	722.096	1237.15	718.42	718.959		176.576	326.679	77.0646	118.712	659.617	896.763	957.183	619.977
ENSG00000088899	0	0	178.705	0.486479	43.8843	113.304	157.446	152.845		1.43558	2.94542	7.75492	14.839	45.3909	62.1807	120.571	55.5767
ENSG00000088926	0	0	0	0	0	0	0	0		0	0	0	0	0	0	0	0
ENSG00000088930	1039.95	499.333	475.802	730.691	698.729	1099.79	870.63	1146.34		506.76	338.966	378.537	221.05	392.1	561.57	517.961	541.198
ENSG00000088970	0	0	101.266	1.94592	27.9263	165.799	132.764	245.14		1.43558	68.2166	48.953	3.58183	106.234	142.821	123.031	116.01
ENSG00000088986	594.836	883.351	1209.98	965.174	3448.62	2133.52	2972.41	2469.03		1441.32	1763.42	1139.97	1081.71	2562.17	2642.68	3022.88	2226.3
ENSG00000088992	0	0	0	0	38.185	0	0	0		0	0	0	0	0	1.94315	2.46062	0
ENSG00000089006	16.186	570.588	326.136	259.293	788.207	1024.54	869.882	791.854		236.871	418.136	158.491	320.318	415.279	506.19	533.955	472.132
ENSG00000089009	809.301	3616.63	5387.21	2401.75	1614.6	1299.71	1723.31	1024.06		969.017	5946.17	3647.72	3318.82	939.689	1037.64	724.654	949.66
ENSG00000089012	0	0	0	0	0	0	0	0		0	0	0	0	0	0	0	0
ENSG00000089022	0	0.543936	0	62.7558	163.569	87.4931	175.024	114.046		170.834	0.739139	19.3873	45.5404	108.166	115.617	102.116	146.766
ENSG00000089041	412.744	54.3936	65.5251	0	68.3911	164.924	31.4145	19.3995		0	0	0	0	0	0	1.23031	5.93537
ENSG00000089048	311.581	198.536	46.91	183.403	332.267	271.229	424.47	146.378		180.883	0.739139	61.07	62.4261	224.057	185.571	223.917	158.636
ENSG00000089050	4.04651	39.1634	61.8021	0	87.1986	77.4314	130.894	134.033		0	0	39.744	33.7715	138.104	89.3848	94.734	125.722
ENSG00000089053	165.907	157.197	244.23	255.888	1141.56	743.254	790.224	1060.51		541.214	358.533	186.118	378.65	1565.5	1452.5	2111.22	1673.24
ENSG00000089057	105.209	0.543936	0	29.6752	26.7865	79.1812	53.1055	68.7802		0	0	31.0197	13.8156	99.4737	25.2609	73.8187	50.7205
ENSG00000089060	0	0.543936	67.7589	1.94592	91.758	189.423	114.065	82.3011		0	0	0	0	18.3495	94.2427	41.8306	26.979
ENSG00000089063	93.0696	535.777	516.755	347.346	314.029	217.42	473.835	261.6		90.4416	597.071	643.659	442.1	96.5764	48.5787	137.795	103.06
ENSG00000089091	0	0	139.241	0	2.2797	41.5592	0	15.8724		0	0	37.8053	0	23.1783	9.71574	30.7578	24.2811
ENSG00000089094	0	0.543936	1.48921	9.2431	46.7339	148.738	124.91	105.816		30.1472	128.225	54.7691	41.4469	72.4323	130.191	51.6731	104.678
ENSG00000089101	0	0	0	0	0	0.437465	0	0		0	0	0	0	0	0	0	0
ENSG00000089116	0	0	0	0	0	0	0	0		0	0	0	0	0	0	0	0
ENSG00000089123	0	0	0	17.9997	25.6466	41.5592	17.5772	40.5627		0	79.9092	11.1477	8.18703	45.3909	61.2092	8.61218	66.9078
ENSG00000089127	0	0	0	0	0	10.0617	29.5446	0		0	0	0	0	0	0.971574	0	0.539579
ENSG00000089154	103.372	181.219	105.186	91.0907	164.19	75.7928	70.1378	126.272		578.66	47.3324	41.7078	2.44239	681.257	122.5	144.741	130.516
ENSG00000089157	13462.7	25148.9	28002.3	18606.8	2896.93	3802.89	4872.61	4032.75		28678.6	30475.1	42000.2	33562.7	4485.98	3379.13	3690.94	4455.85
ENSG00000089159	117.349	130.001	141.475	149.349	430.294	489.086	392.307	387.403		295.73	203.888	167.216	201.606	479.019	484.816	574.556	440.297
ENSG00000089163	0	0	0	14.1079	0.569925	6.99945	2.24389	8.81797		0	0	4.36214	0	1.93153	0	0	0
ENSG00000089169	0	0	0	0	0	0	0	0		0	0	0	0	0	8.74417	0	0
ENSG00000089177	4.04651	32.6361	0	7.29718	137.922	146.113	112.195	107.579		1.43558	0	16.9639	0	76.2954	38.863	109.498	110.074
ENSG00000089195	0	38.0755	72.9711	43.2966	50.1534	69.1195	62.455	104.052		0	0	47.0142	0.51169	146.796	173.912	141.486	122.485
ENSG00000089199	0	0	0	0	0	0	0	0		0	0	0	0	0	0	0	0
ENSG00000089220	869.999	269.248	671.632	823.122	5412.58	5634.99	5187.13	4650.6		331.619	455.004	452.694	359.206	2744.7	2638.8	2347.44	2888.37
ENSG00000089225	4.04651	150.67	136.262	311.833	553.968	587.079	583.038	663.699		133.509	0	144.92	17.9091	205.708	366.283	259.596	234.177
ENSG00000089234	4.04651	14.1423	7.44604	119.674	186.936	143.926	229.625	228.092		0	79.976	51.3764	25.0728	235.647	179.741	177.165	165.111
ENSG00000089248	295.395	773.476	906.183	882.959	782.508	1238.46	1193.38	818.308		289.987	446.65	708.606	364.835	1147.33	1021.12	1429.62	1280.42
ENSG00000089250	0	0	0	0	0	0	2.61787	0		0	0	0	0	0	0	0	0
ENSG00000089280	4.04651	87.0297	6.70143	98.2687	269.005	101.055	265.527	118.749		97.6195	193.024	123.594	204.164	205.708	215.689	126.722	226.623
ENSG00000089289	2015.16	1470.8	1755.78	1336.36	587.593	749.816	810.793	698.971		699.128	57.8798	483.229	492.245	535.999	441.095	403.542	397.67
ENSG00000089327	534.139	410.127	597.172	344.913	449.101	386.719	397.543	295.696		601.508	107.101	363.512	350.507	536.965	581.001	987.94	752.174
ENSG00000089335	0	16.862	11.1691	0	86.6287	216.983	122.666	105.816		17.227	0	11.1477	3.58183	73.3981	64.1239	55.364	91.1889
ENSG00000089351	728.371	747.911	234.55	589.612	223.411	174.111	88.6338	132.857		565.619	159.146	357.696	301.897	103.337	154.48	125.492	93.8868
ENSG00000089356	0	0	0	0	7.97896	0	0	0		0	0	0	0	0	0	0	0
ENSG00000089472	0	97.3645	1.48921	13.1349	79.2196	81.806	83.024	43.502		1.43558	0	8.23961	3.07014	107.2	119.504	174.704	166.19
ENSG00000089486	0	83.2221	4.46762	10.2161	66.1113	441.403	242.714	141.088		10.0491	0	0	20.9793	59.8774	211.803	275.59	160.255
ENSG00000089505	0	0	0	0	0	0	0	0		0	0	0	0	0	27.2041	0	0.539579
ENSG00000089558	0	0	0	0	0	0	0	0		0	0	0	0	0	0	0	0
ENSG00000089597	93.0696	144.143	107.223	163.943	308.9	192.047	259.17	269.242		236.871	153.289	209.383	166.299	632.576	533.394	473.67	607.566
ENSG00000089639	0	0	0	0	1.13985	19.6859	26.9267	24.6903		60.2944	0	0	0.51169	30.9045	28.1757	43.0609	31.2956
ENSG00000089682	8.09301	56.5693	142.964	40.8642	202.893	215.67	148.097	121.1		20.0981	33.0051	34.4125	10.2338	251.099	174.883	157.48	167.27
ENSG00000089685	16.186	62.5526	48.3992	12.162	56.9925	31.935	89.0077	24.1025		27.276	0	40.2287	43.4936	1.93153	0.971574	0	25.3602
ENSG00000089692	0	0	0	0	0	0	0	0		0	0	0	0	0	0	0	0
ENSG00000089693	275.162	194.185	136.262	194.592	1922.93	1307.15	1891.98	1422.05		473.742	210.641	252.52	146.343	2048.39	1949.95	2411.41	1715.32
ENSG00000089723	0	0	0	0	0	17.4986	29.5446	26.4539		0	0	0	0	29.9387	27.2041	34.4487	26.4394
ENSG00000089737	356.093	214.311	194.342	254.915	432.003	578.329	308.535	551.417		426.367	258.328	109.054	99.7795	535.033	418.748	390.009	372.849
ENSG00000089775	287.302	0	0	35.513	37.6151	7.43691	37.0242	52.32		2.87116	1.46714	8.23961	7.16365	49.254	11.6589	22.1456	15.6478
ENSG00000089818	0	83.7661	1.48921	20.4321	98.0272	42.8716	65.8208	38.2112		166.527	27.17	44.1061	15.8624	101.405	43.7208	142.716	90.6493
ENSG00000089820	0	0	0	0	0	0	0	0		0	0	0	0	0	6.80102	0	0
ENSG00000089847	0	0	0	0	0	0	0	2.35146		0	0	0	0	0	0	0	0
ENSG00000089876	0	0	1.48921	3.40535	54.7128	61.2452	44.1299	99.3492		0	0	21.8107	33.7715	127.481	95.2143	116.88	77.1598
ENSG00000089902	157.814	19.5817	4.46762	25.2969	139.062	153.113	154.455	189.88		1.43558	0.728004	21.8107	45.0287	250.133	400.289	143.946	266.013
ENSG00000089916	360.139	112.595	212.957	80.7555	366.462	496.961	492.534	477.934		163.656	140.935	0.484683	98.7561	525.376	470.242	322.342	495.334
ENSG00000090006	40.4651	410.127	204.021	313.779	259.316	452.777	170.162	392.106		4.30674	66.8051	18.4179	46.0521	19.3153	84.527	67.6672	128.42
ENSG00000090013	400.604	177.867	74.4604	225.726	362.473	643.512	507.494	379.173		53.1165	1.45601	31.9891	12.7922	227.92	250.666	250.984	239.573
ENSG00000090020	238.744	35.3558	135.518	0	94.0377	111.991	42.634	66.4287		234	77.0083	184.664	146.343	327.394	319.648	317.42	194.788
ENSG00000090054	0	0.543936	39.464	1.94592	106.006	143.926	107.333	167.541		4.30674	0	1.45405	17.9091	193.153	285.643	142.716	211.515
ENSG00000090060	153.767	454.186	128.072	328.373	2478.61	2011.03	2318.31	2152.17		666.109	450.212	482.259	466.149	1929.6	1891.65	1927.9	1906.87
ENSG00000090061	174	151.758	46.91	139.619	394.958	432.653	446.909	413.269		357.46	105.612	127.472	182.161	379.545	412.919	275.59	404.685
ENSG00000090097	352.046	439.5	375.28	655.773	445.112	415.592	224.763	570.817		574.232	900.532	746.411	833.031	338.983	206.945	273.129	375.008
ENSG00000090104	0	0	0	0	0	0	1.86991	35.8598		0	0	0	0	0	0	0	0.539579
ENSG00000090238	174	106.611	149.665	252.969	888.514	668.01	612.209	862.986		12.9202	187.761	82.8807	184.208	370.854	409.033	669.29	457.563
ENSG00000090263	84.9766	177.867	125.838	308.914	525.471	230.544	648.485	532.606		208.159	552.857	139.589	354.089	374.717	239.979	392.469	459.182
ENSG00000090266	12.1395	267.072	34.2518	138.16	1248.71	1274.77	1368.77	1383.25		647.447	586.252	218.107	252.263	1354.97	1305.8	1339.81	1570.18
ENSG00000090273	0	39.1634	3.72302	15.0808	241.648	538.082	274.503	305.69		43.0674	2.19515	65.9168	34.2832	645.131	581.973	638.532	455.945
ENSG00000090316	526.046	186.026	96.7985	233.51	338.536	300.101	317.885	412.681		50.2453	126.891	77.5492	63.9612	361.196	283.7	269.438	308.1
ENSG00000090339	44.5116	0	0.744604	0	21.6572	29.3102	16.0812	0		0	0	0	0	8.69188	19.4315	13.5334	8.63327
ENSG00000090372	8.09301	0	145.198	3.89183	424.025	279.54	235.235	406.802		101.926	5.1517	64.4628	81.8703	447.149	549.911	525.343	380.943
ENSG00000090376	12.1395	0	2.23381	0	41.0346	54.6832	51.9835	34.0962		48.8097	0	6.30088	20.9793	23.1783	16.5168	51.6731	16.1874
ENSG00000090382	0	0	0	0	0	0	0	0		0	0	0	0	0	0	0	0
ENSG00000090402	0	0	0	0	0	0	0	8.23011		0	0	0	0	0	0	0	0
ENSG00000090432	0	16.3181	74.4604	36.9724	246.778	325.474	299.934	380.349		0	1.47828	21.8107	0	270.414	351.71	471.209	281.66
ENSG00000090447	32.372	76.151	47.6546	0	20.5173	114.616	21.317	18.8117		0	0.728004	8.23961	11.2572	3.86306	12.6305	45.5215	20.504
ENSG00000090470	93.0696	144.143	303.798	116.755	335.116	465.026	398.291	324.501		4.30674	1.46714	46.0449	67.0313	202.811	217.633	93.5037	163.493
ENSG00000090487	145.674	241.507	119.881	143.511	293.512	464.151	693.363	384.464		34.4539	153.344	111.962	189.325	243.373	191.4	348.178	243.35
ENSG00000090512	0	0	0	0	0	0	0	0		0	0	0	0	0	0	0	0
ENSG00000090520	4.04651	1.63181	26.0611	3.40535	260.456	220.045	993.808	151.081		0	151.821	39.2593	17.3974	359.264	1907.92	501.967	520.694
ENSG00000090530	0	0	0	35.0265	13.6782	8.74931	31.7885	39.9748		0	24.2357	0	11.2572	75.3296	22.3462	93.5037	37.231
ENSG00000090534	0	0	0	0	0	0	0	0		0	0	0	0	0	0	0	0
ENSG00000090539	0	0	0	0	0	9.18677	0	0		0	0	0	0	0	3.8863	2.46062	3.77706
ENSG00000090554	0	0	0	0	0	0	1.12195	1.76359		0	0	0	0	0	0	0	0
ENSG00000090565	0	1.08787	0	29.6752	246.778	426.966	331.348	279.236		5.74232	0	0.969365	7.67534	223.092	137.964	175.935	155.399
ENSG00000090581	8.09301	92.4691	25.3165	34.54	647.435	507.46	427.088	410.33		47.3742	165.17	70.279	50.6573	343.812	397.374	262.056	384.72
ENSG00000090612	0	0	0	1.45944	65.5414	83.1184	89.7557	124.627		0	0.739139	0.969365	8.69872	76.2954	83.5554	139.025	87.9514
ENSG00000090615	0	84.31	40.9532	77.3501	1084.57	641.324	411.38	977.619		136.38	1.47828	108.084	113.083	852.77	882.189	799.703	902.177
ENSG00000090621	8036.36	6601.2	5724.51	4780.63	1295.44	1748.11	1569.23	2304.43		4536.43	7061.85	5098.38	5115.87	1630.21	1624.47	1300.44	1784.39
ENSG00000090659	0	0	0	0	0	0	0	0		0	0	0	0	0	0	0	0
ENSG00000090661	0	0	0	0.972958	14.2481	0	2.24389	1.76359		0	0	0	0	3.86306	0	0	0
ENSG00000090674	20.2325	0	6.70143	0	18.2376	20.1234	11.5934	4.70292		43.0674	0	0	0	21.2468	5.82945	28.2972	14.0291
ENSG00000090686	4.04651	219.206	145.198	220.861	423.455	433.966	310.779	579.635		127.767	96.1034	139.104	60.3794	550.486	711.192	439.221	459.722
ENSG00000090776	0	35.8997	64.7805	19.9456	212.582	311.475	292.08	390.93		4.30674	0	5.33151	13.8156	46.3567	129.219	332.184	123.564
ENSG00000090857	8.09301	20.1256	119.137	227.186	94.0377	92.7427	83.024	211.631		172.27	0	27.6269	39.4001	42.4936	60.2376	84.8915	104.678
ENSG00000090861	246.837	0	0.744604	31.1346	17339.1	186.36	70.6826	2298.29		136.38	63.0649	37.8053	70.6132	120.721	67.0386	100.886	93.3472
ENSG00000090863	242.79	291.006	255.399	76.3772	405.787	522.334	346.681	399.16		317.263	167.254	112.931	207.234	657.686	617.921	583.168	801.815
ENSG00000090889	0	0	1.48921	0.972958	16.5278	20.1234	7.10566	38.2112		0	0	11.1477	0	9.65764	0	8.61218	3.23748
ENSG00000090905	8.09301	187.658	238.273	193.132	644.586	695.133	612.209	580.223		297.353	211.191	340.269	220.486	718.529	713.135	798.472	504.906
ENSG00000090924	16.186	87.5736	1.48921	21.4051	15.9579	83.9934	74.0485	34.0962		284.245	26.442	79.0033	25.5845	78.2269	32.0619	95.9643	38.8497
ENSG00000090932	0	0	0	0	0	0	4.86177	0		0	0	0	0	0	0.971574	0	1.07916
ENSG00000090971	8.09301	3.26361	5.21222	19.4592	234.809	175.861	217.658	291.581		134.945	128.28	53.7998	32.7481	264.619	189.457	253.444	251.444
ENSG00000090975	0	0	85.6294	29.6752	88.9084	95.3675	33.6584	27.0418		0	0	56.2232	0	22.2126	33.0335	11.0728	22.6623
ENSG00000090989	0	15.7741	102.011	58.8639	75.2302	255.917	155.951	236.322		0	0.739139	24.7188	57.8209	262.688	111.731	79.9703	118.707
ENSG00000091009	0	19.5817	59.5683	31.1346	139.632	37.622	52.3575	61.7258		2.87116	145.886	40.2287	140.203	84.0215	20.4031	56.5943	96.0451
ENSG00000091010	0	0	0	0	0	0	0	0		0	0	0	0	0	0	0	0
ENSG00000091039	833.58	622.262	935.967	193.132	5765.37	3543.47	4106.7	2563.68		200.981	211.469	134.257	118.712	3080.79	2572.73	1696.6	1951.12
ENSG00000091073	4.04651	0	0	0	38.185	35.4347	35.5283	33.5083		0	0	23.2648	14.839	52.1513	83.5554	50.4428	41.008
ENSG00000091106	0	0	0	0	0	0	0	0		0	0	0	0	0	0	0	0
ENSG00000091127	4.04651	0.543936	0	0	1.70978	15.3113	1.49593	45.2656		198.11	0	0.969365	5.1169	89.8161	77.7259	98.425	60.4329
ENSG00000091128	0	0	0	0	0	0	0	0		0	0	0	0	0	0	7.38187	0
ENSG00000091129	319.674	0	0	0	0	0	21.691	0.587865		0	0	15.0252	4.09352	29.9387	13.602	18.4547	9.71243
ENSG00000091136	793.115	752.807	408.787	391.615	1270.36	1277.84	1417.39	1039.35		367.509	252.326	210.837	59.356	635.473	354.625	732.036	480.226
ENSG00000091137	0	0	0	0	0	0	0	0		0	0	0	0	0	6.80102	0	0
ENSG00000091138	0	0	0	1.94592	0	0	0	0		0	0	0	0	0	0	0	0
ENSG00000091140	0	26.1089	0.744604	45.729	118.544	113.741	84.52	155.196		103.362	120.295	45.0755	45.5404	218.263	307.017	113.189	196.407
ENSG00000091157	0	2.71968	33.5072	43.7831	17.6677	23.1857	82.2761	40.5627		1.43558	0.739139	0	18.9325	57.9459	31.0904	151.328	39.9289
ENSG00000091164	186.139	137.072	235.295	255.401	887.944	1070.04	1063.61	827.126		202.242	2.94542	150.491	139.691	1043.03	859.843	874.752	900.558
ENSG00000091181	0	0	0	0	0	0	0	0		0	0	0	0	0	0	0	0
ENSG00000091262	0	0	0	0	0	3.06226	0	4.70292		0	0	0	0	0	0.971574	0	0
ENSG00000091317	663.627	196.361	247.208	247.131	1779.88	2469.49	2206.87	1965.23		175.141	336.693	295.172	95.1743	1710.37	2365.78	1716.29	1810.29
ENSG00000091409	0	31.5483	0.744604	0.486479	153.88	3525.22	66.1948	109.664		17.227	93.7746	0.484683	45.5404	35.7333	361.023	84.8915	95.5055
ENSG00000091428	0	35.8997	0	2.91887	0	2.18733	1.86991	12.933		0	0	0	0	0	0	0	0
ENSG00000091436	64.7441	340.504	204.021	278.266	1490.92	2161.08	1315.29	1479.07		7.1779	41.7969	214.714	220.026	1516.25	1728.43	1905.75	1648.41
ENSG00000091482	0	0	0	0	0	0	0	0		0	0	0	0	0	0	0	0
ENSG00000091483	0	62.0087	61.8021	27.2428	88.9084	125.553	136.877	92.8827		21.5337	63.9154	46.0449	28.1429	93.6791	92.2995	36.9094	92.8076
ENSG00000091490	0	3.80755	0.744604	0	198.904	309.288	195.967	164.014		7.1779	122.501	126.987	3.07014	502.197	610.149	772.636	373.928
ENSG00000091513	0	0	0	0	0	0	0	0		0	0	0	0	0	0	0	0
ENSG00000091527	2407.67	478.119	541.327	362.427	3981.5	4624.45	3090.21	3992.19		459.386	332.941	557.385	349.484	7170.8	8779.14	11172.5	6465.78
ENSG00000091536	0	1.63181	0	0	0	3.06226	0	0.587865		0	0	0	0	0	0	0	1.07916
ENSG00000091542	469.395	228.997	172.003	132.322	1017.89	858.307	743.85	803.023		152.172	418.886	146.859	160.159	637.404	581.973	697.587	935.091
ENSG00000091583	0	0	0	0	0	0	0	0		0	0	0	0	0	0	0	0
ENSG00000091592	578.65	444.395	183.917	92.431	827.532	699.507	437.559	400.336		308.65	511.394	133.772	78.2885	789.029	851.099	455.215	261.696
ENSG00000091622	0	0	0	19.4592	82.0693	19.2485	19.4471	49.9685		2.87116	0	5.81619	23.5377	12.5549	5.82945	22.1456	41.008
ENSG00000091640	121.395	387.826	732.69	307.941	920.999	939.676	1056.13	878.858		413.447	358.432	503.101	300.362	608.432	771.43	812.006	834.729
ENSG00000091651	0	0	51.3776	0	36.4752	41.9967	31.4145	79.3618		0	0	4.36214	4.60521	49.254	17.4883	20.9153	16.1874
ENSG00000091656	0	21.7574	0.744604	44.7561	124.244	267.291	130.52	176.359		2.87116	52.1337	0.484683	28.1429	82.09	112.703	44.2912	128.959
ENSG00000091664	0	0	0	0	0	0	0	0		0	0	0	0	0	0	0	0
ENSG00000091704	0	0	0	0	0	0	0	0		0	0	0	0	0	0	0	0
ENSG00000091732	4.04651	1.08787	0.744604	0	36.4752	31.06	20.569	49.9685		0	0	10.1783	16.8858	28.9729	8.74417	30.7578	32.9143
ENSG00000091831	0	0	0	0	0	13.5614	8.22761	0		0	0	0	2.55845	0	2.91472	0	0
ENSG00000091844	356.093	17.4059	64.7805	18.4862	50.1534	29.3102	152.211	126.979		1.43558	0	15.5098	0	11.5892	1.94315	27.0669	23.2019
ENSG00000091879	0	0	0	0	5.12933	0	0	0		0	0	0	0	0	0	0	0
ENSG00000091947	198.279	46.2345	177.216	115.295	123.674	389.344	250.194	282.175		0	2.19515	45.5602	59.356	172.872	139.907	323.572	207.198
ENSG00000091972	0	0.543936	0.744604	0	16.5278	3.49972	5.98371	0		0	0.739139	3.39278	0	3.86306	46.6356	24.6062	5.93537
ENSG00000091986	3293.86	5340.36	2256.89	2145.86	8191.54	17687.6	7983.02	7738.65		3260.2	4446.93	4102.84	2222.78	12596.5	16038.7	11109.7	12399.5
ENSG00000092009	0	0	0	0	0	0	0	0		0	0	0	0	0	0	0	0
ENSG00000092010	1650.97	324.186	318.69	642.152	2126.39	2410	2248.75	2570.15		100.491	110.686	244.765	314.689	772.611	1666.25	1604.33	1476.83
ENSG00000092020	56.6511	201.8	297.841	277.779	738.053	587.516	415.868	656.057		407.705	354.971	229.255	374.557	592.014	734.51	604.083	524.471
ENSG00000092036	0	38.0755	54.3561	0	62.6918	32.3724	21.317	44.6777		55.9876	0	47.0142	69.5898	49.254	7.77259	41.8306	17.8061
ENSG00000092051	0	0	0	0	0	0	0	0		0	0	0	0	0	0	1.23031	0
ENSG00000092054	0	0	0	0	0	0	0	0		0	0	0	0	0	0	0	0
ENSG00000092067	0	0	0	0	0	0	0	0		0	0	0	0	0	0	0	0
ENSG00000092068	0	106.067	0	7.29718	6.83911	220.045	95.3654	10.5816		0	0	0	2.04676	9.65764	0	0	5.93537
ENSG00000092094	4.04651	0.543936	0	1.45944	80.3595	46.3713	129.772	108.167		0	314.225	21.8107	0	91.7476	68.9818	62.7459	110.074
ENSG00000092096	0	0	0	10.7025	14.2481	71.3069	81.5281	32.3326		175.141	31.5491	35.3818	30.1897	120.721	82.5838	121.801	106.837
ENSG00000092098	0	0	0	0	0	0	0	0		0	0	0	0	2.89729	0	0	1.61874
ENSG00000092108	360.139	240.963	283.694	125.512	456.51	321.975	385.202	440.311		157.914	223.028	167.216	435.959	622.918	734.51	434.3	528.788
ENSG00000092140	538.185	0.543936	8.93524	0	37.0452	79.1812	173.528	103.464		132.073	74.1185	81.9114	26.0962	129.412	197.23	146.407	89.5702
ENSG00000092148	384.418	435.692	160.834	264.644	608.68	758.565	720.663	804.199		78.9569	3.66229	118.747	160.159	579.459	606.262	503.198	1173.24
ENSG00000092199	1137.07	552.639	820.553	363.886	1236.17	1536.82	1417.77	1904.09		106.233	156.345	215.199	126.387	1649.53	1403.92	1286.91	1524.85
ENSG00000092200	0	0	0	0	0	0	0	0		0	0	0	0	0	10.6873	0	0.539579
ENSG00000092201	234.697	50.0421	14.1475	91.458	267.865	272.103	282.356	335.083		4.30674	251.565	26.1729	21.491	298.421	295.359	205.462	272.488
ENSG00000092203	178.046	240.42	136.262	187.294	323.148	202.109	231.495	277.472		282.809	417.883	233.015	186.527	392.1	228.32	348.178	332.381
ENSG00000092208	0	0.543936	0.744604	0	9.11881	11.8116	7.47964	21.1631		1.43558	0	6.78556	10.7455	43.4594	91.328	75.049	83.0952
ENSG00000092295	0	0	0	0	0.569925	0	0	0		0	0	0.484683	6.14027	10.6234	15.5452	0	3.23748
ENSG00000092330	4.04651	53.8496	8.19064	20.9186	223.411	191.172	215.788	183.414		20.0981	0.728004	60.1007	77.7768	237.578	169.054	189.468	187.774
ENSG00000092345	0	0	0	0	0	0	0	0		0	0	0	0	0	0	0	0
ENSG00000092377	0	0	0	0	0	0	0	0		0	0	0	0	0	0	0	0
ENSG00000092421	0	0	0	0	0	3.49972	25.8048	2.35146		107.669	0	0	0	6.76035	1.94315	0	0.539579
ENSG00000092439	0	62.0087	87.1186	190.213	577.334	539.395	462.616	426.202		2.87116	47.6654	169.154	79.8236	578.493	718.965	353.1	490.478
ENSG00000092445	8.09301	21.2135	127.327	174.646	103.726	234.919	155.203	301.575		33.0184	23.5188	36.8359	15.8624	180.598	113.674	83.6612	151.082
ENSG00000092470	4.04651	0	67.0143	9.72958	0.569925	32.8099	50.1136	37.0355		0	100.405	63.0088	0.51169	22.2126	8.74417	28.2972	29.6769
ENSG00000092529	0	0	0	0	0	0	0	0		0	0	0	0	0	0	0	0
ENSG00000092531	0	28.2847	33.5072	192.159	1025.87	1128.66	802.94	929.414		137.816	101.872	53.7998	119.224	881.743	826.81	720.963	811.527
ENSG00000092607	0	0	0	0	0	0	0	0		0	0	0	0	0.965764	0	0	0
ENSG00000092621	97.1161	208.871	150.41	61.2963	245.068	296.164	381.088	186.353		106.233	142.915	426.036	230.533	312.89	429.769	759.102	537.421
ENSG00000092758	0	0	0	0	0	0	8.60159	10.5816		0	0	0	0	0	0	0	0.539579
ENSG00000092820	8.09301	0.543936	47.6546	26.7563	294.853	322.412	2578.45	1123.96		24.4049	81.4654	9.20897	0.51169	330.291	1205.89	264.517	239.034
ENSG00000092841	7530.55	3078.13	3879.38	3397.08	10749.4	8646.07	9443.8	8879.11		14608.5	12564	7858.65	8910.56	13353.6	14169.4	20990.4	11632.3
ENSG00000092847	886.185	1.08787	4.46762	0	191.495	304.038	233.739	279.236		0	1.46714	48.4683	6.65196	390.169	414.862	355.56	404.685
ENSG00000092850	0	0	0	0	0	0	0	0		0	0	0	0	0	0	0	0
ENSG00000092853	0	0	116.158	67.1341	45.0241	62.995	24.3088	19.3995		1.43558	0	39.2593	8.18703	6.76035	6.80102	0	18.8853
ENSG00000092871	16.186	49.4981	199.554	2.91887	82.0693	105.867	154.081	104.052		2.87116	2.92315	80.942	45.5404	31.8702	28.1757	36.9094	41.008
ENSG00000092929	0	0	0	14.1079	17.0978	4.81212	8.60159	0		0	0	0	0	0.965764	0	0	0
ENSG00000092931	343.953	0.543936	0.744604	35.513	98.0272	63.4325	37.0242	91.7069		1.43558	0.728004	13.0864	33.7715	139.07	100.072	62.7459	131.118
ENSG00000092964	12.1395	486.278	813.107	459.236	588.163	822.435	713.184	455.595		152.172	192.274	317.952	295.245	309.045	283.788	517.961	336.698
ENSG00000092969	0	42.9709	24.5719	0.972958	128.803	109.804	80.7801	124.627		14.3558	218.549	90.6357	13.8156	390.169	375.999	191.929	221.767
ENSG00000092978	485.581	0.543936	102.755	57.891	278.124	232.732	206.438	227.504		106.233	0.739139	42.1674	109.502	201.845	215.689	158.71	209.357
ENSG00000093000	36.4186	121.298	78.928	43.2966	276.414	275.603	261.787	265.715		71.779	63.0871	85.7888	36.33	232.749	163.224	87.3521	156.478
ENSG00000093009	0	0	0	0	0	0	0	0		0	0	0	0	0	0	0	0.539579
ENSG00000093010	194.232	174.603	58.8237	188.267	1094.26	814.998	1081.56	949.402		34.4539	230.914	152.19	130.993	536.965	563.513	839.073	754.332
ENSG00000093072	0	280.127	20.8489	73.9448	3.98948	113.304	126.406	168.717		1.43558	0	14.0558	143.785	2.89729	81.6122	78.74	97.6639
ENSG00000093100	0	0	0	0	0	0	0	0		0	0	0	0	0	0	0	0
ENSG00000093134	0	0	0	0	0	8.31184	0	0		0	0	0	0	0	0	0	0
[truncated: 58,201 more rows]

## Sheet: Ribosomal mRNAs (Modified)
All reads were added by 0.01 to get rid of the "0" reads. Because the genes with "0" reads won't be available to generate "Polysome / Monosome ratio" or "X value" in the following calculations. F2, F5, M2, M3 are the 4 Human Lung Fibroblast cell lines used in this assay.
	Monosome mRNA				Polysome mRNA					Monosome mRNA				Polysome mRNA
Ensemble ID	F2-Control	F5-Control	M2-Control	M3-Control	F2-Control	F5-Control	M2-Control	M3-Control		F2-TGF-β1	F5-TGF-β1	M2-TGF-β1	M3-TGF-β1	F2-TGF-β1	F5-TGF-β1	M2-TGF-β1	M3-TGF-β1
ENSG00000000003	0.01	74.5292	81.9164	55.9551	355.074	501.783	428.219	517.919		90.4516	96.1914	38.7846	77.2751	281.047	283.71	275.6	282.21
ENSG00000000005	0.01	0.01	0.01	0.01	0.01	0.01	0.01	0.01		0.01	0.01	0.01	0.01	0.01	0.01	0.01	0.01
ENSG00000000419	0.01	7.6251	82.661	34.0635	169.278	274.301	206.822	231.041		74.6602	96.1023	42.1774	27.6412	288.774	195.296	301.436	204.511
ENSG00000000457	8.10301	39.7173	0.01	19.4692	43.8943	52.0684	45.6358	73.4931		0.01	0.749139	14.0658	44.0153	39.6063	26.2425	40.6103	26.4494
ENSG00000000460	0.01	0.01	0.01	21.4151	24.5168	6.57198	8.61159	0.01		0.01	0.01	0.01	1.03338	0.01	15.5552	2.47062	0.01
ENSG00000000938	0.01	0.01	0.01	0.01	0.01	0.01	0.01	0.01		0.01	0.01	0.01	0.01	0.01	0.01	0.01	0.01
ENSG00000000971	4.05651	28.8386	45.4308	181.953	141.921	106.314	144.367	203.411		119.163	233.174	44.1161	44.527	74.3739	77.7359	103.356	131.667
ENSG00000001036	352.056	33.734	37.9848	54.9821	291.242	580.964	286.48	285.124		44.513	131.213	29.5756	79.8336	480.961	423.616	487.214	398.759
ENSG00000001084	4.05651	22.3114	17.1359	56.4415	38.195	90.1279	111.457	113.468		4.31674	0.01	31.0297	17.4074	255.938	320.629	178.405	153.251
ENSG00000001167	4.05651	0.01	0.01	46.712	39.9048	24.9455	23.5709	68.7902		4.31674	11.7583	7.28024	0.01	28.9829	5.83945	72.5984	32.3848
ENSG00000001460	0.01	0.553936	0.01	0.01	28.5063	31.5075	34.4164	24.7003		1.44558	20.5055	6.79556	27.6412	10.6334	52.475	68.9075	45.3347
ENSG00000001461	679.823	136.538	61.0675	55.9551	723.245	818.945	625.682	991.15		0.01	5.15057	25.6982	10.7555	451.022	370.18	302.667	673.945
ENSG00000001497	0.01	21.7674	0.01	20.9286	2.2897	18.3835	32.9204	28.2275		0.01	0.01	0.01	11.2672	20.2911	20.4131	23.3859	28.6077
ENSG00000001561	0.01	0.01	0.01	0.01	22.807	0.01	8.23761	8.24011		0.01	0.01	0.01	0.01	15.4622	4.86787	1.24031	17.8161
ENSG00000001617	20.2425	0.01	0.01	29.6852	21.0972	24.0706	124.92	178.721		0.01	0.01	29.091	60.9011	116.867	7.78259	250.994	94.4364
ENSG00000001626	0.01	0.01	0.01	0.01	0.01	0.01	0.01	0.01		0.01	0.01	0.01	0.01	0.01	0.01	0.01	0.01
ENSG00000001629	760.753	0.553936	147.442	141.089	860.597	648.771	637.275	562.009		179.458	157.005	111.487	111.047	970.603	795.729	636.081	855.243
ENSG00000001630	16.196	0.01	40.9632	6.33422	34.7755	17.5086	38.5302	24.7003		0.01	0.01	9.70365	36.34	14.4965	30.1288	14.7737	36.1618
ENSG00000001631	360.149	220.304	24.5819	61.7928	263.885	333.796	315.651	247.501		192.378	175.989	25.6982	105.418	207.649	216.671	79.9803	199.115
ENSG00000002016	0.01	0.01	93.83	0.01	45.0341	44.194	16.8392	24.1125		0.01	0.01	17.4586	0.01	40.5721	42.7593	44.3012	34.5431
ENSG00000002079	0.01	0.01	0.01	0.01	0.01	0.01	0.01	0.01		0.01	0.01	0.01	0.01	0.01	0.01	0.01	0.01
ENSG00000002330	117.359	189.3	49.1538	149.359	238.239	219.18	289.472	211.641		317.273	430.644	156.563	126.397	138.114	279.823	365.413	256.31
ENSG00000002549	4.05651	59.299	2.98841	53.0362	408.647	210.868	269.277	185.775		4.31674	0.01	37.3306	83.4154	310.986	462.479	266.988	287.066
ENSG00000002586	194.242	378.045	221.902	145.954	3206.41	3809.02	4146.72	2219.79		195.249	438.191	334.441	129.979	2861.57	2201.6	3264.03	1641.95
ENSG00000002587	0.01	0.01	0.01	0.01	0.01	0.01	0.01	0.01		0.01	0.01	0.01	0.01	0.01	0.01	0.01	0.01
ENSG00000002726	0.01	0.01	0.01	0.01	0.01	0.01	0.01	0.01		0.01	0.01	0.01	0.01	0.01	0.01	0.01	0.01
ENSG00000002745	0.01	0.01	0.01	3.41535	0.579925	56.8805	7.48964	79.3718		0.01	0.01	0.01	0.01	3.87306	0.981574	0.01	17.2765
ENSG00000002746	4.05651	2.18574	1.49921	0.01	0.579925	0.01	15.3433	22.3489		1.44558	1.47714	46.5395	10.2438	9.66764	55.3897	0.01	18.8953
ENSG00000002822	0.01	38.0855	0.01	50.6038	0.01	30.1951	0.0191696	59.9722		0.01	0.01	0.01	9.22041	0.054109	0.0398184	0.01	34.0986
ENSG00000002834	32.382	602.691	628.455	363.41	1624.87	1982.6	1371.03	1633.1		377.568	772.266	436.709	347.959	1338.56	1671.12	783.719	1006.87
ENSG00000002919	8.10301	1.64181	26.0711	0.496479	124.824	37.1946	95.3754	68.2023		175.151	47.6532	48.963	44.527	169.985	87.4517	86.1318	108.465
ENSG00000002933	0.01	67.458	0.01	0.01	159.589	314.548	90.5137	0.597865		0.01	0.01	0.01	0.52169	27.0514	173.922	2.47062	3.78706
ENSG00000003056	0.01	109.341	1.49921	29.1987	401.238	513.594	415.504	511.452		0.01	0.01	29.5756	48.1088	405.631	444.991	546.268	450.559
ENSG00000003096	0.01	27.2068	0.01	0.01	29.0762	23.1957	11.9774	49.3907		0.01	0.01	0.01	5.1269	15.4622	0.01	1.24031	12.4203
ENSG00000003137	0.01	0.01	0.01	0.01	0.01	0.01	0.01	0.01		0.01	0.01	0.01	0.01	0.01	1.95315	0.01	0.01
ENSG00000003147	0.01	0.01	0.01	0.982958	0.01	0.01	0.01	0.01		0.01	0.01	0.01	0.52169	0.01	0.01	0.01	5.40579
ENSG00000003249	0.01	0.01	0.01	0.01	1.71978	20.1334	17.9611	5.30078		4.31674	0.01	53.8098	18.4308	0.975764	18.4699	9.8525	9.18285
ENSG00000003393	0.01	0.553936	65.5351	21.9015	181.816	97.1273	100.237	64.0873		0.01	1.48828	47.0242	10.7555	125.559	178.78	113.199	72.3136
ENSG00000003400	0.01	0.01	0.01	0.01	8.55888	61.6926	0.383982	0.01		0.01	0.01	0.01	0.01	15.4622	27.2141	12.3131	0.01
ENSG00000003402	8.10301	27.2068	108.722	92.9275	390.979	552.091	410.642	420.921		68.9179	2.95542	48.963	113.605	311.952	313.828	146.417	297.318
ENSG00000003436	4.05651	442.774	199.564	297.249	708.997	1320.28	664.202	461.484		11.4946	2.21628	22.7901	21.501	161.293	278.852	61.5256	210.986
ENSG00000003509	4.05651	10.3448	41.7078	21.4151	77.5199	59.5053	90.8876	39.9848		1.44558	0.01	0.979365	0.52169	47.3325	73.8496	66.4468	78.249
ENSG00000003756	4.05651	173.525	90.107	104.116	168.138	325.922	283.488	332.154		4.31674	135.793	109.064	28.6646	366.035	333.26	290.364	268.721
ENSG00000003987	0.01	0.01	0.01	0.01	0.01	0.01	0.01	0.01		0.01	0.01	0.01	0.01	0.01	0.01	0.01	0.01
ENSG00000003989	0.01	0.01	0.01	0.01	0.01	0.01	9.35955	25.8761		0.01	0.01	0.01	0.01	0.01	0.01	20.9253	0.549579
ENSG00000004059	0.01	0.01	0.01	0.01	6.27918	5.25958	14.9693	2.36146		0.01	0.01	0.01	0.01	1.94153	5.83945	0.01	0.549579
ENSG00000004139	339.917	0.01	26.8157	0.01	60.4221	13.5714	34.4164	17.6459		74.6602	0.738004	16.9739	28.6646	60.8532	36.9298	27.0769	45.8742
ENSG00000004142	263.033	97.3745	261.366	99.7382	543.149	380.167	491.796	470.89		157.924	90.3339	63.9881	64.9946	586.229	516.887	636.081	422.501
ENSG00000004399	4.05651	39.1734	128.826	35.523	92.9078	129.062	69.9447	147.564		111.985	36.0496	46.0549	70.1115	73.4081	33.0435	63.9862	79.3282
ENSG00000004455	16.196	120.764	175.736	264.168	431.444	349.545	446.545	460.308		255.543	340.32	180.797	280.928	564.982	417.787	740.658	573.583
ENSG00000004468	0.01	0.01	0.01	0.01	0.01	2.19733	0.01	0.01		0.01	0.01	0.01	0.01	0.01	0.01	0.01	0.01
ENSG00000004478	12.1495	0.553936	0.01	53.0362	33.0657	97.1273	148.855	101.711		89.016	1.47714	74.1665	10.7555	121.696	201.126	200.551	111.163
ENSG00000004487	0.01	50.596	45.4308	16.5503	17.6777	134.749	54.6114	141.098		0.01	0.01	1.46405	25.0828	141.977	159.348	113.199	107.926
ENSG00000004534	0.01	225.199	207.754	31.1446	389.839	318.047	443.927	329.802		109.114	79.2691	71.2584	71.6465	384.384	369.208	438.001	404.695
ENSG00000004660	0.01	0.01	0.754604	19.9556	9.12881	0.01	4.87177	4.12505		0.01	0.01	2.9181	25.0828	10.6334	2.92472	0.01	38.3201
ENSG00000004700	8.10301	87.5836	104.999	42.8201	125.964	144.811	175.782	129.222		159.359	61.5966	58.1719	23.5477	778.441	366.293	319.891	220.698
ENSG00000004766	0.01	8.16903	173.503	77.3601	19.9574	23.6331	72.9365	21.1731		17.237	0.01	10.673	0.01	81.1342	39.8445	19.695	36.7014
ENSG00000004776	4714.19	602.691	745.358	2254.35	2604	3114.33	2442.86	5080.34		1579.15	814.23	980.523	1682.45	974.466	1381.59	1715.06	2093.58
ENSG00000004777	0.01	0.01	0.01	0.01	0.01	3.07226	0.01	0.01		1.44558	0.01	1.94873	0.01	5.80459	2.92472	1.24031	5.40579
ENSG00000004779	28.3355	45.7006	54.3661	99.7382	532.32	392.854	579.308	495.58		149.31	300.674	131.844	227.712	515.728	304.113	343.267	529.337
ENSG00000004799	0.01	28.8386	12.6683	0.496479	31.9258	45.5064	28.8066	72.3174		0.01	0.01	0.01	0.01	4.83882	0.01	0.01	3.24748
ENSG00000004809	0.01	0.01	0.01	0.01	0.01	0.01	0.01	0.01		0.01	0.01	0.01	0.01	0.01	0.01	0.01	0.01
ENSG00000004838	0.01	0.01	0.01	36.4959	0.01	3.07226	0.01	0.01		0.01	0.01	13.0964	0.01	0.01	0.01	0.01	2.7079
ENSG00000004846	0.01	0.01	0.01	0.01	0.01	0.01	0.01	0.01		0.01	0.01	0.01	0.01	0.01	0.01	0.01	0.01
ENSG00000004848	0.01	0.01	0.01	0.01	0.01	0.01	0.01	0.01		0.01	0.01	0.01	0.01	0.01	0.01	0.01	0.01
ENSG00000004864	0.01	69.6338	265.089	0.01	109.436	54.2557	58.7252	5.88865		0.01	121.772	1.46405	32.7581	71.4766	42.7593	52.9134	55.0471
ENSG00000004866	311.591	33.1901	49.8984	80.7655	43.3243	79.1912	73.6845	86.4261		2.88116	0.749139	6.79556	11.2672	54.0928	27.2141	4.93125	37.241
ENSG00000004897	501.777	411.225	520.488	373.626	523.202	537.655	503.016	606.099		506.77	188.655	353.828	451.32	913.623	737.435	659.457	604.878
ENSG00000004939	0.01	0.01	0.01	0.01	0.01	0.01	0.01	0.01		0.01	0.01	0.01	0.01	0.01	0.01	0.01	0.01
ENSG00000004948	0.01	0.01	0.01	0.01	0.01	0.01	0.01	0.01		0.01	0.01	0.01	0.01	0.01	0.01	0.01	0.01
ENSG00000004961	4.05651	22.8553	35.0064	56.4415	149.33	172.371	218.042	146.976		27.286	0.01	13.5811	11.7789	197.026	208.898	147.647	180.23
ENSG00000004975	4.05651	36.4537	107.978	100.711	89.4883	109.376	270.296	396.202		343.114	177.367	47.0242	53.7374	317.907	246.359	82.4409	80.9469
ENSG00000005001	0.01	0.01	0.01	0.01	0.01	0.01	0.01	0.01		0.01	0.01	0.01	0.01	5.80459	0.981574	0.01	0.01
ENSG00000005007	12.1495	129.467	99.0423	38.4418	91.768	348.624	146.611	85.8383		37.3351	89.3275	36.8459	14.3373	207.956	485.568	150.045	123.034
ENSG00000005020	4.05651	141.433	40.9632	286.06	359.063	708.704	515.731	560.245		203.862	42.4792	141.537	118.21	415.289	657.766	378.946	541.748
ENSG00000005022	56.6611	167.542	605.373	324.491	222.281	165.372	368.756	221.047		57.4332	197.268	354.313	363.821	187.368	155.462	162.411	211.525
ENSG00000005059	12.1495	44.0688	355.186	62.2793	192.075	156.623	188.123	176.369		0.01	60.1294	120.696	105.418	99.4837	158.377	291.594	295.699
ENSG00000005073	0.01	0.01	0.01	0.01	0.01	0.01	0.01	0.01		0.01	0.01	0.01	0.01	0.01	0.01	6.16156	5.94537
ENSG00000005075	509.87	791.436	356.675	434.436	230.26	156.185	223.651	115.232		901.555	1421.37	929.631	910.817	188.334	115.627	174.714	127.89
ENSG00000005100	0.01	51.6839	1.49921	77.3601	34.2055	174.559	24.6928	89.9533		99.0651	0.01	17.4586	41.9685	177.711	122.428	71.3681	126.811
ENSG00000005102	0.01	0.01	0.01	0.01	0.01	0.01	0.01	0.01		192.378	0.01	18.4279	0.01	5.80459	30.1288	0.01	3.24748
ENSG00000005108	0.01	0.01	0.01	4.87479	0.01	0.01	8.98557	12.943		0.01	0.01	0.01	0.01	0.975764	0.01	11.0828	1.62874
ENSG00000005156	4.05651	28.2947	105.744	30.6582	88.3484	81.816	32.5464	80.5475		4.31674	1.47714	21.336	9.7321	208.615	273.022	126.732	149.473
ENSG00000005175	0.01	149.048	93.83	25.7934	207.463	195.557	176.53	167.551		109.114	116.742	12.6118	23.5477	343.822	259.42	339.576	291.922
ENSG00000005187	0.01	0.01	0.01	35.0365	0.01	3.94719	7.86362	0.01		0.01	0.01	0.979365	0.01	0.01	0.01	0.01	4.32663
ENSG00000005189	8.10301	0.01	5.22222	12.6584	0.01	0.01	28.0587	5.30078		0.01	0.01	0.01	0.01	0.01	9.72574	1.24031	3.78706
ENSG00000005194	287.312	0.01	0.01	0.496479	72.9605	103.689	92.7576	78.196		0.01	0.01	2.9181	43.5036	171.916	169.064	98.435	152.711
ENSG00000005206	546.288	128.923	0.01	69.09	47.8837	34.1323	53.1155	62.3237		5.75232	16.8654	25.6982	50.1556	142.943	220.557	140.266	109.545
ENSG00000005238	0.01	90.3033	1.49921	22.8745	156.739	91.0028	114.823	90.5412		15.8014	1.46601	45.5702	69.5998	141.977	62.1907	126.732	103.609
ENSG00000005243	20.2425	263.275	110.211	262.709	411.496	433.538	294.708	342.147		2118.93	1169.92	417.322	708.7	733.991	809.331	1658.47	1092.66
ENSG00000005249	16.196	11.9766	0.01	15.5773	358.493	293.549	183.261	66.4387		0.01	1.47714	5.82619	0.01	11.5992	9.72574	36.9194	14.0391
ENSG00000005302	720.288	166.454	201.053	198.98	465.069	632.147	598.381	523.21		244.059	523.68	164.317	118.722	467.44	360.464	455.225	469.444
ENSG00000005339	376.335	256.204	37.9848	59.3604	593.302	741.076	467.114	591.99		5.75232	188.543	61.08	116.675	514.762	721.89	585.638	584.374
ENSG00000005379	0.01	0.01	0.01	0.01	0.01	7.00945	3.37584	0.01		0.01	0.01	10.1883	0.01	0.01	0.01	0.01	0.01
ENSG00000005381	0.01	0.01	0.01	0.01	0.01	0.01	0.01	0.01		0.01	0.01	0.01	0.01	0.01	0.01	0.01	0.01
ENSG00000005421	0.01	0.01	0.01	0.01	0.01	0.01	0.01	0.01		0.01	0.01	0.01	0.01	0.01	0.01	0.01	0.01
ENSG00000005436	0.01	0.01	0.01	1.46944	31.3559	73.9417	87.8958	124.637		231.138	0.01	51.3864	15.8724	105.278	38.873	65.2165	89.5802
ENSG00000005448	0.01	22.3114	0.754604	36.0094	159.019	192.495	126.042	153.443		2.88116	0.738004	37.3306	18.4308	53.127	34.0151	68.9075	135.984
ENSG00000005469	8.10301	31.0143	0.01	0.496479	90.0582	49.4436	56.8553	37.6334		1.44558	0.01	0.01	2.56845	93.6891	51.5034	129.193	59.9033
ENSG00000005471	0.01	0.01	0.01	0.982958	0.01	0.01	0.01	5.88865		0.01	0.01	0.01	0.01	0.01	0.01	0.01	0.01
ENSG00000005483	1088.52	797.964	804.926	615.406	2046.04	2550	2171.72	1931.15		488.107	228.067	386.787	479.975	1241.02	1295.12	1115.9	1370.54
ENSG00000005486	352.056	115.868	95.3193	26.2799	234.819	299.236	184.757	138.158		310.095	190.155	87.2529	47.5971	135.217	171.979	57.8347	114.401
ENSG00000005513	0.01	0.01	0.01	0.01	0.01	0.01	8.23761	0.01		0.01	0.01	0.01	0.01	0.01	0.01	2.47062	5.40579
ENSG00000005700	12.1495	49.5081	3.73302	88.0627	617.809	561.278	447.293	435.03		68.9179	355.731	24.7288	47.0854	913.623	857.91	575.796	750.025
ENSG00000005801	4.05651	95.1987	102.021	35.523	132.233	150.061	148.481	78.7839		0.01	183.303	28.6063	20.9893	119.765	97.1674	81.2106	92.2781
ENSG00000005810	121.405	45.7006	138.506	56.4415	288.962	508.345	332.48	310.403		218.218	26.4186	76.1052	45.5504	155.498	194.325	104.587	141.38
ENSG00000005812	4.05651	7.6251	36.4956	94.3869	446.832	563.028	383.342	372.128		17.237	0.01	27.6369	18.4308	300.363	293.425	366.643	292.462
ENSG00000005844	0.01	0.01	0.01	0.01	0.01	0.01	0.01	0.01		0.01	0.01	0.01	0.01	0.01	0.01	0.01	0.01
ENSG00000005882	20.2425	64.1944	129.571	32.6041	132.233	153.998	162.692	255.731		0.01	0.738004	1.94873	56.8075	141.977	132.144	92.2834	130.049
ENSG00000005884	0.01	68.5459	51.3876	54.0091	106.016	33.6948	71.8146	185.187		1.44558	110.807	165.771	61.4127	219.239	205.012	266.988	237.425
ENSG00000005889	145.684	147.96	72.2365	13.1449	332.277	317.61	280.497	136.983		93.3227	139.4	17.4586	7.17365	241.451	249.705	385.098	197.496
ENSG00000005893	12.1495	239.886	20.1143	97.3058	252.487	281.3	40.7017	201.648		55.9976	81.4643	116.819	89.5557	652.867	541.177	461.377	397.68
ENSG00000005961	0.01	0.553936	0.01	0.01	0.01	0.01	0.01	0.597865		0.01	0.01	0.01	0.01	0.01	0.01	0.01	0.01
ENSG00000005981	0.01	37.5416	0.01	0.01	0.01	0.01	0.01	0.01		0.01	0.01	0.01	0.01	0.01	0.01	0.01	0.01
ENSG00000006007	983.311	490.64	457.197	561.407	1236.75	1306.28	1459.66	1303.31		888.634	647.276	368.369	506.071	648.038	509.115	675.451	596.785
ENSG00000006015	149.731	351.392	227.859	200.926	200.054	273.863	206.448	154.618		419.2	263.223	130.39	193.94	177.711	339.089	563.493	443.544
ENSG00000006016	0.01	0.553936	0.754604	0.01	4.5694	44.194	8.61159	27.0518		4.31674	0.749139	42.1774	24.5711	444.262	602.386	337.115	521.783
ENSG00000006025	16.196	0.01	0.01	10.7125	0.01	5.25958	50.4976	18.8217		0.01	0.01	16.0045	22.0126	10.6334	0.01	3.70094	4.32663
ENSG00000006042	8.10301	410.137	260.621	185.358	1175.2	1557.39	1203.11	849.475		145.004	259.95	336.864	101.325	419.152	512.03	483.523	246.598
ENSG00000006047	0.01	0.01	0.01	0.01	0.01	0.01	0.01	0.01		0.01	0.01	0.01	0.01	0.01	0.01	0.01	0.01
ENSG00000006059	0.01	0.01	0.01	0.01	0.01	0.01	0.01	0.01		0.01	0.01	0.01	0.01	0.01	0.01	0.01	0.01
ENSG00000006062	8.10301	40.8052	27.5603	21.9015	0.579925	20.5709	43.7659	41.7484		0.01	0.01	52.3557	31.2231	36.709	56.3613	65.2165	52.3492
ENSG00000006071	4.05651	0.01	0.01	0.01	0.01	0.01	0.01	0.01		0.01	0.01	0.01	2.05676	0.01	0.01	0.01	0.01
ENSG00000006116	0.01	0.01	0.01	0.01	0.01	0.01	0.01	0.01		0.01	0.01	0.01	0.01	0.01	0.01	0.01	0.01
ENSG00000006118	0.01	68.5459	55.8553	0.01	3.99948	31.945	16.0912	6.47651		0.01	0.01	0.01	39.4101	37.6748	37.9014	50.4528	25.9098
ENSG00000006125	687.916	702.775	286.682	240.331	572.785	542.03	639.519	581.408		997.739	234.597	188.552	402.71	578.503	509.115	599.172	591.389
ENSG00000006128	0.01	0.01	0.01	0.01	0.579925	0.01	0.01	0.01		0.01	0.01	0.01	0.01	3.87306	1.95315	2.47062	15.1182
ENSG00000006194	0.01	30.4704	26.8157	30.1717	163.009	256.365	181.391	188.127		28.7216	0.01	35.3918	15.3607	156.464	124.371	171.023	144.078
ENSG00000006210	0.01	0.01	0.01	0.01	0.01	0.01	0.01	0.01		2.88116	0.01	0.01	0.01	0.01	0.01	0.01	0.01
ENSG00000006282	760.753	323.108	381.992	304.546	347.095	412.54	402.789	276.306		356.034	182.664	225.387	154.54	193.163	145.746	434.31	199.115
ENSG00000006283	0.01	0.01	0.01	0.982958	0.01	3.07226	0.01	0.01		1.44558	0.01	0.01	0.52169	0.01	0.01	0.01	0.01
ENSG00000006327	12.1495	11.9766	78.1934	33.577	400.098	193.807	375.862	360.959		188.071	109.396	126.028	146.865	670.25	418.758	588.099	673.405
ENSG00000006377	0.01	0.01	0.01	0.01	0.01	0.01	0.01	0.01		0.01	0.01	0.01	0.01	0.01	2.92472	0.01	0.01
ENSG00000006432	0.01	0.01	0.01	0.01	0.01	0.01	23.9449	17.0581		0.01	0.01	0.01	0.01	4.83882	0.01	25.8465	6.48495
ENSG00000006451	400.614	319.844	230.092	248.601	2032.93	1997.48	1817.94	1609		473.721	805.063	532.364	516.146	3842.79	2041.29	3123.77	3449.54
ENSG00000006453	8.10301	0.01	0.754604	25.7934	33.0657	85.3158	34.0424	51.7421		0.01	12.4863	0.01	11.7789	52.1613	44.7024	17.2344	22.6723
ENSG00000006459	0.01	0.01	0.01	0.01	54.7228	49.4436	77.4243	65.8509		73.2246	0.01	7.76492	25.5945	63.7504	94.2527	61.5256	111.703
ENSG00000006468	89.0331	24.4871	102.021	170.764	307.77	250.24	403.911	385.061		0.01	1.46601	8.24961	27.1295	44.4352	14.5836	102.126	191.021
ENSG00000006530	0.01	13.6084	0.754604	26.7663	0.569403	415.605	21.327	1.77359		0.01	0.738004	0.01	0.01	23.1883	17.4983	14.7737	21.5932
ENSG00000006534	967.125	106.621	289.661	454.381	280.983	342.983	370.252	587.875		278.513	2.21628	125.543	91.6024	197.992	192.382	349.419	266.562
ENSG00000006555	0.01	0.01	0.01	0.01	0.01	0.01	0.01	0.01		0.01	0.01	0.01	0.01	0.01	0.01	0.01	0.01
ENSG00000006576	89.0331	77.7928	4.47762	163.467	393.828	736.702	421.862	436.206		163.666	262.539	203.092	101.836	959.014	845.28	618.857	627.001
ENSG00000006606	0.01	0.01	0.01	0.01	10.8386	4.82212	0.01	0.01		0.01	0.01	0.01	0.01	6.77035	2.92472	22.1556	1.08916
ENSG00000006607	0.01	0.01	139.251	13.6314	111.145	80.0662	83.782	45.8635		4.31674	0.01	2.43341	31.2231	143.909	182.666	91.0531	53.9679
ENSG00000006611	0.01	0.01	0.01	0.01	0.01	0.01	0.01	0.01		0.01	0.01	0.01	0.01	0.01	0.01	0.01	0.01
ENSG00000006625	24.289	4.90542	0.754604	72.0089	198.914	213.493	254.692	151.091		188.071	249.302	84.8295	58.3426	484.824	235.131	447.844	557.395
ENSG00000006634	0.01	72.8974	0.754604	24.3339	46.7439	174.559	175.408	86.4261		103.372	4.42256	27.1522	15.8724	172.882	144.775	161.181	121.415
ENSG00000006638	0.01	4.36148	0.01	0.01	39.9048	24.5081	80.4161	115.232		1.44558	0.01	13.5811	0.01	40.5721	20.4131	11.0828	34.0035
ENSG00000006652	133.545	2.18574	4.47762	0.01	42.7544	139.561	184.383	71.7295		81.8381	165.92	58.1719	93.6492	290.705	228.33	190.708	257.389
ENSG00000006659	0.01	0.01	0.01	0.01	0.01	0.01	0.01	0.01		0.01	0.01	0.01	0.01	0.01	0.01	0.01	0.01
ENSG00000006695	4.05651	64.7383	0.01	128.44	55.2928	64.3174	116.692	13.5309		89.016	0.01	37.3306	120.257	81.1342	64.1339	63.9862	123.034
ENSG00000006704	0.01	25.575	61.0675	1.46944	71.2507	42.8816	69.5707	71.1417		7.1879	0.738004	31.5144	77.7868	44.4352	15.5552	61.5256	81.4865
ENSG00000006712	534.149	97.9184	56.5999	112.873	375.591	167.122	183.261	334.505		265.592	0.01	28.6063	33.2698	284.91	321.601	159.951	214.223
ENSG00000006715	473.451	60.3869	80.4272	1.95592	256.476	641.772	577.438	439.145		41.6418	2.93315	93.5538	58.8543	457.782	397.384	490.904	335.089
ENSG00000006740	0.01	0.01	0.01	0.01	9.12881	0.01	0.01	4.12505		0.01	0.01	12.6118	0.01	0.01	0.01	0.01	9.72243
ENSG00000006744	339.917	0.01	35.0064	144.494	63.8416	90.5653	49.7496	90.5412		66.0467	51.3155	89.1916	33.2698	72.4423	74.8212	130.423	61.522
ENSG00000006747	0.01	0.01	0.01	22.8745	0.01	0.01	0.01	0.01		0.01	0.01	0.01	0.01	4.83882	0.01	1.24031	0.549579
ENSG00000006756	0.01	86.4958	0.01	123.576	148.191	304.923	172.79	200.472		90.4516	227.339	26.1829	0.52169	69.545	111.741	113.199	136.524
ENSG00000006757	0.01	18.5038	78.1934	59.3604	127.103	41.5692	64.3349	74.081		0.01	0.738004	42.6621	65.5063	36.709	27.2141	67.6772	31.3056
ENSG00000006788	0.01	0.01	25.3265	0.01	0.01	0.01	0.01	0.01		0.01	0.01	0.01	0.01	0.01	0.01	0.01	0.01
ENSG00000006831	8.10301	29.9265	139.251	36.4959	762.57	951.06	764.803	698.393		278.513	319.008	49.9323	22.0126	903	1155.21	1129.44	882.762
ENSG00000006837	0.01	0.01	0.01	0.01	5.13933	6.13452	22.0749	21.1731		0.01	0.01	0.01	0.01	22.2226	13.612	25.8465	7.56411
ENSG00000007001	0.01	0.01	0.01	0.01	0.01	0.01	0.01	0.01		0.01	0.01	0.01	0.01	0.01	0.01	0.01	0.01
ENSG00000007038	0.01	0.01	0.01	0.01	0.01	0.01	0.01	0.01		0.01	0.01	0.01	0.01	0.01	0.01	9.8525	0.01
ENSG00000007047	473.451	323.652	241.262	241.303	269.585	467.66	94.2535	365.074		357.47	187.188	302.937	170.403	137.149	250.676	316.2	223.396
ENSG00000007062	0.01	0.01	0.01	0.01	0.01	0.01	0.01	0.01		0.01	0.01	0.01	0.01	0.01	0.01	0.01	0.01
ENSG00000007080	242.8	2.18574	40.9632	61.7928	379.01	323.734	210.188	466.187		1.44558	0.749139	0.494683	35.3166	451.988	913.29	808.325	753.802
ENSG00000007129	0.01	0.01	0.01	0.01	0.01	0.01	0.01	0.01		0.01	0.01	0.01	0.01	0.01	0.01	0.01	0.01
ENSG00000007168	0.01	221.392	115.424	14.1179	419.475	651.868	522.463	47.3532		12.9302	257.399	150.235	147.888	802.56	759.781	531.505	694.449
ENSG00000007171	0.01	0.01	0.01	0.01	0.01	0.01	0.01	0.01		0.01	0.01	0.01	0.01	0.01	0.01	0.01	0.01
ENSG00000007174	0.01	0.01	0.01	0.01	0.01	0.01	0.01	0.01		0.01	0.01	0.01	0.01	0.01	0.01	0.01	0.549579
ENSG00000007202	4.05651	75.0731	0.01	0.496479	665.683	704.329	417.374	656.655		150.746	83.6371	65.4422	58.8543	453.919	660.68	509.359	594.626
ENSG00000007216	0.01	0.01	0.01	0.01	0.01	0.01	0.01	0.01		0.01	0.01	0.01	0.01	0.01	0.01	0.01	0.01
ENSG00000007237	0.01	50.0521	0.01	21.9015	142.491	132.562	148.855	260.434		170.844	112.88	119.242	61.4127	725.299	528.546	701.288	378.795
ENSG00000007255	4.05651	56.0354	0.01	5.84775	153.32	271.239	206.074	148.74		0.01	46.2751	14.5505	41.9685	102.381	210.842	274.37	237.964
ENSG00000007264	0.01	0.01	0.01	0.01	0.01	0.01	0.01	0.01		0.01	0.01	0.01	0.01	0.01	0.01	0.01	0.01
ENSG00000007306	0.01	0.01	0.01	0.01	0.01	0.01	0.01	0.01		0.01	0.01	0.01	0.01	0.01	0.01	0.01	0.01
ENSG00000007312	0.01	0.01	0.01	0.01	0.01	0.01	0.383982	2.36146		0.01	0.01	0.01	0.01	0.01	0.01	0.01	0.01
ENSG00000007314	0.01	0.01	0.01	0.01	0.01	0.01	0.01	0.01		0.01	0.01	0.01	0.01	3.87306	0.01	0.01	0.01
ENSG00000007341	0.01	1.64181	55.1107	108.981	81.5093	37.1946	74.8064	43.512		0.01	0.01	18.9126	14.849	63.7504	135.059	68.9075	70.6949
ENSG00000007350	0.01	0.01	0.01	0.01	0.01	0.01	0.01	0.01		0.01	0.01	0.01	0.01	0.01	0.01	0.01	0.01
ENSG00000007372	0.01	0.01	0.01	0.01	29.6461	0.01	0.01	0.01		0.01	0.01	0.01	0.01	10.6334	0.01	0.01	0.01
ENSG00000007376	28.3355	29.3825	0.01	4.87479	167.568	110.689	151.847	109.941		17.237	52.8049	45.5702	49.1322	133.285	224.444	280.521	155.409
ENSG00000007384	1100.66	58.2111	25.3265	97.3058	151.61	162.31	152.221	281.009		239.752	93.168	79.9826	153.517	117.833	164.206	204.242	101.451
ENSG00000007392	348.01	162.647	114.679	31.6311	135.652	289.175	194.107	145.213		221.089	7.32344	34.4225	62.9478	369.898	381.839	385.098	304.333
ENSG00000007402	0.01	0.01	0.01	0.01	0.01	0.01	0.01	0.01		0.01	0.01	0.01	0.01	0.01	0.01	0.01	0.01
ENSG00000007516	0.01	0.01	0.01	0.01	0.01	0.01	0.01	11.7673		0.01	0.01	0.01	0.01	0.01	0.01	0.01	0.01
ENSG00000007520	161.87	211.601	24.5819	68.6035	659.414	820.695	837.356	723.672		344.549	11.7583	135.721	97.7427	564.982	884.142	1012.56	775.925
ENSG00000007541	4.05651	16.872	0.01	0.01	144.201	71.3169	87.5218	106.414		1.44558	0.01	54.7791	21.501	56.9901	160.32	188.248	104.149
ENSG00000007545	0.01	59.8429	32.028	7.79366	89.4883	149.623	172.042	139.922		0.01	0.01	21.8207	30.7114	58.9216	98.139	63.9862	91.1989
ENSG00000007866	4.05651	30.4704	73.7258	42.8201	327.717	233.179	353.049	222.811		37.3351	123.194	102.278	52.2023	250.143	313.828	209.163	147.315
ENSG00000007908	0.01	0.01	0.01	0.01	0.01	0.01	0.01	0.01		0.01	0.01	0.01	0.01	0.01	0.01	0.01	0.01
ENSG00000007923	748.614	0.553936	2.24381	54.9821	238.809	139.561	134.27	174.018		64.6111	0.749139	59.626	39.9218	306.157	228.33	236.23	356.672
ENSG00000007933	234.707	0.01	157.866	45.739	278.704	35.0072	358.659	102.886		0.01	1.47714	22.7901	0.01	28.0172	61.2192	61.5256	7.56411
ENSG00000007944	12.1495	0.01	0.01	33.577	120.264	49.4436	196.725	67.0266		0.01	0.01	0.01	7.68534	181.574	53.4466	227.618	107.926
ENSG00000007952	0.01	0.01	0.01	0.01	0.01	0.884931	0.01	0.01		0.01	0.01	0.01	0.01	0.01	0.01	0.01	0.01
ENSG00000007968	0.01	0.01	0.01	0.01	0.01	0.01	4.87177	0.01		0.01	0.01	0.01	0.01	0.01	0.01	0.01	0.01
ENSG00000008018	12.1495	314.405	454.963	181.953	1011.63	914.75	988.445	789.513		136.39	398.839	126.997	159.657	776.485	723.833	610.245	693.369
ENSG00000008056	4.05651	42.437	22.3481	26.2799	22.2371	0.01	18.7091	11.1794		0.01	0.01	8.73429	9.7321	9.66764	10.6973	6.16156	13.4995
ENSG00000008083	0.01	27.7507	96.8085	11.6855	358.493	299.236	245.716	253.38		2.88116	0.01	15.0352	31.2231	154.532	106.883	120.581	152.171
ENSG00000008086	4.05651	0.01	0.01	9.2531	85.4988	70.0045	95.3754	12.943		0.01	0.749139	24.7288	9.22041	197.992	72.8781	77.5196	98.753
ENSG00000008118	0.01	0.01	102.765	0.01	1.71978	7.88438	0.01	0.597865		0.01	0.01	0.01	0.01	0.01	0.01	0.01	0.01
ENSG00000008128	0.01	0.01	0.01	0.01	0.579925	35.8822	11.2295	1.18573		0.01	0.01	0.01	0.01	0.01	13.612	12.3131	8.10369
ENSG00000008130	376.335	0.01	0.01	27.7393	74.6702	47.6937	36.6602	81.1354		127.777	0.01	10.1883	91.6024	18.3595	63.1623	25.8465	48.0326
ENSG00000008196	0.01	0.01	0.01	0.01	0.01	0.01	0.01	0.01		0.01	0.01	0.01	0.01	0.01	0.01	0.01	0.01
ENSG00000008197	0.01	0.01	0.01	0.01	0.01	0.01	0.01	0.01		0.01	0.01	0.01	0.01	0.01	0.01	0.01	0.01
ENSG00000008226	0.01	0.01	0.01	0.01	0.01	0.01	0.01	0.597865		0.01	0.01	0.01	0.52169	0.01	0.01	0.01	0.01
ENSG00000008256	28.3355	12.5205	65.5351	121.143	1119.91	1301.03	857.551	1703.64		1.44558	51.36	21.8207	47.0854	563.051	947.295	883.374	610.814
ENSG00000008277	0.01	0.01	0.01	0.01	0.01	0.01	0.01	1.18573		0.01	0.01	0.01	0.01	0.01	0.01	0.01	0.549579
ENSG00000008282	8.10301	58.755	52.1322	65.1982	145.911	257.24	272.269	152.267		120.599	88.8	49.4476	72.6699	117.833	124.371	89.8228	113.322
ENSG00000008283	4.05651	84.32	0.01	31.1446	165.858	197.307	202.334	142.273		127.777	45.5248	21.336	34.2932	225.999	93.2811	167.332	112.243
ENSG00000008294	307.544	66.9141	90.107	168.818	818.993	614.649	537.422	407.988		1.44558	2.93315	177.889	19.9659	908.794	657.766	593.02	626.462
ENSG00000008300	0.01	0.01	0.01	0.01	0.01	0.01	0.01	0.01		0.01	0.749139	0.01	10.2438	4.83882	1.95315	0.01	3.24748
ENSG00000008311	0.01	0.01	83.4056	0.01	0.579925	19.2585	91.2616	19.9974		0.01	0.01	0.01	3.08014	5.80459	0.981574	0.01	4.86621
ENSG00000008323	0.01	0.01	0.01	0.01	0.579925	0.01	0.01	0.01		0.01	0.01	0.01	0.01	0.01	0.01	0.01	0.01
ENSG00000008324	20.2425	10.8887	101.276	64.7117	74.6702	61.6926	107.343	68.7902		2.88116	26.3963	149.292	117.699	77.2711	55.3897	59.065	49.6513
ENSG00000008382	254.94	11.4326	24.5819	30.6582	187.515	124.688	120.806	112.292		0.01	44.7411	10.673	35.8283	113.97	82.5938	164.872	87.9614
ENSG00000008394	16.196	584.197	213.711	324.491	1211.67	2738.11	1805.97	1066.4		76.0958	677.158	313.6	272.741	681.84	643.192	513.05	661.534
ENSG00000008405	0.01	0.01	0.01	12.6584	57.5725	34.1323	29.1806	12.943		0.01	0.749139	0.494683	25.5945	94.6549	108.826	61.5256	66.9178
ENSG00000008438	0.01	0.01	0.01	0.01	0.01	0.01	0.01	0.01		0.01	0.01	0.01	0.01	0.01	0.01	0.01	0.01
ENSG00000008441	3297.91	2064.25	976.93	1410.8	8225.74	11378.5	6073.48	9989.01		1933.74	693.441	1461.33	1863.07	6770.02	10050.9	11475.1	9998.95
ENSG00000008513	0.01	244.237	122.125	44.7661	658.274	1247.22	853.063	446.199		0.01	38.1668	85.7988	32.2464	298.431	461.508	232.539	269.8
ENSG00000008516	0.01	0.01	0.01	0.01	0.01	0.01	0.01	0.01		0.01	0.01	0.01	0.01	0.01	0.01	0.01	1.62874
ENSG00000008517	202.335	0.01	0.01	0.01	67.2612	6.57198	13.0994	21.761		0.01	0.01	4.85683	0.01	75.3396	38.873	4.93125	88.501
ENSG00000008710	121.405	1.09787	119.147	85.6303	116.275	85.7532	213.554	105.238		302.918	35.916	162.379	103.883	318.712	486.769	264.527	371.241
ENSG00000008735	0.01	0.01	0.01	0.01	0.01	11.3841	11.2295	7.65224		0.01	0.01	0.01	0.01	0.01	0.01	0.01	0.01
ENSG00000008838	60.7076	104.99	100.531	100.711	103.167	138.687	125.668	147.564		447.911	215.702	143.961	148.4	176.745	140.888	139.035	110.084
ENSG00000008853	0.01	43.5248	3.73302	0.01	241.658	294.862	140.627	180.485		0.01	0.01	22.3054	13.3139	95.6207	217.643	175.945	169.977
ENSG00000008869	0.01	0.553936	0.754604	11.199	61.5619	0.01	59.0992	45.2756		0.01	0.738004	5.34151	0.01	10.6334	7.78259	25.8465	25.9098
ENSG00000008952	522.009	571.686	532.402	701.026	2161.74	3137.07	2452.21	2215.08		472.316	121.772	455.612	425.736	2877.02	3311.13	4910.1	3956.77
ENSG00000008988	16691.8	8125.86	10924.8	9816.67	2931.71	3585.04	3719.64	3134.51		9637.06	14409.9	12792.7	11667	8016.31	18783.9	17054.5	11468.5
ENSG00000009307	4588.75	3486.64	3218.19	3437.47	5082.04	5070.23	4362.51	5602.36		2245.26	2061.83	2627.96	2392.16	4881.95	4391.53	4076.77	4196.32
ENSG00000009335	76.8936	64.1944	121.38	209.196	815.573	587.526	474.593	747.774		258.415	66.076	50.417	147.377	1085.53	1133.84	911.671	963.699
ENSG00000009413	97.1261	701.687	218.179	143.035	1749.68	3113.89	1387.86	1262.74		1.44558	215.624	218.117	102.348	367.966	586.841	312.509	444.084
ENSG00000009694	0.01	0.01	0.01	0.01	0.01	0.01	0.01	0.01		0.01	0.01	0.01	0.01	0.01	0.01	0.01	0.01
ENSG00000009709	0.01	0.01	0.01	0.01	0.01	0.01	0.01	0.01		0.01	0.01	0.01	0.01	0.01	0.01	0.01	0.01
ENSG00000009724	0.01	0.01	0.01	0.01	0.01	0.01	0.01	0.01		0.01	0.01	0.01	0.01	0.01	0.01	0.01	0.01
ENSG00000009765	0.01	0.01	0.01	0.01	0.01	0.01	0.01	0.01		0.01	0.01	0.01	0.01	0.01	0.01	0.01	0.01
ENSG00000009780	8.10301	118.044	169.035	7.30718	302.64	382.792	290.594	307.463		0.01	0.749139	67.8656	0.01	205.718	271.079	238.691	268.721
ENSG00000009790	0.01	0.01	0.01	0.01	0.01	0.01	0.01	0.01		0.01	0.01	0.01	0.01	0.01	0.01	0.01	0.549579
ENSG00000009830	12.1495	0.01	0.754604	0.01	108.296	89.6904	99.4892	36.4576		146.439	0.738004	76.5899	97.7427	189.3	235.131	244.842	206.129
ENSG00000009844	4.05651	53.8596	32.7726	29.6852	343.105	336.858	246.838	279.834		22.9793	193.651	53.8098	39.4101	552.427	464.422	296.515	449.48
ENSG00000009950	0.01	0.01	0.01	0.01	0.01	0.01	0.01	0.01		0.01	0.01	0.01	0.01	0.01	0.01	0.01	0.01
ENSG00000009954	161.87	428.631	369.333	262.709	1276.64	1220.1	1144.4	1169.27		5.75232	23.5066	81.9214	159.145	1109.67	1114.41	958.423	881.683
ENSG00000010017	8.10301	42.9809	13.4129	61.3063	210.312	300.549	250.204	218.108		1.44558	72.0225	33.4531	60.3894	262.698	391.554	156.26	312.966
ENSG00000010030	0.01	0.01	0.01	0.01	0.01	0.01	13.8473	0.01		0.01	0.01	0.01	0.01	0.01	0.01	0.01	0.01
ENSG00000010072	0.01	56.0354	0.01	14.6044	73.5304	69.1295	81.1641	91.1291		2.88116	0.01	5.34151	35.8283	40.5721	70.9349	46.7619	53.4284
ENSG00000010165	0.01	31.5583	55.8553	59.8469	130.523	181.996	154.465	226.926		1.44558	0.01	9.70365	1.03338	69.545	100.082	47.9922	74.4719
ENSG00000010219	4.05651	32.1022	43.197	39.4148	136.222	80.9411	219.911	118.171		1.44558	135.771	82.8907	76.7634	168.053	129.229	62.7559	194.259
ENSG00000010244	4.05177	230.639	137.762	172.71	298.651	652.022	410.167	294.53		389.052	102.027	241.867	171.426	282.979	163.234	152.569	188.863
ENSG00000010256	24.289	221.392	22.3481	79.7925	250.207	247.615	278.253	260.434		292.868	302.375	80.4673	97.231	353.48	510.086	435.54	416.026
ENSG00000010270	4.05651	15.7841	139.995	91.468	260.466	117.251	221.407	194.005		216.783	283.157	124.573	83.4154	89.8261	98.139	99.6653	119.257
ENSG00000010278	8.10301	146.873	30.5387	182.44	506.104	500.033	726.283	799.506		114.856	2.21628	39.2693	30.7114	93.6891	44.7024	25.8465	95.5155
ENSG00000010282	0.01	0.01	0.01	0.01	0.01	0.01	0.01	0.01		0.01	0.01	0.01	0.01	0.01	0.01	0.01	0.01
ENSG00000010292	0.01	4.36148	5.22222	25.3069	179.537	258.552	65.0829	177.545		0.01	0.738004	26.6675	14.849	111.073	118.542	111.968	132.207
ENSG00000010295	109.266	41.893	303.064	209.196	98.0372	152.685	74.8064	149.916		136.39	0.749139	72.7124	64.9946	56.0243	24.2994	24.6162	32.9243
ENSG00000010310	0.01	0.01	0.01	0.01	0.01	4.82212	0.01	0.01		0.01	0.01	0.01	0.01	0.01	0.01	0.01	0.01
ENSG00000010318	0.01	0.01	102.021	8.76662	55.8627	12.259	36.2863	14.7066		2.88116	0.01	3.88746	13.3139	2.90729	30.1288	3.70094	17.2765
ENSG00000010319	0.01	0.01	0.01	0.01	0.01	0.01	0.01	0.01		0.01	0.01	0.01	0.01	0.01	0.01	0.01	0.01
ENSG00000010322	0.01	102.814	110.956	161.521	49.5935	133.874	93.5055	86.4261		86.1448	96.1245	14.5505	152.493	84.9973	132.144	84.9015	90.1198
ENSG00000010327	0.01	0.01	0.01	0.01	0.01	0.01	0.01	0.01		0.01	0.01	0.01	0.01	0.01	0.01	0.01	0.01
ENSG00000010361	0.01	0.01	2.98841	74.4413	46.7439	75.254	213.928	207.526		0.01	58.7068	50.417	22.0126	173.848	104.94	151.338	203.971
ENSG00000010379	0.01	0.01	0.01	0.01	0.01	0.01	0.01	0.01		0.01	0.01	0.01	0.01	0.01	0.01	0.01	0.01
ENSG00000010404	878.102	522.188	874.175	607.622	276.994	105.439	183.635	161.085		729.285	879.501	719.764	755.264	98.518	80.6507	84.9015	76.6303
ENSG00000010438	0.01	0.01	46.1754	5.36127	2.85963	2.19733	3.37584	14.7066		11.4946	0.01	27.6369	88.0206	9.66764	0.01	0.01	29.1473
ENSG00000010539	0.01	0.01	64.0459	0.01	46.174	19.6959	44.1399	47.6271		0.01	0.01	23.2748	0.01	54.0928	15.5552	30.7678	68.5366
ENSG00000010610	4.05651	0.01	35.751	18.0097	135.082	7.00945	96.1234	45.2756		55.9976	0.01	23.2748	0.01	132.32	0.01	67.6772	10.8016
ENSG00000010626	0.01	32.6461	84.1502	19.9556	27.3664	39.3819	89.7657	98.1834		0.01	0.01	25.2135	38.8984	56.9901	48.5887	27.0769	53.9679
ENSG00000010671	0.01	0.01	0.01	0.01	0.01	0.01	0.01	0.01		0.01	0.01	0.01	0.01	0.01	0.01	0.01	0.01
ENSG00000010704	12.1495	0.01	96.8085	30.6582	7.98896	74.8166	41.522	62.3237		0.01	0.01	0.01	23.5477	14.4965	56.3613	3.70094	46.9534
ENSG00000010803	28.3355	16.3281	168.29	44.2796	112.285	52.5058	108.465	104.062		90.4516	34.4823	200.184	204.686	48.2982	42.7593	44.3012	73.9324
ENSG00000010810	0.01	1.09787	5.22222	9.73958	337.976	512.282	350.057	256.319		1.44558	0.01	65.4422	10.2438	318.712	465.394	584.408	316.203
ENSG00000010818	0.01	0.01	0.01	22.8745	181.246	227.929	186.627	319.221		0.01	0.738004	13.0964	23.5477	267.527	264.278	297.745	325.916
ENSG00000010932	0.01	0.01	0.01	0.01	0.01	0.01	0.01	0.01		0.01	0.01	0.01	0.01	0.975764	0.01	0.01	0.01
ENSG00000011007	8.10301	169.718	293.384	169.791	371.031	405.103	290.22	306.875		10.0591	387.919	182.735	17.9191	324.507	373.094	310.049	357.751
ENSG00000011009	113.312	72.3534	10.4344	63.2522	369.322	251.115	344.448	305.112		1.44558	2.93315	109.064	17.9191	224.067	163.234	281.751	270.339
ENSG00000011021	0.01	15.2402	53.6215	23.8475	42.7544	60.8177	37.7822	52.9178		1.44558	0.01	54.7791	29.688	75.3396	20.4131	45.5315	38.8597
ENSG00000011028	493.684	480.849	233.816	234.493	557.397	640.459	436.447	429.739		1205.9	434.195	493.417	478.951	1812.75	1538.98	1701.53	1618.75
ENSG00000011052	0.01	0.01	0.01	0.01	0.01	0.01	0.01	0.01		0.01	0.01	0.01	0.52169	0.01	0.01	0.01	0.01
ENSG00000011083	0.01	0.01	0.01	0.01	0.01	0.01	0.01	0.01		0.01	0.01	0.01	0.01	0.01	0.01	0.01	5.40579
ENSG00000011105	0.01	61.4747	102.765	38.9283	298.651	734.952	290.22	280.422		4.31674	0.738004	10.1883	0.01	56.0243	287.596	158.72	113.861
ENSG00000011114	263.033	0.553936	160.1	65.6846	1105.1	1376.71	924.12	1051.11		2.88116	46.9252	31.9991	95.6959	1106.78	655.823	976.878	916.755
ENSG00000011132	8.10301	0.01	0.01	14.6044	72.3905	35.8822	32.5464	63.4994		1.44558	202.465	39.754	41.4569	46.3667	36.9298	93.5137	73.9324
ENSG00000011143	0.01	0.01	0.01	0.01	39.9048	15.7588	3.37584	41.1605		0.01	0.01	0.01	0.52169	26.0856	1.95315	4.93125	21.5932
ENSG00000011198	4.05651	0.553936	75.215	0.496479	220.571	99.3146	167.554	132.28		1.44558	0.01	31.0297	46.5737	86.9288	77.7359	73.8287	72.3136
ENSG00000011201	0.01	0.01	0.754604	2.44239	0.01	0.01	0.01	1.77359		0.01	0.01	0.01	15.3607	0.975764	0.01	44.3012	12.4203
ENSG00000011243	0.01	15.2402	23.8373	0.01	43.8943	43.7565	64.3349	133.455		34.4639	0.01	0.01	6.66196	80.1684	110.769	134.114	96.5947
ENSG00000011258	432.986	33.1901	0.01	11.6855	163.579	132.562	70.3186	203.999		0.01	0.01	14.5505	21.501	67.6135	146.718	221.466	112.782
ENSG00000011260	0.01	88.6715	16.3913	4.87479	152.18	194.682	133.148	132.867		2.88116	0.01	3.40278	15.8724	257.869	198.211	191.939	160.265
ENSG00000011275	60.7076	93.023	17.1359	70.5494	732.934	561.716	521.715	405.637		437.862	82.2034	239.443	171.426	1262.26	1145.5	1173.73	837.977
ENSG00000011295	4.05651	5.44936	63.3013	26.7663	389.269	359.169	320.139	325.099		73.2246	0.01	55.7485	27.6412	404.665	501.342	447.844	464.048
ENSG00000011304	1339.4	197.459	224.88	277.789	319.168	369.231	317.895	366.838		832.647	109.284	492.932	491.232	774.553	980.328	706.209	610.274
ENSG00000011332	0.01	0.01	96.8085	0.496479	0.01	2.63479	16.4652	4.12505		0.01	0.01	100.824	31.2231	10.6334	15.5552	7.39187	19.9744
ENSG00000011347	384.428	0.553936	160.844	48.6579	284.973	97.1273	206.074	134.631		162.231	111.569	171.588	102.348	426.878	275.937	329.734	373.399
ENSG00000011376	0.01	1.09787	2.98841	44.2796	14.2581	9.63424	24.3188	20.5853		0.01	124.056	0.01	18.4308	33.8118	41.7877	31.9981	21.0536
ENSG00000011405	950.939	46.2445	120.636	52.0632	205.753	275.176	291.716	290.415		2.88116	147.497	135.236	109.512	418.186	414.872	322.352	389.047
ENSG00000011422	8.10301	17.4159	10.4344	37.9553	51.8732	55.1306	92.0096	30.579		21.5437	47.6754	82.8907	26.6179	149.703	98.139	126.732	205.05
ENSG00000011426	0.01	21.7674	256.154	56.928	10.8386	33.6948	56.1073	98.7713		0.01	0.01	29.091	20.9893	17.3938	19.4415	8.62218	43.1763
ENSG00000011451	97.1261	195.827	124.359	53.5227	83.789	132.999	106.595	107.001		898.683	646.73	616.526	488.674	152.601	122.428	63.9862	73.3928
ENSG00000011454	546.288	129.467	116.168	178.061	457.09	430.913	329.862	482.059		123.47	91.0731	128.936	41.4569	434.604	427.503	360.491	353.974
ENSG00000011465	4289.31	8692.64	1604.63	2869.26	15741.9	29132.6	9886.6	8529.93		1353.76	2352.19	746.421	907.236	8575.03	14925.3	5976.87	7850.89
ENSG00000011478	0.01	0.01	0.01	6.33422	19.3875	0.01	1.87991	4.71292		0.01	1.48828	7.76492	3.08014	5.80459	3.8963	6.16156	19.4349
ENSG00000011485	0.01	0.553936	0.01	0.496479	112.285	336.421	5.7655	276.894		1.44558	67.4763	37.3306	1.03338	219.239	10344	3959.44	254.691
ENSG00000011523	0.01	55.4914	31.2833	54.9821	149.33	277.801	283.114	241.035		96.1939	85.0597	24.7288	39.9218	133.285	154.49	110.738	99.8322
ENSG00000011566	287.312	58.755	0.01	106.549	294.661	239.741	173.164	169.903		127.777	106.272	99.37	39.9218	254.972	326.459	162.411	123.034
ENSG00000011590	0.01	0.01	0.01	0.01	0.01	0.01	0.01	6.47651		0.01	0.01	0.01	0.01	0.01	0.01	0.01	0.01
ENSG00000011600	0.01	0.01	0.01	0.01	0.01	0.01	0.01	0.01		74.6602	0.01	0.01	0.01	0.01	0.01	0.01	0.01
ENSG00000011638	323.73	255.116	178.715	284.6	407.507	405.54	631.666	551.427		57.4332	50.5875	159.955	155.564	169.985	129.229	258.375	205.59
ENSG00000011677	0.01	0.01	0.01	0.01	0.01	0.01	0.01	0.01		0.01	0.01	0.01	0.01	0.01	0.01	0.01	0.01
ENSG00000012048	0.01	14.6963	1.49921	15.0908	35.3454	62.1301	21.327	24.7003		0.01	0.01	20.3667	0.01	20.2911	38.873	6.16156	22.1328
ENSG00000012061	396.568	131.642	466.876	234.979	518.642	356.982	629.048	554.367		463.703	373.214	275.794	410.897	333.199	457.621	668.069	581.137
ENSG00000012124	0.01	0.01	0.01	0.01	0.01	0.447465	0.01	0.01		0.01	0.01	0.01	0.01	7.73611	0.01	2.47062	0.01
ENSG00000012171	0.01	147.417	56.5999	20.4421	62.1319	92.7527	69.9447	138.158		35.8995	0.738004	27.1522	35.8283	166.121	33.0435	119.35	98.2134
ENSG00000012174	0.01	0.01	0.01	0.496479	19.9574	13.5714	37.4082	51.7421		1.44558	0.749139	14.0658	0.52169	118.799	119.514	50.4528	62.0616
ENSG00000012211	0.01	0.01	0.01	0.01	0.579925	24.5081	0.757964	14.1188		0.01	0.01	0.01	0.01	7.73611	30.1288	17.2344	6.48495
ENSG00000012223	0.01	0.01	0.01	0.01	0.01	0.447465	0.01	0.01		0.01	0.01	0.01	0.01	0.01	0.01	0.01	0.01
ENSG00000012232	0.01	0.553936	8.94524	0.01	216.012	267.301	158.204	235.744		50.2553	0.01	1.94873	10.2438	113.004	64.1339	84.9015	118.178
ENSG00000012504	0.01	0.01	0.01	0.01	0.01	0.01	0.01	0.01		0.01	0.01	0.01	0.01	0.01	0.01	0.01	0.01
ENSG00000012660	210.428	343.233	311.999	67.6306	236.529	341.67	332.854	193.418		104.807	173.322	282.58	157.61	359.274	465.394	350.649	287.606
ENSG00000012779	0.01	0.01	0.01	0.01	0.01	0.01	0.01	0.01		0.01	0.01	0.01	0.01	0.01	0.01	0.01	0.01
ENSG00000012817	0.01	0.01	0.01	4.38831	0.579925	0.01	20.205	13.5309		0.01	0.01	16.4892	6.15027	0.01	0.01	0.01	1.08916
ENSG00000012822	0.01	3.81755	53.6215	55.9551	10.2687	164.934	54.6114	67.0266		321.58	0.738004	33.9378	15.8724	39.6063	46.6456	36.9194	38.8597
ENSG00000012963	4.05651	0.553936	0.01	17.5232	69.5409	114.188	224.399	207.526		27.286	0.749139	0.01	22.5243	150.669	125.343	98.435	104.688
ENSG00000012983	0.01	90.3033	268.812	102.171	440.562	449.724	314.529	492.053		50.2553	132.781	47.9936	93.6492	708.881	437.218	380.176	538.51
ENSG00000013016	4.05651	91.9351	54.3661	84.6573	177.827	636.522	124.172	303.348		2.88116	1.48828	42.6621	11.7789	271.39	247.761	289.133	298.937
ENSG00000013275	4.05651	38.0855	160.844	80.7655	300.361	115.808	344.854	265.725		42.6517	0.01	105.186	128.444	131.747	233.188	242.381	278.433
ENSG00000013288	32.382	72.8974	58.0891	88.5491	175.547	134.749	100.237	196.945		50.2553	1.48828	18.9126	44.527	126.525	75.7928	61.5256	153.251
ENSG00000013293	0.01	39.1734	0.01	0.01	0.01	10.5092	0.01	1.18573		0.01	0.01	0.01	0.01	0.01	0.01	0.01	0.549579
ENSG00000013297	550.335	307.334	232.326	378.491	1410.58	975.12	1188.9	1581.37		0.01	2.21628	0.01	56.8075	83.0657	36.9298	49.2225	49.1117
ENSG00000013306	813.358	301.35	317.956	444.652	405.797	241.928	355.293	372.716		805.371	161.385	1014.94	883.698	299.397	215.699	380.176	292.462
ENSG00000013364	137.591	147.96	198.075	288.005	241.658	376.668	321.261	281.597		101.936	5.91198	16.4892	113.093	171.916	145.746	190.708	150.013
ENSG00000013374	922.613	307.334	328.38	129.413	762	972.496	905.047	781.282		57.4332	48.5148	69.3196	132.538	1005.37	803.502	814.476	951.828
ENSG00000013375	242.8	13.0645	46.92	136.224	384.14	318.485	127.223	218.696		262.721	225.222	178.858	186.265	904.931	884.142	700.057	795.89
ENSG00000013392	0.01	30.4704	58.8337	0.01	23.3769	56.443	120.058	50.5664		1.44558	35.2326	29.091	11.2672	48.2982	35.9582	62.7559	85.8031
ENSG00000013441	60.7076	42.437	98.2977	72.4953	355.643	329.859	301.066	413.867		41.6418	116.687	70.289	58.3426	288.774	290.511	390.019	389.586
ENSG00000013503	319.684	45.1567	97.5531	0.01	39.9048	49.0061	20.953	68.7902		5.75232	0.01	0.01	3.08014	42.5036	76.7644	118.12	64.7595
ENSG00000013523	0.01	0.01	0.01	0.01	14.2581	2.63479	1.50593	11.7673		0.01	0.01	0.979365	0.01	4.83882	0.981574	4.93125	0.01
ENSG00000013561	0.01	45.7006	12.6683	84.1708	106.016	167.122	170.172	206.351		8.62348	201.075	37.3306	50.1556	191.231	207.927	93.5137	155.409
ENSG00000013563	8.10301	175.701	44.6862	69.5765	155.03	150.936	48.2537	181.66		12.9302	27.908	54.2945	14.849	60.8532	122.428	51.6831	191.561
ENSG00000013573	0.01	0.01	93.83	0.496479	0.01	0.01	32.1725	19.4095		0.01	0.749139	0.01	5.1269	0.01	5.83945	55.374	14.0391
ENSG00000013583	109.266	218.128	184.672	127.467	684.49	840.381	863.161	442.672		2.88116	171.51	113.91	33.7815	344.788	418.758	259.606	261.706
ENSG00000013588	789.079	0.01	0.01	0.01	60.992	72.6293	37.0342	4.71292		0.01	0.01	1.94873	20.9893	82.1	46.6456	59.065	23.2119
ENSG00000013619	4.05651	13.0645	0.01	32.6041	55.8627	87.9405	67.3268	126.401		7.1879	0.01	42.1774	26.6179	56.0243	51.5034	20.9253	31.8452
ENSG00000013725	0.01	0.01	0.01	0.01	0.01	0.01	0.01	0.01		0.01	0.01	0.01	0.01	0.01	0.01	0.01	0.01
ENSG00000013810	0.01	14.6963	0.01	3.90183	0.579925	54.6932	28.4326	4.71292		0.01	0.01	0.494683	0.01	16.428	25.2709	60.2953	17.8161
ENSG00000014123	16.196	119.676	352.207	142.062	243.938	96.6899	531.729	194.1		67.4823	477.637	46.0549	86.4855	77.5136	656.417	96.3228	122.495
ENSG00000014138	0.01	0.01	81.9164	0.01	0.01	12.259	10.1075	7.06438		0.01	0.01	0.979365	0.52169	0.975764	9.72574	0.01	2.16832
ENSG00000014164	0.01	57.6672	22.3481	43.7931	0.01	70.0045	53.8634	11.7673		0.01	41.8737	0.494683	0.01	14.4965	24.2994	55.374	23.7515
ENSG00000014216	16.196	59.299	58.0891	144.008	98.6071	124.25	115.944	145.213		78.9669	275.833	75.1358	163.751	56.9901	73.8496	35.689	85.2635
ENSG00000014257	214.475	68.002	82.661	34.55	10.2687	46.3813	27.3107	91.7169		0.01	0.01	0.01	0.01	0.01	28.1857	0.01	5.40579
ENSG00000014641	20.2425	127.835	108.722	127.467	184.096	233.179	259.18	249.853		11.4946	87.3328	78.5286	74.7167	373.761	318.686	118.12	270.339
ENSG00000014824	299.451	58.2111	205.521	234.979	788.217	615.961	786.494	610.802		57.4332	74.0061	93.0691	166.821	742.683	600.443	628.699	744.09
ENSG00000014914	0.01	0.01	0.01	2.44239	63.2717	49.0061	63.9609	148.152		0.01	0.738004	0.494683	34.2932	26.0856	16.5268	3.70094	37.7806
ENSG00000014919	0.01	53.8596	52.1322	217.953	70.6808	207.369	138.009	156.382		1.44558	0.01	21.336	83.9271	77.2711	146.718	54.1437	94.976
ENSG00000015133	0.01	0.01	0.01	0.01	0.579925	0.447465	1.13195	37.0455		0.01	0.01	3.40278	0.01	4.83882	3.8963	1.24031	17.2765
ENSG00000015153	4.05651	143.065	208.499	159.089	377.301	418.664	335.098	487.938		50.2553	13.9089	102.763	162.727	435.57	406.128	1155.53	1008.12
ENSG00000015171	441.079	264.363	250.197	304.546	985.981	968.558	851.941	1001.73		124.906	167.959	357.706	259.948	1199.49	1325.24	1149.12	1024.67
ENSG00000015285	0.01	0.01	0.01	0.01	0.01	0.01	0.01	5.88865		1.44558	0.01	0.01	0.01	8.70188	0.01	1.24031	0.549579
ENSG00000015413	0.01	0.01	0.01	0.01	0.01	0.01	0.01	0.01		0.01	0.01	0.01	0.01	0.01	0.01	0.01	0.01
ENSG00000015475	0.01	1.64181	58.0891	32.1176	392.689	25.4207	1498.75	598.658		1.44558	46.264	44.6008	20.9893	220.204	207.927	250.994	217.46
ENSG00000015479	789.079	993.236	1185.42	718.053	1057.79	1451.96	1434.61	1439.1		133.519	289.687	400.843	452.344	1072.97	1009.48	848.925	1200.03
ENSG00000015520	0.01	0.01	0.01	0.01	0.01	0.01	0.383982	5.30078		0.01	0.01	0.01	0.01	0.01	0.01	0.01	0.01
ENSG00000015532	0.01	33.734	0.01	30.6582	82.0793	48.1312	99.1153	28.8154		48.8197	0.01	16.9739	4.61521	99.4837	129.229	76.2893	64.2199
ENSG00000015568	0.01	0.01	0.01	0.01	0.01	0.01	0.01	0.01		0.01	0.01	0.01	0.01	0.01	0.01	0.01	0.01
ENSG00000015592	0.01	0.01	0.01	0.01	0.01	0.01	0.01	0.01		0.01	0.01	0.01	0.01	0.01	0.01	0.01	0.01
ENSG00000015676	267.079	104.446	36.4956	138.17	416.625	303.611	412.138	527.913		124.906	42.6351	95.4925	72.1582	470.337	507.172	375.255	411.169
ENSG00000016082	0.01	0.01	0.01	0.01	0.01	0.01	0.01	57.6208		2.88116	0.738004	0.01	0.01	0.975764	0.01	0.01	16.737
ENSG00000016391	0.01	0.01	0.01	0.01	19.9574	3.94719	0.383982	10.0037		0.01	0.01	0.01	0.01	0.01	0.01	0.01	5.94537
ENSG00000016402	0.01	0.01	0.01	0.01	31.9258	3.07226	0.01	1.18573		1.44558	0.01	0.01	0.52169	0.01	0.01	0.01	2.16832
ENSG00000016490	0.01	0.01	0.01	0.01	0.01	0.01	0.01	0.01		0.01	0.01	0.01	0.01	0.975764	0.01	0.01	0.01
ENSG00000016602	0.01	0.01	0.01	0.01	0.01	0.01	0.01	12.943		0.01	0.01	0.01	0.01	0.01	0.01	0.01	0.01
ENSG00000016864	125.452	182.772	74.4704	41.3607	179.537	225.742	212.432	169.903		78.9669	63.8474	48.963	38.8984	251.109	223.472	233.769	262.785
ENSG00000017260	4.05651	116.412	56.5999	44.2796	258.756	473.785	219.537	127.577		45.9486	239.749	37.8153	55.2725	290.705	260.392	196.86	269.8
ENSG00000017427	0.01	91.9351	305.297	6.33422	99.747	222.242	251.326	29.9911		880.021	1943.91	1237.4	945.101	1701.69	5441.8	3334.16	3502.96
ENSG00000017483	0.01	147.417	58.8337	181.467	1.14985	234.491	57.9772	69.9659		153.617	107.212	80.952	162.727	266.561	467.337	440.462	381.493
ENSG00000017797	647.451	807.21	523.466	500.11	2350.38	2803.29	2179.2	2200.39		17.237	315.435	420.715	266.089	1527.85	1620.6	1296.76	1473.6
ENSG00000018189	12.1495	122.396	154.143	133.305	305.49	629.085	944.876	458.545		211.04	5.1617	63.0188	168.868	365.069	277.88	177.86	365.845
ENSG00000018236	0.01	0.01	0.01	0.01	0.01	0.01	0.01	0.01		0.01	0.01	0.01	0.01	3.87306	15.5552	0.01	0.01
ENSG00000018280	0.01	0.01	0.01	3.90183	0.01	0.447465	0.01	4.12505		0.01	0.01	0.01	10.2438	0.01	0.01	1.24031	3.24748
ENSG00000018408	28.3355	106.077	202.542	223.304	751.742	799.697	705.34	1031.71		97.6295	111.457	231.688	312.141	967.706	790.871	836.622	1212.98
ENSG00000018510	0.01	151.224	35.751	55.9551	31.9258	124.807	47.8797	38.8091		64.6111	341.654	49.9323	24.0594	246.28	246.79	313.74	290.843
ENSG00000018607	0.01	0.01	0.01	0.01	0.01	0.01	0.01	0.01		0.01	0.01	0.01	0.01	0.01	0.01	0.01	0.01
ENSG00000018610	109.266	0.553936	0.01	0.01	64.9815	273.426	114.823	148.74		12.9302	1.47714	0.01	0.01	86.9288	128.258	115.659	121.955
ENSG00000018625	0.01	3.81755	49.1538	0.01	0.01	40.6943	26.5627	6.47651		0.01	0.01	0.01	13.3139	10.6334	8.75417	41.8406	10.262
ENSG00000018699	0.01	0.01	0.01	0.01	109.436	49.4436	13.0994	55.8572		0.01	0.01	0.01	0.01	57.9559	39.8445	50.4528	36.1618
ENSG00000018869	0.01	17.4159	0.01	7.79366	12.5484	17.5086	43.7659	6.47651		0.01	0.01	12.1271	24.5711	8.70188	7.78259	19.695	21.5932
ENSG00000019102	0.01	0.01	0.01	0.01	0.01	0.01	0.01	0.01		0.01	0.01	0.01	0.01	0.01	0.01	0.01	0.01
ENSG00000019144	12.1495	102.814	32.028	212.601	283.833	148.311	224.773	257.495		825.469	527.576	343.165	217.99	296.5	314.8	401.092	359.909
ENSG00000019169	0.01	0.01	0.01	0.01	0.01	0.01	0.01	0.01		0.01	0.01	0.01	0.01	0.01	0.01	0.01	0.01
ENSG00000019186	0.01	0.01	0.01	0.01	0.01	0.01	0.01	0.01		0.01	0.01	0.01	0.01	0.01	0.01	0.01	0.01
ENSG00000019485	0.01	0.01	0.01	21.4151	1.14985	10.5092	58.3512	15.8824		0.01	0.749139	1.94873	17.9191	15.4622	8.75417	19.695	9.72243
ENSG00000019505	0.01	0.01	0.01	0.01	0.01	0.01	0.01	0.01		0.01	0.01	0.01	0.01	0.01	0.01	1.24031	0.01
ENSG00000019549	12.1495	155.576	52.1322	126.981	700.448	1193.42	927.86	460.896		60.3044	172.26	90.161	23.036	327.404	140.888	123.041	152.711
ENSG00000019582	0.01	0.01	0.754604	0.01	5.70925	27.1329	80.0422	22.9367		73.2246	0.01	0.01	0.01	12.5649	24.2994	7.39187	11.8807
ENSG00000019991	105.219	150.136	105.744	134.278	603.561	546.404	422.61	375.656		4.31674	82.8312	0.494683	27.6412	156.464	312.857	266.988	72.3136
ENSG00000019995	416.8	442.23	300.085	61.3063	942.097	1434.46	797.34	662.534		132.083	2.22742	120.211	161.704	996.679	950.21	895.677	788.875
ENSG00000020129	20.2425	29.9265	140.74	64.2252	78.3442	60.7187	143.993	156.382		133.519	43.2963	59.1413	131.003	1005.62	213.756	270.679	729.06
ENSG00000020181	8.10301	182.772	47.6646	19.4692	981.422	1857.93	765.177	747.186		195.249	194.289	165.771	102.86	735.922	742.293	617.627	759.738
ENSG00000020219	0.01	0.01	0.01	0.01	0.01	0.01	0.01	0.01		0.01	0.01	0.01	0.01	0.01	0.01	0.01	0.01
ENSG00000020256	8.10301	0.01	0.01	23.8475	67.2612	78.3163	116.692	53.5057		0.01	1.48828	31.9991	18.4308	109.141	106.883	134.114	83.6448
ENSG00000020426	8.10301	24.4871	117.657	50.6038	298.081	356.107	240.106	321.572		0.01	36.6997	57.2026	78.8102	400.802	381.839	210.393	444.084
ENSG00000020577	76.8936	36.9976	4.47762	17.5232	241.088	313.673	178.399	315.106		4.31674	77.8131	7.28024	0.01	276.219	402.242	271.909	154.869
ENSG00000020633	0.01	59.8429	0.01	0.01	0.01	33.2574	0.01	0.01		0.01	128.357	0.01	0.01	0.975764	8.75417	0.01	0.01
ENSG00000020922	145.684	0.01	2.24381	3.90183	5881.52	84.8783	94.2535	112.292		0.01	49.1648	0.32933	12.0172	60.8532	2037.53	9.8525	388.088
ENSG00000021300	0.01	0.01	0.01	0.01	0.01	0.01	5.24575	21.1731		0.01	0.01	3.40278	0.01	4.83882	21.3846	1.24031	14.5786
ENSG00000021355	0.01	123.483	121.38	83.6844	274.144	260.302	286.854	344.499		0.01	1.46601	1.94873	27.1295	175.779	107.855	178.405	116.559
ENSG00000021461	0.01	0.01	0.01	0.01	0.01	0.01	0.01	0.01		0.01	0.01	0.01	0.01	0.01	0.01	0.01	0.01
ENSG00000021488	0.01	0.01	0.01	0.01	0.01	0.01	0.01	0.01		0.01	0.01	0.01	0.01	0.01	0.01	0.01	0.01
ENSG00000021574	0.01	32.1022	0.01	25.3069	170.988	199.494	252.074	308.051		0.01	0.738004	16.9739	55.7842	240.485	137.002	199.321	180.769
ENSG00000021645	0.01	0.01	0.01	0.01	218.291	4.82212	46.3838	44.0999		2.88116	0.01	27.1522	0.01	493.516	111.741	55.374	58.8241
ENSG00000021762	0.01	22.3114	1.49921	0.496479	98.0372	99.3146	70.3186	72.9052		0.01	0.749139	3.40278	0.01	84.0315	60.2476	152.569	63.1408
ENSG00000021776	0.01	30.4704	1.49921	0.496479	63.2717	143.499	71.8146	117.583		1.44558	0.01	14.0658	72.1582	93.6891	38.873	119.35	63.6804
ENSG00000021826	4.05651	0.01	0.01	24.8204	3.99948	2.63479	33.2944	18.8217		0.01	0.01	9.21897	8.19703	7.73611	3.8963	0.01	15.1182
ENSG00000021852	0.01	0.01	0.01	0.01	0.01	0.01	0.01	0.01		0.01	0.01	0.01	0.01	0.01	0.01	0.01	0.01
ENSG00000022267	28.3355	414.489	172.013	759.403	1732.01	6491.03	2172.47	8355.21		40.2063	376.226	59.626	106.441	199.517	1311.12	328.503	769.45
ENSG00000022277	534.149	127.835	132.549	511.299	2286.55	3248.19	2165.74	3570.7		147.875	327.989	151.716	115.652	2244.45	2698.07	2080.47	2674.7
ENSG00000022355	0.01	0.01	0.01	0.01	0.01	0.01	0.01	0.01		0.01	0.01	0.01	0.01	0.01	0.01	0.01	0.01
ENSG00000022556	0.01	0.01	0.01	0.01	0.01	0.01	0.01	0.01		0.01	0.01	15.5198	0.01	0.01	0.01	0.01	0.01
ENSG00000022567	0.01	0.01	0.01	0.01	50.7334	12.6965	21.327	10.5916		0.01	0.01	6.79556	0.01	40.5721	3.8963	95.9743	23.7515
ENSG00000022840	368.242	280.137	325.402	368.761	879.975	696.892	974.607	929.424		401.973	449.65	217.633	269.159	786.142	633.476	696.367	682.578
ENSG00000022976	8.10301	118.044	8.20064	43.3066	70.6808	90.1279	99.1153	115.232		68.9179	44.808	56.2332	66.5296	44.4352	95.2243	78.75	83.6448
ENSG00000023041	453.219	50.596	0.754604	59.3604	290.672	324.172	317.895	368.013		1.44558	98.2195	79.0133	52.2023	366.035	217.643	394.94	369.622
ENSG00000023171	0.01	0.01	0.01	0.01	0.579925	4.38465	0.01	33.5183		0.01	0.01	0.01	0.01	0.01	0.01	0.01	9.18285
ENSG00000023191	133.545	487.92	463.898	481.624	439.423	674.582	619.698	633.728		559.886	316.252	492.448	509.141	1016.96	992.959	888.295	978.267
ENSG00000023228	12.1495	159.927	61.8121	194.602	354.504	270.364	273.017	304.524		215.347	126.151	72.2277	103.883	253.04	349.777	238.691	342.103
ENSG00000023287	991.404	922.525	605.373	435.409	1532.54	1563.95	1584.57	1292.14		198.12	729.696	215.694	197.01	2123.73	2087.92	1830.71	1896.09
ENSG00000023318	0.01	0.01	49.1538	67.1441	132.803	0.0650582	215.374	335.603		2.88116	64.9644	37.5126	23.5477	206.684	283.252	192.037	130.049
ENSG00000023330	32.382	60.9308	1.49921	0.01	105.446	100.19	112.205	85.2504		173.715	120.26	0.494683	17.9191	48.2982	67.0486	50.4528	65.2991
ENSG00000023445	0.01	0.01	3.73302	0.01	25.6566	21.8833	51.9935	11.7673		0.01	0.01	0.01	0.01	11.5992	0.01	0.01	6.48495
ENSG00000023516	319.684	105.534	88.6178	82.7114	368.182	245.428	314.155	276.894		4.31674	30.8089	103.732	70.1115	282.013	354.635	308.818	248.756
ENSG00000023572	0.01	78.8807	2.24381	0.982958	322.018	208.681	287.228	329.214		172.28	79.2357	44.6008	50.6673	578.503	410.014	463.838	488.869
ENSG00000023608	809.311	21.7674	1.49921	84.6573	515.793	454.537	364.269	445.612		165.102	245.223	45.5702	103.883	732.059	861.796	579.487	571.425
ENSG00000023697	8.10301	73.9852	10.4344	65.1982	166.428	112.001	189.619	100.535		1.44558	130.619	26.6675	14.849	58.9216	27.2141	61.5256	58.2846
ENSG00000023734	4.05651	280.681	141.485	310.383	806.454	612.899	696.365	897.092		334.5	414.16	237.989	262.507	1140.58	931.75	800.943	1043.02
ENSG00000023839	0.01	0.01	0.01	0.01	0.01	0.01	8.61159	0.01		0.01	0.01	0.01	0.01	0.01	0.01	0.01	0.01
ENSG00000023892	0.01	0.01	0.01	0.01	0.01	0.01	0.01	0.597865		0.01	0.01	0.01	0.01	0.01	0.01	0.01	0.01
ENSG00000023902	68.8006	610.306	350.718	245.682	1020.18	1151.42	1111.48	1013.49		228.267	410.576	466.275	243.063	1214.94	1072.63	981.799	762.975
ENSG00000023909	8.10301	4.90542	21.6035	77.3601	624.078	119.68	351.179	1368.53		226.832	83.5592	159.471	134.584	1571.31	1754.67	1118.36	1389.43
ENSG00000024048	509.87	24.4871	71.4919	52.5497	240.519	207.369	218.042	282.185		86.1448	3.66115	18.9126	81.8803	135.217	93.2811	50.4528	135.984
ENSG00000024422	4.05651	311.685	189.139	255.411	1204.26	1269.97	874.006	1239.82		70.3535	471.724	143.961	163.751	1767.36	3148.88	2054.63	1892.31
ENSG00000024526	0.01	0.01	0.01	0.01	0.579925	0.01	20.579	24.1125		0.01	71.8332	0.01	11.2672	0.01	0.01	0.01	1.62874
ENSG00000024862	0.01	19.0477	0.01	0.982958	152.75	259.427	239.733	305.7		0.01	0.749139	8.24961	2.56845	225.999	255.534	345.728	291.922
ENSG00000025039	0.01	0.01	0.01	0.01	0.01	0.01	0.01	2.94932		0.01	0.01	0.01	0.01	0.01	6.81102	0.01	0.01
ENSG00000025156	0.01	0.01	0.01	0.496479	67.2612	47.6937	61.3431	38.8091		110.55	0.01	0.01	32.2464	38.6406	23.3278	47.9922	22.1328
ENSG00000025293	8.10301	166.998	227.859	95.3598	357.353	538.092	392.317	337.444		111.985	40.3843	67.3809	51.6906	514.762	366.293	248.533	262.785
ENSG00000025423	0.01	0.01	53.6215	0.01	2.2897	8.32184	4.87177	0.01		0.01	0.749139	31.0297	0.01	78.2369	8.75417	13.5434	1.08916
ENSG00000025434	271.126	80.5125	162.334	74.4413	165.288	147.436	272.269	243.974		77.5314	0.01	60.1107	54.2491	38.6406	78.7075	65.2165	48.5721
ENSG00000025708	12.1495	31.5583	0.754604	0.982958	92.3379	51.1935	66.9528	21.761		0.01	32.9706	4.85683	46.5737	85.963	127.286	227.618	67.997
ENSG00000025770	0.01	17.9599	2.98841	34.55	9.69873	28.0078	127.164	116.995		4.31674	2.20515	4.37214	46.0621	158.395	246.79	257.145	235.806
ENSG00000025772	0.01	0.01	3.73302	122.603	134.512	271.239	374.366	313.342		87.5804	50.7099	11.1577	128.956	143.909	145.746	147.647	182.927
ENSG00000025796	343.963	155.032	102.765	120.17	532.89	452.011	217.907	429.493		169.409	273.615	251.56	250.226	1286.41	1419.48	917.823	1167.12
ENSG00000025800	683.87	277.417	218.179	77.8466	540.869	687.268	622.316	1020.54		155.053	249.435	127.482	55.7842	709.847	1034.74	644.693	626.462
ENSG00000026025	28264.9	41783	30895.1	27114.4	17566.8	29683.8	26000.4	27963.6		6648.18	7242.43	9960.24	9101.94	10961.4	9153.21	10306.3	11610.1
ENSG00000026036	0.01	0.01	0.01	0.01	0.01	0.01	0.01	0.01		0.01	0.01	0.01	0.01	0.01	0.01	0.01	0.01
ENSG00000026103	0.01	18.5038	41.7078	25.7934	328.857	194.245	172.79	245.15		111.985	0.01	10.673	17.4074	196.06	199.183	119.35	164.042
ENSG00000026297	12.1495	0.01	44.6862	41.3607	42.1845	82.2535	105.099	114.056		0.01	0.01	8.24961	0.01	75.3396	36.9298	75.059	45.3347
ENSG00000026508	6502.75	4869.32	4071.5	3358.17	3994.62	3115.2	3859.13	3026.93		581.42	2300.01	1097.33	804.386	1726.8	2701.96	2474.17	2070.38
ENSG00000026559	0.01	0.01	0.01	0.01	19.9574	5.25958	26.9367	0.01		11.4946	0.01	15.5198	37.875	121.696	48.5887	220.236	121.415
ENSG00000026652	0.01	0.01	0.01	29.6852	48.4537	63.4425	54.9854	45.8635		96.1939	226.767	2.9181	6.66196	104.313	50.5319	107.047	66.9178
ENSG00000026751	0.01	0.01	0.01	0.01	0.01	0.01	0.01	0.01		0.01	0.01	0.01	0.01	0.01	0.01	0.01	0.01
ENSG00000026950	16.196	38.0855	110.211	47.6849	200.624	270.364	243.472	271.604		1.44558	1.48828	50.417	31.7348	36.709	77.7359	88.5925	116.02
ENSG00000027001	0.01	207.793	61.8121	133.305	197.204	187.245	93.0265	100.535		0.01	0.01	6.31088	28.6646	24.1541	0.0313926	30.7678	86.4765
ENSG00000027075	0.01	0.01	0.01	0.01	32.4957	0.01	0.01	5.88865		0.01	0.01	0.01	0.01	0.01	5.83945	0.01	9.18285
ENSG00000027644	0.01	0.01	0.01	0.01	0.01	0.01	0.01	0.01		0.01	0.01	0.01	0.01	0.01	0.01	0.01	0.01
ENSG00000027697	0.01	0.01	11.1791	0.01	84.9289	33.6948	79.6682	67.0266		0.01	0.01	4.85683	4.61521	77.2711	104.94	116.89	78.7886
ENSG00000027847	0.01	87.5836	2.24381	69.09	168.708	155.748	182.513	136.983		2.88116	184.075	109.548	161.192	250.143	199.183	232.539	253.612
ENSG00000027869	0.01	0.01	0.01	0.01	0.01	0.01	0.01	0.01		0.01	0.01	0.01	1.03338	0.01	0.01	0.01	2.7079
ENSG00000028116	720.288	0.553936	157.121	68.6035	172.697	115.063	119.684	235.744		55.9976	26.5076	25.2135	115.14	390.179	420.702	559.802	590.849
ENSG00000028137	0.01	0.01	12.6683	14.1179	263.316	459.786	348.187	240.447		0.01	0.738004	0.01	0.01	0.01	15.5552	61.5256	8.10369
ENSG00000028203	675.777	189.844	169.035	337.626	724.955	503.095	505.634	550.839		380.439	468.79	181.766	263.53	564.982	652.908	385.098	596.785
ENSG00000028277	0.01	10.3448	54.3661	0.496479	111.145	48.5687	66.5788	81.7232		70.3535	66.0537	175.465	155.052	249.177	343.947	853.846	819.091
ENSG00000028310	16.196	167.542	50.643	121.63	536.88	451.037	393.065	471.478		4.31674	0.749139	70.289	46.5737	426.878	527.575	586.869	504.517
ENSG00000028528	20.2425	95.7427	68.5135	114.819	559.107	714.828	482.821	410.34		48.8197	19.1163	104.217	27.6412	426.878	456.65	306.358	426.278
ENSG00000028839	0.01	28.2947	0.01	52.5497	79.2296	96.6899	72.1885	74.6688		2.88116	206.81	61.08	20.4776	54.0928	13.612	20.9253	46.9534
ENSG00000029153	679.823	19.5917	3.73302	61.3063	58.7123	39.8194	129.034	143.449		1.44558	0.01	75.1358	36.8516	99.4837	42.7593	52.9134	63.1408
ENSG00000029363	4.05651	164.822	174.992	118.711	437.143	359.607	350.431	384.474		218.218	157.7	75.6205	49.6439	594.921	459.565	254.685	447.321
ENSG00000029364	0.01	35.9097	50.643	62.2793	288.392	227.929	261.797	309.227		74.6602	136.387	101.793	80.8569	322.575	265.25	231.309	245.519
ENSG00000029534	4.05651	0.01	0.01	0.01	0.01	0.447465	0.01	1.18573		0.01	0.01	0.01	0.01	0.01	0.01	0.01	0.01
ENSG00000029559	0.01	0.01	0.01	0.01	0.01	0.01	0.01	0.01		0.01	0.01	0.01	0.01	0.01	0.01	0.01	0.01
ENSG00000029639	4.05651	65.2823	26.0711	79.7925	89.4883	72.1918	71.0666	93.4805		0.01	89.5836	18.9126	72.1582	129.422	117.57	75.059	71.2345
ENSG00000029725	384.428	194.195	225.625	17.0368	1359.58	1402.52	1186.66	1302.13		61.74	198.88	94.0384	44.527	1290.27	1529.27	1067.92	1139.6
ENSG00000029993	0.01	83.2321	0.754604	0.496479	119.694	624.273	236.367	129.34		0.01	60.0515	22.7901	32.2464	396.939	479.968	289.133	218
ENSG00000030066	0.01	70.1777	0.01	5.36127	15.398	42.8816	12.3514	3.53719		0.01	0.01	0.01	9.7321	9.66764	0.01	3.70094	9.18285
ENSG00000030110	0.01	0.01	0.754604	0.01	69.1244	46.3813	105.099	73.4931		53.1265	0.01	36.3612	51.179	124.594	93.2811	275.6	165.121
ENSG00000030304	0.01	0.01	0.01	0.01	0.01	0.01	0.757964	0.01		0.01	0.01	0.01	0.01	0.01	0.01	0.01	0.01
ENSG00000030419	0.01	0.01	0.754604	52.0632	98.6071	112.001	87.5218	113.468		0.01	0.738004	31.0297	24.0594	32.846	76.7644	110.738	30.2264
ENSG00000030582	1250.38	126.203	170.524	192.656	624.078	1051.68	499.276	600.22		160.795	67.5208	109.548	101.325	1084.56	1136.75	1525.6	872.51
ENSG00000031003	16.196	16.872	18.6251	0.496479	999.659	666.707	598.755	792.452		134.955	94.7019	46.0549	43.5036	729.162	654.851	661.918	529.337
ENSG00000031081	0.01	0.01	0.01	6.8207	185.806	56.0056	75.1804	68.7902		0.01	170.938	40.2387	35.3166	232.759	152.547	185.787	140.301
ENSG00000031691	0.01	0.01	0.01	31.6311	59.8522	93.6276	63.587	135.219		1.44558	0.01	8.24961	36.8516	71.4766	77.7359	103.356	85.2635
ENSG00000031698	1266.57	1154.79	1536.87	911.185	1488.09	1388.96	1356.82	1442.04		854.18	777.818	1560.69	1192.76	4265.79	5791.56	5497.04	5038.6
ENSG00000031823	254.94	217.04	374.546	233.52	436.573	408.603	363.895	424.448		60.3044	102.71	57.6872	148.912	226.965	298.283	350.649	575.177
ENSG00000032219	0.01	57.1232	156.377	79.306	379.01	654.021	363.895	284.537		2.88116	27.1466	35.8765	39.4101	264.629	376.981	324.812	227.712
ENSG00000032389	0.01	39.7173	96.0639	10.7125	106.016	87.0656	145.115	86.4261		30.1572	20.55	12.1271	64.4829	116.867	101.054	44.3012	128.43
ENSG00000032444	56.6611	83.2321	159.355	74.4413	80.3695	107.189	115.944	132.867		279.948	33.0263	95.9772	61.9244	242.417	185.581	353.11	183.467
ENSG00000032742	0.01	89.2154	0.01	23.361	70.6808	97.1273	87.1478	116.995		0.01	0.749139	1.94873	31.2231	132.32	109.798	104.587	76.0907
ENSG00000033011	0.01	40.2612	0.01	10.7125	83.2191	38.9444	132.026	19.9974		0.01	0.749139	15.0352	67.553	88.8603	121.457	97.2046	79.3282
ENSG00000033030	0.01	82.6882	75.9596	14.1179	71.2507	16.1962	61.717	97.0077		206.734	0.749139	0.494683	33.7815	112.039	135.059	132.884	138.682
ENSG00000033050	72.8471	6.53723	132.549	81.7384	386.419	185.495	230.009	292.767		2.88116	76.6983	70.7214	54.7608	351.548	314.8	286.673	276.814
ENSG00000033100	169.963	66.3701	123.614	91.468	353.934	201.682	320.139	246.913		229.703	229.007	92.5844	117.187	395.973	406.128	409.704	356.672
ENSG00000033122	0.01	0.01	0.01	0.01	0.01	0.447465	0.01	0.01		0.01	0.01	0.01	0.01	0.01	0.01	0.01	0.01
ENSG00000033170	643.404	201.81	154.143	206.763	887.384	1279.16	799.584	884.747		31.5928	0.749139	24.7288	85.4622	440.399	565.466	498.286	664.232
ENSG00000033178	0.01	20.1356	59.5783	142.548	131.663	56.443	56.1073	128.165		150.746	115.847	102.763	92.1141	159.361	132.144	141.496	146.776
ENSG00000033327	315.637	72.3534	148.931	103.63	221.141	428.289	210.188	149.916		252.672	51.3489	79.498	102.348	148.738	166.149	155.029	154.33
ENSG00000033627	0.01	44.0688	30.5387	0.01	2.85963	33.2574	31.4245	62.9115		1.44558	0.01	16.0045	32.7581	49.264	47.6171	9.8525	50.7305
ENSG00000033800	327.777	72.8974	98.2977	82.7114	225.131	247.615	304.057	336.269		2.88116	36.5995	28.1216	118.722	186.403	144.775	136.575	142.459
ENSG00000033867	2338.89	547.209	135.528	305.032	706.718	821.57	455.894	238.683		907.297	871.482	400.358	592.035	637.414	670.396	334.655	575.741
ENSG00000034053	0.01	31.5583	78.938	0.01	64.4116	42.4441	96.4974	19.9974		124.906	0.01	1.46405	2.56845	60.8532	43.7308	79.9803	22.1328
ENSG00000034152	234.707	29.3825	29.0495	62.7658	514.653	502.658	410.268	490.289		45.9486	1.47714	12.6118	6.15027	143.909	208.898	301.436	154.869
ENSG00000034239	0.01	0.01	0.01	0.01	0.01	4.82212	0.01	0.01		0.01	0.01	0.01	0.01	0.01	0.01	0.01	0.549579
ENSG00000034510	5527.54	14696.1	18204.8	11459	5753.41	4902.68	7659.91	5656.45		7729.18	11912.3	11705.1	16955.9	4587.39	3702.68	5577.01	5488.07
ENSG00000034533	0.01	0.01	1.49921	0.01	3.99948	6.57198	57.9772	4.71292		0.01	0.01	0.01	0.01	62.7847	8.75417	39.38	53.9679
ENSG00000034677	0.01	4.36148	2.24381	33.0906	201.764	275.613	234.871	195.181		51.6909	2.20515	8.24961	18.4308	376.658	249.705	305.127	270.879
ENSG00000034693	0.01	27.7507	0.01	0.01	116.275	69.1295	44.5139	62.3237		0.01	0.01	48.4783	0.01	103.347	85.5085	39.38	38.8597
ENSG00000034713	8.10301	321.476	24.5819	277.789	87.7135	1902.8	235.654	1963.57		353.163	605.045	346.073	420.619	901.068	749.094	1322.6	1211.91
ENSG00000034971	0.01	0.01	0.01	0.01	0.01	20.5709	0.01	9.41584		0.01	0.01	16.0045	0.01	0.01	0.981574	0.01	0.01
ENSG00000035115	0.01	33.734	0.01	11.199	88.3484	125.125	182.139	128.165		145.004	1.47714	17.9433	19.9659	134.251	58.3045	167.332	134.365
ENSG00000035141	323.73	28.8386	0.754604	45.739	481.04	69.4708	152.595	127.561		8.62348	0.01	50.9017	113.605	67.9555	214.728	228.848	726.378
ENSG00000035403	210.428	379.133	478.045	411.085	769.979	376.668	767.047	807.736		368.954	88.0052	294.212	271.205	468.406	411.957	374.025	352.355
ENSG00000035499	0.01	0.01	0.01	0.01	0.01	0.884931	7.86362	0.01		0.01	0.01	0.01	0.01	0.01	0.01	0.01	1.62874
ENSG00000035664	0.01	0.01	0.01	10.2261	51.8732	83.1284	73.3105	56.445		0.01	0.01	0.01	0.01	28.9829	33.0435	27.0769	1.08916
ENSG00000035681	0.01	127.835	122.87	64.7117	163.009	140.874	175.408	129.34		0.01	131.314	10.1883	5.63858	175.779	137.974	221.466	142.459
ENSG00000035687	4.05651	25.575	0.01	56.4415	196.064	2265.18	241.976	3182.45		1.44558	278.767	4.85683	33.2698	400.802	3001.43	91.1693	281.131
ENSG00000035720	0.01	0.01	0.01	0.01	0.01	0.01	0.01	0.01		0.01	0.01	0.01	0.01	0.01	0.01	0.01	0.01
ENSG00000035862	1849.26	1142.82	1189.14	1451.18	10289.4	14295.5	11334.7	8430.58		671.862	682.465	771.625	484.068	10903.5	12996.8	10685.3	8994.8
ENSG00000035928	12.1495	113.149	307.531	254.438	205.183	420.414	313.781	315.106		165.102	266.941	151.231	100.301	562.085	343.947	323.582	460.271
ENSG00000036054	182.103	283.4	52.8769	52.5497	320.308	270.364	223.277	225.162		383.31	163.569	131.844	154.029	494.481	393.498	291.594	321.06
ENSG00000036257	0.01	96.8305	227.114	17.5232	321.448	336.421	361.651	338.62		4.31674	374.737	4.85683	46.0621	404.665	494.541	287.903	390.126
ENSG00000036448	0.01	1.09787	0.01	0.01	6.27918	9.19677	2.62787	17.6459		44.513	0.01	0.01	0.01	13.5307	2.92472	0.01	0.01
ENSG00000036473	0.01	0.01	0.01	0.01	0.01	0.01	0.01	0.01		0.01	0.01	0.01	0.01	0.01	0.01	0.01	0.01
ENSG00000036530	0.01	0.01	0.01	0.01	0.01	10.9466	0.383982	5.88865		0.01	0.749139	0.01	0.01	0.01	24.2994	0.01	0.01
ENSG00000036549	489.637	11.4326	382.736	254.925	624.648	507.47	700.104	614.329		175.151	76.268	243.805	101.836	536.975	592.67	617.627	710.096
ENSG00000036565	8.10301	12.5205	24.5819	0.01	108.296	0.447465	21.327	73.4931		238.316	0.01	0.01	1.54507	64.7162	66.077	94.744	27.5285
ENSG00000036672	0.01	0.01	0.754604	0.01	4.5694	0.01	17.2132	12.3552		0.01	0.749139	0.01	0.01	8.70188	0.01	4.93125	5.40579
ENSG00000036828	0.01	0.01	0.01	0.01	0.01	0.01	0.01	0.01		0.01	0.01	0.01	0.01	0.01	0.01	0.01	0.01
ENSG00000037042	84.9866	0.01	13.4129	98.2787	14.8281	56.443	71.0666	84.6625		14.3658	318.347	33.9378	16.3841	16.428	19.4415	11.0828	26.989
ENSG00000037241	0.01	20.6796	13.4129	62.7658	384.14	275.176	325.374	226.926		166.537	212.04	51.3864	91.6024	180.608	195.296	156.26	243.36
ENSG00000037280	0.01	0.01	0.01	0.01	0.01	0.01	0.01	0.01		0.01	0.01	0.01	0.01	0.01	0.01	0.01	0.01
ENSG00000037474	4.05651	6.53723	0.01	19.9556	115.135	41.1317	53.4894	43.512		0.01	80.636	20.8514	9.22041	105.278	84.537	19.695	57.2054
ENSG00000037637	210.428	0.01	43.197	93.4139	112.855	70.8794	79.6682	104.062		134.955	63.7583	3.40278	24.5711	143.909	86.4801	120.581	106.847
ENSG00000037749	0.01	0.01	0.01	0.01	86.6387	40.6943	121.928	43.512		404.844	0.01	10.673	0.01	150.669	75.7928	57.8347	112.782
ENSG00000037757	4.05651	0.553936	167.546	3.41535	13.6882	52.9433	547.151	14.7898		7.1879	0.01	15.5198	47.5971	55.803	35.9582	89.9124	369.881
ENSG00000037897	687.916	38.0855	1.49921	115.792	178.967	70.4419	170.92	85.8383		2.88116	16.1597	65.9268	14.3373	259.801	236.103	254.685	175.913
ENSG00000037965	0.01	0.01	72.2365	0.01	3.99948	8.32184	9.35955	0.01		0.01	0.01	23.2748	0.01	16.428	42.7593	0.01	0.01
ENSG00000038002	0.01	58.2111	86.384	52.0632	172.127	112.001	108.465	82.8989		183.764	0.749139	14.0658	46.0621	442.33	146.718	212.854	383.111
ENSG00000038210	0.01	50.0521	0.01	5.36127	64.9815	46.8188	54.6114	100.535		0.01	0.01	0.979365	10.7555	51.1955	32.0719	68.9075	65.2991
ENSG00000038219	4.05651	102.27	5.96683	65.1982	434.293	607.649	59.9046	360.959		0.01	45.4914	145.899	105.93	340.925	227.703	273.139	247.137
ENSG00000038274	0.01	34.2779	0.01	78.3331	434.863	443.162	529.569	401.522		229.703	1.47714	12.6118	60.3894	318.712	156.433	328.503	261.706
ENSG00000038295	0.01	0.01	0.01	0.01	0.01	0.01	0.01	0.01		0.01	0.01	0.01	0.01	0.01	0.01	0.01	3.78706
ENSG00000038358	0.01	0.01	0.01	0.01	0.01	7.88438	0.01	1.77359		0.01	0.01	0.01	0.01	0.01	0.01	0.01	8.10369
ENSG00000038382	222.568	40.2612	34.2618	39.9013	870.856	941.436	489.553	456.193		0.01	5.86744	149.777	18.4308	757.169	1499.15	842.774	541.208
ENSG00000038427	267.079	467.795	997.779	583.298	1331.93	1493.52	5108.59	2374.4		2134.72	988.508	2187.38	1743.85	4103.54	2865.18	4365.16	5475.12
ENSG00000038532	0.01	0.01	0.01	0.982958	26.2266	28.8827	81.9121	45.2756		114.856	22.7229	40.2387	19.9659	58.9216	66.077	55.374	31.3056
ENSG00000038945	0.01	0.01	0.01	32.6041	0.01	0.01	0.01	17.0581		0.01	0.01	0.01	0.01	5.80459	0.01	2.47062	4.32663
ENSG00000039068	0.01	2.72968	0.754604	0.496479	0.01	1.75986	0.757964	0.01		43.0774	0.01	3.40278	0.52169	3.87306	2.92472	6.16156	1.08916
ENSG00000039123	157.824	125.115	192.118	66.6576	233.679	240.178	251.326	252.204		205.298	147.486	41.6927	52.2023	191.231	239.017	221.466	235.267
ENSG00000039139	76.8936	13.6084	102.765	0.01	6.84911	131.687	6.3677	19.4095		0.01	0.01	38.7846	0.01	39.6063	54.4182	47.9922	13.4995
ENSG00000039319	0.01	106.077	80.4272	156.656	102.597	132.562	104.725	95.832		0.01	27.2022	13.0964	22.0126	131.354	222.5	278.06	167.28
ENSG00000039523	12.1495	53.3157	0.01	108.008	145.341	214.806	103.229	114.056		134.955	47.0031	50.417	73.1816	125.559	99.1106	146.417	123.034
ENSG00000039537	0.01	0.01	0.01	0.01	0.01	0.01	0.01	0.01		0.01	0.01	0.01	0.01	0.01	0.01	0.01	0.01
ENSG00000039560	1683.36	1216.79	842.901	578.92	1721.18	1881.55	1293.99	887.686		1170.01	1646.54	1219.96	1889.68	4980.46	5821.68	4093.26	5039.68
ENSG00000039600	0.01	0.01	0.01	0.01	0.01	0.01	0.01	0.01		0.01	0.01	0.01	0.01	0.01	3.8963	0.01	0.01
ENSG00000039650	0.01	0.01	0.01	29.1987	94.0477	1.81603	2.05031	70.5538		1.44558	0.749139	19.3973	11.2884	282.672	138.792	103.356	2088.18
ENSG00000039987	0.01	0.01	0.01	0.01	0.01	0.01	0.01	0.01		0.01	0.01	0.01	0.01	0.01	0.01	0.01	0.01
ENSG00000040199	4.05651	2.72968	0.01	0.01	21.6672	41.5692	31.7985	25.8761		50.2553	0.01	18.9126	0.01	29.9487	50.5319	14.7737	23.2119
ENSG00000040275	44.5216	39.7173	72.2365	72.9818	107.726	108.501	70.6926	88.7776		77.5314	34.5602	253.499	466.671	944.528	1057.08	792.331	1788.72
ENSG00000040341	267.079	44.0688	32.028	80.279	183.526	278.238	264.041	350.377		5.75232	71.9557	122.15	79.8336	240.485	184.609	171.023	273.577
ENSG00000040487	4.05651	33.734	0.01	21.4151	73.5304	120.75	68.4487	67.0266		126.341	0.01	4.85683	16.8958	69.545	93.2811	118.12	110.084
ENSG00000040531	0.01	21.7674	79.6826	0.01	42.1845	102.814	90.5137	41.1605		2.88116	2.95542	0.01	2.05676	29.9487	56.3613	77.5196	38.3201
ENSG00000040608	0.01	0.01	0.01	0.01	11.4085	0.01	5.61973	2.94932		0.01	0.01	0.01	0.01	0.975764	0.01	0.01	0.549579
ENSG00000040633	16.196	48.4203	210.733	43.3066	895.363	799.697	792.478	920.019		298.611	68.2822	94.5231	28.1529	817.047	819.047	681.603	923.23
ENSG00000040731	0.01	0.01	0.01	0.01	0.01	0.01	0.01	0.01		0.01	0.01	0.01	0.01	0.01	0.01	0.01	0.01
ENSG00000040933	0.01	0.553936	0.01	0.01	241.088	120.75	113.327	128.752		1.44558	1.46601	15.5198	0.01	146.806	228.33	65.2165	115.48
ENSG00000041353	0.01	0.01	0.01	0.01	7.41903	10.0717	0.383982	0.01		0.01	0.01	0.01	0.01	0.01	6.81102	2.47062	0.549579
ENSG00000041357	234.707	166.454	339.549	208.223	1372.39	1959.85	1572.6	1572.55		522.561	187.871	275.794	204.686	2455.95	2344.42	1983.27	2189.08
ENSG00000041515	0.01	0.01	0.01	0.01	0.01	0.01	0.01	0.01		0.01	0.01	0.01	0.01	4.83882	0.01	0.01	0.01
ENSG00000041802	0.01	45.7006	86.384	20.9286	148.761	277.363	284.236	214.581		91.8872	24.9737	70.7737	34.8049	392.11	444.019	339.576	274.116
ENSG00000041880	178.056	91.3912	25.3265	69.5765	112.285	59.5053	154.465	87.014		2.88116	165.08	62.0494	62.4361	80.1684	63.1623	148.878	78.7886
ENSG00000041982	8.10301	31.5583	156.377	11.199	271.295	122.063	325.748	233.392		58.8688	157.722	135.721	42.9919	162.258	137.974	296.515	112.782
ENSG00000041988	473.451	0.01	17.1359	13.1449	68.971	136.062	201.586	195.769		1.44558	2.20515	25.2135	7.68534	160.327	151.576	211.624	141.919
ENSG00000042062	0.01	0.01	0.01	15.0908	2.85963	90.1279	23.9449	12.3552		0.01	0.01	0.01	0.01	0.01	0.01	0.01	0.01
ENSG00000042088	24.289	21.7674	0.01	0.01	79.7996	15.3213	67.3268	54.0936		0.01	0.01	0.01	32.2464	33.8118	14.5836	1.24031	38.8597
ENSG00000042286	0.01	50.0521	0.01	30.6582	124.824	39.3819	107.717	76.4324		7.1879	0.01	15.0352	8.70872	72.4423	105.912	50.4528	73.9324
ENSG00000042304	0.01	0.01	0.01	0.01	0.01	0.01	0.01	0.01		0.01	0.01	0.01	0.01	0.01	0.981574	0.01	0.01
ENSG00000042317	60.7076	294.823	257.643	122.603	81.5093	106.752	103.977	209.878		111.985	1.47714	82.4061	114.628	101.415	67.0486	88.5925	84.1844
ENSG00000042429	84.9866	2.72968	0.01	0.982958	17.1078	26.2579	55.7333	87.6019		0.01	0.01	3.40278	0.01	27.0514	49.5603	65.2165	53.4284
ENSG00000042445	303.498	305.702	0.754604	165.899	96.8973	162.31	91.2616	70.5538		17.237	201.692	111.972	64.9946	156.464	105.912	113.199	100.911
ENSG00000042493	4.05651	35.3658	59.5783	103.63	262.746	700.83	438.691	654.891		142.132	135.087	4.85683	55.7842	138.114	454.707	275.6	362.068
ENSG00000042753	1630.75	492.272	811.628	795.889	1603.78	1902.98	1666.47	1671.9		2164.87	833.303	806.037	685.162	2097.65	3245.07	4708.41	2490.71
ENSG00000042781	0.01	0.01	0.01	0.496479	0.579925	6.13452	0.383982	0.597865		0.01	0.01	0.01	0.01	0.01	0.01	0.01	1.08916
ENSG00000042813	0.01	0.01	0.01	0.01	0.01	0.01	0.01	0.01		0.01	0.01	0.01	0.01	0.01	0.01	0.01	0.01
ENSG00000042832	0.01	0.01	0.01	0.01	0.579925	0.01	2.62787	0.01		0.01	0.01	0.01	0.01	0.01	0.01	0.01	0.01
ENSG00000042980	0.01	0.01	0.01	0.01	0.01	9.63424	9.35955	0.01		0.01	0.01	0.01	0.01	0.01	0.01	0.01	1.08916
ENSG00000043039	0.01	0.01	0.01	0.01	0.01	0.01	0.01	0.01		0.01	0.01	0.01	0.01	0.01	0.01	0.01	0.01
ENSG00000043093	4.05651	111.517	25.3265	45.2525	217.152	237.554	210.188	145.213		70.3535	0.01	36.3612	20.9893	218.273	160.32	127.962	208.827
ENSG00000043143	449.172	100.094	148.931	81.7384	398.388	668.895	472.723	404.461		77.5314	2.96656	33.4531	10.2438	96.5864	185.581	253.454	167.819
ENSG00000043355	0.01	0.01	0.01	0.01	0.01	0.01	0.01	0.01		0.01	0.01	0.01	0.01	0.01	0.01	0.01	0.01
ENSG00000043462	0.01	0.01	0.01	0.01	0.579925	0.01	0.01	0.01		0.01	0.01	0.01	0.01	0.01	0.01	0.01	0.01
ENSG00000043514	0.01	107.165	1.49921	64.2252	83.2191	96.6899	74.8064	111.116		37.3351	104.199	60.1107	48.6205	85.963	92.3095	148.878	117.638
ENSG00000043591	0.01	0.01	0.01	0.01	0.01	0.01	0.01	0.01		0.01	0.01	0.01	0.01	0.01	0.01	0.01	0.01
ENSG00000044012	0.01	0.01	0.01	0.01	0.01	0.01	0.01	0.01		0.01	0.01	0.01	0.01	0.01	0.01	0.01	0.01
ENSG00000044090	0.01	110.429	0.01	123.576	86.0687	12.6965	22.8229	26.4639		4.31674	0.01	0.979365	6.15027	37.6748	35.9582	6.16156	23.7515
ENSG00000044115	4.05651	280.137	103.51	156.17	798.476	775.358	421.114	716.617		7.1879	39.6451	236.535	149.423	664.456	575.182	1658.5	1414.59
ENSG00000044446	0.01	35.3658	0.01	0.01	0.01	0.01	2.62787	34.1062		0.01	0.01	67.8656	18.9425	18.3595	0.01	8.62218	8.10369
ENSG00000044459	20.2425	253.484	113.934	230.601	413.776	466.348	405.781	412.691		113.421	122.5	149.292	305.489	386.316	353.663	262.066	322.139
ENSG00000044524	0.01	0.01	0.01	0.01	0.01	12.259	0.01	0.01		0.01	0.01	2.9181	0.01	0.01	0.01	0.01	0.01
ENSG00000044574	817.404	363.903	189.884	167.845	1085.72	1074.42	852.689	630.201		579.985	220.026	556.426	486.115	3955.95	1697.35	1254.93	2366.51
ENSG00000046604	0.01	0.01	0.01	0.01	0.01	0.01	0.383982	0.01		0.01	0.01	0.01	11.2672	0.01	0.01	0.01	0.549579
ENSG00000046647	0.01	24.4871	0.01	12.6584	51.3033	96.6899	40.0261	44.6877		0.01	0.01	2.9181	23.5477	35.7433	34.9867	9.8525	34.5431
ENSG00000046651	0.01	211.057	90.107	338.113	195.494	306.236	158.578	132.867		5.75232	152.493	62.5341	71.1348	67.6135	139.917	76.2893	80.4073
ENSG00000046653	52.6146	0.01	0.01	29.1987	25.6566	94.5025	113.701	148.152		0.01	0.749139	0.01	5.63858	0.01	5.83945	0.01	9.18285
ENSG00000046774	0.01	0.01	0.01	0.01	6.84911	0.01	0.01	0.01		0.01	0.01	0.01	0.01	0.01	0.01	0.01	0.01
ENSG00000046889	0.01	0.01	0.01	0.01	0.01	9.19677	0.01	1.18573		0.01	0.749139	0.01	0.01	0.01	0.01	1.24031	1.08916
ENSG00000047056	0.01	0.01	0.754604	36.0094	90.0582	44.194	38.5302	129.34		4.31674	0.738004	8.24961	13.8256	33.8118	69.9633	99.6653	70.1553
ENSG00000047188	4.05651	8.16903	0.01	37.9553	25.6566	40.6943	75.1804	34.694		1.44558	0.749139	11.6424	17.4074	85.963	74.8212	19.695	79.3282
ENSG00000047230	0.01	0.01	0.01	0.01	53.0131	35.0072	14.5953	21.1731		0.01	0.738004	0.01	0.01	17.3938	27.2141	1.24031	6.48495
ENSG00000047249	0.01	51.6839	2.98841	16.0638	45.604	82.691	56.8553	22.3489		0.01	65.998	25.2135	23.036	95.6207	21.3846	52.9134	38.3201
ENSG00000047315	72.8471	0.01	0.01	9.73958	213.732	143.499	154.465	226.338		38.7707	81.4977	13.5811	14.849	202.821	175.865	148.878	133.826
ENSG00000047346	218.521	79.9685	1.49921	79.7925	143.631	234.929	155.213	184.012		0.01	0.749139	40.7233	22.5243	177.711	230.273	187.017	139.761
ENSG00000047365	0.01	0.01	0.01	24.8204	21.6672	9.19677	13.8473	4.71292		0.01	0.01	0.01	0.01	1.94153	49.5603	28.3072	29.6869
ENSG00000047410	113.312	138.714	87.1286	69.09	467.349	595.838	548.268	461.484		1.44558	5.91198	70.7737	42.9919	139.08	273.994	300.206	315.124
ENSG00000047457	0.01	0.01	0.01	0.01	0.01	0.01	0.01	0.01		0.01	0.01	0.01	0.01	0.01	0.01	0.01	0.01
ENSG00000047578	0.01	0.01	0.01	7.79366	58.7123	25.383	58.3512	24.1125		0.01	0.749139	0.494683	8.19703	10.6334	4.86787	20.9253	24.8306
ENSG00000047579	20.2425	0.01	2.24381	49.6308	223.991	129.937	149.229	159.321		63.1755	37.45	0.01	13.8256	167.087	39.8445	253.454	109.005
ENSG00000047597	0.01	0.01	0.01	0.01	0.579925	5.25958	0.01	0.01		0.01	0.01	0.01	0.01	0.01	0.01	0.01	0.549579
ENSG00000047617	0.01	0.01	0.01	0.01	0.01	8.32184	0.01	0.01		0.01	0.01	16.4892	0.01	0.01	0.01	2.47062	0.549579
ENSG00000047621	52.6146	14.6963	70.0027	21.4151	190.935	107.189	163.814	144.625		24.4149	167.197	39.754	24.5711	258.835	191.41	228.848	185.625
ENSG00000047634	4.05651	8.16903	0.01	9.73958	65.5514	70.4419	119.684	78.7839		0.01	0.01	0.01	0.01	44.4352	83.5654	40.6103	49.1117
ENSG00000047644	28.3355	118.588	32.028	169.791	525.481	937.061	362.399	841.245		86.1448	389.72	159.471	148.4	617.133	942.437	461.377	623.224
ENSG00000047648	178.056	145.785	29.7941	11.6855	55.2928	141.749	154.839	69.3781		0.01	0.01	0.01	18.4308	14.4965	10.6973	13.5434	22.1328
ENSG00000047662	0.01	0.01	0.01	0.01	0.01	0.884931	0.01	0.01		0.01	0.01	0.01	0.01	12.5649	36.9298	3.70094	0.01
ENSG00000047849	3107.73	1031.86	618.776	668.432	1310.27	1283.53	1160.1	1210.42		1563.36	684.282	1043.53	1012.13	1010.2	1002.67	874.762	1023.59
ENSG00000047932	530.102	40.8052	72.9811	101.198	329.997	199.252	274.887	322.748		208.169	63.0192	135.721	177.566	1151.2	984.215	762.803	1109.92
ENSG00000047936	0.01	0.01	0.01	0.01	0.01	0.01	0.01	0.01		0.01	0.01	0.01	0.01	9.66764	0.981574	0.01	8.64327
ENSG00000048028	121.405	8.16903	0.01	101.684	145.911	127.312	131.278	81.7232		0.01	0.738004	30.0603	17.9191	92.7234	52.475	79.9803	79.8677
ENSG00000048052	0.01	0.01	0.01	28.7122	32.4957	4.82212	34.7903	34.1062		0.01	0.01	0.01	0.01	2.90729	17.4983	8.62218	4.32663
ENSG00000048140	1719.78	215.408	49.1538	308.438	39.3349	128.625	145.863	136.983		592.905	352.069	395.026	435.458	113.004	93.2811	174.714	105.768
ENSG00000048162	0.01	0.553936	2.24381	77.8466	113.425	96.2524	216.546	77.0203		33.0284	47.7534	95.0078	25.0828	361.206	262.335	273.139	280.052
ENSG00000048342	24.289	187.668	163.078	179.521	159.019	111.126	214.676	232.804		117.728	1.47714	159.471	116.675	74.3739	33.0435	113.199	91.7385
ENSG00000048392	4.05651	81.6003	2.24381	125.035	793.346	601.962	486.935	820.082		103.372	54.3277	72.7124	44.0153	639.346	467.337	374.025	737.615
ENSG00000048405	145.684	79.9685	4.47762	26.2799	123.684	248.928	178.025	147.564		126.341	122.399	139.114	98.2544	184.471	131.173	135.344	153.79
ENSG00000048462	0.01	0.01	0.01	0.01	0.01	0.01	0.01	0.01		0.01	0.01	0.01	0.01	0.01	0.01	0.01	0.01
ENSG00000048471	56.6611	0.01	0.01	42.8201	104.876	59.9428	58.7252	89.3655		0.01	0.749139	18.4279	20.9893	18.3595	38.873	25.8465	37.241
ENSG00000048540	4.05651	0.01	0.01	17.0368	0.579925	1.3224	0.01	18.8217		0.01	0.738004	0.01	0.01	0.01	0.01	0.01	1.08916
ENSG00000048544	517.963	93.5669	419.966	170.278	1037.27	1056.93	1196	1157.52		302.918	310.866	51.3864	184.73	947.425	865.683	879.683	1064.6
ENSG00000048545	0.01	0.01	0.01	28.7122	19.9574	0.01	3.00186	5.30078		0.01	0.01	1.46405	0.01	0.01	0.01	0.01	1.08916
ENSG00000048649	384.428	16.3281	266.578	258.33	481.597	547.717	500.024	572.59		87.5804	60.0738	262.223	193.94	462.611	358.521	263.297	427.896
ENSG00000048707	222.568	0.01	0.754604	8.28014	34.7755	156.185	115.196	127.577		1.44558	160.645	7.28024	20.9893	56.9901	144.775	44.3012	59.9033
ENSG00000048740	392.521	245.869	197.33	226.223	861.167	1232.79	875.502	1641.92		37.3351	3.67229	87.2529	63.4595	259.801	328.402	226.387	449.48
ENSG00000048828	327.777	640.222	489.959	342.491	1057.22	1331.65	1389.35	1149.87		703.445	685.615	924.3	869.371	1027.58	873.455	995.332	1077.55
ENSG00000048991	12.1495	0.01	2.24381	172.223	426.884	320.235	250.578	288.064		106.243	138.649	195.337	175.52	300.363	261.363	209.163	348.039
ENSG00000049089	0.01	0.01	0.01	0.01	0.01	16.6337	5.24575	7.65224		0.01	0.01	0.01	0.01	2.90729	3.8963	0.01	3.24748
ENSG00000049130	8.10301	28.8386	20.1143	25.3069	482.167	539.842	693.747	549.664		0.01	2.20515	6.31088	8.70872	34.7775	32.0719	40.6103	97.6739
ENSG00000049167	0.01	0.01	52.1322	0.01	6.84911	2.63479	83.782	27.0518		43.0774	126.184	26.6675	62.9478	22.2226	21.3846	25.8465	29.6869
ENSG00000049192	0.01	1.09787	0.01	23.8475	36.4852	21.8833	17.2132	6.47651		1.44558	0.749139	63.5034	37.3633	81.1342	83.5654	66.4468	84.724
ENSG00000049239	24.289	219.76	0.01	121.63	256.476	1235.15	220.285	735.254		2.88116	1.48828	35.8765	30.1997	32.5255	231.245	465.812	442.837
ENSG00000049245	222.568	399.803	466.132	770.592	1448.76	1087.11	1401.32	1152.23		894.377	46.1972	203.092	412.432	874.993	866.654	775.106	752.184
ENSG00000049246	0.01	4.90542	0.01	0.01	233.11	115.063	148.481	188.127		4.31674	0.01	25.2135	26.1062	50.2297	162.263	136.575	98.2134
ENSG00000049247	0.01	0.01	0.01	0.01	0.01	0.01	0.01	0.01		0.01	0.01	0.01	0.01	0.01	0.01	0.01	0.01
ENSG00000049249	0.01	0.01	0.01	0.01	0.01	0.01	0.01	0.01		0.01	0.01	0.01	0.01	0.01	0.01	0.01	4.32663
ENSG00000049283	0.01	0.01	0.01	0.01	0.01	0.01	0.01	0.01		0.01	0.01	0.01	0.01	0.01	0.01	0.01	0.01
ENSG00000049323	125.452	155.576	588.247	811.457	818.423	701.704	1032.95	2152.77		462.267	132.725	519.59	503.513	1496.94	971.584	1294.3	2203.11
ENSG00000049449	8.10301	116.412	166.057	23.361	1478.4	1029.8	1157.86	576.705		314.402	290.571	88.2223	57.3192	1587.73	1462.23	1834.41	1026.83
ENSG00000049540	4.05651	66.9141	112.445	117.251	6.88281	202.994	68.4487	75.8446		1267.63	1653.87	1152.59	993.199	3571.41	4773.35	3143.46	3661.6
ENSG00000049541	0.01	0.01	47.6646	19.9556	146.481	26.6954	81.1641	35.2819		0.01	0.01	12.6118	6.15027	42.5036	43.7308	71.3681	43.7159
ENSG00000049618	0.01	182.772	119.891	333.248	378.44	472.035	325.748	329.214		457.96	118.871	115.364	173.984	275.253	365.322	348.188	322.678
ENSG00000049656	16.196	63.1065	45.4308	93.4139	389.269	461.973	504.138	482.059		45.9486	357.87	105.186	76.2517	316.781	291.482	369.104	376.097
ENSG00000049759	4.05651	262.187	96.8085	28.2258	206.323	339.921	207.57	187.539		1.44558	103.494	19.882	21.501	33.8118	100.082	75.059	41.5576
ENSG00000049768	0.01	0.01	0.01	0.01	0.01	0.01	0.01	0.01		0.01	0.01	0.01	0.01	0.01	0.01	0.01	2.16832
ENSG00000049769	0.01	129.467	0.01	17.5232	20.5273	24.5081	40.0261	9.41584		1.44558	0.738004	16.4892	17.4074	5.80459	18.4699	120.581	14.5786
ENSG00000049860	8.10301	224.655	0.01	22.388	37.6718	1298.27	120.058	155.794		0.01	95.9798	47.5089	24.5711	184.471	1243.3	792.52	401.659
ENSG00000049883	0.01	0.01	0.01	8.28014	39.9048	35.8822	66.2048	21.761		0.01	0.01	0.01	0.01	24.1541	63.1623	14.7737	62.6012
ENSG00000050030	0.01	0.01	0.01	0.01	0.01	0.01	0.01	0.01		0.01	0.01	0.01	0.01	0.01	0.01	0.01	0.01
ENSG00000050130	0.01	9.25691	23.8373	18.4962	102.597	148.311	93.1315	169.903		1.44558	0.01	17.9433	45.5504	120.731	75.7928	27.0769	151.092
ENSG00000050165	465.358	584.741	830.988	483.57	2772.7	2626.99	2656.78	2338.54		117.728	797.552	287.912	164.262	1767.36	2330.82	1689.23	1449.86
ENSG00000050327	0.01	0.01	0.01	0.01	64.9815	42.8816	37.7822	19.4095		0.01	0.01	17.4586	3.08014	52.1613	8.75417	6.16156	8.10369
ENSG00000050344	8.10301	0.01	0.01	0.01	113.425	65.1923	50.4976	84.0747		0.01	0.01	0.01	14.849	88.8603	54.4182	65.2165	81.4865
ENSG00000050393	493.684	343.777	184.672	115.792	113.995	121.625	167.928	132.28		167.973	0.738004	277.249	142.26	263.664	339.089	226.387	191.561
ENSG00000050405	477.498	450.933	487.725	582.325	1294.31	1737.19	1130.18	1048.17		315.838	674.673	253.984	372.52	2145.94	2709.73	1588.34	1899.33
ENSG00000050426	20.2425	159.927	178.715	160.062	116.845	117.688	111.831	93.4805		2.88116	2.19401	61.5647	49.1322	60.8532	37.9014	16.0041	30.766
ENSG00000050438	4.05651	0.01	33.5172	0.496479	41.0446	31.5075	39.2781	172.842		1.44558	0.738004	0.01	0.52169	31.8802	0.01	113.199	97.6739
ENSG00000050555	0.01	0.01	0.01	0.01	0.01	0.01	0.01	0.01		0.01	0.01	0.01	0.01	0.01	0.01	0.01	0.01
ENSG00000050628	0.01	0.01	0.01	0.01	22.2371	0.884931	9.35955	0.01		0.01	0.01	10.1883	0.01	4.83882	6.81102	0.01	3.24748
ENSG00000050730	0.01	0.01	0.01	16.0638	0.579925	6.13452	8.61159	22.9367		0.01	0.01	0.979365	0.01	0.01	0.01	0.01	16.737
ENSG00000050748	4.05651	69.0898	44.6862	74.4413	318.028	198.619	155.961	225.75		2.88116	0.738004	10.673	18.9425	272.356	217.643	274.37	242.281
ENSG00000050767	0.01	0.01	0.01	0.01	0.01	0.01	0.01	0.01		0.01	0.01	0.01	0.01	0.01	0.01	0.01	0.01
ENSG00000050820	0.01	71.8095	330.614	58.8739	123.684	116.813	207.57	88.1897		140.697	41.09	96.4619	90.0674	147.772	168.092	109.508	130.588
ENSG00000051009	0.01	0.01	0.01	13.1449	46.174	47.6937	22.4489	9.41584		30.1572	52.7492	38.7846	2.56845	18.3595	16.5268	55.374	7.02453
ENSG00000051108	4.05651	80.5125	84.1502	103.144	509.523	643.522	1368.45	1367.12		175.151	818.687	202.607	259.948	1062.35	843.336	880.913	962.62
ENSG00000051128	291.358	114.236	54.3661	205.304	758.011	808.884	621.568	653.716		1.44558	203.181	97.4312	114.117	605.544	599.471	738.197	699.305
ENSG00000051180	0.01	0.01	0.01	0.01	0.01	10.5092	3.74982	14.1188		0.01	0.01	0.01	0.01	19.3253	14.5836	0.01	3.78706
ENSG00000051341	0.01	0.01	0.01	0.01	0.01	9.19677	12.3514	18.2338		0.01	0.01	0.01	0.01	0.01	0.01	0.01	0.01
ENSG00000051382	0.01	0.01	0.01	0.01	37.0552	71.3169	23.9449	62.3237		0.01	0.01	14.0658	0.01	79.2027	143.803	92.2834	80.9469
ENSG00000051523	80.9401	21.2235	14.9021	27.7393	97.4672	154.873	129.034	84.6625		117.728	2.21628	42.1774	19.9659	184.471	259.42	120.581	88.501
ENSG00000051596	0.01	0.01	0.01	0.01	23.9469	7.88438	16.0912	14.1188		0.01	0.01	0.01	0.01	10.6334	0.01	1.24031	7.02453
ENSG00000051620	517.963	539.594	577.078	449.516	1928.07	2793.23	2416.68	2342.65		648.892	457.22	403.266	395.546	2333.3	2894.33	3909.94	3116.62
ENSG00000051825	0.01	0.01	0.01	19.9556	83.2191	95.3775	149.229	74.081		231.138	16.8766	23.7595	44.0153	142.943	98.139	263.297	128.969
ENSG00000052126	538.195	398.715	179.459	56.4415	347.665	764.262	384.464	358.608		99.0651	0.749139	90.6457	70.6232	172.882	283.71	134.114	194.798
ENSG00000052344	0.01	0.01	0.01	0.01	0.01	0.01	0.01	0.01		0.01	0.01	0.01	0.01	0.01	0.01	0.01	0.01
ENSG00000052723	0.01	2.18574	0.01	18.4962	387.559	223.992	286.854	284.537		41.6418	219.186	53.3251	67.0413	380.521	317.715	370.334	368.003
ENSG00000052749	8.10301	75.617	63.3013	0.01	57.5725	38.0695	42.27	92.3048		10.0591	0.01	68.3503	8.19703	113.004	85.5085	35.689	31.8452
ENSG00000052795	84.9866	47.8763	2.98841	10.2261	216.582	243.678	185.131	135.807		189.507	154.699	168.195	81.8803	444.262	400.299	319.891	312.966
ENSG00000052802	16.196	112.061	300.83	346.383	522.062	829.882	1139.91	619.62		423.506	480.427	672.75	867.835	1984.66	2063.63	2101.38	1460.11
ENSG00000052841	8.10301	158.839	115.424	345.41	381.86	520.594	387.829	172.254		91.8872	170.31	81.4367	170.914	416.254	581.011	351.879	355.593
ENSG00000052850	0.01	0.553936	0.01	0.01	0.01	0.01	6.3677	0.01		0.01	0.01	0.01	0.01	0.01	0.01	0.01	0.01
ENSG00000053108	0.01	0.01	0.01	0.01	0.01	0.01	0.01	0.01		0.01	0.01	0.01	0.01	0.01	0.01	0.01	0.01
ENSG00000053254	509.87	688.632	314.977	284.6	2291.11	3003.21	1936.49	1656.61		519.69	611.653	430.408	208.779	1012.13	1309.69	989.181	1004.17
ENSG00000053328	0.01	0.01	0.01	0.01	0.01	13.5714	13.4734	0.01		0.01	0.01	0.01	0.01	0.01	0.01	0.01	0.01
ENSG00000053371	48.5681	337.25	253.175	115.792	678.221	843.443	578.934	475.005		97.6295	230.196	40.2387	137.143	399.836	489.683	628.699	309.729
ENSG00000053372	8.10301	135.45	120.636	122.116	333.416	381.917	501.52	453.842		4.31674	172.305	67.8656	67.0413	516.694	872.484	613.936	564.95
ENSG00000053438	0.01	4.36148	0.01	28.2258	164.718	76.129	0.757964	51.1542		0.01	26.4186	0.01	15.3607	5.80459	0.01	0.01	3.24748
ENSG00000053501	56.6611	248.045	211.477	111.9	135.652	146.123	337.145	195.181		142.132	25.6794	72.2277	106.953	501.737	161.291	207.933	518.472
ENSG00000053524	0.01	0.01	16.3913	0.01	0.01	0.01	0.01	0.01		0.01	0.01	0.01	0.01	0.01	0.01	0.01	0.549579
ENSG00000053702	4.05651	0.01	0.01	0.01	27.3664	0.01	14.2213	0.01		0.01	0.01	0.01	0.01	0.01	0.01	0.01	0.01
ENSG00000053747	0.01	0.01	0.01	0.01	30.216	0.01	0.01	20.5853		0.01	0.01	0.01	0.01	0.01	5.83945	0.01	0.01
ENSG00000053770	4.05651	47.3324	66.2797	39.9013	286.682	204.306	269.651	235.156		0.01	0.01	27.6369	30.7114	239.52	149.632	168.563	225.554
ENSG00000053900	0.01	22.8553	0.01	48.1714	51.3033	52.9433	92.0096	69.9659		68.9179	119.577	0.01	11.7789	72.4423	46.6456	20.9253	50.7305
ENSG00000053918	0.01	0.01	0.01	0.01	0.01	0.01	0.01	0.01		0.01	0.01	0.01	0.01	0.01	0.01	0.01	0.01
ENSG00000054116	315.637	196.915	400.607	176.602	620.089	675.019	727.405	489.701		109.114	320.642	70.289	163.239	608.442	717.032	722.203	726.823
ENSG00000054118	530.102	259.467	543.571	340.059	804.745	771.699	830.25	963.521		130.648	282.329	317.962	334.655	824.773	2219.03	1551.83	1096.01
ENSG00000054148	1197.78	305.702	254.664	493.3	946.656	787.885	875.502	907.673		404.844	189.305	349.466	664.695	659.627	649.022	768.955	601.641
ENSG00000054179	0.01	0.01	0.01	0.01	0.01	0.01	0.01	0.01		0.01	0.01	0.01	0.01	0.01	0.01	0.01	0.01
ENSG00000054219	0.01	0.01	0.01	0.01	0.01	0.01	0.01	0.01		0.01	0.01	0.01	0.01	0.01	0.01	0.01	0.01
ENSG00000054267	384.428	113.149	163.078	224.763	687.34	640.022	574.073	405.049		110.55	35.8938	151.231	83.4154	336.096	361.436	248.533	350.197
ENSG00000054277	4.05651	91.9351	93.0854	23.8475	280.413	171.496	169.798	342.735		249.801	170.009	97.9159	54.7608	269.458	237.074	237.46	89.5802
ENSG00000054282	303.498	151.224	230.092	371.68	453.671	409.915	497.032	901.207		272.77	71.9111	387.756	310.094	549.53	432.361	439.231	787.256
ENSG00000054356	0.01	0.01	0.01	0.01	31.9258	0.01	40.4001	5.88865		0.01	0.749139	0.01	0.52169	138.114	25.2709	264.527	65.8387
ENSG00000054392	0.01	0.01	0.01	0.01	37.6251	51.1935	58.7252	52.33		30.1572	54.2163	19.882	37.3633	133.285	197.24	158.72	147.315
ENSG00000054523	4.05651	116.412	0.01	118.224	424.604	317.61	264.789	234.568		10.0591	2.21628	103.247	34.8049	387.282	336.175	327.273	416.565
ENSG00000054598	8.10301	76.7049	0.01	38.9283	107.726	74.8166	27.3107	71.1417		117.728	0.01	5.34151	35.3166	84.9973	76.7644	99.6653	78.249
ENSG00000054611	295.405	157.207	185.416	112.387	502.684	546.404	633.91	609.626		67.4823	4.41143	182.251	158.122	676.045	769.497	802.173	702.003
ENSG00000054654	109.266	34.2779	0.754604	6.33422	72.3905	198.619	21.327	61.7358		1.44558	0.738004	0.01	13.3139	28.0172	30.1288	27.0769	2.7079
ENSG00000054690	0.01	0.01	0.01	0.01	0.01	0.01	0.01	0.01		0.01	0.01	0.01	0.01	0.01	0.01	0.01	0.01
ENSG00000054793	12.1495	150.68	87.8732	18.0097	457.09	599.338	469.732	681.933		196.685	69.6937	5.82619	62.9478	234.691	443.048	266.988	276.275
ENSG00000054796	0.01	0.01	0.01	0.01	0.01	0.01	0.01	0.01		0.01	0.01	0.01	0.01	0.01	0.01	0.01	0.01
ENSG00000054803	0.01	0.01	0.01	0.01	0.01	0.01	0.01	0.01		0.01	0.01	0.01	0.01	0.01	0.01	0.01	0.01
ENSG00000054938	0.01	0.01	0.01	0.01	0.01	0.01	0.383982	0.01		0.01	0.01	0.01	0.01	0.01	33.0435	0.01	0.01
ENSG00000054965	0.01	54.4036	0.01	3.90183	141.352	243.241	313.781	309.227		4.31674	0.749139	40.2387	44.0153	262.698	190.439	269.448	283.829
ENSG00000054967	0.01	0.553936	0.01	0.01	0.01	3.50972	0.01	0.01		0.01	0.01	0.01	0.01	20.2911	11.6689	0.01	4.86621
ENSG00000054983	0.01	0.01	0.01	2.44239	21.0972	25.383	56.4813	30.579		2.88116	0.01	8.73429	13.8256	17.3938	12.6405	16.0041	42.6368
ENSG00000055044	84.9866	43.5248	465.387	284.114	349.374	322.422	514.609	400.934		90.4516	62.3023	142.022	55.2725	584.297	296.34	303.897	401.457
ENSG00000055070	704.102	681.017	265.089	315.248	2646.91	3315.53	746.104	654.891		704.88	704.383	461.428	442.11	564.982	599.471	616.396	485.092
ENSG00000055118	0.01	0.01	0.01	0.01	0.579925	21.8833	22.4489	11.7673		0.01	0.01	12.6118	2.05676	2.90729	44.7024	34.4587	10.262
ENSG00000055130	4.05651	148.504	80.4272	189.737	451.961	244.553	156.335	253.38		21.5437	126.857	75.1358	67.0413	467.44	376.009	275.6	273.577
ENSG00000055147	80.9401	58.2111	115.424	86.6032	293.522	250.24	228.887	246.325		1.44558	45.458	38.7846	32.7581	302.294	536.319	354.34	382.032
ENSG00000055163	0.01	0.01	29.0495	101.684	9.69873	87.0656	80.4161	178.721		66.0467	93.2237	11.6424	56.8075	75.3396	57.3329	63.9862	145.696
ENSG00000055208	218.521	123.483	318.7	158.602	616.669	468.535	556.495	585.523		28.7216	343.455	158.017	129.979	449.09	381.839	572.105	496.963
ENSG00000055211	412.754	201.81	17.1359	108.008	1351.3	1350.03	1214.33	1279.2		124.906	37.4388	158.017	176.031	1076.84	970.613	984.26	995.534
ENSG00000055332	230.661	96.2866	131.06	204.331	784.227	676.331	510.496	498.519		178.022	79.9414	245.259	115.652	936.801	591.699	394.94	483.473
ENSG00000055483	542.242	0.553936	46.1754	32.1176	326.007	179.808	216.92	212.817		297.175	1.47714	89.1916	124.351	282.979	282.738	419.546	300.556
ENSG00000055609	918.567	79.9685	160.844	41.8472	345.955	548.592	414.008	512.628		0.01	9.57427	52.3557	1.54507	275.253	344.919	258.375	269.26
ENSG00000055732	0.01	2.72968	0.01	0.01	0.01	2.63479	0.01	0.01		0.01	0.01	0.01	0.01	7.73611	10.6973	0.01	0.01
ENSG00000055813	0.01	0.01	0.01	0.01	0.01	0.01	0.01	0.01		0.01	0.01	0.01	0.01	0.01	0.01	0.01	0.01
ENSG00000055917	4.05651	41.893	0.01	29.6852	506.104	328.547	415.504	437.969		1.44558	0.749139	59.1413	20.9893	241.451	132.144	152.569	268.181
ENSG00000055950	149.731	165.91	193.607	269.033	361.913	468.973	602.495	419.158		109.114	96.158	211.816	130.491	337.062	352.691	321.121	418.184
ENSG00000055955	0.01	0.01	0.01	0.01	0.01	0.01	0.01	0.01		0.01	0.01	0.01	0.01	0.01	0.01	0.01	0.01
ENSG00000055957	0.01	0.01	0.01	0.01	0.01	0.01	0.01	0.01		0.01	0.01	0.01	0.01	0.01	0.01	0.01	0.01
ENSG00000056050	0.01	42.9809	112.445	62.2793	202.903	400.291	251.7	358.608		1.44558	0.738004	1.94873	0.52169	241.451	167.121	235	193.719
ENSG00000056097	910.474	617.377	790.779	612.973	1171.21	971.183	861.665	1236.88		18.6725	377.727	521.529	409.362	989.918	1029.88	653.306	1030.61
ENSG00000056277	0.01	0.01	110.211	0.01	2.2897	41.1317	45.2618	17.0581		0.01	0.738004	18.9126	0.01	17.3938	1.95315	24.6162	19.9744
ENSG00000056291	0.01	0.01	0.01	0.01	0.01	0.01	0.01	0.01		0.01	0.01	0.01	0.01	0.01	0.01	0.01	0.01
ENSG00000056487	0.01	0.01	0.01	0.01	0.01	0.01	0.01	0.01		0.01	0.01	0.01	0.01	0.01	0.01	0.01	0.01
ENSG00000056558	0.01	0.01	0.01	50.1173	41.0446	8.32184	15.3433	28.2275		1.44558	0.01	0.494683	1.03338	7.73611	1.95315	8.62218	15.6578
ENSG00000056586	186.149	108.797	294.873	61.3063	742.623	600.213	672.056	727.199		188.071	571.111	176.435	237.946	842.157	1024.05	734.506	1032.76
ENSG00000056736	0.01	0.01	0.01	0.01	0.01	0.01	0.01	0.01		0.01	0.01	0.01	0.01	0.01	0.01	0.01	0.01
ENSG00000056972	12.1495	7.6251	1.49921	12.172	31.3559	111.564	126.416	98.1834		1.44558	0.01	16.9739	31.2231	55.0586	6.81102	22.1556	29.6869
ENSG00000056998	48.5681	63.6505	0.01	18.9827	25.0867	64.7549	32.1725	48.8028		0.01	0.01	1.46405	14.849	20.2911	30.1288	6.16156	7.02453
ENSG00000057019	24.289	267.082	112.445	296.762	2250.65	1471.21	1726.31	1999.93		156.488	121.816	137.66	93.1375	1508.53	1377.7	1689.23	1512.99
ENSG00000057149	0.01	0.01	0.01	0.01	0.01	0.01	0.01	0.01		0.01	0.01	0.01	0.01	0.01	0.01	0.01	0.01
ENSG00000057252	0.01	11.4326	14.9021	14.6044	132.803	116.376	81.5381	127.577		0.01	1.47714	27.1522	12.8022	107.21	56.3613	126.732	39.3993
ENSG00000057294	0.01	0.01	0.01	0.01	0.01	0.01	0.01	0.01		0.01	0.01	0.01	0.01	0.01	0.01	0.01	0.01
ENSG00000057468	0.01	0.01	0.01	0.01	0.01	0.01	0.01	0.01		0.01	0.01	0.01	0.01	0.01	0.01	0.01	0.01
ENSG00000057593	0.01	0.01	0.01	0.01	0.01	0.01	0.01	0.01		0.01	0.01	0.01	0.01	0.01	0.01	0.01	0.01
ENSG00000057608	546.288	729.428	501.873	422.274	584.753	582.714	607.357	642.546		445.04	772.555	704.254	416.014	892.376	737.435	643.463	716.571
ENSG00000057657	4.05651	40.2612	46.92	62.2793	30.786	158.372	78.5462	62.9115		134.955	65.2366	49.4476	61.4127	68.5793	215.699	137.805	109.545
ENSG00000057663	0.01	0.553936	0.754604	51.5768	344.815	256.802	369.504	362.723		143.568	1.46601	101.309	54.2491	327.404	230.273	366.643	367.464
ENSG00000057704	0.01	3.27361	0.01	0.01	0.01	0.01	0.01	0.01		0.01	0.01	0.01	0.01	0.975764	3.8963	0.01	2.16832
ENSG00000057757	0.01	14.1523	72.9811	24.3339	135.652	185.058	223.277	189.302		0.01	0.749139	22.7901	19.4542	186.403	306.056	223.927	232.029
ENSG00000057935	4.05651	50.0521	72.2365	58.3875	50.1634	150.061	120.432	145.8		0.01	0.749139	12.1271	26.6179	94.6549	97.1674	136.575	69.6157
ENSG00000058056	408.707	0.01	151.909	17.5232	109.436	77.8788	102.855	100.535		71.789	0.01	6.31088	25.0828	65.682	40.8161	83.6712	48.5721
ENSG00000058063	0.01	0.01	1.49921	32.1176	367.612	248.928	191.489	264.549		5.75232	5.15057	91.1303	30.1997	310.02	235.131	207.933	286.527
ENSG00000058085	0.01	0.01	0.01	5.36127	0.01	0.01	7.48964	0.597865		86.1448	0.749139	0.01	0.01	0.01	0.01	0.01	20.514
ENSG00000058091	238.754	46.7885	21.6035	145.954	828.682	833.819	663.454	728.962		80.4025	73.4117	146.384	240.504	1038.21	1088.17	1289.38	1223.24
ENSG00000058262	2043.5	553.736	527.189	378.004	659.984	663.208	788.738	687.812		1007.79	403.396	395.996	536.261	1643.74	2224.91	2032.49	1655.98
ENSG00000058272	424.893	276.329	355.93	656.756	565.946	598.463	881.112	829.487		536.917	619.244	459.974	273.252	1267.09	985.186	570.875	878.985
ENSG00000058335	0.01	0.01	0.01	0.01	0.01	0.447465	0.01	0.01		0.01	0.01	0.01	0.01	0.01	0.01	0.01	0.01
ENSG00000058404	141.638	0.01	0.01	0.982958	36.4852	0.01	5.99371	0.597865		0.01	0.01	0.01	0.01	0.01	0.01	0.01	0.01
ENSG00000058453	0.01	0.01	0.01	0.01	5.13933	59.5053	14.9693	7.06438		0.01	0.01	4.37214	7.17365	59.8874	67.0486	25.8465	67.4574
ENSG00000058600	0.01	0.01	0.01	59.8469	77.5199	74.3791	41.896	45.2756		0.01	29.3529	24.2441	0.01	39.6063	49.5603	81.2106	75.5511
ENSG00000058668	303.498	201.266	90.107	431.517	812.724	685.956	604.739	1414.41		58.8688	2.93315	95.0078	75.7401	554.359	372.123	1251.51	1091.41
ENSG00000058673	283.265	39.1734	95.3193	63.7387	1370.11	1271.72	1286.13	1560.2		93.3227	19.0606	101.793	27.1295	974.466	923.977	1170.04	1317.12
ENSG00000058729	8.10301	0.01	58.0891	44.2796	81.5093	65.6298	43.7659	34.694		2.88116	0.01	22.7901	0.52169	68.5793	127.286	43.0709	115.48
ENSG00000058799	0.01	109.885	115.424	55.4686	152.75	136.062	201.96	111.116		53.1265	78.4186	75.6205	169.379	181.574	95.2243	100.896	128.43
ENSG00000058804	60.7076	44.6127	0.01	0.01	27.3664	13.5714	43.0179	49.3907		1.44558	0.01	16.0045	27.1295	26.0856	42.7593	14.7737	36.1618
ENSG00000058866	0.01	0.01	0.01	0.01	36.4852	0.01	0.01	0.01		0.01	0.01	0.01	0.01	0.01	0.01	0.01	0.01
ENSG00000059122	121.405	31.5583	0.01	30.1717	103.167	105.439	54.9854	116.995		0.01	0.738004	1.46405	26.6179	251.109	271.079	269.448	128.969
ENSG00000059145	0.01	48.4203	29.0495	18.9827	102.027	141.749	81.1641	108.177		89.016	0.01	16.4892	4.10352	58.9216	113.684	123.041	60.4429
ENSG00000059377	0.01	0.01	0.01	0.01	4.5694	31.07	12.3514	19.4095		0.01	0.01	0.01	15.3607	0.01	0.981574	1.24031	7.02453
ENSG00000059378	0.01	0.01	0.01	6.8207	0.01	33.2574	45.2618	27.6396		1.44558	0.738004	0.01	2.05676	25.1199	15.5552	11.0828	10.262
ENSG00000059573	8.10301	1.09787	77.4488	20.9286	5.53484	45.9439	34.7903	39.866		33.0284	0.749139	48.963	69.0881	114.936	61.2192	159.951	285.513
ENSG00000059588	0.01	5.44936	37.9848	25.3069	30.216	0.884931	2.25389	1.77359		0.01	0.01	4.37214	0.01	12.5649	17.4983	4.93125	8.64327
ENSG00000059691	8.10301	0.01	63.3013	67.1441	18.8175	36.7571	61.3431	16.4702		0.01	0.01	0.01	9.7321	22.2226	92.3095	11.0828	34.5431
ENSG00000059728	0.01	0.01	1.49921	32.6041	142.491	91.0028	80.0422	113.468		0.01	0.749139	18.9126	8.70872	255.938	174.893	95.9743	244.979
ENSG00000059758	12.1495	49.5081	35.751	20.9286	165.858	125.563	132.774	119.934		0.01	0.749139	31.5144	32.2464	101.415	97.1674	99.6653	116.559
ENSG00000059769	12.1495	109.885	55.1107	23.8475	247.928	401.166	326.122	278.07		12.9302	3.67229	52.8404	73.6933	463.577	295.369	360.491	292.462
ENSG00000059804	8.10301	24.4871	38.7294	48.6579	218.861	148.748	161.196	153.443		1.44558	0.01	83.8601	35.3166	141.977	76.7644	72.5984	97.6739
ENSG00000059915	275.172	0.01	0.754604	30.6582	0.579925	11.8216	38.5302	22.3489		1.44558	0.01	0.01	12.2905	28.0172	11.6689	20.9253	22.6723
ENSG00000060069	0.01	9.25691	0.01	0.01	94.0477	37.1946	29.1806	15.8824		1.44558	0.01	0.01	0.01	43.4694	22.3562	16.0041	26.989
ENSG00000060138	789.079	1967.97	1160.85	1088.75	1773.62	2106.41	1522.12	1569.02		857.052	1787.82	1055.65	1186.62	1511.43	1368.96	1466.54	1656.52
ENSG00000060140	0.01	0.01	0.01	0.01	0.01	0.01	0.01	0.01		0.01	0.01	0.01	0.01	0.01	0.01	0.01	1.62874
ENSG00000060237	4.05651	88.1276	27.5603	136.711	543.719	796.634	384.059	872.989		86.1448	5.86744	114.395	176.031	1330.83	1160.07	2334.9	3247.4
ENSG00000060303	0.01	0.01	0.01	0.01	0.01	0.01	0.01	0.597865		0.01	0.738004	0.494683	0.52169	0.975764	8.75417	0.01	2.16832
ENSG00000060339	1841.17	306.246	209.244	396.004	455.38	526.718	462.252	363.31		457.96	513.777	281.126	305.489	2186.1	1893.24	1047	685.815
ENSG00000060491	182.103	27.7507	0.01	44.7661	184.096	169.309	174.66	124.049		51.6909	1.47714	42.1774	6.15027	147.772	126.315	280.521	105.768
ENSG00000060558	0.01	0.01	0.01	0.01	0.01	0.01	0.01	0.01		0.01	0.01	0.01	0.01	0.01	0.01	0.01	0.01
ENSG00000060566	0.01	0.01	0.01	0.01	0.01	0.01	0.01	0.01		0.01	0.01	0.01	0.01	0.01	0.01	0.01	0.01
ENSG00000060642	0.01	85.4079	10.4344	34.0635	53.583	61.6926	47.5057	111.116		8.62348	0.01	11.6424	44.527	49.264	37.9014	25.8465	52.3492
ENSG00000060656	0.01	0.01	25.3265	0.01	68.4011	51.1935	19.4571	12.943		1.44558	0.01	38.7846	31.7348	83.0657	109.798	33.2284	23.7515
ENSG00000060688	0.01	0.01	9.68985	0.982958	27.9363	43.3191	50.1236	32.3426		0.01	1.48828	17.4586	33.2698	59.8874	97.1674	79.9803	77.7094
ENSG00000060709	0.01	0.01	0.01	0.01	0.01	0.01	0.01	0.01		0.01	0.01	0.01	0.01	0.01	0.01	0.01	0.549579
ENSG00000060718	0.01	0.553936	1.49921	0.496479	67.8311	3.07226	12.3514	63.4994		68.9179	1.48828	46.5395	51.179	369.898	74.8212	100.896	178.611
ENSG00000060749	352.056	232.271	218.179	450.489	708.997	699.08	681.031	580.233		610.132	247.957	216.178	406.803	506.071	598.5	644.693	578.439
ENSG00000060762	12.1495	59.8429	131.06	131.359	357.353	428.289	664.202	479.708		70.3535	114.447	43.1468	94.6726	377.624	392.526	375.255	424.659
ENSG00000060971	335.87	1.09787	58.8337	8.76662	163.009	151.81	245.342	123.462		1.44558	189.249	21.336	25.5945	108.176	118.542	83.6712	95.5155
ENSG00000060982	0.01	110.429	311.999	188.764	1099.4	790.072	908.786	1129.3		145.004	41.09	157.047	123.839	3423.64	2254.06	2228.1	2753.48
ENSG00000061273	3140.1	701.687	1399.86	1268.26	1481.82	2143.15	1490.33	2015.21		2575.44	1173.97	1479.26	1155.92	2429.87	2362.88	2872.79	2009.4
ENSG00000061337	0.01	0.01	1.49921	0.01	1.14985	34.1323	26.1887	21.1731		0.01	0.01	0.01	0.52169	42.5036	0.981574	98.435	19.4349
ENSG00000061455	214.475	26.1189	128.082	170.764	401.238	464.598	557.991	608.45		38.7707	450.156	74.6511	82.392	308.089	232.216	253.454	259.008
ENSG00000061492	0.01	0.01	0.01	0.01	0.01	0.01	0.01	0.01		0.01	0.01	0.01	0.01	0.01	0.01	0.01	0.01
ENSG00000061656	0.01	0.01	0.01	0.01	4.5694	3.07226	0.01	21.761		0.01	0.01	25.2135	10.2438	7.73611	19.4415	0.01	10.8016
ENSG00000061676	700.056	203.986	156.377	173.196	384.14	436.163	257.684	297.47		33.0284	90.3451	185.643	236.411	1038.21	967.698	746.809	953.986
ENSG00000061794	169.963	381.309	259.132	228.169	645.736	667.582	639.893	696.042		219.654	363.089	258.831	221.572	914.589	1010.45	478.601	860.639
ENSG00000061918	0.01	89.7594	65.5351	0.01	275.284	388.917	218.416	73.4931		0.01	0.738004	0.01	0.01	28.9829	13.612	29.5375	24.8306
ENSG00000061936	942.846	128.923	227.859	164.926	226.27	237.554	200.838	158.146		101.936	104.222	171.588	99.7895	374.727	315.772	466.298	417.644
ENSG00000061938	20.2425	0.01	0.01	19.4692	52.4431	26.6954	98.3673	38.2212		119.163	31.5591	126.997	61.4127	65.682	52.475	78.75	89.0406
ENSG00000061987	105.219	10.8887	0.01	10.2261	47.3138	58.1929	46.0098	19.4095		0.01	0.749139	0.01	15.8724	34.7775	21.3846	9.8525	25.9098
ENSG00000062038	0.01	0.01	0.01	0.01	0.01	0.01	0.01	0.01		0.01	0.01	0.01	0.01	0.01	0.01	0.01	0.01
ENSG00000062096	0.01	0.01	0.01	0.01	0.01	0.01	0.01	0.01		0.01	0.01	0.01	0.01	0.01	0.01	0.01	0.01
ENSG00000062194	40.4751	91.3912	201.798	167.359	1272.65	1057.8	1119.34	1064.05		99.0651	87.2994	96.4619	91.6024	1091.32	1194.07	1312.75	1144.46
ENSG00000062282	0.01	0.01	0.01	0.01	0.01	0.884931	0.383982	0.01		0.01	0.01	6.79556	0.01	0.975764	0.01	0.01	0.01
ENSG00000062370	0.01	0.01	0.01	0.01	97.4672	19.2585	15.7172	18.2338		0.01	0.01	0.01	0.01	25.1199	3.8963	2.47062	2.7079
ENSG00000062485	36.4286	392.188	288.916	481.624	58.7123	82.691	134.644	160.497		281.384	254.52	342.196	259.948	144.875	68.0202	97.2046	124.653
ENSG00000062524	0.01	0.01	0.01	0.01	0.01	0.01	1.87991	0.01		0.01	0.01	0.01	0.01	0.01	0.01	0.01	1.08916
ENSG00000062582	0.01	0.01	0.01	0.01	0.01	0.01	0.01	0.01		0.01	0.01	0.01	0.01	0.01	0.01	0.01	0.01
ENSG00000062598	4.05651	149.592	3.73302	16.5503	75.2402	90.5653	66.2048	13.5309		0.01	0.01	38.2999	66.0179	62.7847	94.2527	40.6103	59.3637
ENSG00000062650	457.265	36.9976	116.168	73.9548	276.424	425.664	309.667	414.455		38.7707	122.411	98.4006	120.257	570.777	466.366	473.68	481.854
ENSG00000062716	501.777	17.9599	283.704	566.271	510.663	293.987	435.699	427.388		246.93	656.012	686.805	768.056	409.494	518.831	586.869	437.069
ENSG00000062725	12.1495	161.559	0.754604	67.6306	177.827	312.36	216.172	202.823		0.01	77.7574	43.6314	70.1115	188.334	153.519	129.193	196.417
ENSG00000062822	0.01	0.01	0.754604	0.01	0.01	0.01	0.01	12.3552		55.9976	0.01	0.01	0.01	0.01	0.01	0.01	2.16832
ENSG00000063015	0.01	0.01	0.01	0.01	0.01	0.01	0.01	0.01		0.01	0.01	0.01	0.01	0.01	0.01	0.01	0.01
ENSG00000063046	1185.64	1004.12	825.775	918.482	993.39	922.187	1043.79	1115.19		353.163	550.4	538.977	265.065	677.977	1167.36	686.524	553.618
ENSG00000063127	364.196	0.01	0.01	0.01	1.14985	9.19677	21.701	1.18573		0.01	0.01	0.01	0.01	2.90729	0.01	0.01	1.08916
ENSG00000063169	0.01	0.01	0.01	0.01	0.01	0.447465	12.3514	2.36146		0.01	0.01	0.01	0.52169	0.01	1.95315	8.62218	7.56411
ENSG00000063176	0.01	0.553936	52.1322	19.9556	84.9289	126.875	157.082	133.455		84.7093	2.21628	30.0603	2.56845	84.0315	75.7928	143.956	91.7385
ENSG00000063177	11876.5	15086.6	15442.3	12423.2	3437.23	2696.98	3577.15	3354.95		13554.8	14664.1	16190.4	17005	3304.86	3306.28	3410.43	3620.05
ENSG00000063180	258.986	34.2779	0.754604	13.1449	198.344	40.6943	146.237	183.424		2.88116	0.749139	10.1883	35.3166	7.73611	5.83945	24.6162	20.514
ENSG00000063241	432.986	73.9852	59.5783	22.8745	565.376	276.051	326.496	636.668		101.936	132.131	123.119	173.984	978.329	1364.1	1114.67	1126.11
ENSG00000063244	16.196	78.3367	177.226	162.494	331.707	367.481	330.984	336.857		505.334	1.47714	152.2	166.821	584.297	701.487	593.02	401.997
ENSG00000063245	1027.82	898.048	491.448	766.701	739.203	841.693	722.543	753.065		1994.03	464.188	1090.55	1228.06	715.641	967.698	1002.71	768.911
ENSG00000063322	52.6146	189.3	78.1934	166.872	890.803	891.127	759.942	1032.89		74.6602	2.95542	44.6008	71.1348	467.44	599.471	572.105	569.806
ENSG00000063438	0.01	0.01	0.01	65.6846	135.652	304.486	93.1315	388.589		0.01	1.47714	0.01	33.7815	5.80459	82.5938	4.93125	92.2781
ENSG00000063515	0.01	0.01	0.01	0.01	0.01	0.01	0.01	0.01		0.01	0.01	0.01	0.01	0.01	0.01	0.01	0.01
ENSG00000063587	0.01	41.3491	0.754604	22.8745	150.47	237.991	299.57	174.606		86.1448	59.4126	55.2638	28.6646	313.883	233.188	312.509	220.158
ENSG00000063601	0.01	0.01	0.754604	9.73958	119.124	97.1273	48.2537	88.7776		0.01	0.738004	1.46405	9.22041	90.7918	80.6507	76.2893	105.228
ENSG00000063660	52.6146	249.133	21.6035	97.3058	456.52	395.479	394.187	362.135		162.231	274.366	152.685	119.745	528.283	388.64	616.396	477.538
ENSG00000063761	0.01	0.01	0.01	53.0362	29.0762	38.507	17.5872	5.88865		0.01	0.01	16.9739	39.4101	4.83882	4.86787	6.16156	7.56411
ENSG00000063854	0.01	3.81755	10.4344	29.1987	143.631	83.5659	169.05	121.11		87.5804	0.749139	49.9323	60.3894	165.156	181.694	151.338	146.236
ENSG00000063978	202.335	0.01	2.98841	78.8196	154.46	244.991	147.733	217.52		83.2737	9.59654	76.1052	15.3607	222.136	328.402	233.769	272.498
ENSG00000064012	0.01	0.01	31.2833	0.982958	3.99948	37.1946	35.9123	4.12505		0.01	0.749139	0.01	0.01	18.3595	1.95315	35.689	8.64327
ENSG00000064042	16.196	87.5836	183.182	39.9013	320.308	129.062	320.513	156.97		0.01	1.47714	44.6008	80.3453	164.19	98.139	249.763	163.503
ENSG00000064102	12.1495	20.6796	2.24381	36.4959	251.917	213.056	129.782	231.041		152.182	298.535	145.415	39.9218	484.824	485.797	332.194	339.405
ENSG00000064115	0.01	50.596	2.24381	60.8199	416.625	259.427	470.853	257.495		212.476	51.2709	26.6675	23.5477	309.055	126.315	184.557	277.893
ENSG00000064195	0.01	0.01	0.01	0.01	0.01	0.01	0.01	0.01		0.01	0.01	0.01	0.01	0.01	0.01	0.01	0.01
ENSG00000064199	0.01	29.3825	0.01	2.92887	154.46	224.43	187.001	222.223		0.01	0.01	11.6424	4.61521	110.107	66.077	162.411	119.257
ENSG00000064201	0.01	0.01	0.01	0.01	0.01	0.01	0.01	2.94932		0.01	0.738004	0.01	0.01	0.01	0.01	0.01	1.62874
ENSG00000064205	0.01	42.9809	0.754604	73.9548	261.606	43.3191	301.44	330.39		0.01	0.738004	115.364	0.52169	34.7775	5.83945	31.9981	26.989
ENSG00000064218	0.01	0.01	0.01	0.01	0.01	0.01	0.01	0.01		0.01	0.01	0.01	0.01	0.01	0.01	0.01	0.01
ENSG00000064225	4.05651	0.01	1.49921	0.01	49.0236	30.1951	34.4164	2.36146		0.01	48.4702	12.1271	14.849	16.428	22.3562	45.5315	12.4203
ENSG00000064270	0.01	0.01	0.01	0.01	0.01	0.01	0.01	0.01		0.01	0.01	0.01	0.01	0.01	0.01	0.01	0.01
ENSG00000064300	0.01	0.01	0.01	0.01	0.01	0.447465	0.01	0.01		40.2063	0.01	0.01	0.01	25.1199	0.01	30.7678	10.8016
ENSG00000064309	0.01	0.01	0.01	0.01	0.579925	7.44691	0.01	35.2819		0.01	0.01	0.01	0.01	1.94153	31.1004	12.3131	12.9599
ENSG00000064313	639.358	85.9518	5.96683	47.1984	102.027	234.054	210.936	224.574		192.378	137.227	139.114	61.9244	350.582	557.694	290.364	316.203
ENSG00000064393	48.5681	0.01	37.2402	26.2799	2028.37	1071.36	1561.76	2243.3		7.1879	13.2254	26.1829	82.392	346.719	496.484	425.698	452.717
ENSG00000064419	145.684	391.644	93.83	262.709	398.388	757.375	378.854	557.827		20.1081	151.809	91.615	104.395	392.11	1142.83	575.796	450.559
ENSG00000064489	0.01	0.01	0.01	0.01	0.01	0.01	0.01	0.01		0.01	0.01	0.01	0.52169	0.01	1.95315	0.01	3.24748
ENSG00000064490	64.7541	3.81755	1.49921	110.927	243.368	229.242	397.179	258.671		155.053	164.297	46.0549	59.366	232.759	325.487	312.509	305.951
ENSG00000064545	0.01	85.4079	0.01	17.0368	39.3349	39.8194	12.3514	65.263		147.875	0.01	15.5198	12.8022	56.0243	85.5085	62.7559	60.4429
ENSG00000064547	0.01	0.01	0.01	0.01	5.70925	0.01	0.01	18.2338		0.01	0.01	0.01	0.01	0.01	0.01	11.0828	7.56411
ENSG00000064601	396.568	312.773	43.9416	297.249	755.161	940.123	835.486	533.203		374.697	3.69456	53.8098	77.7868	690.532	839.45	749.27	609.195
ENSG00000064607	0.01	45.7006	50.643	54.9821	142.491	91.8777	102.107	85.8383		47.3842	27.102	101.793	89.5557	57.9559	167.121	59.065	128.43
ENSG00000064651	263.033	0.553936	4.47762	22.388	52.4431	41.5692	41.148	88.7776		1.44558	435.696	92.0997	53.2257	292.637	158.377	136.575	107.386
ENSG00000064652	8.10301	1.09787	20.8589	62.2793	210.312	76.5664	108.465	48.8028		114.856	250.319	141.537	131.514	329.336	244.847	337.115	194.798
ENSG00000064655	4.05651	0.01	55.8553	69.09	89.4883	12.6965	48.2537	99.947		0.01	0.01	11.6424	41.4569	36.709	13.612	11.0828	73.3928
ENSG00000064666	4952.93	2062.07	1366.36	1484.26	3992.91	5939.48	3580.51	3930.47		2253.87	1477.85	1393.47	1276.68	19969.7	13776.9	7979.81	6351.43
ENSG00000064687	4.05651	47.8763	0.01	0.01	0.01	5.25958	0.01	9.41584		0.01	0.01	0.979365	0.01	6.77035	0.01	0.01	0.01
ENSG00000064692	8.10301	31.5583	0.01	0.01	85.4988	110.689	50.4976	33.5183		86.1448	2.22742	0.01	4.10352	51.1955	180.723	52.9134	37.7806
ENSG00000064703	4.05651	72.3534	35.0064	0.01	137.932	40.6943	36.6602	48.8028		0.01	26.3963	2.9181	32.2464	50.2297	32.0719	141.496	33.4639
ENSG00000064726	0.01	0.01	1.49921	42.3337	363.052	324.172	303.309	359.783		1.44558	151.181	54.2945	6.15027	199.923	223.472	125.502	171.596
ENSG00000064763	4.05651	0.01	0.01	2.92887	39.3349	3.50972	2.62787	2.36146		0.01	0.01	6.31088	0.01	1.94153	0.01	11.0828	4.86621
ENSG00000064787	0.01	0.01	0.01	0.01	0.01	0.01	0.01	13.5309		0.01	0.01	0.01	0.01	0.01	0.01	0.01	0.01
ENSG00000064835	0.01	0.01	0.01	0.01	0.01	0.01	0.01	0.01		0.01	0.01	0.01	0.01	0.01	0.01	0.01	0.01
ENSG00000064886	0.01	0.01	0.01	0.01	3.42955	10.5092	4.87177	7.65224		0.01	0.01	0.01	0.01	0.01	0.01	1.24031	2.16832
ENSG00000064932	4.05651	43.5248	49.8984	42.3337	95.1875	96.6899	99.4892	59.9722		47.3842	1.47714	77.0746	34.8049	88.8603	177.808	108.277	52.3492
ENSG00000064933	0.01	147.417	126.593	78.8196	143.631	50.3185	44.5139	107.001		133.519	1050.45	61.08	194.964	223.102	94.2527	166.102	97.1343
ENSG00000064961	97.1261	77.2489	113.934	134.765	520.352	468.973	561.357	751.301		155.053	214.168	44.1161	102.348	264.629	245.818	298.976	329.153
ENSG00000064989	0.01	1.09787	0.01	15.5773	21.0972	0.01	24.6928	0.01		0.01	0.01	0.494683	0.01	2.90729	2.92472	8.62218	3.24748
ENSG00000064995	76.8936	260.555	53.6215	111.9	402.377	209.993	369.504	349.79		180.893	159.178	66.8962	230.782	647.072	418.758	754.191	595.706
ENSG00000064999	4.05651	0.553936	12.6683	91.468	30.786	89.2529	37.0342	87.6019		0.01	3.69456	8.73429	57.8309	66.6477	64.1339	19.695	39.3993
ENSG00000065000	489.637	864.868	954.592	477.732	926.139	1107.23	800.706	904.734		327.322	236.881	881.163	569.009	1299.93	1152.3	2010.6	1578.57
ENSG00000065029	0.01	122.939	74.4704	52.5497	105.446	66.0673	103.603	120.522		21.5437	102.565	46.5395	4.61521	72.4423	69.9633	52.9134	53.9679
ENSG00000065054	72.8471	290.472	151.165	152.278	429.734	676.769	483.569	382.122		122.034	443.793	79.9826	50.1556	903.965	994.902	417.086	428.436
ENSG00000065057	0.01	11.4326	64.7905	0.01	57.5725	87.0656	78.5462	61.7358		0.01	0.749139	0.494683	0.01	51.1955	99.1106	56.6043	65.8387
ENSG00000065060	4.05651	22.8553	0.01	0.01	19.9574	64.7549	62.839	4.12505		0.01	55.8616	0.01	19.4542	115.902	171.979	204.242	130.049
ENSG00000065135	97.1261	75.0731	95.3193	77.3601	736.924	755.95	486.187	609.626		77.5314	5.15057	120.696	147.377	852.78	728.691	777.567	673.945
ENSG00000065150	1626.71	1774.33	1052.88	934.536	658.274	853.942	774.527	660.182		625.923	812.774	833.664	505.559	866.301	751.037	639.772	670.168
ENSG00000065154	4.05651	57.1232	0.754604	30.1717	19.9574	85.7532	91.6356	41.7484		12.9302	4.40029	3.40278	12.2905	115.902	70.9349	103.356	85.2635
ENSG00000065183	0.01	62.0187	20.8589	1.46944	38.195	88.378	78.1723	87.6019		1.44558	1.48828	0.01	35.8283	151.635	113.684	116.89	117.099
ENSG00000065243	28.3355	68.5459	72.9811	64.7117	247.928	399.853	252.448	288.064		71.789	135.57	13.5811	54.2491	322.575	489.683	238.691	274.656
ENSG00000065268	12.1495	32.1022	13.4129	0.01	106.016	190.745	112.579	78.196		4.31674	0.738004	58.6566	26.6179	250.143	347.834	155.029	189.942
ENSG00000065308	0.01	286.12	186.905	76.3872	735.784	1128.67	1380.75	2199.21		71.789	81.4643	221.025	90.579	1302.83	2065.58	1622.79	1610.65
ENSG00000065320	0.01	0.01	21.6035	20.9286	0.579925	25.8205	7.11566	27.6396		0.01	0.01	0.01	0.01	0.01	0.01	0.01	3.24748
ENSG00000065325	0.01	0.01	0.01	0.01	0.01	0.01	0.01	0.597865		0.01	0.01	0.01	0.01	0.01	0.01	8.62218	0.549579
ENSG00000065328	0.01	0.01	0.754604	0.01	0.01	0.01	0.01	32.3426		0.01	0.01	0.01	0.01	0.01	0.01	14.7737	5.94537
ENSG00000065357	44.5216	83.7761	1.49921	118.711	42.7544	130.375	99.4892	107.589		179.458	123.105	217.633	116.164	90.7918	85.5085	177.175	171.057
ENSG00000065361	0.01	0.01	0.01	0.01	0.01	0.01	0.01	0.597865		0.01	0.01	0.01	0.01	0.01	0.01	0.01	0.01
ENSG00000065371	0.01	0.01	0.01	0.01	0.01	0.01	0.01	0.01		0.01	0.01	0.01	0.01	0.01	0.01	0.01	0.01
ENSG00000065413	4.05651	1.09787	0.754604	3.41535	58.1424	30.6326	40.774	63.4994		1.44558	7.32344	44.6008	91.6024	206.684	125.343	118.12	215.302
ENSG00000065427	109.266	305.158	221.157	326.924	280.983	532.843	461.878	611.389		225.966	253.748	203.056	234.64	487.721	505.229	382.637	530.956
ENSG00000065457	4.05651	26.6628	39.474	0.01	368.752	188.12	334.35	241.035		15.8014	74.0617	93.5538	60.9011	328.37	231.245	354.34	379.334
ENSG00000065485	4.05651	42.437	62.5567	17.5232	229.69	129.062	194.481	136.395		1.44558	0.749139	35.3918	25.0828	365.069	290.511	388.789	281.67
ENSG00000065491	80.9401	48.4203	32.028	10.2261	135.652	122.5	111.831	92.8927		38.7707	0.749139	65.4422	23.5477	106.244	59.276	70.1378	93.8968
ENSG00000065518	530.102	539.594	310.51	851.348	841.79	907.751	1133.55	679.582		979.076	793.89	518.62	555.705	572.708	666.51	888.295	716.032
ENSG00000065526	0.01	1.09787	1.49921	0.496479	309.48	311.048	232.627	339.208		11.4946	0.01	8.24961	0.01	420.117	551.864	457.686	545.525
ENSG00000065534	1934.24	583.109	1524.21	460.705	4922.46	2377.63	3638.11	3488.4		3594.7	2482.14	1657.14	973.755	12922.9	8908.37	6015	4924.75
ENSG00000065548	971.171	195.827	268.067	531.731	2903.23	918.006	1764.83	1919.39		145.004	156.255	427.015	334.655	2849.98	2812.72	2992.13	2893.23
ENSG00000065559	12.1495	108.253	32.7726	0.01	382.43	261.177	261.423	384.474		34.4639	0.738004	104.701	10.7555	211.512	304.113	313.74	208.288
ENSG00000065600	287.312	0.01	0.01	0.01	129.953	68.2546	40.0261	38.2212		1.44558	0.01	0.01	0.01	30.9145	59.276	57.8347	75.5511
ENSG00000065609	0.01	0.01	0.01	0.01	0.01	0.01	0.01	0.01		1.44558	0.01	0.01	0.01	0.01	0.01	0.01	0.01
ENSG00000065613	465.358	176.245	134.783	35.0365	446.832	543.342	541.162	383.298		17.237	36.6886	44.6008	44.0153	511.865	310.914	287.903	383.651
ENSG00000065615	0.01	0.01	108.722	13.1449	136.792	132.562	141.749	205.763		0.01	0.749139	9.70365	28.1529	113.004	79.6791	125.502	86.3427
ENSG00000065618	0.01	0.01	0.01	0.01	0.01	0.01	3.37584	0.01		0.01	0.01	0.01	0.01	0.01	0.01	0.01	3.24748
ENSG00000065621	0.01	71.2656	59.5783	0.01	0.01	11.3841	31.4245	23.5246		0.01	0.01	0.01	0.01	0.01	7.78259	0.01	10.8016
ENSG00000065665	0.01	0.01	35.751	0.01	11.4085	7.44691	4.49779	14.7066		0.01	0.01	30.545	3.59183	0.975764	19.4415	1.24031	10.8016
ENSG00000065675	0.01	0.01	0.01	0.01	0.01	0.01	0.01	0.01		0.01	0.01	0.01	0.01	0.01	0.01	0.01	0.01
ENSG00000065717	0.01	0.553936	54.3661	0.01	65.5514	14.0089	25.0668	27.6396		1.44558	184.287	22.3054	49.6439	13.5307	82.5938	3.70094	16.737
ENSG00000065802	8.10301	0.01	37.9848	48.6579	298.081	153.123	118.188	283.949		198.12	88.7443	191.944	66.0179	360.24	470.252	385.098	328.614
ENSG00000065809	651.497	334.53	287.427	375.572	1238.46	2636.18	1736.41	1860.6		89.016	280.929	280.641	217.99	676.045	1162.98	976.878	1036
ENSG00000065833	12.1495	221.936	61.8121	146.44	420.615	469.848	256.562	252.792		31.5928	432.739	344.619	221.06	754.272	571.296	659.457	499.66
ENSG00000065882	501.777	336.706	204.776	147.413	428.024	517.532	313.407	306.875		364.647	77.8688	139.114	177.566	313.883	213.756	328.503	349.118
ENSG00000065883	0.01	1.09787	1.49921	66.1711	104.306	255.49	314.155	109.941		31.5928	107.917	23.7595	81.8803	283.945	206.955	150.108	233.108
ENSG00000065911	489.637	9.80084	98.2977	10.7125	568.226	35.3962	258.67	38.9952		232.574	661.391	375.639	531.144	2226.1	4877.03	1578.5	4313.66
ENSG00000065923	4.05651	53.3157	0.754604	58.8739	303.21	198.619	180.643	196.357		54.5621	79.3137	53.3251	31.7348	384.384	462.479	235	305.412
ENSG00000065970	4.05651	0.01	0.01	17.5232	84.359	181.996	120.058	154.618		2.88116	0.01	29.5756	50.6673	204.752	137.002	139.035	159.725
ENSG00000065978	2779.96	3685.72	3988.85	2206.19	3734.16	3431.05	3638.11	4045.7		3699.5	4376.11	3953.57	3239.52	3532.78	3967.92	3014.27	3018.42
ENSG00000065989	32.382	196.915	171.269	10.2261	149.33	343.858	158.204	145.8		76.0958	68.9212	168.68	62.4361	102.381	27.2141	289.133	101.451
ENSG00000066027	368.242	208.881	0.01	187.791	401.807	666.27	448.415	365.074		4.31674	262.751	94.0384	133.049	252.074	163.234	214.084	256.85
ENSG00000066032	0.01	0.01	0.01	0.01	0.01	0.01	0.01	15.8824		0.01	0.01	0.01	0.01	0.01	0.01	0.01	2.16832
ENSG00000066044	16.196	22.8553	125.103	55.9551	352.794	279.988	304.431	285.124		0.01	203.82	43.6314	48.6205	306.157	377.952	174.714	231.49
ENSG00000066056	0.01	0.01	0.01	0.01	0.01	0.01	0.01	0.01		0.01	0.01	0.01	0.01	0.01	0.01	0.01	0.01
ENSG00000066084	0.01	40.2612	51.3876	19.4692	41.6146	77.0039	42.644	37.0455		0.01	0.01	36.8459	40.4335	28.0172	69.9633	59.065	77.1698
ENSG00000066117	12.1495	208.337	145.952	80.7655	173.267	268.614	240.854	336.857		103.372	65.348	88.2223	41.9685	260.766	258.449	327.273	221.777
ENSG00000066135	20.2425	4.90542	9.68985	0.01	102.597	124.25	261.797	288.064		31.5928	4.44483	38.2999	5.63858	212.478	273.022	241.151	262.246
ENSG00000066136	8.10301	0.553936	1.49921	11.6855	104.876	98.4397	69.1967	119.347		205.298	10.9857	65.4422	74.7167	55.0586	116.599	127.962	81.4865
ENSG00000066185	0.01	0.01	0.01	0.01	0.01	0.01	0.01	1.18573		0.01	0.01	0.01	0.01	0.01	0.01	0.01	0.01
ENSG00000066230	0.01	0.01	0.01	0.01	0.01	0.01	0.01	0.01		0.01	0.01	0.01	0.01	0.01	0.01	0.01	0.01
ENSG00000066248	0.01	0.01	0.01	0.01	0.579925	0.01	0.01	24.1125		2.88116	0.01	0.01	61.9244	23.1883	0.01	0.01	157.567
ENSG00000066279	0.01	54.9475	36.4956	0.01	9.69873	104.127	30.3025	41.1605		97.6295	0.01	53.8098	46.0621	10.6334	54.4182	12.3131	30.2264
ENSG00000066294	0.01	0.01	0.01	0.01	0.01	0.01	0.01	0.01		0.01	0.01	0.01	0.01	0.01	0.01	0.01	0.01
ENSG00000066322	80.9401	127.835	177.97	159.089	451.961	233.179	357.163	386.825		41.6418	169.437	50.9017	99.7895	541.804	444.019	643.463	614.051
ENSG00000066336	0.01	0.01	0.01	0.01	0.01	0.01	0.01	0.597865		1.44558	0.01	0.01	0.01	0.01	0.01	0.01	0.01
ENSG00000066379	12.1495	56.5793	0.754604	86.1167	87.2086	40.2568	72.1885	83.4868		67.4823	129.152	36.3612	46.5737	72.4423	73.8496	107.047	78.249
ENSG00000066382	0.01	0.01	0.01	0.01	0.01	0.01	0.01	2.94932		0.01	0.01	0.01	0.01	0.975764	0.01	0.01	5.94537
ENSG00000066405	0.01	0.01	0.01	0.01	0.01	0.01	0.01	0.01		0.01	0.01	0.01	0.01	0.01	0.01	0.01	0.01
ENSG00000066422	149.731	107.709	36.4956	55.9551	106.586	179.371	67.7008	95.2441		0.01	0.01	12.1271	10.7555	119.765	132.144	66.4468	97.6739
ENSG00000066427	113.312	33.734	113.934	26.7663	241.658	456.286	176.904	340.384		84.7093	1.47714	64.4728	95.6959	198.957	342.004	228.848	203.431
ENSG00000066455	0.01	68.002	390.927	56.928	656.564	622.523	581.926	599.044		189.507	2.20515	83.8601	83.4154	1053.66	848.194	686.524	885.46
ENSG00000066468	0.01	0.01	0.01	0.01	0.01	0.01	0.01	0.01		0.01	0.01	8.73429	0.01	0.975764	0.01	0.01	0.01
ENSG00000066557	0.01	23.3992	27.5603	17.0368	25.6566	33.6948	16.8392	44.6877		2.88116	0.01	48.4783	0.01	76.3054	34.0151	36.9194	49.6513
ENSG00000066583	0.01	40.8052	0.01	13.1449	58.7123	116.813	77.0503	111.116		77.5314	0.01	0.01	4.61521	35.7433	68.0202	19.695	46.9534
ENSG00000066629	8.10301	47.8763	0.754604	80.7655	45.0341	116.813	38.9041	122.874		0.01	1.47714	39.754	0.52169	67.6135	121.457	155.029	112.243
ENSG00000066651	0.01	0.01	0.01	90.9815	45.0341	56.443	17.9611	34.1062		60.3044	0.01	2.43341	0.01	59.8874	42.7593	31.9981	73.9324
ENSG00000066654	28.3355	8.16903	75.215	5.36127	280.413	275.613	229.635	208.114		80.4025	3.68342	54.2945	28.1529	455.851	315.772	278.06	378.255
ENSG00000066697	368.242	177.877	427.412	179.034	626.358	584.026	443.179	435.618		356.034	265.685	397.935	351.029	530.215	362.407	520.432	555.777
ENSG00000066735	0.01	0.01	0.01	0.01	0.01	0.01	0.01	0.01		0.01	0.01	0.01	0.01	0.01	0.01	0.01	0.01
ENSG00000066739	0.01	0.01	102.021	0.01	35.9153	18.821	43.7659	29.4032		0.01	0.749139	0.01	0.01	33.8118	63.1623	72.5984	46.9534
ENSG00000066777	0.01	113.693	37.9848	207.736	258.756	378.855	279.749	289.827		1.44558	260.701	142.022	217.99	378.59	345.89	252.224	334.01
ENSG00000066813	0.01	0.01	0.01	0.01	0.01	0.01	0.01	0.01		0.01	0.01	0.01	0.01	0.01	0.01	0.01	0.01
ENSG00000066827	8.10301	62.0187	59.5783	80.279	31.3559	60.3802	41.522	162.261		0.01	0.738004	51.871	0.01	67.6135	80.6507	118.12	60.4429
ENSG00000066855	60.7076	2.18574	35.0064	57.901	189.225	188.12	127.164	172.842		73.2246	58.6178	92.0997	53.7374	217.307	202.097	314.97	265.483
ENSG00000066923	0.01	0.01	0.01	0.01	0.01	0.01	0.01	7.65224		0.01	0.738004	0.01	0.01	0.01	0.01	0.01	0.01
ENSG00000066926	0.01	33.734	69.2581	48.1714	72.3905	135.187	105.099	112.292		0.01	0.01	11.1577	1.54507	122.662	137.002	114.429	79.8677
ENSG00000066933	4.05651	66.3701	17.8805	50.6038	100.317	150.936	207.944	225.162		0.01	2.94429	6.31088	86.4855	201.855	248.733	164.872	187.784
ENSG00000067048	0.01	0.01	17.1359	0.01	0.01	0.01	111.083	10.5916		0.01	0.01	11.6424	19.9659	0.01	0.01	63.9862	34.0035
ENSG00000067057	198.289	53.3157	190.629	106.549	19.9574	89.6904	126.79	104.65		324.451	234.136	107.61	184.218	258.835	432.361	185.787	118.178
ENSG00000067064	12.1495	107.165	139.995	46.712	392.689	1080.55	800.706	844.184		5.75232	6.59544	200.184	95.6959	542.77	606.272	718.512	625.922
ENSG00000067066	339.917	531.979	684.301	370.22	376.731	662.333	648.869	657.243		155.053	343.849	149.292	126.397	457.782	398.355	406.013	429.515
ENSG00000067082	416.8	254.028	514.531	261.249	2754.46	3122.64	1960.42	1948.78		470.88	197.435	148.808	201.616	1477.63	618.903	685.294	972.872
ENSG00000067113	4.05651	89.7594	3.73302	23.361	214.872	465.036	220.659	190.478		136.39	53.5885	60.1107	24.5711	341.891	208.898	118.12	186.165
ENSG00000067141	0.01	0.01	116.168	0.496479	31.9258	42.0067	36.2863	49.3907		25.8505	0.749139	9.21897	22.5243	154.532	95.2243	157.49	37.241
ENSG00000067167	821.451	446.581	491.448	356.112	2391.42	2379.38	2187.06	1870.6		284.255	920.759	579.691	626.318	2195.19	3834.81	2471.71	2190.7
ENSG00000067177	0.01	0.01	51.3876	0.01	35.3454	10.9466	7.48964	14.1188		0.01	0.01	0.01	9.22041	8.70188	0.981574	0.01	8.64327
ENSG00000067182	619.125	269.802	359.654	222.817	1782.74	1851.8	2283.92	1491.42		668.991	404.708	135.721	164.262	1271.92	970.613	1317.67	1109.92
ENSG00000067191	0.01	34.8219	0.01	6.8207	63.8416	13.134	4.1238	6.47651		1.44558	0.01	17.9433	0.52169	29.9487	21.3846	61.5256	37.241
ENSG00000067208	267.079	282.313	7.45604	262.709	1513.73	1543.39	1207.97	1097.55		625.923	42.6017	348.982	156.587	1703.62	1520.52	1376.73	1618.75
ENSG00000067221	0.01	0.553936	33.5172	0.01	53.583	136.499	111.831	65.263		35.8995	0.01	37.3306	40.4335	176.745	179.751	205.472	148.934
ENSG00000067225	3690.42	1008.47	1952.36	1925.01	2530.48	1945.42	2278.68	2510.78		1899.28	1174.25	1254.85	2207.44	3374.39	3333.48	4614.91	3984.26
ENSG00000067248	263.033	364.991	235.305	359.518	371.601	321.11	566.967	333.917		17.237	415.278	177.889	234.875	454.885	357.549	506.898	419.263
ENSG00000067334	218.521	295.367	33.5172	110.441	204.043	339.483	228.887	469.714		87.5804	215.624	110.518	77.7868	443.296	351.72	323.582	301.095
ENSG00000067365	198.289	33.734	78.1934	46.2255	45.0341	93.6276	173.912	101.123		14.3658	1.47714	127.966	72.1582	74.3739	72.8781	102.126	91.1989
ENSG00000067369	0.01	1.09787	208.499	83.6844	148.191	255.49	330.984	178.133		47.3842	89.5614	128.936	37.875	140.046	164.206	221.466	229.871
ENSG00000067445	8.10301	52.2278	64.7905	24.8204	9.69873	27.1329	56.1073	52.9178		137.826	80.7474	118.273	90.0674	28.0172	9.72574	44.3012	41.018
ENSG00000067533	12.1495	141.433	75.9596	96.3328	467.919	489.971	526.951	449.139		11.4946	66.0203	57.6872	75.2284	1153.13	1164.93	874.762	1021.97
ENSG00000067560	182.103	923.069	717.808	576.487	3632.14	3551.35	4381.21	4246.16		302.918	623.457	590.838	619.666	3323.21	2406.6	3268.95	3686.42
ENSG00000067596	0.01	30.4704	0.01	21.4151	182.386	120.313	71.0666	77.0203		2.88116	0.738004	34.4225	16.8958	109.141	88.4232	45.5315	60.4429
ENSG00000067601	0.01	0.01	0.01	0.01	0.01	24.5081	0.01	0.01		0.01	0.01	0.01	5.63858	0.01	0.01	0.01	0.01
ENSG00000067606	0.01	0.01	65.5351	0.01	0.01	24.9455	13.4734	0.01		0.01	24.9069	0.01	0.01	8.70188	0.01	1.24031	7.02453
ENSG00000067646	0.01	0.01	1.49921	0.01	0.01	0.01	44.5139	2.36146		0.01	0.749139	7.76492	5.63858	0.01	0.01	28.3072	0.549579
ENSG00000067704	36.4286	71.8095	1.49921	56.4415	54.7228	181.558	196.725	145.213		68.9179	1.48828	47.5089	24.0594	169.985	142.831	55.374	145.696
ENSG00000067715	0.01	110.429	3.73302	25.7934	16.5378	62.5676	60.9691	143.449		7.1879	2.21628	70.289	110.023	257.869	201.126	546.268	1157.41
ENSG00000067798	388.475	109.341	138.506	71.0359	79.7996	72.1918	67.7008	142.861		4.31674	353.03	72.7124	71.6465	212.478	245.818	119.35	121.415
ENSG00000067829	52.6146	45.7006	149.675	45.739	136.222	247.178	195.977	215.169		8.62348	148.214	64.9575	56.8075	112.039	214.728	289.133	151.632
ENSG00000067836	8.10301	39.7173	1.49921	62.7658	62.1319	80.9411	118.562	102.298		265.592	27.1688	39.754	53.7374	202.821	133.116	175.945	133.826
ENSG00000067840	0.01	0.01	0.01	1.95592	0.01	0.01	0.01	0.01		0.01	0.01	0.01	0.01	7.73611	0.01	0.01	1.08916
ENSG00000067842	0.01	0.01	0.01	0.01	0.01	0.01	0.01	0.01		0.01	0.01	0.01	0.01	25.1199	0.981574	0.01	0.01
ENSG00000067900	497.73	287.752	255.409	396.977	1289.18	891.564	821.649	682.521		107.679	152.526	157.047	146.865	1556.82	1398.11	875.992	1306.87
ENSG00000067955	105.219	85.4079	137.017	35.0365	312.329	333.359	454.024	347.438		78.9669	191.422	173.526	55.2725	231.956	414.872	428.159	201.48
ENSG00000067992	0.01	0.01	0.01	0.01	0.01	0.447465	19.8311	1.18573		0.01	0.01	0.01	0.01	2.90729	0.981574	2.47062	1.08916
ENSG00000068001	12.1495	2.72968	5.96683	32.1176	127.103	108.501	202.708	125.813		70.3535	0.749139	47.5089	40.4335	55.0586	22.3562	89.8228	84.724
ENSG00000068024	0.01	20.1356	0.01	54.4956	60.992	63.8799	8.98557	14.1188		0.01	0.01	38.2999	0.01	17.3938	94.2527	57.8347	31.8452
ENSG00000068028	80.9401	33.1901	0.754604	37.9553	250.777	234.929	255.066	358.608		0.01	137.093	8.24961	42.4802	276.219	210.842	241.151	209.906
ENSG00000068078	0.01	0.01	0.01	0.01	0.01	0.01	19.4571	0.01		0.01	0.01	0.01	0.01	0.975764	0.01	0.01	1.62874
ENSG00000068079	76.8936	38.0855	0.01	42.3337	135.652	157.06	179.521	195.769		5.75232	121.738	4.85683	10.2438	94.6549	45.674	145.187	87.4219
ENSG00000068097	0.01	0.01	0.01	94.3869	26.7965	41.5692	61.3431	108.765		34.4639	72.6614	31.0297	24.0594	124.594	182.666	173.484	122.495
ENSG00000068120	258.986	0.553936	45.4308	59.8469	238.809	223.555	185.131	165.788		1.44558	74.812	33.4531	37.875	137.149	156.433	153.799	145.157
ENSG00000068137	0.01	81.6003	13.4129	90.4951	96.8973	97.1273	80.4161	88.7776		0.01	0.01	4.85683	2.56845	17.3938	40.8161	38.1497	53.4284
ENSG00000068305	4.05651	153.4	36.4956	216.98	520.922	540.28	499.65	1228.65		80.4025	56.4783	121.665	146.353	1011.17	758.809	672.991	1078.63
ENSG00000068308	1339.4	140.889	498.15	218.439	311.759	290.924	274.513	351.553		806.806	515.571	381.455	448.762	330.301	532.433	250.994	338.326
ENSG00000068323	343.963	137.082	150.42	168.332	297.511	406.415	396.431	637.843		246.93	100.548	316.992	176.031	374.727	316.743	477.371	438.688
ENSG00000068354	0.01	0.01	22.3481	18.9827	53.583	44.194	162.692	142.273		1.44558	0.749139	27.1522	33.2698	49.264	47.6171	22.1556	84.1844
ENSG00000068366	352.056	25.575	417.733	125.522	476.468	517.094	654.479	529.676		55.9976	2.93315	73.6818	55.2725	322.575	323.544	349.419	195.338
ENSG00000068383	279.219	126.203	110.956	202.385	368.182	429.164	132.4	243.974		84.7093	36.7554	79.0133	107.976	133.285	137.002	134.114	99.8322
ENSG00000068394	0.01	0.01	0.01	11.6855	42.1845	31.0083	31.7985	27.0518		0.01	0.01	22.7901	9.7321	22.9487	18.5887	23559.9	43.7159
ENSG00000068400	4.05651	0.01	1.49921	0.01	94.0477	80.5036	115.196	111.704		45.9486	1.47714	14.0658	1.54507	130.388	250.676	221.466	174.834
ENSG00000068438	76.8936	87.0397	5.96683	95.8463	171.558	173.246	146.237	119.347		267.028	443.882	167.226	213.896	169.985	189.467	147.647	166.74
ENSG00000068489	16.196	51.1399	221.902	70.0629	117.415	127.312	83.408	126.989		1.44558	0.749139	31.5144	19.4542	71.4766	57.3329	24.6162	62.6012
ENSG00000068615	0.01	0.01	0.01	0.01	0.01	0.01	0.01	0.01		0.01	0.01	0.01	0.01	0.01	0.01	0.01	1.62874
ENSG00000068650	0.01	35.3658	0.01	0.01	116.845	68.6921	46.3838	38.8091		89.016	0.01	4.37214	1.54507	96.5864	68.0202	120.581	60.9825
ENSG00000068654	8.10301	0.01	0.01	0.01	46.7439	20.1334	44.1399	56.445		40.2063	0.01	28.6063	46.5737	61.8189	12.6405	19.695	55.5867
ENSG00000068697	388.475	1027.5	842.157	663.567	3623.6	4271.42	4676.28	3334.97		597.212	325.021	748.36	202.127	3065.35	2393.97	2912.16	2963.38
ENSG00000068724	0.01	1.64181	23.8373	68.6035	78.0898	66.5047	43.3919	59.3844		2.88116	22.7674	18.4279	31.2231	90.7918	31.1004	119.35	67.997
ENSG00000068745	250.893	159.927	186.161	187.791	515.793	568.715	600.999	627.85		94.7583	199.53	72.7124	134.584	460.68	469.28	449.074	444.623
ENSG00000068781	0.01	0.01	0.01	0.01	0.01	0.447465	0.01	0.01		0.01	0.01	0.01	8.19703	0.01	0.01	0.01	0.01
ENSG00000068784	0.01	0.01	0.01	1.46944	58.1424	12.6965	140.253	51.7421		0.01	72.6391	0.01	2.05676	81.1342	114.656	61.5256	57.2054
ENSG00000068796	716.242	152.312	103.51	78.8196	406.937	272.988	477.211	388.589		205.298	163.658	89.1916	117.187	460.68	404.185	265.757	312.426
ENSG00000068831	0.01	0.01	0.01	0.01	23.9469	40.2568	0.01	0.01		0.01	0.01	8.73429	0.01	0.975764	48.5887	66.4468	12.9599
ENSG00000068878	44.5216	0.553936	40.9632	183.899	180.106	334.671	142.871	180.485		45.9486	150.275	51.3864	29.688	408.528	540.205	269.448	253.612
ENSG00000068885	0.01	0.553936	122.125	21.9015	31.9258	64.3174	44.1399	55.8572		1.44558	78.4298	17.4586	1.03338	64.7162	21.3846	16.0041	35.0827
ENSG00000068903	12.1495	60.9308	311.999	72.4953	180.106	249.803	225.521	129.34		96.1939	30.1365	75.6205	89.044	143.909	148.661	77.5196	173.215
ENSG00000068912	615.079	317.124	234.56	206.277	1677.3	1715.75	1755.11	1316.83		727.849	283.046	391.634	333.12	1813.72	1572.99	1712.6	1937.1
ENSG00000068971	8.10301	141.433	0.754604	18.4962	78.6597	132.125	181.017	161.085		163.666	0.749139	0.01	38.8984	229.862	163.234	148.878	133.286
ENSG00000068976	0.01	0.01	0.01	0.01	0.01	0.01	0.01	7.06438		0.01	0.01	0.01	6.15027	0.01	0.01	0.01	0.01
ENSG00000068985	0.01	0.01	0.01	0.01	0.01	0.01	0.01	0.01		0.01	0.01	0.01	0.01	0.01	0.01	0.01	0.01
ENSG00000069011	1141.12	14.1523	1.49921	89.5221	439.992	91.4403	21.327	429.739		212.476	1.47714	0.494683	53.2257	177.711	55.3897	9.8525	198.575
ENSG00000069018	0.01	0.01	0.01	0.01	0.01	0.01	0.01	0.01		0.01	0.01	0.01	0.01	0.01	0.01	0.01	0.01
ENSG00000069020	0.01	15.7841	6.71143	29.1987	193.215	210.431	221.407	223.987		4.31674	122.589	39.2693	43.5036	65.682	82.5938	49.2225	59.3637
ENSG00000069122	0.01	0.01	0.01	0.01	0.01	10.5092	0.01	0.01		0.01	0.01	0.01	0.01	0.01	0.01	0.01	0.01
ENSG00000069188	0.01	0.01	0.01	0.01	0.01	0.01	0.01	0.01		0.01	0.01	0.01	0.01	0.01	4.86787	30.7678	0.01
ENSG00000069206	0.01	0.01	0.01	0.01	0.01	0.01	0.01	0.01		0.01	0.01	0.01	0.01	0.01	0.01	0.01	0.01
ENSG00000069248	80.9401	48.9642	18.6251	19.4692	75.2402	80.5036	20.953	39.3969		149.31	0.749139	3.40278	47.5971	39.6063	13.612	11.0828	42.0972
ENSG00000069275	2181.08	1119.43	2199.57	2071.44	14677.9	14601.3	15438.4	16785.9		1066.65	1086.01	1007.18	983.477	13928.3	14312.3	14863.4	13885
ENSG00000069329	4.05651	138.17	302.319	616.379	455.38	560.403	482.073	1164.87		331.629	42.5237	115.364	308.559	1749.16	889.972	946.12	1934.08
ENSG00000069345	728.381	104.99	17.8805	158.602	1198.01	367.481	457.39	476.181		364.647	51.4045	112.456	70.1115	4187.31	662.624	610.01	514.769
ENSG00000069399	234.707	151.224	314.233	111.414	327.147	198.182	435.325	372.716		150.746	2.20515	143.961	191.894	159.361	126.315	182.096	195.338
ENSG00000069424	0.01	3.27361	0.01	5.36127	0.01	35.0072	60.5951	19.9974		0.01	0.01	0.494683	0.01	37.6748	36.9298	9.8525	19.9744
ENSG00000069431	0.01	59.299	0.754604	0.01	78.6597	139.999	52.3675	27.6396		0.01	143.701	6.31088	0.01	7.73611	30.1288	44.3012	2.16832
ENSG00000069482	4.05651	0.01	116.168	55.4686	465.639	17.9461	532.934	159.321		10.0591	85.8323	48.963	99.7895	75.3396	27.2141	103.356	90.6593
ENSG00000069493	4.05651	20.6796	23.8373	0.496479	0.579925	17.5086	16.4652	14.1188		47.3842	13.9534	23.7595	1.03338	16.428	19.4415	9.8525	25.9098
ENSG00000069509	0.01	47.3324	4.47762	98.7652	125.964	102.814	126.416	162.849		40.2063	118.121	4.85683	72.6699	105.278	83.5654	92.2834	89.5802
ENSG00000069535	0.01	22.3114	0.01	1.46944	6.84911	4.82212	6.74168	10.0037		87.5804	0.01	42.1774	0.01	10.6334	0.01	0.01	5.40579
ENSG00000069667	0.01	102.27	124.359	0.496479	126.533	202.119	90.1397	29.9911		91.8872	0.738004	82.4061	36.34	90.7918	134.087	14.7737	80.4073
ENSG00000069696	0.01	0.01	0.01	0.01	0.01	0.01	0.01	0.01		0.01	0.01	0.01	0.01	0.01	0.01	0.01	0.549579
ENSG00000069702	8.10301	209.969	70.7473	162.494	238.809	346.483	114.823	144.625		0.01	0.01	8.73429	5.63858	14.4965	2.92472	3.70094	19.9744
ENSG00000069712	0.01	0.01	0.01	8.76662	111.715	58.1929	82.2861	54.0936		0.01	1.47714	0.01	0.01	33.8118	29.1572	19.695	17.2765
ENSG00000069764	0.01	0.01	0.01	0.01	0.01	0.01	0.01	0.01		0.01	0.01	0.01	0.01	0.01	0.01	0.01	0.01
ENSG00000069812	0.01	0.01	0.01	0.01	0.01	0.01	0.01	0.01		0.01	0.01	0.01	0.01	16.428	0.01	9.8525	4.86621
ENSG00000069849	526.056	116.412	19.3697	153.251	1209.96	1900.8	821.275	997.029		63.1755	196.574	65.4422	99.2778	1848.48	1967.45	1376.73	1224.32
ENSG00000069869	258.986	0.01	0.754604	48.6579	197.204	214.806	218.042	307.463		0.01	1.48828	55.2638	133.049	442.33	587.812	203.011	459.732
ENSG00000069943	12.1495	0.01	0.01	1.46944	15.398	55.5681	38.5302	49.9785		4.31674	0.01	6.31088	3.08014	20.2911	18.4699	20.9253	18.3557
ENSG00000069956	0.01	82.1443	169.035	81.7384	392.689	311.923	501.52	304.524		169.409	204.493	58.6566	74.205	736.888	609.187	656.997	730.6
ENSG00000069966	4.05651	23.9432	73.7258	76.3872	473.618	442.725	519.845	617.856		8.62348	0.738004	23.2748	17.4074	395.973	251.648	287.903	353.974
ENSG00000069974	0.01	0.01	131.06	77.3601	227.41	336.421	287.228	235.744		96.1939	1.48828	7.28024	17.9191	169.985	124.371	223.927	146.776
ENSG00000069998	0.01	8.16903	0.754604	13.6314	7.41903	27.1329	47.5057	36.4576		0.01	0.01	15.0352	7.17365	7.73611	8.75417	8.62218	13.4995
ENSG00000070010	210.428	192.019	196.585	216.493	421.755	471.598	271.147	356.844		179.458	143.084	74.6511	104.906	534.078	619.874	545.038	478.077
ENSG00000070018	0.01	0.553936	192.862	90.4951	284.973	447.975	120.432	114.644		5.75232	2.21628	1.94873	6.15027	329.336	275.937	135.344	229.871
ENSG00000070019	0.01	0.01	0.01	0.01	0.01	0.01	0.01	0.01		0.01	0.01	0.01	0.01	0.01	0.01	0.01	0.01
ENSG00000070031	0.01	0.01	0.01	0.01	0.01	0.01	0.01	0.01		0.01	0.01	0.01	0.01	0.01	0.01	0.01	0.01
ENSG00000070047	254.94	26.6628	0.754604	9.2531	139.642	129.937	107.343	178.721		86.1448	109.968	5.82619	28.1529	161.293	160.32	177.175	166.2
ENSG00000070061	0.01	0.553936	119.891	29.6852	49.5935	72.1918	31.0505	53.5057		33.0284	0.738004	30.0603	3.08014	63.7504	45.674	44.3012	64.2199
ENSG00000070081	182.103	96.8305	227.859	333.734	1102.25	915.625	1271.92	1141.06		353.163	187.737	293.728	227.712	4087.12	1907.21	2502.46	2909.42
ENSG00000070087	60.7076	203.986	258.387	546.812	1437.36	1143.54	2013.53	1771.83		183.764	365.607	327.656	393.499	786.142	687.885	1138.05	1204.89
ENSG00000070159	0.01	0.01	0.01	2.92887	0.579925	0.884931	0.01	7.06438		0.01	0.01	0.01	0.01	11.5992	0.01	3.70094	25.9098
ENSG00000070182	0.01	0.01	0.01	0.01	0.01	0.01	1.87991	0.01		0.01	0.01	0.01	0.01	0.01	0.01	0.01	5.40579
ENSG00000070190	0.01	0.01	0.01	0.01	11.4085	0.01	0.01	0.01		0.01	0.01	0.01	0.01	0.01	0.01	0.01	0.01
ENSG00000070193	8.10301	16.3281	62.5567	139.629	736.354	201.244	1476.87	1094.61		0.01	5.15057	4.85683	13.3139	3.87306	3.8963	34.4587	36.7014
ENSG00000070214	60.7076	255.116	274.024	229.628	614.96	1737.62	1169.83	1516.11		132.083	92.4066	95.9772	94.1609	581.4	728.691	869.841	672.865
ENSG00000070269	0.01	6.53723	21.6035	12.6584	103.736	150.498	118.936	118.171		0.01	0.01	10.673	19.9659	90.7918	102.025	164.872	111.163
ENSG00000070366	182.103	0.553936	49.1538	39.4148	259.326	206.931	237.115	148.74		119.163	40.3843	12.1271	83.4154	195.094	205.984	103.356	172.675
ENSG00000070367	36.4286	42.437	70.0027	118.224	138.969	506.595	564.349	488.526		63.1755	32.2871	94.5231	26.1062	591.058	464.422	1463.2	501.279
ENSG00000070371	12.1495	0.01	43.197	12.172	0.01	14.8838	11.9774	4.12505		100.501	0.01	48.963	71.1348	56.0243	12.6405	113.199	66.9178
ENSG00000070388	0.01	0.01	0.01	0.01	0.01	0.01	0.01	0.01		0.01	0.01	0.01	0.01	0.01	0.01	0.01	0.01
ENSG00000070404	165.917	51.1399	28.3049	0.982958	13.1183	35.0072	26.5627	32.3426		249.801	66.0982	84.8295	177.055	616.168	543.12	343.267	363.147
ENSG00000070413	24.289	26.1189	110.956	0.496479	219.431	355.669	299.196	214.581		76.0958	22.084	31.5144	9.7321	198.957	171.979	286.673	178.071
ENSG00000070423	0.01	70.1777	267.323	112.387	140.212	128.625	247.96	129.928		294.304	239.76	180.312	81.3686	289.739	164.206	182.096	146.776
ENSG00000070444	0.01	71.8095	58.0891	0.01	204.613	203.869	187.001	134.043		50.2553	0.749139	29.5756	39.9218	137.149	106.883	70.1378	179.15
ENSG00000070476	169.963	0.553936	0.01	13.1449	42.1845	14.0089	32.1725	54.6814		50.2553	0.01	1.94873	32.2464	98.518	52.475	11.0828	45.8742
ENSG00000070495	0.01	38.0855	0.01	13.1449	90.6281	80.9411	66.5788	79.9596		34.4639	126.151	39.2693	9.22041	196.06	172.95	127.962	138.682
ENSG00000070501	222.568	12.5205	104.254	0.01	55.2928	67.3797	148.481	136.395		4.31674	57.1172	8.73429	0.01	93.6891	107.855	99.6653	89.5802
ENSG00000070526	0.01	0.01	0.01	0.01	0.01	0.01	0.01	0.01		0.01	0.01	0.01	0.01	0.01	0.01	0.01	0.01
ENSG00000070540	404.661	404.698	102.021	117.251	913.031	1899.48	794.348	473.829		776.659	393.81	113.426	296.79	844.088	589.756	591.79	799.667
ENSG00000070601	0.01	0.01	0.01	0.01	0.01	0.01	0.01	0.01		0.01	0.01	0.01	0.01	0.01	0.981574	0.01	0.01
ENSG00000070610	0.01	0.01	41.7078	46.712	138.502	59.9428	77.4243	38.2212		1.44558	65.3368	43.1468	24.0594	79.2027	44.7024	28.3072	46.9534
ENSG00000070614	169.963	174.613	2.24381	128.44	1299.44	1488.7	1196.38	1060.52		1086.74	376.954	172.557	238.457	2301.43	2877.81	1429.63	1318.2
ENSG00000070669	4.05651	131.098	136.272	41.8472	91.1981	122.938	182.887	80.5475		234.01	459.776	414.414	300.372	1204.32	1340.78	1200.79	926.468
ENSG00000070718	0.01	193.107	45.4308	23.8475	127.103	64.7549	72.5625	24.7003		20.1081	0.01	16.4892	65.5063	112.039	46.6456	88.5925	103.609
ENSG00000070729	0.01	0.01	0.01	0.01	0.01	0.01	0.01	0.01		0.01	0.738004	0.01	0.01	0.01	0.01	0.01	0.01
ENSG00000070731	0.01	0.01	0.01	0.01	0.579925	12.6965	0.01	0.01		0.01	0.01	0.01	0.01	0.01	0.981574	0.01	2.16832
ENSG00000070748	0.01	0.01	0.01	0.01	0.01	0.01	0.01	0.01		0.01	0.01	0.01	0.01	0.01	0.01	0.01	0.01
ENSG00000070756	38753.4	54523	43017.2	32813	6512.55	7266.75	8879.47	8457.62		40095.8	46524.2	56960.9	42547.5	5342.62	5136.72	4554.62	6113.44
ENSG00000070759	0.01	190.931	0.01	23.8475	11.9784	29.3202	50.8716	15.2945		1.44558	127.585	25.2135	41.4569	3.87306	7.78259	1.24031	24.2911
ENSG00000070761	0.01	1.64181	58.8337	0.01	90.0582	122.938	146.985	105.826		5.75232	0.738004	16.9739	17.9191	222.136	162.263	268.218	193.719
ENSG00000070770	80.9401	392.188	244.24	251.033	464.499	694.705	719.552	778.343		28.7216	71.9111	151.716	238.457	631.62	559.637	618.857	500.74
ENSG00000070778	0.01	135.994	1.49921	0.01	340.825	506.157	394.935	375.656		0.01	65.9646	58.1719	24.5711	496.413	486.769	474.91	466.746
ENSG00000070785	12.1495	0.01	122.87	32.1176	183.526	89.6904	192.985	179.897		97.6295	35.9272	80.4673	27.1295	342.856	255.534	308.818	283.829
ENSG00000070808	356.103	0.01	0.01	0.01	0.01	71.3169	11.6034	28.8154		0.01	0.01	0.01	0.01	0.01	0.01	0.01	5.40579
ENSG00000070814	80.9401	65.8262	0.754604	0.496479	100.887	73.5042	64.3349	82.8989		33.0284	1.48828	31.0297	30.7114	32.846	120.485	47.9922	67.997
ENSG00000070831	12.1495	238.254	462.409	452.435	2305.93	1761.25	2408.08	2166.88		55.9976	225.211	370.792	247.668	1127.06	829.734	922.744	1097.51
ENSG00000070882	28.3355	114.78	192.118	68.117	239.379	356.107	139.879	297.47		5.75232	25.6794	131.359	44.0153	335.13	411.957	237.46	344.801
ENSG00000070886	0.01	0.01	0.01	0.01	0.01	0.01	0.01	0.01		0.01	0.01	0.01	0.01	0.01	0.01	0.01	0.01
ENSG00000070915	0.01	0.01	0.01	0.01	0.01	0.01	0.01	0.01		0.01	0.01	0.01	0.01	0.01	0.01	0.01	0.01
ENSG00000070950	0.01	56.0354	14.9021	50.1173	104.876	63.8799	24.6928	72.9052		0.01	25.7128	71.2584	29.688	103.347	61.2192	75.059	72.3136
ENSG00000070961	89.0331	290.472	329.869	148.873	580.764	554.716	568.837	335.681		4.31674	57.2063	130.39	55.7842	1100.02	1010.45	868.61	812.077
ENSG00000070985	0.01	0.01	0.01	0.01	0.01	0.01	0.01	0.01		0.01	0.01	0.01	0.01	0.01	0.01	0.01	0.01
ENSG00000071051	0.01	28.8386	0.01	32.1176	218.861	194.682	105.473	188.127		1.44558	1.47714	49.4476	19.9659	109.141	79.6791	95.9743	88.501
ENSG00000071054	1189.68	721.269	714.085	503.029	6297.12	7330.62	4238.35	4094.49		333.065	286.181	254.953	316.746	2937.87	3529.74	3079.48	3324.9
ENSG00000071073	0.01	0.01	0.01	0.01	0.01	0.01	0.01	0.01		0.01	0.01	0.01	0.01	0.01	6.81102	9.8525	0.01
ENSG00000071082	10650.4	22881.7	21916.7	19183.3	3767.22	9931.17	6385.89	10733.2		20022.1	35742.7	32397.2	33817.6	4336.29	4118.51	4144.93	4810.9
ENSG00000071127	198.289	313.861	574.844	427.138	1020.75	429.164	804.819	694.278		512.512	482.005	303.906	404.756	1205.28	1367.99	798.482	823.948
ENSG00000071189	0.01	148.504	187.65	39.4148	254.197	327.672	348.935	296.882		0.01	178.351	109.064	44.0153	253.04	173.922	189.478	224.475
ENSG00000071203	0.01	0.01	0.01	0.01	0.01	0.01	0.01	0.01		0.01	0.01	0.01	0.01	0.01	0.01	0.01	0.01
ENSG00000071205	922.613	29.3825	0.01	280.708	205.753	249.365	319.765	363.898		190.942	63.8029	208.908	119.234	318.712	376.981	162.411	276.275
ENSG00000071242	534.149	500.975	374.546	376.545	1561.04	950.622	1229.29	1622.52		422.071	91.5895	474.03	298.325	443.296	610.159	762.803	821.789
ENSG00000071243	441.079	142.521	69.2581	61.7928	149.9	141.311	148.481	191.066		80.4025	223.632	83.8601	69.5998	137.149	88.4232	252.224	155.409
ENSG00000071246	0.01	0.01	0.01	0.496479	323.728	121.625	166.806	388.001		0.01	1.47714	12.1271	40.9452	164.19	147.689	207.933	177.532
ENSG00000071282	246.847	238.254	230.837	114.333	349.944	507.032	326.122	212.229		84.7093	668.232	317.477	220.548	850.848	1024.05	1717.7	1287.43
ENSG00000071462	4.05651	108.797	49.1538	36.9824	181.816	266.426	421.862	354.493		162.231	122.656	44.1161	84.4388	313.883	337.146	295.285	371.78
ENSG00000071537	36.4286	0.553936	57.3445	88.0627	167.568	426.976	259.554	300.409		90.4516	414.35	83.8601	62.4361	1055.59	1048.34	855.077	819.631
ENSG00000071539	0.01	0.01	0.01	0.01	1.14985	14.0089	29.5546	0.01		0.01	0.01	4.37214	36.34	20.2911	6.81102	0.01	4.86621
ENSG00000071553	287.312	34.8219	29.7941	36.4959	188.655	150.498	138.757	89.9533		287.126	155.527	100.339	44.0153	439.433	423.616	396.17	380.953
ENSG00000071564	242.8	79.9685	282.215	160.548	665.113	695.58	646.251	518.507		308.66	360.244	433.801	378.149	556.29	584.898	517.971	610.274
ENSG00000071575	736.474	106.077	294.873	311.843	969.453	308.861	856.055	965.872		47.3842	105.488	214.724	193.429	391.145	349.777	590.56	655.599
ENSG00000071626	52.6146	4.90542	318.7	118.224	504.964	270.801	409.52	285.124		344.549	104.211	263.193	332.608	477.098	406.128	445.383	403.615
ENSG00000071655	0.01	59.299	49.8984	136.711	608.12	454.537	470.105	470.302		268.464	154.91	132.813	110.023	666.387	895.801	1451.78	785.638
ENSG00000071677	0.01	0.01	0.01	0.01	0.01	0.01	0.01	0.01		0.01	0.01	0.01	0.01	0.01	0.01	0.01	0.01
ENSG00000071794	121.405	51.6839	0.01	35.523	67.8311	63.005	138.757	85.8383		5.75232	0.749139	27.6369	107.976	173.848	78.7075	114.429	113.322
ENSG00000071859	793.125	137.082	81.1718	85.1438	577.344	746.326	307.797	602.572		407.715	18.366	90.6457	160.681	4738.71	815.161	739.427	2385.97
ENSG00000071889	80.9401	62.0187	84.1502	102.657	105.446	245.866	178.025	150.503		149.31	325.693	63.0188	37.875	148.738	143.803	175.945	148.394
ENSG00000071894	242.8	73.4413	129.571	68.6035	103.167	96.2524	114.823	118.171		160.795	0.738004	171.103	112.582	113.004	69.9633	156.26	98.753
ENSG00000071909	0.01	0.01	0.01	0.01	0.01	0.447465	0.383982	0.01		0.01	0.01	0.01	0.01	0.01	0.01	0.01	2.7079
ENSG00000071967	0.01	91.3912	113.19	119.197	853.758	3065.77	1124.57	1211.01		41.6418	4.38916	65.9268	32.7581	220.204	730.634	621.318	479.156
ENSG00000071991	0.01	0.01	0.01	0.01	0.01	0.01	0.01	0.01		0.01	0.01	0.01	0.01	0.01	0.01	0.01	0.01
ENSG00000071994	48.5681	200.722	108.722	207.736	360.773	391.104	531.065	388.001		58.8688	3.66115	145.415	184.73	423.015	374.066	275.6	427.357
ENSG00000072041	0.01	0.01	0.01	0.01	6.27918	17.0712	16.0912	27.0518		0.01	0.01	0.01	0.01	0.975764	0.01	14.7737	23.7515
ENSG00000072042	72.8471	286.12	234.56	208.709	424.035	610.712	634.658	405.049		490.979	621.161	243.321	223.107	1658.23	1521.5	1485	1195.72
ENSG00000072062	52.6146	19.0477	320.934	216.493	353.364	382.355	467.114	439.145		170.844	255.248	148.323	172.449	456.817	353.663	312.509	395.522
ENSG00000072071	0.01	0.01	0.01	0.496479	86.0687	47.2563	60.5951	28.2275		0.01	0.01	13.0964	7.17365	43.4694	27.2141	28.3072	31.8452
ENSG00000072080	0.01	0.01	0.01	0.01	0.01	0.01	0.01	0.01		0.01	0.01	0.01	0.01	0.01	0.01	0.01	0.01
ENSG00000072110	558.428	958.425	565.164	851.348	849.769	929.186	822.023	1069.34		2108.88	2002.76	1686.71	1252.11	2936.9	2362.88	1357.04	1375.4
ENSG00000072121	0.01	0.01	0.01	71.0359	58.7123	47.2563	34.0424	48.2149		0.01	0.738004	25.6982	4.61521	56.9901	38.873	50.4528	48.5721
ENSG00000072133	20.2425	69.0898	0.01	0.01	68.971	82.691	86.0259	34.694		80.4025	0.01	14.5505	2.56845	89.8261	63.1623	52.9134	26.4494
ENSG00000072134	97.1261	20.6796	52.1322	31.6311	381.29	375.793	356.415	349.202		43.0774	1.47714	104.701	16.3841	430.741	325.487	203.011	306.491
ENSG00000072135	319.684	87.5836	30.5387	220.871	192.645	97.1273	204.578	386.825		1.44558	0.738004	92.5844	73.6933	254.972	220.557	424.468	366.384
ENSG00000072163	12.1495	213.233	13.4129	116.765	179.537	276.926	51.6195	239.859		1762.9	212.79	288.396	404.245	1489.22	1477.77	1867.62	800.206
ENSG00000072182	0.01	0.01	0.01	0.01	0.01	0.01	0.01	0.01		0.01	0.01	0.01	0.01	0.01	0.01	0.01	0.01
ENSG00000072195	8.10301	3.27361	13.4129	119.197	46.7439	3.07226	60.5951	122.874		71.789	0.738004	59.626	141.236	141.012	0.01	147.647	174.294
ENSG00000072201	0.01	0.01	0.01	0.01	3.42955	19.6959	1.50593	10.0037		0.01	0.01	0.494683	2.05676	19.3253	0.981574	6.16156	7.56411
ENSG00000072210	0.01	38.6294	0.01	21.4151	62.7018	68.6921	97.9933	269.84		1.44558	0.01	0.01	3.59183	22.2226	19.4415	29.5375	104.149
ENSG00000072274	20.2425	23.9432	116.168	57.4145	148.191	195.994	145.863	105.238		86.1448	0.738004	70.289	41.9685	266.561	274.965	275.6	350.737
ENSG00000072310	0.01	118.044	37.9848	13.1449	23.3769	58.1929	106.595	75.8446		10.0591	113.641	51.3864	35.3166	29.9487	38.873	70.1378	33.4639
ENSG00000072315	0.01	0.01	0.01	0.01	0.01	0.01	0.01	24.7003		0.01	0.01	0.01	0.01	2.90729	0.01	1.24031	0.01
ENSG00000072364	323.73	172.438	87.8732	76.3872	507.244	866.191	611.097	683.697		47.3842	354.052	146.384	122.815	1279.65	1406.85	1307.83	1135.28
ENSG00000072401	0.01	95.1987	0.01	35.523	527.191	402.478	342.204	318.633		0.01	1.47714	0.01	1.54507	141.977	114.656	125.502	159.725
ENSG00000072415	0.01	94.1109	142.974	82.2249	216.582	274.738	221.781	243.386		1.44558	176.762	32.4837	6.66196	309.055	1389.94	226.387	61.0193
ENSG00000072422	4.05651	144.153	55.1107	8.28014	299.221	394.604	221.407	340.384		2.88116	0.738004	36.8459	17.9191	154.532	205.984	177.175	98.2134
ENSG00000072501	72.8471	77.2489	2.98841	70.5494	255.907	466.348	293.212	377.419		0.01	46.264	56.2332	39.4101	207.649	207.927	153.799	227.712
ENSG00000072506	97.1261	231.183	93.83	85.6303	304.92	251.99	451.78	273.367		8.62348	44.73	88.2223	162.727	502.207	686.913	904.289	618.908
ENSG00000072518	311.591	23.9432	47.6646	34.55	330.567	178.058	233.375	170.491		256.979	185.553	75.6205	44.0153	423.981	406.128	595.481	442.465
ENSG00000072571	0.01	0.01	0.01	0.01	0.01	3.07226	51.2455	9.41584		0.01	0.01	0.01	26.1062	18.3595	0.01	31.9981	1.08916
ENSG00000072609	8.10301	44.6127	239.772	55.4686	71.2507	27.1329	34.0424	82.8989		45.9486	57.9232	47.9936	26.6179	255.938	195.296	209.163	185.086
ENSG00000072657	0.01	134.362	0.01	0.01	205.753	360.919	65.4569	62.9115		0.01	0.749139	0.979365	0.01	227.93	398.355	44.3012	28.6077
ENSG00000072682	348.01	96.2866	2.24381	86.6032	473.618	566.965	366.886	305.112		74.6602	184.175	90.161	57.3192	1407.13	1187.27	1144.2	1254.53
ENSG00000072694	0.01	0.01	0.01	0.01	0.01	0.01	0.01	0.597865		0.01	0.01	0.01	0.01	0.01	0.01	0.01	0.01
ENSG00000072736	0.01	0.01	0.01	59.8469	17.6777	81.3786	111.831	126.401		93.3227	0.01	32.9684	28.1529	194.129	186.552	164.872	144.078
ENSG00000072756	0.01	77.2489	0.01	27.2528	49.5935	72.1918	81.1641	52.33		0.01	4.40029	19.3973	12.8022	147.772	46.6456	152.569	167.28
ENSG00000072778	4.05651	54.4036	106.488	120.17	229.69	115.501	171.668	285.124		2.88116	0.738004	68.8349	139.701	87.8946	135.059	87.3621	96.0551
ENSG00000072786	0.01	15.2402	122.125	0.01	0.133289	169.309	138.009	184.012		0.01	98.4645	27.6369	43.5036	197.026	1073.7	152.478	213.279
ENSG00000072803	24.289	46.7885	101.276	168.332	385.85	451.474	403.163	432.091		86.1448	39.5672	38.2999	53.7374	311.952	394.469	378.946	350.197
ENSG00000072818	0.01	0.553936	0.01	0.01	0.01	2.63479	22.8229	8.24011		84.7093	0.749139	15.0352	79.3219	16.428	38.873	22.1556	22.1328
ENSG00000072832	0.01	0.01	0.01	0.01	0.01	0.01	1.87991	0.01		0.01	0.01	0.01	2.05676	0.975764	0.01	13.5434	3.78706
ENSG00000072840	4.05651	0.01	0.01	0.01	577.344	261.614	172.042	399.758		0.01	0.01	6.31088	2.05676	176.745	170.035	147.647	198.036
ENSG00000072849	16.196	157.207	81.9164	98.7652	315.179	356.982	295.83	209.29		0.01	143.835	79.9826	54.2491	267.527	291.482	205.472	243.9
ENSG00000072858	0.01	0.01	0.01	0.01	0.01	0.01	0.01	0.01		0.01	0.01	0.01	0.01	0.01	0.01	0.01	0.01
ENSG00000072864	36.4286	225.743	2.98841	112.873	389.269	508.345	452.154	578.469		2.88116	103.416	10.1883	125.374	167.087	224.444	404.783	250.914
ENSG00000072952	56.6611	132.73	0.01	106.062	1274.93	757.7	678.414	1267.45		111.985	59.4571	91.1303	36.34	195.094	171.007	105.817	80.4073
ENSG00000072954	4.05651	0.01	0.754604	20.9286	79.7996	37.1946	24.3188	126.401		0.01	0.738004	0.01	26.6179	2.90729	17.4983	8.62218	25.3702
ENSG00000072958	740.521	69.0898	50.643	162.98	271.864	261.614	317.895	220.459		132.083	65.27	2.9181	51.179	209.581	370.18	264.527	235.806
ENSG00000073008	238.754	61.4747	126.593	63.7387	1604.35	389.354	792.104	475.593		127.777	26.4742	117.788	19.4542	1215.91	1163.96	686.524	608.655
ENSG00000073050	153.777	27.2068	1.49921	21.9015	47.3138	47.6937	31.4245	124.637		0.01	18.3214	34.9072	31.7348	106.244	112.713	92.2834	98.753
ENSG00000073060	0.01	0.01	0.01	0.01	141.352	17.5086	20.205	46.4513		20.1081	0.749139	14.5505	7.68534	29.9487	21.3846	9.8525	45.8742
ENSG00000073067	0.01	0.01	0.01	0.01	0.01	0.01	0.01	0.01		0.01	0.01	0.01	0.01	0.01	0.01	0.01	0.01
ENSG00000073111	0.01	33.734	0.01	18.0097	3.99948	9.19677	7.11566	4.12505		0.01	71.8443	11.6424	9.22041	5.80459	4.86787	57.8347	8.10369
ENSG00000073146	0.01	0.01	0.01	0.01	0.01	28.8827	10.4815	0.01		0.01	0.01	0.01	0.01	0.01	58.3045	7.39187	6.48495
ENSG00000073150	0.01	35.3658	90.8516	0.982958	0.01	20.1334	2.62787	0.01		57.4332	0.01	21.336	26.6179	0.01	4.86787	0.01	1.08916
ENSG00000073169	68.8006	38.6294	0.01	65.6846	23.3769	64.7549	46.0098	61.1479		2.88116	49.8483	14.0658	10.2438	24.1541	64.1339	29.5375	39.9389
ENSG00000073282	0.01	0.01	0.01	0.01	0.01	0.01	0.01	0.01		0.01	0.01	0.01	0.01	0.01	0.01	0.01	2.16832
ENSG00000073331	4.05651	0.553936	40.2186	5.36127	120.264	30.6326	43.7659	72.3174		1.44558	0.01	53.8098	1.03338	42.5036	79.6791	40.6103	29.6869
ENSG00000073350	0.01	0.01	0.01	0.01	0.01	0.01	0.01	1.18573		0.01	0.01	0.01	0.01	0.01	0.01	0.01	1.08916
ENSG00000073417	0.01	2.72968	0.01	6.33422	99.177	202.119	59.0992	74.081		0.01	0.01	21.336	26.1062	82.1	202.097	135.344	113.322
ENSG00000073464	0.01	0.01	4.47762	0.496479	13.1183	246.303	28.4326	42.9241		0.01	0.01	0.01	0.01	40.5721	37.9014	63.9862	84.1844
ENSG00000073536	0.01	85.4079	204.776	61.7928	8.55888	30.6326	29.9286	31.7547		83.2737	107.078	140.083	42.4802	18.3595	34.9867	30.7678	26.989
ENSG00000073578	0.01	0.01	0.754604	40.3877	22.807	26.2579	2350.5	46.4513		0.01	0.01	38.7846	0.01	14.7775	16.811	14.7737	19.1328
ENSG00000073584	250.893	128.923	247.963	198.493	1182.61	1422.65	1156.36	879.456		83.2737	3.69456	162.863	186.265	456.817	649.993	418.316	522.862
ENSG00000073598	0.01	0.01	0.01	0.01	0.01	0.01	0.01	0.01		0.01	0.01	0.01	0.01	6.77035	0.01	0.01	0.01
ENSG00000073605	28.3355	0.01	20.8589	0.01	0.01	0.01	0.01	0.01		1.44558	0.749139	0.494683	0.01	0.975764	0.01	0.01	1.08916
ENSG00000073614	691.963	58.2111	35.0064	151.791	834.381	807.571	746.852	926.485		76.0958	416.957	103.247	126.397	502.207	457.621	407.243	484.552
ENSG00000073670	0.01	0.01	0.01	0.01	0.01	0.01	0.01	0.01		0.01	0.01	0.01	0.01	0.01	0.01	0.01	0.01
ENSG00000073711	16.196	7.6251	49.8984	86.6032	507.814	158.372	279.001	322.16		14.3658	2.20515	250.591	131.003	336.096	180.723	318.661	475.919
ENSG00000073712	263.033	71.2656	299.341	170.764	333.986	251.115	321.635	320.984		100.501	341.149	282.58	275.811	1136.71	892.887	946.12	895.712
ENSG00000073734	0.01	0.01	0.01	0.01	0.01	0.01	0.01	0.01		0.01	0.01	0.01	0.01	0.01	0.01	0.01	0.01
ENSG00000073737	0.01	0.01	0.01	0.01	0.01	0.01	0.01	0.01		0.01	0.01	0.01	0.01	0.01	0.01	0.01	0.01
ENSG00000073754	0.01	0.01	0.01	0.01	0.01	0.01	0.01	0.01		0.01	0.01	0.01	0.01	0.01	0.01	0.01	0.01
ENSG00000073756	0.01	0.01	0.01	0.01	30.786	17.9461	30.6765	2.94932		0.01	0.01	0.01	0.01	51.1955	11.6689	30.7678	16.737
ENSG00000073792	254.94	118.588	564.419	177.575	683.921	829.444	623.812	786.573		502.463	528.248	152.2	121.792	1155.06	1846	1275.84	795.89
ENSG00000073803	1485.08	194.195	288.172	223.79	122.544	57.318	72.9365	132.867		529.739	185.442	341.227	627.341	99.4837	97.1674	50.4528	82.0261
ENSG00000073849	0.01	0.01	0.01	1.95592	0.579925	0.01	26.5627	71.7295		0.01	0.01	0.01	2.56845	14.4965	0.01	6.16156	24.8306
ENSG00000073861	0.01	0.01	0.01	0.01	0.01	0.01	0.01	0.01		0.01	0.01	0.01	0.01	0.01	0.01	0.01	0.01
ENSG00000073905	0.01	0.01	0.01	0.01	0.579925	5.25958	1.13195	0.01		0.01	0.01	0.01	0.01	1.94153	0.01	0.01	1.62874
ENSG00000073910	0.01	20.1356	0.01	0.01	93.4778	112.001	51.6195	132.28		84.7093	107.761	44.6008	39.4101	65.682	110.769	49.2225	71.2345
ENSG00000073921	0.01	145.241	211.477	233.52	201.764	266.864	627.907	626.224		30.1572	515.772	157.532	215.431	348.651	344.115	179.636	253.692
ENSG00000073969	28.3355	0.01	118.402	52.0632	28.5063	45.0689	11.6034	38.8091		0.01	0.01	16.4892	6.15027	29.9487	44.7024	16.0041	26.4494
ENSG00000074047	0.01	21.7674	0.01	5.84775	75.8101	31.945	114.449	98.7713		10.0591	227.361	47.0242	19.4542	93.6891	55.3897	147.647	81.4865
ENSG00000074054	4.05651	0.553936	1.49921	98.7652	241.088	119.001	111.083	174.606		1.44558	69.6937	45.0855	22.0126	138.114	140.888	84.9015	157.567
ENSG00000074071	360.149	35.9097	78.1934	185.845	4835.39	1530.7	1049.03	1270.39		294.304	192.767	75.6205	61.4127	3917.51	1128.98	1574.81	918.672
ENSG00000074181	0.01	0.01	0.01	14.6044	35.3454	38.9444	26.1887	18.2338		244.059	0.01	90.161	16.8958	125.559	49.5603	27.0769	54.5075
ENSG00000074201	12.1495	168.63	196.585	52.5497	862.877	944.935	731.893	887.686		68.9179	2.19401	42.1774	73.1816	649.004	747.151	601.633	741.392
ENSG00000074211	0.01	0.553936	0.01	0.01	0.01	0.01	0.01	0.01		0.01	0.01	0.01	0.01	0.01	22.3562	0.01	0.01
ENSG00000074219	64.7541	257.292	205.521	186.331	437.143	259.864	670.186	266.901		173.715	2.22742	294.697	164.774	188.334	126.315	243.612	155.948
ENSG00000074266	0.01	19.5917	0.01	14.1179	40.4747	55.5681	66.9528	109.353		0.01	49.176	0.01	6.66196	17.3938	23.3278	29.5375	56.6658
ENSG00000074276	0.01	0.01	0.01	0.01	0.01	0.01	0.01	0.01		0.01	0.01	0.01	0.01	13.5307	0.981574	0.01	0.01
ENSG00000074317	0.01	0.01	0.01	0.01	10.2687	0.01	0.01	0.01		0.01	0.01	0.01	0.01	0.01	0.01	1.24031	0.01
ENSG00000074319	80.9401	177.333	64.7905	153.737	361.343	673.269	354.545	512.628		142.644	505.974	153.081	160.169	780.348	839.45	820.628	712.794
ENSG00000074356	833.59	47.8763	119.147	136.711	510.093	283.488	339.212	375.068		2.88116	84.4542	24.2441	61.4127	569.811	792.815	597.942	587.072
ENSG00000074370	0.01	0.01	0.754604	33.577	0.579925	0.01	0.383982	25.8761		0.01	46.2417	34.4225	61.4127	15.4622	0.01	56.6043	113.322
ENSG00000074410	0.01	0.01	0.01	86.6032	197.774	150.498	54.9854	427.388		11.4946	0.01	10.1883	8.19703	79.2027	6.81102	4.93125	67.4574
ENSG00000074416	218.521	203.986	284.449	456.327	1724.6	2356.64	1409.92	1646.03		234.01	6.61771	65.9268	211.338	596.852	1244.6	468.759	406.313
ENSG00000074527	0.01	0.01	0.754604	29.1987	342.535	382.355	111.831	564.948		4.31674	0.749139	4.85683	29.688	87.8946	100.082	105.817	269.26
ENSG00000074582	149.731	0.01	89.3624	43.3066	24.5168	49.8811	63.587	26.4639		1.44558	0.738004	0.01	13.3139	28.9829	40.8161	140.266	55.5867
ENSG00000074590	4.05651	40.8052	0.01	36.0094	310.049	280.425	183.261	98.7713		169.409	216.252	282.095	46.0621	2227.06	1762.45	1113.44	506.135
ENSG00000074603	0.01	0.553936	40.2186	82.2249	195.494	416.477	286.48	181.072		54.5621	63.8029	47.5089	24.0594	334.164	321.601	198.09	259.548
ENSG00000074621	0.01	41.3491	0.01	67.1441	469.629	369.231	396.057	239.271		25.8505	0.01	0.01	10.7555	261.732	261.363	206.702	230.41
ENSG00000074657	1056.15	258.379	149.675	93.4139	331.137	234.054	233.001	166.964		205.298	78.5411	316.023	419.595	128.457	154.49	141.496	145.157
ENSG00000074660	0.01	0.01	0.01	0.01	0.579925	2.63479	0.01	0.01		0.01	0.01	0.01	0.01	0.01	0.01	0.01	1.62874
ENSG00000074695	271.126	524.908	414.01	464.597	885.104	853.068	855.307	596.693		572.807	592.791	302.937	308.047	3548.23	2543.59	2534.45	2380.09
ENSG00000074696	4.05651	82.1443	100.531	275.843	653.145	928.749	580.056	623.147		78.9669	139.4	159.471	48.1088	559.188	599.471	685.294	528.258
ENSG00000074706	0.01	58.2111	0.01	0.01	0.01	0.447465	0.01	1.77359		0.01	0.01	0.01	0.01	0.01	0.01	0.01	0.01
ENSG00000074755	0.01	12.5205	5.96683	18.0097	180.106	68.6921	68.4487	22.3489		0.01	0.01	34.9072	9.7321	69.545	26.2425	123.041	90.1198
ENSG00000074771	0.01	0.01	0.01	0.01	0.01	0.01	0.01	0.01		0.01	0.01	0.01	0.01	0.01	0.01	0.01	0.01
ENSG00000074800	303.498	672.314	736.423	1045.94	1200.27	994.369	1254.72	1075.21		1564.79	866.891	907.336	933.332	10401.6	2823.4	2161.67	2022.89
ENSG00000074803	0.01	0.01	0.01	0.01	0.01	0.01	0.383982	0.01		0.01	0.01	0.01	0.01	0.01	0.01	0.01	0.01
ENSG00000074842	20.2425	130.011	47.6646	230.601	642.316	737.577	554.999	486.174		412.022	387.347	219.571	333.12	1125.13	513.973	718.512	946.432
ENSG00000074855	4.05651	0.01	6.71143	0.01	24.5168	28.4453	33.6684	16.4702		18.6725	0.01	7.28024	16.3841	15.4622	10.6973	9.8525	24.2911
ENSG00000074935	0.01	1.09787	63.3013	36.0094	55.2928	29.7576	57.2293	5.30078		11.4946	77.6349	97.4312	28.1529	112.039	136.03	217.775	97.6739
ENSG00000074964	271.126	46.2445	0.01	92.441	64.9815	42.8816	108.839	104.062		103.372	0.01	51.3864	40.9452	89.8261	43.7308	72.5984	54.5075
ENSG00000074966	0.01	0.01	0.01	0.01	0.01	0.01	0.01	0.01		0.01	0.01	0.01	0.01	0.01	0.01	0.01	0.01
ENSG00000075035	0.01	0.01	0.01	0.01	0.01	0.01	0.01	0.01		0.01	0.01	0.01	0.01	0.01	0.01	0.01	0.01
ENSG00000075043	0.01	0.01	0.01	0.01	0.01	0.01	0.01	0.01		0.01	0.01	4.37214	0.01	0.01	0.01	0.01	0.01
ENSG00000075073	0.01	0.01	0.01	0.01	0.01	0.01	0.383982	0.01		0.01	77.0628	0.01	0.01	0.01	0.01	0.01	0.01
ENSG00000075089	8.10301	50.596	0.01	47.6849	137.362	193.37	146.985	82.3111		17.237	0.738004	59.626	40.9452	126.525	76.7644	135.344	93.3572
ENSG00000075131	0.01	0.01	25.3265	10.7125	62.1319	46.8188	45.6358	28.8154		0.01	0.01	4.85683	7.68534	30.9145	50.5319	62.7559	46.4138
ENSG00000075142	12.1495	139.258	172.013	106.062	824.122	606.774	750.218	672.527		97.6295	105.622	75.6205	145.33	216.341	257.477	231.309	247.137
ENSG00000075151	348.01	230.639	277.003	116.278	898.212	702.579	563.227	537.906		11.4946	192.273	253.014	251.25	699.223	988.101	695.136	703.621
ENSG00000075188	0.01	0.553936	0.01	3.41535	76.9499	103.252	78.5462	71.7295		0.01	101.904	15.0352	6.66196	70.5108	87.4517	166.102	86.8823
ENSG00000075213	0.01	40.8052	134.039	27.7393	245.078	224.43	158.204	134.631		0.01	3.67229	19.3973	29.1763	118.799	127.286	129.193	168.898
ENSG00000075218	8.10301	0.01	0.754604	0.01	0.579925	8.75931	17.9611	9.41584		0.01	0.01	0.01	0.01	1.94153	3.8963	8.62218	7.02453
ENSG00000075223	267.079	48.4203	134.039	120.17	786.507	351.295	648.869	858.293		176.586	154.777	341.711	384.801	2471.4	1316.49	3008.12	2922.91
ENSG00000075234	194.242	105.534	77.4488	21.4151	115.705	35.0072	77.4243	30.579		81.8381	0.749139	36.3612	9.22041	51.1955	37.9014	43.0709	32.3848
ENSG00000075239	0.01	100.638	43.9416	22.8745	96.3274	335.546	258.058	284.537		111.985	0.01	33.9378	8.70872	129.422	251.648	243.612	210.446
ENSG00000075240	0.01	0.01	28.3049	8.76662	26.7965	80.0662	22.8229	1.18573		0.01	22.0171	0.494683	1.54507	9.66764	33.0435	45.5315	7.56411
[truncated: 58,902 more rows]

## Sheet: Ribosomal mRNAs (Analyzed)
Genes with reads lower than 200 (sum of all 16 samples) were considered as experimental noises and excluded. 11430 genes were used for PM ratio calculation. n=11435
[truncated: 11,437 more rows]
