# Supplementary material for: The mRNA-binding protein DDX3 mediates TGF-β1 upregulation of translation and promotes pulmonary fibrosis
Source: JCI Insight. 2023 Apr 10;8(7):e167566. doi: 10.1172/jci.insight.167566 (PMC10132153; doi:10.1172/jci.insight.167566)
Supplement: Supplemental data set 4 [file jciinsight-8-167566-s086.xlsx]

## Sheet: PM ratio
Polysome mRNA / Monosome mRNA ratio (PM ratio) of Control and TGF-β1 treated samples were calculated cell line by cell line individually. F2, F5, M2, M3 are the 4 Human Lung Fibroblast cell lines used in this assay.
	PM ratio of Control				PM ratio of TGF-β1
Ensemble ID	F2	F5	M2	M3	F2	F5	M2	M3
ENSG00000000003	35507.4	6.7327	5.22752	9.25598	3.10716	2.94943	7.10591	3.65202
ENSG00000000419	16927.8	35.9734	2.50205	6.78265	3.86784	2.03217	7.14687	7.39875
ENSG00000000457	5.41703	1.31097	4563.58	3.77485	3960.63	35.0302	2.88717	0.600913
ENSG00000000971	34.9861	3.68652	3.17773	1.11793	0.624134	0.333381	2.34282	2.95702
ENSG00000001036	0.82726	17.2219	7.54198	5.18577	10.8049	3.22845	16.4735	4.99488
ENSG00000001084	9.41574	4.03955	6.50429	2.01036	59.2895	32062.9	5.7495	8.80374
ENSG00000001167	9.83723	2494.55	2357.09	1.47265	6.71408	0.496624	9.97198	3238.48
ENSG00000001460	2850.63	56.8794	3441.64	2470.03	7.3558	2.55908	10.1401	1.64011
ENSG00000001461	1.06387	5.99794	10.2457	17.7133	45102.2	71.8717	11.7777	62.6606
ENSG00000001497	228.97	0.844544	3292.04	1.34875	2029.11	2041.31	2338.59	2.53903
ENSG00000001617	1.04222	2407.06	12492	6.02054	11686.7	778.259	8.62789	1.55065
ENSG00000001629	1.13124	1171.2	4.32223	3.98337	5.40854	5.06816	5.70543	7.70166
ENSG00000001630	2.14716	1750.86	0.940604	3.8995	1449.65	3012.88	1.52249	0.995098
ENSG00000001631	0.732712	1.51516	12.8408	4.00534	1.07938	1.23116	3.11229	1.88881
ENSG00000002016	4503.41	4419.4	0.179465	2411.25	4057.21	4275.93	2.53751	3454.31
ENSG00000002330	2.03001	1.15785	5.88911	1.417	0.435316	0.649779	2.33397	2.02781
ENSG00000002549	100.739	3.55602	90.107	3.5028	72.0419	46247.9	7.15199	3.44141
ENSG00000002586	16.5073	10.0756	18.6872	15.2089	14.656	5.02428	9.75965	12.6324
ENSG00000002822	1	0.792825	1.91696	1.18513	5.4109	3.98184	1	3.69817
ENSG00000002834	50.178	3.28959	2.18158	4.49382	3.54522	2.16392	1.7946	2.89363
ENSG00000002919	15.4046	22.6546	3.65828	137.372	0.970504	1.83517	1.75912	2.43595
ENSG00000002933	15958.9	4.66286	9051.37	59.7865	2705.14	17392.2	247.062	7.25921
ENSG00000003056	40123.8	4.69718	277.149	17.5163	40563.1	44499.1	18.4702	9.36541
ENSG00000003393	18181.6	175.34	1.52952	2.92615	12555.9	120.125	2.40724	6.72342
ENSG00000003402	48.251	20.2924	3.77699	4.52957	4.52643	106.187	2.99037	2.61712
ENSG00000003436	174.78	2.98184	3.32827	1.55252	14.032	125.82	2.69966	9.81284
ENSG00000003509	19.11	5.75221	2.17915	1.86713	32.7429	7384.96	67.8468	149.992
ENSG00000003756	41.449	1.87824	3.14613	3.19021	84.7942	2.45417	2.66233	9.37464
ENSG00000004139	0.177756	1357.14	1.28344	1764.59	0.815068	50.0401	1.59521	1.60038
ENSG00000004142	2.06495	3.90418	1.88164	4.72126	3.7121	5.72196	9.94062	6.50055
ENSG00000004399	22.9034	3.29464	0.542937	4.15405	0.655515	0.916612	1.38935	1.13146
ENSG00000004455	26.6389	2.89445	2.54099	1.74248	2.21091	1.22763	4.09663	2.04175
ENSG00000004478	2.72156	175.34	14885.5	1.91776	1.36713	136.159	2.70406	10.3355
ENSG00000004487	1767.77	2.66324	1.20208	8.52539	14197.7	15934.8	77.319	4.30279
ENSG00000004534	38983.9	1.41229	2.13679	10.5894	3.52277	4.65766	6.14666	5.64849
ENSG00000004700	15.5453	1.6534	1.67412	3.0178	4.88481	5.94665	5.49906	9.37237
ENSG00000004766	1995.74	2.89301	0.420377	0.273696	4.70699	3984.45	1.84531	3670.14
ENSG00000004776	0.552375	5.16737	3.27743	2.25357	0.617083	1.6968	1.74913	1.24437
ENSG00000004779	18.7863	8.59625	10.6557	4.96881	3.45407	1.01144	2.60359	2.32459
ENSG00000004799	3192.58	1.57797	2.27392	145.661	483.882	1	1	324.748
ENSG00000004864	10943.6	0.779158	0.22153	588.865	7147.66	0.351143	36.1419	1.68041
ENSG00000004866	0.139042	2.38599	1.47669	1.07009	18.7747	36.3271	0.725657	3.30526
ENSG00000004897	1.0427	1.30745	0.966432	1.62221	1.80284	3.90891	1.86378	1.34024
ENSG00000004961	36.8126	7.54186	6.22863	2.60404	7.22076	20889.8	10.8715	15.3011
ENSG00000004975	22.0604	3.00042	2.50326	3.93404	0.926535	1.38898	1.75316	1.50634
ENSG00000005007	7.55322	2.69277	1.48029	2.23294	5.56998	5.43581	4.07222	8.58139
ENSG00000005020	88.5153	5.01087	12.5901	1.95849	2.0371	15.4844	2.67736	4.58291
ENSG00000005022	3.92299	0.987047	0.609139	0.681211	3.26237	0.788073	0.458383	0.581398
ENSG00000005059	15.8093	3.55405	0.529647	2.83191	9948.37	2.63393	2.41594	2.80502
ENSG00000005075	0.451605	0.197344	0.627045	0.265244	0.208899	0.0813492	0.187939	0.140413
ENSG00000005100	3420.55	3.37743	16.4706	1.16279	1.79388	12242.8	4.08785	3.02158
ENSG00000005102	1	1	1	1	0.0301728	3012.88	0.000542654	324.748
ENSG00000005156	21.7794	2.89157	0.307786	2.62728	48.327	184.831	5.93981	15.3588
ENSG00000005175	20746.3	1.31204	1.88138	6.49591	3.15103	2.22216	26.9254	12.3971
ENSG00000005194	0.253942	10368.9	9275.76	157.501	17191.6	16906.4	33.7326	3.51031
ENSG00000005206	0.0876529	0.26475	5311.55	0.902065	24.8496	13.0775	5.45819	2.1841
ENSG00000005238	15673.9	1.00775	76.5888	3.95817	8.98512	42.4218	2.78103	1.48864
ENSG00000005243	20.3283	1.64671	2.67403	1.30238	0.346397	0.691785	3.97408	1.54178
ENSG00000005249	22.1346	24.5103	18326.1	4.26509	1159.92	6.58416	6.33679	1403.91
ENSG00000005302	0.645671	3.79772	2.97624	2.62946	1.91528	0.688329	2.7704	3.95415
ENSG00000005339	1.57653	2.89253	12.2974	9.97281	89.4878	3.82877	9.58805	5.00856
ENSG00000005436	3135.59	7394.17	8789.58	84.8198	0.455477	3887.3	1.26914	5.64378
ENSG00000005448	15901.9	8.62766	167.031	4.26118	18.4395	46.0907	1.84587	7.37807
ENSG00000005469	11.1142	1.59422	5685.53	75.8005	64.8107	5150.34	12919.3	23.3228
ENSG00000005483	1.87965	3.19563	2.69804	3.138	2.54251	5.67867	2.88506	2.85544
ENSG00000005486	0.666994	2.58256	1.9383	5.25719	0.43605	0.904411	0.662839	2.40352
ENSG00000005700	50.8505	11.3371	119.821	4.94001	13.2567	2.41168	23.2844	15.929
ENSG00000005801	32.5977	1.57629	1.4554	2.21783	11976.5	0.530093	2.83891	4.39644
ENSG00000005810	2.38015	11.1234	2.40047	5.49954	0.71258	7.35562	1.37424	3.10381
ENSG00000005812	110.152	73.8388	10.5038	3.94259	17.4255	29342.5	13.2664	15.8681
ENSG00000005882	6.53242	2.39893	1.25562	7.84353	14197.7	179.056	47.3556	2.28928
ENSG00000005884	10601.6	0.491566	1.39751	3.42882	151.661	1.85017	1.61058	3.86605
ENSG00000005889	2.2808	2.14659	3.88303	10.4209	2.58727	1.79128	22.0578	27.5307
ENSG00000005893	20.7816	1.17264	2.02352	2.07231	11.6588	6.64312	3.94952	4.44059
ENSG00000006007	1.25774	2.6624	3.19264	2.3215	0.729251	0.78655	1.83363	1.17925
ENSG00000006015	1.33609	0.779366	0.906036	0.76953	0.423929	1.28822	4.32161	2.28701
ENSG00000006016	456.94	79.7818	11.4121	2705.18	102.916	804.105	7.9928	21.2356
ENSG00000006042	145.032	3.79723	4.61632	4.58288	2.89063	1.96972	1.43536	2.43374
ENSG00000006062	0.0715691	0.504124	1.588	1.90619	3670.9	5636.13	1.24564	1.67662
ENSG00000006118	399.948	0.466038	0.288088	647.651	3767.48	3790.14	5045.28	0.657441
ENSG00000006125	0.832638	0.771271	2.23076	2.4192	0.579814	2.17017	3.17776	1.46852
ENSG00000006194	16300.9	8.41357	6.76436	6.23521	5.4476	12437.1	4.83228	9.37964
ENSG00000006282	0.456251	1.27679	1.05444	0.907274	0.542541	0.797893	1.92695	1.28843
ENSG00000006327	32.9312	16.1822	4.80683	10.7502	3.56381	3.82793	4.66643	4.5852
ENSG00000006451	5.07454	6.24516	7.9009	6.47221	8.11191	2.53556	5.86774	6.68326
ENSG00000006453	4.08066	8531.58	45.1129	2.00602	5216.13	3.58012	1723.44	1.92483
ENSG00000006459	5472.28	4944.36	7742.43	6585.09	0.870615	9425.27	7.92353	4.36434
ENSG00000006468	3.4568	10.2193	3.95911	2.25493	4443.52	9.94784	12.3795	7.04107
ENSG00000006530	56.9403	30.5403	28.2625	0.0662621	2318.83	23.7104	1477.37	2159.32
ENSG00000006534	0.290535	3.21683	1.27823	1.29379	0.710889	86.8038	2.78326	2.90999
ENSG00000006576	4.42339	9.47005	94.2156	2.66847	5.85957	3.21963	3.04717	6.15696
ENSG00000006607	11114.5	8006.62	0.601662	3.36454	33.3374	18266.6	37.4178	1.72846
ENSG00000006625	8.18945	43.5219	337.517	2.09823	2.57788	0.943158	5.27934	9.55383
ENSG00000006634	4674.39	2.39458	232.45	3.55167	1.67243	32.7354	5.93619	7.64948
ENSG00000006638	3990.48	5.6192	8041.61	11523.2	28.0663	2041.31	0.816045	3400.35
ENSG00000006652	0.320151	63.8508	41.1788	7172.95	3.5522	1.37615	3.27836	2.74844
ENSG00000006695	13.6306	0.993498	11669.2	0.105348	0.911456	6413.39	1.71404	1.02309
ENSG00000006704	7125.07	1.6767	1.13924	48.4142	6.18194	21.0774	1.9523	1.04756
ENSG00000006712	0.703158	1.70675	3.23784	2.96355	1.07274	32160.1	5.59145	6.43896
ENSG00000006715	0.541717	10.6277	7.17964	224.522	10.9933	135.48	5.2473	5.69353
ENSG00000006744	0.187816	9056.53	1.42116	0.626608	1.09683	1.45806	1.46228	1.84918
ENSG00000006756	14819.1	3.5253	17279	1.62226	0.768865	0.491517	4.32339	261.695
ENSG00000006757	12710.3	2.24652	0.822767	1.24799	3670.9	36.8753	1.58635	0.477902
ENSG00000006831	94.1095	31.7799	5.49227	19.1362	3.24222	3.62127	22.6193	40.1025
ENSG00000007047	0.569403	1.44495	0.390669	1.51293	0.383665	1.33917	1.04378	1.31099
ENSG00000007080	1.561	148.112	5.13114	7.54435	312.669	1219.12	1634.03	21.3442
ENSG00000007168	41947.5	2.94441	4.52649	3.35413	62.0685	2.95176	3.53782	4.69577
ENSG00000007202	164.103	9.38191	41737.4	1322.62	3.01115	7.89937	7.78335	10.1034
ENSG00000007237	14249.1	2.64848	14885.5	11.8911	4.24539	4.68238	5.88122	6.16801
ENSG00000007255	37.7961	4.84049	20607.4	25.4354	10238.1	4.55626	18.8564	5.67007
ENSG00000007341	8150.93	22.6546	1.35739	0.399261	6375.04	13505.9	3.64346	4.76092
ENSG00000007376	5.91371	3.76716	15184.7	22.5529	7.73254	4.25043	6.15581	3.16308
ENSG00000007384	0.137745	2.78829	6.01033	2.8879	0.49148	1.76247	2.55358	0.660845
ENSG00000007392	0.389795	1.77793	1.69261	4.59081	1.67307	52.1392	11.1874	4.83468
ENSG00000007520	4.07372	3.8785	34.0639	10.5486	1.63977	75.1932	7.46057	7.93845
ENSG00000007541	35.5481	4.22693	8752.18	10641.4	39.4237	16032	3.43649	4.84391
ENSG00000007545	8948.83	2.50027	5.37161	17.9533	5892.16	9813.9	2.93236	2.96955
ENSG00000007866	80.788	7.65264	4.78868	5.20341	6.69994	2.54743	2.04504	2.822
ENSG00000007923	0.319001	251.945	59.84	3.16499	4.73846	304.79	3.96186	8.93427
ENSG00000007933	1.18745	3500.72	2.27192	2.24942	2801.72	41.4443	2.69966	756.411
ENSG00000007944	9.89869	4944.36	19672.5	1.9962	18157.4	5344.66	22761.8	14.0431
ENSG00000008018	83.2648	2.90947	2.17258	4.3391	5.69311	1.81485	4.80519	4.34287
ENSG00000008056	5.48183	0.000235644	0.837167	0.425399	966.764	1069.73	0.705445	1.38711
ENSG00000008083	35849.3	10.783	2.53817	21.6833	53.6354	10688.3	8.0199	4.87369
ENSG00000008086	21.077	7000.45	9537.54	1.39878	19799.2	97.2824	3.13479	10.7103
ENSG00000008130	0.198414	4769.37	3666.02	2.92493	0.143684	6316.23	2.53688	0.524359
ENSG00000008256	39.5233	103.912	13.0854	14.063	389.498	18.4442	40.4833	12.9725
ENSG00000008282	18.007	4.37817	5.22266	2.33545	0.977068	1.40058	1.81652	1.5594
ENSG00000008283	40.887	2.33998	20233.4	4.56815	1.7687	2.04902	7.84271	3.27303
ENSG00000008294	2.66301	9.18564	5.96427	2.41673	628.671	224.252	3.33366	31.3766
ENSG00000008311	57.9925	1925.85	1.09419	1999.74	580.459	98.1574	1	1.57987
ENSG00000008324	3.68878	5.66574	1.0599	1.06303	26.8194	2.09839	0.395633	0.421851
ENSG00000008382	0.735528	10.9063	4.91443	3.66272	11397	1.84604	15.4475	2.45508
ENSG00000008394	74.8129	4.68696	8.45051	3.28636	8.96028	0.949841	1.636	2.42551
ENSG00000008405	5757.25	3413.23	2918.06	1.02248	9465.49	145.269	124.374	2.61454
ENSG00000008441	2.49423	5.51218	6.2169	7.08039	3.501	14.4943	7.85253	5.36692
ENSG00000008513	65827.4	5.10661	6.98516	9.96736	29843.1	12.0918	2.71028	8.3668
ENSG00000008517	0.332424	657.198	1309.94	2176.1	7533.96	3887.3	1.01532	8850.1
ENSG00000008710	0.957742	78.1086	1.79236	1.22898	1.05214	13.553	1.62907	3.57364
ENSG00000008838	1.6994	1.32096	1.25004	1.46522	0.394598	0.653161	0.965786	0.741807
ENSG00000008853	24165.8	6.77456	37.6712	18048.5	9562.07	21764.3	7.88798	12.7669
ENSG00000008869	6156.19	0.0180526	78.3182	4.04282	1063.34	10.5455	4.83881	2590.98
ENSG00000008952	4.14119	5.4874	4.60594	3.15978	6.09131	27.1913	10.7769	9.29395
ENSG00000008988	0.175637	0.441189	0.340475	0.319304	0.831821	1.30354	1.33314	0.982982
ENSG00000009307	1.1075	1.45419	1.35558	1.62979	2.17434	2.12992	1.55131	1.7542
ENSG00000009335	10.6065	9.15229	3.90997	3.57452	4.20073	17.1596	18.0826	6.53902
ENSG00000009413	18.0145	4.43772	6.3611	8.82823	254.546	2.72159	1.43276	4.33896
ENSG00000009780	37.3491	3.24279	1.71914	42.0769	20571.8	361.854	3.51711	26872.1
ENSG00000009830	8.91359	8969.04	131.843	3645.76	1.29269	318.604	3.19679	2.1089
ENSG00000009844	84.5814	6.25438	7.53186	9.4267	24.0402	2.39825	5.51043	11.4052
ENSG00000009954	7.88683	2.8465	3.09854	4.45084	192.909	47.4083	11.6993	5.54011
ENSG00000010017	25.9549	6.99261	18.654	3.55767	181.725	5.43656	4.671	5.18247
ENSG00000010072	7353.04	1.23368	8116.41	6.23985	14.0819	7093.49	8.75443	1.49123
ENSG00000010165	13052.3	5.76697	2.76544	3.79177	48.1087	10008.2	4.94578	72.0664
ENSG00000010219	33.5812	2.52136	5.0909	2.99813	116.253	0.95182	0.757092	2.53061
ENSG00000010244	73.6227	2.82703	2.97737	1.70535	0.727354	1.59992	0.630797	1.10172
ENSG00000010256	10.3012	1.11845	12.4508	3.26389	1.20696	1.68693	5.41264	4.27873
ENSG00000010270	64.2094	7.42839	1.58153	2.12102	0.41436	0.346588	0.800052	1.42968
ENSG00000010278	62.4587	3.40453	23.7824	4.38231	0.815706	20.17	0.658187	3.1101
ENSG00000010292	17953.7	59.2807	12.4627	7.01568	11107.3	160.625	4.19868	8.90343
ENSG00000010295	0.897237	3.64465	0.246834	0.716628	0.410765	32.4364	0.338542	0.506571
ENSG00000010318	5586.27	1225.9	0.355676	1.67757	1.00907	3012.88	0.952019	1.29763
ENSG00000010322	4959.35	1.30211	0.842727	0.535077	0.986679	1.37472	5.83496	0.590974
ENSG00000010361	4674.39	7525.4	71.5857	2.78779	17384.8	1.78753	3.00173	9.26608
ENSG00000010404	0.315446	0.201918	0.210067	0.265107	0.135088	0.0917005	0.117957	0.101462
ENSG00000010438	285.963	219.733	0.073109	2.74312	0.841056	1	0.000361835	0.331142
ENSG00000010539	4617.4	1969.59	0.689191	4762.71	5409.28	1555.52	1.32194	6853.66
ENSG00000010610	33.3002	700.945	2.68869	2.51395	2.36295	1	2.90775	1080.16
ENSG00000010626	2736.64	1.20633	1.06673	4.92009	5699.01	4858.87	1.0739	1.38741
ENSG00000010704	0.657553	7481.66	0.428909	2.03286	1449.65	5636.13	370.094	1.99397
ENSG00000010803	3.9627	3.21568	0.64451	2.35011	0.533968	1.24004	0.221303	0.361199
ENSG00000010810	33797.6	466.614	67.0322	26.3173	220.474	46539.4	8.93015	30.8678
ENSG00000010818	18124.6	22792.9	18662.7	13.9553	26752.7	358.099	22.7349	13.8407
ENSG00000011007	45.7893	2.38692	0.989217	1.80737	32.2601	0.961785	1.69671	19.9648
ENSG00000011009	3.25933	3.47067	33.0106	4.82373	155.002	55.6516	2.58337	15.0866
ENSG00000011021	4275.44	3.99061	0.70461	2.21901	52.1172	2041.31	0.831184	1.30894
ENSG00000011028	1.12906	1.33193	1.86663	1.83263	1.50324	3.54445	3.44847	3.37978
ENSG00000011105	29865.1	11.9554	2.82411	7.20354	12.9784	389.694	15.5786	11386.1
ENSG00000011114	4.20136	2485.33	5.77215	16.0024	384.142	13.9759	30.5283	9.57988
ENSG00000011132	8.93378	3588.22	3254.64	4.34797	32.0748	0.182401	2.35231	1.78336
ENSG00000011198	54.3747	179.289	2.22767	266.436	60.1342	7773.59	2.37929	1.55267
ENSG00000011243	4389.43	2.87113	2.69892	13345.5	2.32615	11076.9	13411.4	14.4994
ENSG00000011258	0.377792	3.99403	7031.86	17.4575	6761.35	14671.8	15.2205	5.24544
ENSG00000011260	15218	2.19554	8.12308	27.256	89.5018	19821.1	56.4064	10.0971
ENSG00000011275	12.0732	6.03846	30.4458	5.74968	2.88279	13.9349	4.9019	4.88827
ENSG00000011295	95.9617	65.9104	5.05738	12.1458	5.52636	50134.2	8.03328	16.7883
ENSG00000011304	0.238291	1.86991	1.41362	1.32056	0.93023	8.97044	1.43267	1.24233
ENSG00000011332	1	263.479	0.17008	8.30862	1063.34	1555.52	0.0733146	0.639733
ENSG00000011347	0.74129	175.34	1.2812	2.76689	2.6313	2.47325	1.92166	3.64833
ENSG00000011376	1425.81	8.77538	8.13771	0.464893	3381.18	0.336846	3199.81	1.1423
ENSG00000011405	0.216368	5.95045	2.41816	5.57813	145.145	2.81275	2.38362	3.55256
ENSG00000011422	6.40172	3.16553	8.81787	0.805657	6.94883	2.05848	1.52891	7.70348
ENSG00000011426	1083.86	1.54795	0.219038	1.73502	1739.38	1944.15	0.296387	2.05707
ENSG00000011451	0.862683	0.679169	0.857156	1.99918	0.169805	0.189304	0.103785	0.150188
ENSG00000011454	0.83672	3.32837	2.83952	2.70727	3.51992	4.69406	2.7959	8.53837
ENSG00000011465	3.67004	3.35141	6.16129	2.97287	6.33422	6.34529	8.00736	8.65364
ENSG00000011485	11228.5	607.329	576.55	557.716	151.661	153.299	106.064	246.465
ENSG00000011523	14933	5.00619	9.05	4.38387	1.38559	1.81626	4.4781	2.50069
ENSG00000011566	1.02558	4.08035	17316.4	1.5946	1.99545	3.07192	1.63441	3.08188
ENSG00000011638	1.25878	1.58963	3.53449	1.93755	2.95969	2.55457	1.6153	1.32158
ENSG00000012048	3534.54	4.22761	14.2255	1.63678	2029.11	3887.3	0.302531	2213.28
ENSG00000012061	1.30783	2.71175	1.34735	2.35921	0.718561	1.22616	2.42235	1.41431
ENSG00000012171	6213.19	0.629188	1.23577	6.75851	4.6274	44.7742	4.3956	2.74123
ENSG00000012174	1995.74	1357.14	3740.82	104.218	82.1808	159.535	3.58691	118.963
ENSG00000012232	21601.2	482.55	17.6859	23574.4	2.24861	6413.39	43.5676	11.5365
ENSG00000012660	1.12404	0.995447	1.06684	2.85991	3.42795	2.68514	1.24088	1.82479
ENSG00000012822	1026.87	43.2043	1.01846	1.19786	0.123162	63.205	1.08785	2.44826
ENSG00000012963	17.1431	206.14	22439.9	11.8429	5.52185	167.316	9843.5	4.64779
ENSG00000012983	44056.2	4.98015	1.17007	4.816	14.1056	3.29278	7.9214	5.75029
ENSG00000013016	43.8374	6.9236	2.284	3.58325	94.1946	166.475	6.77729	25.3791
ENSG00000013275	74.0442	3.04075	2.14402	3.29008	3.08889	23318.8	2.30431	2.16774
ENSG00000013288	5.42112	1.84848	1.72558	2.22413	2.51765	50.9265	3.25315	3.44174
ENSG00000013297	2.56312	3.17284	5.11737	4.17809	8306.57	16.663	4922.25	0.864528
ENSG00000013306	0.498916	0.802814	1.11743	0.838221	0.37175	1.33656	0.374582	0.330952
ENSG00000013364	1.75635	2.54573	1.62192	0.97775	1.68651	24.6527	11.5656	1.32645
ENSG00000013374	0.825915	3.1643	2.75609	6.03711	17.505	16.562	11.7496	7.18157
ENSG00000013375	1.58212	24.378	2.71148	1.60541	3.44445	3.92565	3.91404	4.27289
ENSG00000013392	2337.69	1.85239	2.04064	5056.64	33.4109	1.0206	2.15723	7.61532
ENSG00000013441	5.8583	7.77291	3.06279	5.70888	6.9347	2.48966	5.54879	6.67756
ENSG00000013503	0.124826	1.08525	0.214786	6879.02	7.38895	7676.44	11812	21.0249
ENSG00000013561	10601.6	3.65688	13.4329	2.45157	22.1756	1.03407	2.50502	3.09854
ENSG00000013563	19.1324	0.859047	1.07983	2.61094	4.70627	4.38686	0.951904	12.9006
ENSG00000013573	1	1	0.34288	39.0944	1	7.79488	5537.4	2.73832
ENSG00000013583	6.26446	3.85269	4.67403	3.47283	119.67	2.4416	2.27903	7.74702
ENSG00000013588	0.0772952	7262.93	3703.42	471.292	8210	4664.56	30.3095	1.10589
ENSG00000013619	13.7711	6.73128	6732.68	3.87684	7.79425	5150.34	0.496126	1.19638
ENSG00000013810	57.9925	3.72157	2843.26	1.20787	1642.8	2527.09	121.887	1781.61
ENSG00000014123	15.0616	0.807931	1.5097	1.3663	1.14865	1.3743	2.09148	1.41636
ENSG00000014164	1	1.21394	2.4102	0.268702	1449.65	0.580301	111.938	2375.15
ENSG00000014216	6.08835	2.09532	1.99598	1.00837	0.721696	0.267733	0.474994	0.520691
ENSG00000014257	0.0478781	0.682059	0.330394	2.65461	1	2818.57	1	540.579
ENSG00000014641	9.09451	1.82406	2.38387	1.96013	32.5161	3.6491	1.50416	3.61819
ENSG00000014824	2.6322	10.5815	3.82684	2.59939	12.9312	8.11343	6.75519	4.46041
ENSG00000014914	6327.17	4900.61	6396.09	60.6585	2608.56	22.3939	7.48143	1.10169
ENSG00000014919	7068.08	3.85017	2.64729	0.717505	53.4534	14671.8	2.53767	1.13165
ENSG00000015153	93.0112	2.92639	1.60719	3.06708	8.66714	29.1992	11.2446	6.19515
ENSG00000015171	2.23538	3.66375	3.40508	3.28927	9.60317	7.89025	3.21248	3.94183
ENSG00000015475	39268.9	15.4834	25.8009	18.6396	152.329	4.49436	5.62756	10.3606
ENSG00000015479	1.34054	1.46184	1.21021	2.00417	8.03612	3.48471	2.11785	2.65293
ENSG00000015532	8207.93	1.42679	9911.53	0.939892	2.03778	12922.9	4.49451	13.9149
ENSG00000015676	1.55993	2.90688	11.2928	3.82075	3.76554	11.8956	3.92968	5.69816
ENSG00000016864	1.43112	1.2351	2.85257	4.10784	3.17992	3.5001	4.77441	6.75568
ENSG00000017260	63.7879	4.06989	3.87876	2.88116	6.32675	1.0861	5.20583	4.88127
ENSG00000017427	9974.7	2.41738	0.823217	4.73477	1.93369	2.79941	2.69447	3.70644
ENSG00000017483	114.985	1.59067	0.985443	0.385558	1.73523	4.35902	5.44102	2.34437
ENSG00000017797	3.63021	3.47281	4.16303	4.39981	88.6379	5.13766	3.08228	5.53801
ENSG00000018189	25.1442	5.13977	6.12987	3.43981	1.72985	53.835	2.82233	2.16646
ENSG00000018408	26.53	7.5388	3.48244	4.62022	9.91203	7.09574	3.61098	3.88602
ENSG00000018510	3192.58	0.825312	1.33926	0.693576	3.81173	0.722339	6.2833	12.0885
ENSG00000018610	0.594711	493.606	11482.3	14874	6.72291	86.8283	11565.9	12195.5
ENSG00000018625	1	10.6598	0.5404	647.651	1063.34	875.417	4184.06	0.770772
ENSG00000018699	10943.6	4944.36	1309.94	5585.72	5795.59	3984.45	5045.28	3616.18
ENSG00000018869	1254.84	1.00532	4376.59	0.830998	870.188	778.259	1.62405	0.878804
ENSG00000019144	23.3617	1.44252	7.01803	1.21116	0.359189	0.596692	1.1688	1.65104
ENSG00000019549	57.6524	7.67097	17.7982	3.62965	5.42919	0.817881	1.36468	6.62922
ENSG00000019582	570.925	2713.29	106.072	2293.67	0.171594	2429.94	739.187	1188.07
ENSG00000019991	5.73623	3.63939	3.99655	2.79759	36.2458	3.77704	539.715	2.61615
ENSG00000019995	2.26031	3.2437	2.65704	10.8069	7.54583	426.597	7.45086	4.87852
ENSG00000020129	3.87028	2.02893	1.02311	2.4349	7.53168	4.93706	4.57681	5.56524
ENSG00000020181	121.118	10.1652	16.0534	38.378	3.76915	3.82055	3.72577	7.38616
ENSG00000020256	8.30076	7831.63	11669.2	2.24366	10914.1	71.8167	4.19119	4.53831
ENSG00000020426	36.7864	14.5426	2.04073	6.3547	40080.2	10.4044	3.67804	5.63485
ENSG00000020577	3.13535	8.47819	39.8425	17.9822	63.9878	5.16933	37.3489	15486.9
ENSG00000020633	1	0.555744	1	1	97.5764	0.0682016	1	1
ENSG00000020922	40.3717	8487.83	42.006	28.7794	6085.32	41.4428	29.9168	32.2944
ENSG00000021355	27414.4	2.10799	2.36327	4.11665	17577.9	73.5704	91.5494	4.29639
ENSG00000021574	17098.8	6.21435	25207.4	12.1726	24048.5	185.639	11.7428	3.24051
ENSG00000021645	21829.1	482.212	4638.38	4409.99	171.291	11174.1	2.03939	5882.41
ENSG00000021762	9803.72	4.4513	46.9039	146.845	8403.15	80.4225	44.8365	6314.08
ENSG00000021776	6327.17	4.70945	47.9017	236.834	64.8107	3887.3	8.48514	0.88251
ENSG00000022267	61.1251	15.6603	12.6297	11.0023	4.96233	3.48492	5.5094	7.22886
ENSG00000022277	4.28074	25.4093	16.3391	6.98358	15.178	8.22611	13.7129	23.1272
ENSG00000022567	5073.34	1269.65	2132.7	1059.16	4057.21	389.63	14.1231	2375.15
ENSG00000022840	2.38966	2.48769	2.99509	2.5204	1.95571	1.40882	3.19974	2.53597
ENSG00000022976	8.72277	0.763511	12.0863	2.66083	0.644755	2.12516	1.40042	1.25726
ENSG00000023041	0.64135	6.40706	421.274	6.19964	253.209	2.21588	4.9984	7.08056
ENSG00000023191	3.29045	1.38257	1.33585	1.31582	1.81637	3.13977	1.80384	1.92141
ENSG00000023228	29.1784	1.69054	4.41689	1.56486	1.17503	2.77269	3.30469	3.29316
ENSG00000023287	1.54583	1.69529	2.61752	2.96764	10.7194	2.86136	8.48756	9.62432
ENSG00000023318	13280.3	6.50582	4.38163	4.99825	71.7362	4.36012	5.11927	5.52277
ENSG00000023330	3.25632	1.64432	74.8426	8525.04	0.278031	0.55753	101.99	3.6441
ENSG00000023516	1.15171	2.32559	3.54505	3.34772	65.3301	11.5108	2.97708	3.54801
ENSG00000023572	32201.8	2.64553	128.009	334.922	3.35793	5.17462	10.3998	9.64861
ENSG00000023608	0.637323	20.8815	242.974	5.26371	4.43399	3.51433	12.7164	5.50066
ENSG00000023697	20.5391	1.51383	18.1724	1.54199	40.7598	0.208347	2.30713	3.92515
ENSG00000023734	198.805	2.18362	4.92184	2.89027	3.4098	2.24973	3.36546	3.9733
ENSG00000023902	14.828	1.88663	3.16917	4.12521	5.32245	2.61249	2.10562	3.13901
ENSG00000023909	77.0181	24.3976	16.2557	17.6904	6.9272	20.9992	7.01298	10.3238
ENSG00000024048	0.471725	8.46848	3.04988	5.36987	1.56965	25.4786	2.66768	1.66077
ENSG00000024422	296.872	4.07454	4.62097	4.8542	25.1211	6.67526	14.2722	11.5561
ENSG00000024862	15275	13.6198	23973.3	311	22599.9	341.104	41.9084	113.657
ENSG00000025156	6726.12	4769.37	6134.31	78.1687	0.349531	2332.78	4799.22	0.686363
ENSG00000025293	44.1013	3.22214	1.72176	3.53864	4.5967	9.0702	3.68848	5.0838
ENSG00000025423	228.97	832.184	0.0908548	1	7823.69	11.6856	0.436467	108.916
ENSG00000025434	0.609637	1.83122	1.67722	3.2774	0.498386	7870.75	1.08494	0.895354
ENSG00000025708	7.60013	1.62219	88.7258	22.1383	8596.3	3.8606	46.8655	1.45999
ENSG00000025770	969.873	1.55946	42.5523	3.38626	36.6933	111.915	58.8144	5.11931
ENSG00000025772	13451.2	27123.9	100.285	2.55575	1.64316	2.87411	13.2328	1.41853
ENSG00000025796	1.54927	2.91561	2.12043	3.57404	7.59353	5.18787	3.64852	4.66426
ENSG00000025800	0.790895	2.47738	2.85232	13.1097	4.5781	4.14831	5.05715	11.2301
ENSG00000026025	0.621508	0.710428	0.841569	1.03132	1.64879	1.26383	1.03475	1.27557
ENSG00000026103	32885.7	10.4975	4.14286	9.50436	1.75077	19918.3	11.1824	9.42368
ENSG00000026297	3.47211	8225.35	2.35193	2.75759	7533.96	3692.98	9.0985	4533.47
ENSG00000026508	0.614297	0.639761	0.94784	0.901361	2.96996	1.17476	2.25471	2.57386
ENSG00000026559	1995.74	525.958	2693.67	1	10.5872	4858.87	14.1906	3.20568
ENSG00000026652	4845.37	6344.25	5498.54	1.54499	1.0844	0.222836	36.6839	10.0448
ENSG00000026950	12.3872	7.09886	2.20914	5.6958	25.394	52.2321	1.75719	3.65592
ENSG00000027001	19720.4	0.901112	1.50499	0.754171	2415.41	3.13926	4.87536	3.01684
ENSG00000027697	8492.89	3369.48	7.12656	6702.66	7727.11	10494	24.0671	17.0715
ENSG00000027847	16870.8	1.77827	81.3408	1.98267	86.8202	1.08207	2.12271	1.57335
ENSG00000028116	0.239762	207.72	0.761731	3.43632	6.96777	15.871	22.2025	5.13157
ENSG00000028137	26331.6	45978.6	27.485	17.0314	1	21.0774	6152.56	810.369
ENSG00000028203	1.07277	2.65005	2.9913	1.63151	1.48508	1.39275	2.11864	2.26458
ENSG00000028277	11114.5	4.69499	1.22464	164.606	3.54179	5.20709	4.86619	5.28269
ENSG00000028310	33.1489	2.69208	7.76148	3.87634	98.8889	704.242	8.34937	10.8326
ENSG00000028528	27.6204	7.46614	7.04709	3.5738	8.74396	23.888	2.93962	15.4218
ENSG00000028839	7922.96	3.41725	7218.85	1.42092	18.7747	0.065819	0.342588	2.29292
ENSG00000029153	0.0863641	2.03246	34.5656	2.33987	68.8192	4275.93	0.704237	1.71338
ENSG00000029363	107.763	2.18178	2.00256	3.23874	2.72627	2.91417	3.36793	9.0106
ENSG00000029364	28839.2	6.34729	5.16947	4.96516	4.32058	1.94483	2.27234	3.03646
ENSG00000029639	22.0604	1.10584	2.72587	1.17154	12942.2	1.31241	3.96873	0.987198
ENSG00000029725	3.53663	7.22225	5.25942	76.4307	20.8985	7.68939	11.3562	25.5935
ENSG00000029993	11969.4	7.50038	313.233	260.515	39693.9	7.9926	12.6868	6.76044
ENSG00000030110	6912.44	4638.13	139.277	7349.31	2.34523	9328.11	7.5795	3.22635
ENSG00000030419	9860.71	11200.1	115.984	2.17943	3284.6	104.016	3.56878	1.25633
ENSG00000030582	0.499111	8.33321	2.92789	3.11551	6.74501	16.8356	13.9262	8.61104
ENSG00000031003	61.7225	39.5156	32.1478	1596.14	5.40302	6.91486	14.3724	12.1677
ENSG00000031081	18580.6	5600.56	7518.04	10.0855	23275.9	0.892414	4.61713	3.97266
ENSG00000031691	5985.22	9362.76	6358.7	4.27487	49.4449	7773.59	12.5286	2.3137
ENSG00000031698	1.1749	1.20279	0.882843	1.5826	4.99402	7.44591	3.52219	4.22433
ENSG00000031823	1.71245	1.88261	0.971563	1.81761	3.76365	2.90413	6.07845	3.86254
ENSG00000032219	37901	11.4493	2.32704	3.58783	91.8482	13.8869	9.05362	5.77802
ENSG00000032389	10601.6	2.19213	1.51061	8.06776	3.87528	4.91746	3.65309	1.99169
ENSG00000032444	1.41842	1.28783	0.727585	1.78486	0.865935	5.61918	3.6791	2.96276
ENSG00000032742	7068.08	1.08868	8714.78	5.00814	13232	146.565	53.669	2.437
ENSG00000033011	8321.91	0.967293	13202.6	1.86673	8886.03	162.129	6.46515	1.17431
ENSG00000033030	7125.07	0.195871	0.812499	6.87126	0.541947	180.285	268.624	4.10526
ENSG00000033050	5.30453	28.3752	1.73527	3.58175	122.016	4.10439	4.05355	5.05497
ENSG00000033100	2.08241	3.03874	2.58982	2.69945	1.72385	1.77343	4.42519	3.04362
ENSG00000033170	1.3792	6.33843	5.18729	4.27903	13.9399	754.822	20.15	7.77224
ENSG00000033178	13166.3	2.80314	0.941741	0.899096	1.05715	1.14067	1.37692	1.59341
ENSG00000033327	0.700617	5.9194	1.41131	1.44664	0.588659	3.23569	1.9501	1.50789
ENSG00000033627	285.963	0.75467	1.029	6291.15	34.079	4761.71	0.615607	1.54864
ENSG00000033800	0.686841	3.39677	3.09323	4.06557	64.697	3.95564	4.85657	1.19994
ENSG00000033867	0.302159	1.50138	3.36384	0.782485	0.702542	0.76926	0.835889	0.972479
ENSG00000034053	6441.16	1.34495	1.22245	1999.74	0.487194	4373.08	54.6295	8.61717
ENSG00000034152	2.19274	17.1074	14.1231	7.81141	3.13196	141.421	23.9012	25.1809
ENSG00000034510	1.04086	0.333605	0.420763	0.493624	0.593516	0.310828	0.47646	0.323668
ENSG00000034533	399.948	657.198	38.6719	471.292	6278.47	875.417	3938	5396.79
ENSG00000034677	20176.4	63.1925	104.675	5.89839	7.28674	113.237	36.9869	14.6971
ENSG00000034693	11627.5	2.49109	4451.39	6232.37	10334.7	8550.85	0.812322	3885.97
ENSG00000034713	10.8248	5.91895	9.58647	7.06856	2.55142	1.23808	3.82172	2.88124
ENSG00000035115	8834.84	3.70917	18213.9	11.4443	0.925847	39.4711	9.32564	6.72974
ENSG00000035141	1.48593	2.40895	202.218	2.78889	7.88028	21472.8	4.49588	6.39389
ENSG00000035403	3.6591	0.993497	1.60455	1.96489	1.26955	4.68106	1.27127	1.29922
ENSG00000035664	5187.32	8312.84	7331.05	5.51973	2898.29	3304.35	2707.69	108.916
ENSG00000035681	16300.9	1.102	1.42759	1.99872	17577.9	1.05072	21.7372	25.265
ENSG00000035687	48.3333	88.5701	24197.6	56.385	277.26	10.7668	18.7714	8.45003
ENSG00000035862	5.56408	12.509	9.5318	5.80948	16.2288	19.0438	13.8478	18.5817
ENSG00000035928	16.8882	3.71559	1.02032	1.23844	3.40448	1.28848	2.13965	4.58889
ENSG00000036054	1.75894	0.953999	4.22259	4.28475	1.29003	2.4057	2.21166	2.08442
ENSG00000036257	32144.8	3.47433	1.59237	19.3241	93.7432	1.3197	59.278	8.46957
ENSG00000036549	1.27574	44.3878	1.82921	2.40984	3.06579	7.77089	2.53328	6.97293
ENSG00000036565	13.3649	0.0357386	0.867588	7349.31	0.271556	6607.7	9474.4	17.817
ENSG00000037042	0.174475	5644.3	5.29839	0.861453	1.14355	0.0610702	0.326562	1.64727
ENSG00000037241	38414	13.3067	24.2584	3.61544	1.08449	0.921036	3.04088	2.6567
ENSG00000037474	28.3828	6.29193	5348.94	2.18044	10527.8	1.04838	0.944542	6.20421
ENSG00000037637	0.536312	7087.94	1.8443	1.11399	1.06635	1.35637	35.4359	4.34847
ENSG00000037749	8663.87	4069.43	12192.8	4351.2	0.372166	7579.28	5.41877	11278.2
ENSG00000037757	3.37438	95.5767	3.26568	4.33038	7.76346	3595.82	5.79338	7.77108
ENSG00000037897	0.260158	1.84957	114.007	0.741315	90.1722	14.6106	3.86314	12.2696
ENSG00000038002	17212.7	1.92405	1.25561	1.59227	2.40705	195.848	15.1327	8.31729
ENSG00000038210	6498.15	0.935402	5461.14	18.7521	5119.55	3207.19	70.3593	6.07124
ENSG00000038219	107.061	5.94163	10.0396	5.53634	34092.5	5.00542	1.87211	2.33303
ENSG00000038274	43486.3	12.9285	52956.9	5.12583	1.3875	105.903	26.0474	4.33364
ENSG00000038382	3.91277	23.3832	14.2886	11.4331	75716.9	255.503	5.62686	29.3643
ENSG00000038427	4.987	3.19268	5.11996	4.07064	1.92229	2.89849	1.99561	3.13968
ENSG00000038532	2622.66	2888.27	8191.21	46.0606	0.513002	2.90795	1.37614	1.56795
ENSG00000039123	1.48064	1.91966	1.30819	3.78358	0.931482	1.62061	5.31187	4.50682
ENSG00000039139	0.0890725	9.6769	0.0619635	1940.95	3960.63	5441.82	1.2374	1349.95
ENSG00000039319	10259.7	1.24967	1.30211	0.611734	13135.4	8.17949	21.2318	7.59925
ENSG00000039523	11.9627	4.02894	10322.9	1.05599	0.930382	2.1086	2.90412	1.68122
ENSG00000039560	1.02247	1.54632	1.53516	1.53335	4.25677	3.53571	3.35525	2.66695
ENSG00000039650	9404.77	181.603	205.031	2.41633	195.542	185.269	5.32838	184.985
ENSG00000040199	5.34134	15.2286	3179.85	2587.61	0.595931	5053.19	0.781158	2321.19
ENSG00000040275	2.41963	2.73184	0.978627	1.21643	12.1825	30.5867	3.12558	3.83293
ENSG00000040341	0.687159	6.31372	8.24409	4.3645	41.8066	2.56559	1.40011	3.42684
ENSG00000040487	18.1265	3.57949	6844.87	3.12988	0.550455	9328.11	24.3204	6.51549
ENSG00000040531	4218.45	4.72331	1.13593	4116.05	10.3947	19.0705	7751.96	18.6313
ENSG00000040633	55.2829	16.5157	3.76058	21.2443	2.73616	11.995	7.21096	32.7934
ENSG00000040933	24108.8	217.986	11332.7	12875.2	101.555	155.749	4.20214	11548
ENSG00000041357	5.84724	11.7741	4.63145	7.55224	4.69983	12.4789	7.19113	10.6948
ENSG00000041802	14876.1	6.06913	3.29038	10.253	4.2673	17.7795	4.79806	7.8758
ENSG00000041880	0.630617	0.651105	6.09893	1.25062	27.825	0.382616	2.39934	1.26191
ENSG00000041982	33.4807	3.86786	2.0831	20.8404	2.75627	0.874788	2.18474	2.62333
ENSG00000041988	0.145677	13606.2	11.764	14.8931	110.908	68.7372	8.39327	18.4662
ENSG00000042088	3.28541	0.703863	6732.68	5409.36	3381.18	1458.36	124.031	1.20509
ENSG00000042286	12482.4	0.786818	10771.7	2.49305	10.0784	10591.2	3.35565	8.48946
ENSG00000042317	1.34265	0.362087	0.40357	1.71185	0.905612	45.3908	1.07507	0.734411
ENSG00000042429	0.201299	9.61942	5573.33	89.1207	2705.14	4956.03	19.1657	5342.84
ENSG00000042445	0.319268	0.530941	120.94	0.425281	9.07722	0.525115	1.01096	1.55261
ENSG00000042493	64.7714	19.8166	7.36327	6.31952	0.971729	3.36602	56.7448	6.49051
ENSG00000042753	0.98346	3.86572	2.05325	2.10067	0.968952	3.89423	5.84143	3.63521
ENSG00000043093	53.5317	2.13021	8.29912	3.20894	3.10252	16032	3.5192	9.94924
ENSG00000043143	0.886938	6.68265	3.17412	4.94824	1.24577	62.5576	7.5764	16.3825
ENSG00000043514	8321.91	0.902249	49.8973	1.73011	2.30247	0.885893	2.47673	2.41952
ENSG00000044090	8606.87	0.114974	2282.29	0.214152	8.7276	3595.82	6.29138	3.86186
ENSG00000044115	196.838	2.76778	4.06834	4.58871	92.4409	14.5083	7.01165	9.46697
ENSG00000044459	20.4409	1.83975	3.56153	1.78963	3.40604	2.88705	1.75539	1.0545
ENSG00000044574	1.32825	2.9525	4.49058	3.75466	6.82079	7.71433	2.25534	4.86822
ENSG00000046647	5130.33	3.9486	4002.61	3.53027	3574.33	3498.67	3.37634	1.46694
ENSG00000046651	19549.4	1.45096	1.75989	0.392968	11.7541	0.917531	1.21996	1.13035
ENSG00000046653	0.487634	9450.25	11370.1	5.07392	1	7.79488	1	1.62857
ENSG00000047056	9005.82	4419.4	51.0601	3.59184	7.8327	94.8008	12.0812	5.0743
ENSG00000047188	6.32481	4.98153	7518.04	0.914075	59.4661	99.8763	1.69166	4.55714
ENSG00000047249	4560.4	1.59994	19.0252	1.39126	9562.07	0.324019	2.09861	1.66349
ENSG00000047315	2.93398	14349.9	15446.5	23.239	5.23129	2.15791	10.9621	9.01244
ENSG00000047346	0.657287	2.93777	103.53	2.30613	17771.1	307.384	4.59239	6.20489
ENSG00000047410	4.12444	4.29545	6.29263	6.67946	96.2105	46.3456	4.24178	7.32985
ENSG00000047578	5871.23	2538.3	5835.12	3.09386	1063.34	6.49796	42.3005	3.02922
ENSG00000047579	11.0654	12993.7	66.5069	3.21013	2.64481	1.06394	25345.4	7.88428
ENSG00000047621	3.62894	7.29363	2.34011	6.75341	10.6015	1.14481	5.75661	7.55462
ENSG00000047634	16.1596	8.62304	11968.4	8.08905	4443.52	8356.54	4061.03	4911.17
ENSG00000047644	18.545	7.90182	11.3151	4.95459	7.1639	2.41824	2.89318	4.19962
ENSG00000047648	0.310535	0.972316	5.19695	5.93711	1449.65	1069.73	1354.34	1.20086
ENSG00000047849	0.421616	1.24391	1.87484	1.81084	0.646173	1.46529	0.83827	1.01132
ENSG00000047932	0.622515	4.88302	3.76655	3.18928	5.53012	15.6177	5.62037	6.25076
ENSG00000048028	1.20185	15.5848	13127.8	0.803697	9272.34	71.104	2.66066	4.45712
ENSG00000048140	0.0228721	0.59712	2.96748	0.444117	0.190595	0.264952	0.442285	0.242888
ENSG00000048162	11342.5	173.761	96.508	0.989385	10.9362	5.49354	2.87491	11.1651
ENSG00000048342	6.54695	0.592143	1.3164	1.29681	0.631745	22.3699	0.70984	0.786272
ENSG00000048392	195.574	7.37696	217.012	6.55881	6.18492	8.60219	5.14389	16.7581
ENSG00000048405	0.848986	3.11282	39.7589	5.6151	1.4601	1.07168	0.972903	1.56522
ENSG00000048471	1.85094	5994.28	5872.52	2.087	1835.95	51.8902	1.40257	1.77429
ENSG00000048544	2.0026	11.2959	2.84786	6.79782	3.12767	2.78474	17.119	5.76301
ENSG00000048649	1.25276	33.5445	1.87571	2.21651	5.28213	5.96801	1.00409	2.20633
ENSG00000048707	0.156247	15618.5	152.658	15.4076	39.4237	0.901206	6.08513	2.854
ENSG00000048740	2.19394	5.014	4.43674	7.25797	6.95862	89.4271	2.59461	7.08294
ENSG00000048828	3.22543	2.07999	2.83565	3.35738	1.46079	1.27397	1.07685	1.23946
ENSG00000048991	35.1359	32023.5	111.675	1.67262	2.82713	1.88507	1.07078	1.98291
ENSG00000049130	59.5046	18.7194	34.4902	21.7199	3477.75	14.5441	6.43497	11.2156
ENSG00000049167	684.911	263.479	1.6071	2705.18	0.515875	0.169471	0.969214	0.471611
ENSG00000049192	3648.52	19.9325	1721.32	0.271581	56.1257	111.549	1.04635	2.26757
ENSG00000049239	10.5593	5.62044	22028.5	6.04502	11.289	155.377	12.9838	14.6636
ENSG00000049245	6.5093	2.71912	3.00628	1.49525	0.978327	18.7599	3.81653	1.82378
ENSG00000049246	23311	23.4564	14848.1	18812.7	11.636	16226.3	5.41673	3.76208
ENSG00000049323	6.52381	4.51038	1.75598	2.65297	3.23827	7.32027	2.491	4.37549
ENSG00000049449	182.45	8.84618	6.97267	24.6867	5.04999	5.03226	20.793	17.9142
ENSG00000049540	1.69673	3.03365	0.60873	0.646854	2.81739	2.88617	2.72731	3.68667
ENSG00000049541	14648.1	2669.54	1.70282	1.76802	4250.36	4373.08	5.65886	7.10796
ENSG00000049618	37844	2.58264	2.71703	0.987896	0.601041	3.07327	3.01816	1.85464
ENSG00000049656	24.0349	7.32053	11.0968	5.16046	6.89424	0.814491	3.50905	4.9323
ENSG00000049759	50.8622	1.29648	2.14413	6.64424	23.3897	0.967036	3.77523	1.93283
ENSG00000049769	2052.73	0.1893	4002.61	0.537334	4.0154	25.0268	7.31269	0.837495
ENSG00000049860	4.64911	5.77895	12005.8	6.95882	18447.1	12.9538	16.6815	16.3468
ENSG00000049883	3990.48	3588.22	6620.48	2.6281	2415.41	6316.23	1477.37	6260.12
ENSG00000050130	10259.7	16.0216	3.90696	9.18583	83.517	7579.28	1.50903	3.31704
ENSG00000050165	5.9582	4.49257	3.19713	4.83598	15.0123	2.92246	5.86718	8.82649
ENSG00000050327	6498.15	4288.16	3778.22	1940.95	5216.13	875.417	0.352924	2.63095
ENSG00000050344	13.9979	6519.23	5049.76	8407.47	8886.03	5441.82	6521.65	5.48768
ENSG00000050393	0.230907	0.353791	0.909332	1.14239	1.56968	459.468	0.81655	1.34656
ENSG00000050405	2.71061	3.85243	2.31725	1.79998	6.79443	4.01636	6.25372	5.0986
ENSG00000050426	5.77224	0.735887	0.625749	0.584029	21.1211	17.2749	0.259955	0.626189
ENSG00000050438	10.1182	3150.75	1.17188	348.136	22.0536	0.0135501	11319.9	187.226
ENSG00000050748	78.3996	2.8748	3.49013	3.03259	94.5298	294.907	25.7068	12.7903
ENSG00000050820	12368.4	1.62671	0.627832	1.49794	1.05029	4.09083	1.13524	1.44989
ENSG00000051009	4617.4	4769.37	2244.89	0.71631	0.608794	0.313308	1.42773	2.73493
ENSG00000051108	125.606	7.99282	16.262	13.2545	6.06535	1.03011	4.34788	3.70312
ENSG00000051128	2.60164	7.08078	11.433	3.18413	418.893	2.95042	7.5766	6.12798
ENSG00000051382	3705.52	7131.69	2394.49	6232.37	7920.27	14380.3	6.56084	8094.69
ENSG00000051523	1.20419	7.29723	8.65878	3.05208	1.56693	117.052	2.85889	4.43261
ENSG00000051620	3.72241	5.17653	4.18779	5.21149	3.59581	6.33028	9.69569	7.87929
ENSG00000051825	8321.91	9537.75	14922.9	3.71228	0.618431	5.8151	11.0818	2.93011
ENSG00000052126	0.645982	1.91681	2.14234	6.35361	1.74513	378.714	1.47954	2.75828
ENSG00000052723	38755.9	102.479	28685.4	15.3835	9.13795	1.44952	6.94483	5.4892
ENSG00000052749	7.10507	0.503451	0.667758	9230.48	11.2341	8550.85	0.522149	3.88496
ENSG00000052795	2.54842	5.08974	61.9496	13.2805	2.34431	2.5876	1.90191	3.82224
ENSG00000052802	32.2339	7.40564	3.78921	1.78883	4.68625	4.29542	3.12357	1.68248
ENSG00000052841	47.1257	3.27749	3.36005	0.498696	4.53006	3.41149	4.32089	2.08053
ENSG00000053254	4.49352	4.36112	6.14803	5.82085	1.94757	2.14123	2.29824	4.80971
ENSG00000053371	13.9643	2.50094	2.28669	4.10223	4.09545	2.12725	15.6243	2.25844
ENSG00000053372	41.1472	2.81962	4.15731	3.71647	119.695	5.06361	9.04635	8.42689
ENSG00000053438	16471.8	17.4548	75.7964	1.81232	580.459	0.000378522	1	0.211415
ENSG00000053501	2.3941	0.589101	1.59424	1.74424	3.53007	6.28095	2.87885	4.84765
ENSG00000053770	70.6723	4.31642	4.06838	5.89345	23952	14963.2	6.09919	7.34432
ENSG00000053900	5130.33	2.31646	9200.96	1.45244	1.05114	0.390089	2092.53	4.30691
ENSG00000054116	1.96456	3.42798	1.81576	2.77291	5.57619	2.23624	10.2748	4.45251
ENSG00000054118	1.51809	2.97417	1.5274	2.83339	6.31295	7.85974	4.88054	3.27505
ENSG00000054148	0.790345	2.5773	3.43787	1.84	1.62934	3.42845	2.20037	0.905139
ENSG00000054267	1.78795	5.65647	3.52023	1.80211	3.04023	10.0696	1.6434	4.19823
ENSG00000054277	69.1268	1.86541	1.82411	14.372	1.07869	1.39448	2.42514	1.63585
ENSG00000054282	1.49481	2.71065	2.16014	2.42469	2.01463	6.01243	1.13275	2.53877
ENSG00000054356	3192.58	1	4040.01	588.865	13811.4	33.7333	26452.7	126.203
ENSG00000054392	3762.51	5119.35	5872.52	5233	4.41969	3.63801	7.98312	3.94277
ENSG00000054523	104.672	2.72832	26478.9	1.98409	38.5007	151.684	3.16979	11.9686
ENSG00000054598	13.2946	0.975382	2731.07	1.8275	0.721982	7676.44	18.6586	2.21565
ENSG00000054611	1.70168	3.47569	3.41885	5.42436	10.0181	174.433	4.40148	4.43963
ENSG00000054654	0.662519	5.79438	28.2625	9.74639	19.3813	40.8247	2707.69	0.203388
ENSG00000054793	37.6221	3.97755	5.34556	37.8647	1.19323	6.35707	45.8254	4.38895
ENSG00000054965	14135.2	4.47104	31378.1	79.2518	60.8556	254.21	6.69625	6.44841
ENSG00000054983	2109.72	2538.3	5648.13	12.5201	6.03707	1264.05	1.83232	3.0839
ENSG00000055044	4.11093	7.40777	1.10577	1.41117	6.45978	4.75649	2.13979	7.26324
ENSG00000055070	3.75926	4.8685	2.81454	2.07738	0.801529	0.851058	1.33585	1.09722
ENSG00000055130	111.416	1.64677	1.9438	1.33543	21.6973	2.96405	3.66802	4.08072
ENSG00000055147	3.6264	4.29884	1.98302	2.8443	209.116	11.7981	9.13609	11.6622
ENSG00000055163	969.873	8706.56	2.76824	1.75761	1.1407	0.615003	5.49597	2.56474
ENSG00000055208	2.82201	3.79432	1.74614	3.69178	15.636	1.11176	3.62054	3.8234
ENSG00000055211	3.27387	6.6896	70.8647	11.8436	8.62121	25.9253	6.22884	5.65544
ENSG00000055332	3.39992	7.02415	3.89512	2.43976	5.26228	7.40165	1.6103	4.18042
ENSG00000055483	0.601221	324.601	4.69773	6.62618	0.952229	191.409	4.70388	2.417
ENSG00000055609	0.376624	6.86009	2.57397	12.25	27525.3	36.0256	4.935	174.271
ENSG00000055917	124.763	7.84251	41550.4	14.7538	167.027	176.395	2.57973	12.777
ENSG00000055950	2.41709	2.82666	3.11195	1.55802	3.08908	3.66783	1.51604	3.2047
ENSG00000056050	20290.3	9.31322	2.23842	5.75806	167.027	226.45	120.591	371.33
ENSG00000056097	1.28637	1.57308	1.08964	2.01783	53.0146	2.72652	1.25267	2.51759
ENSG00000056277	228.97	4113.17	0.410682	1705.81	1739.38	2.64653	1.30158	1997.44
ENSG00000056586	3.98939	5.51681	2.27914	11.8617	4.47786	1.79308	4.16305	4.34034
ENSG00000056972	2.58083	14.6311	84.3219	8.06636	38.0875	681.102	1.30528	0.950799
ENSG00000056998	0.516527	1.01735	3217.25	2.57091	2029.11	3012.88	4.20858	0.473064
ENSG00000057019	92.661	5.50844	15.3525	6.73916	9.63992	11.3097	12.271	16.2447
ENSG00000057252	13280.3	10.1793	5.47159	8.73552	10721	38.1556	4.66747	3.07753
ENSG00000057608	1.07041	0.798865	1.21018	1.52164	2.00516	0.95454	0.91368	1.72247
ENSG00000057657	7.58928	3.93362	1.67405	1.01015	0.508166	3.30642	2.78689	1.78374
ENSG00000057663	34481.5	463.596	489.667	7.03268	2.28048	157.075	3.61907	6.77363
ENSG00000057757	13565.2	13.0761	3.05938	7.77936	18640.3	408.544	9.82562	11.9269
ENSG00000057935	12.3662	2.99809	1.66719	2.49712	9465.49	129.705	11.262	2.61538
ENSG00000058056	0.267761	7787.88	0.677083	5.73723	0.914931	4081.61	13.2583	1.93647
ENSG00000058063	36761.2	24892.8	127.727	8.23689	53.8948	45.6515	2.28171	9.48774
ENSG00000058091	3.47086	17.821	30.7105	4.99448	12.9126	14.8229	8.80817	5.08614
ENSG00000058262	0.322968	1.1977	1.49612	1.81959	1.63104	5.51546	5.13259	3.08801
ENSG00000058272	1.33197	2.16576	2.47552	1.26301	2.35994	1.59095	1.2411	3.21675
ENSG00000058453	513.933	5950.53	1496.93	706.438	5988.74	6704.86	5.91164	9.4035
ENSG00000058600	7751.99	7437.91	4189.6	0.756524	3960.63	1.68843	3.3497	7555.11
ENSG00000058668	2.67786	3.4082	6.71134	3.27777	9.41685	126.868	13.1728	14.4099
ENSG00000058673	4.83684	32.4639	13.4929	24.4781	10.4419	48.4758	11.4942	48.5494
ENSG00000058729	10.0591	6562.98	0.753427	0.783522	23.8026	12728.6	1.8899	221.358
ENSG00000058799	15275	1.23822	1.74973	2.00323	3.41776	1.21431	1.33424	0.758239
ENSG00000058804	0.450791	0.304205	4301.79	4939.07	18.0451	4275.93	0.923098	1.33293
ENSG00000059122	0.84977	3.34109	5498.54	3.87765	25110.9	367.314	184.043	4.84522
ENSG00000059145	10202.7	2.92747	2.79399	5.69873	0.661922	11368.4	7.46192	14.7295
ENSG00000059573	0.68306	41.8481	0.449204	1.90486	3.47992	81.7194	3.26677	4.1326
ENSG00000059691	2.32229	3675.71	0.969065	0.245297	2222.26	9230.95	1108.28	3.5494
ENSG00000059728	14249.1	9100.28	53.3897	3.48018	25593.8	233.459	5.07462	28.1303
ENSG00000059758	13.6514	2.5362	3.71385	5.73065	10141.5	129.705	3.16253	3.61464
ENSG00000059769	20.4064	3.65078	5.91759	11.6604	35.8522	80.4317	6.82227	3.96864
ENSG00000059804	27.0099	6.07455	4.16212	3.1535	98.2148	7676.44	0.865708	2.76567
ENSG00000059915	0.0021075	1182.16	51.0601	0.728969	19.3813	1166.89	2092.53	1.8447
ENSG00000060069	9404.77	4.01803	2918.06	1588.24	30.0705	2235.62	1600.41	2698.9
ENSG00000060138	2.24771	1.07035	1.31121	1.44112	1.76352	0.765714	1.38923	1.396
ENSG00000060237	134.036	9.03956	13.9352	6.38568	15.4488	197.713	20.4109	18.4479
ENSG00000060339	0.247332	1.71992	2.20916	0.917442	4.77356	3.68494	3.72433	2.24498
ENSG00000060491	1.01095	6.10107	17466	2.77106	2.85876	85.5128	6.65098	17.1972
ENSG00000060642	5358.3	0.722329	4.55278	3.26204	5.71277	3790.14	2.22004	1.17567
ENSG00000060656	6840.11	5119.35	0.768249	1294.3	57.4618	10979.8	0.856742	0.748438
ENSG00000060688	2793.63	4331.91	5.1728	32.9033	5988.74	65.2885	4.58114	2.33573
ENSG00000060718	6783.11	5.54624	8.23863	127.9	5.36723	50.2737	2.16795	3.48993
ENSG00000060749	2.01388	3.00977	3.12144	1.28801	0.829445	2.41372	2.98223	1.42191
ENSG00000060762	29.413	7.15688	5.06792	3.65188	5.36752	3.42976	8.69718	4.48555
ENSG00000060971	0.485333	138.277	4.1701	14.0832	74.8319	0.626381	3.92159	3.73188
ENSG00000060982	109940	7.15458	2.91279	5.9826	23.6107	54.8567	14.1875	22.2344
ENSG00000061273	0.471901	3.05429	1.06462	1.58896	0.943478	2.01273	1.94204	1.73836
ENSG00000061337	114.985	3413.23	17.4684	2117.31	4250.36	98.1574	9843.5	37.2537
ENSG00000061455	1.87079	17.7878	4.35652	3.5631	7.94644	0.515858	3.39518	3.14361
ENSG00000061676	0.548727	2.1382	1.64784	1.71753	31.4338	10.7111	4.02281	4.03529
ENSG00000061794	3.79927	1.75076	2.46937	3.05056	4.16377	2.78292	1.84909	3.88425
ENSG00000061918	27528.4	4.33288	3.3328	7349.31	2898.29	18.4444	2953.75	2483.06
ENSG00000061936	0.239987	1.84261	0.881416	0.958887	3.67609	3.02981	2.71755	4.18526
ENSG00000061938	2.59074	2669.54	9836.73	1.96317	0.551193	1.66275	0.620094	1.44987
ENSG00000061987	0.449669	5.34433	4600.98	1.89805	3477.75	28.5456	985.25	1.63238
ENSG00000062194	31.4429	11.5744	5.54684	6.35787	11.0162	13.6779	13.609	12.4937
ENSG00000062485	1.61171	0.210845	0.46603	0.333242	0.514865	0.267249	0.284061	0.479529
ENSG00000062598	18.548	0.605414	17.7349	0.817563	6278.47	9425.27	1.06032	0.899206
ENSG00000062650	0.604515	11.5052	2.66568	5.60416	14.7219	3.80985	4.81379	4.00687
ENSG00000062716	1.01771	16.3691	1.53575	0.75474	1.65834	0.790886	0.854491	0.569059
ENSG00000062725	14.6365	1.93341	286.47	2.99899	18833.4	1.97433	2.961	2.80149
ENSG00000063046	0.837854	0.918408	1.26402	1.21417	1.91973	2.12093	1.27375	2.08861
ENSG00000063127	0.00315723	919.677	2170.1	118.573	290.729	1	1	108.916
ENSG00000063176	8492.89	229.043	3.01315	6.6876	0.991999	34.1982	4.78892	35.7175
ENSG00000063177	0.289414	0.178767	0.231645	0.270055	0.243815	0.225468	0.210646	0.212882
ENSG00000063180	0.765847	1.18719	193.793	13.954	2.68507	7.79488	2.41612	0.580861
ENSG00000063241	1.30576	3.73116	5.48012	27.8331	9.59746	10.3239	9.05359	6.47249
ENSG00000063244	20.4807	4.69104	1.86759	2.07304	1.15626	474.894	3.89631	2.40975
ENSG00000063245	0.719193	0.937248	1.47023	0.982215	0.358892	2.08471	0.919461	0.626116
ENSG00000063322	16.9307	4.7075	9.71875	6.1897	6.2609	202.838	12.8272	8.01022
ENSG00000063438	13565.2	30448.6	9313.15	5.91598	580.459	55.9146	493.125	2.73161
ENSG00000063587	15047	5.75565	396.989	7.63321	3.64367	3.92489	5.65486	7.68049
ENSG00000063601	11912.4	9712.73	63.9457	9.11514	9079.18	109.282	52.1085	11.4125
ENSG00000063660	8.67669	1.58742	18.2464	3.72162	3.25637	1.4165	4.03704	3.98794
ENSG00000063761	2907.62	3850.7	1758.72	0.111031	483.882	486.787	0.363002	0.191933
ENSG00000063854	14363.1	21.8899	16.2011	4.14779	1.88576	242.538	3.03087	2.42155
ENSG00000063978	0.763385	24499.1	49.4352	2.75972	2.66754	34.2209	3.07166	17.7399
ENSG00000064042	19.777	1.47359	1.74969	3.93396	16419	66.4384	5.59997	2.035
ENSG00000064102	20.7347	10.3027	57.8399	6.3306	3.18582	1.62727	2.28446	8.50176
ENSG00000064115	41662.5	5.12742	209.845	4.23373	1.45454	2.46367	6.92065	11.8013
ENSG00000064199	15446	7.63821	18700.1	75.8732	11010.7	6607.7	13.95	25.84
ENSG00000064205	26160.6	1.00787	399.467	4.46746	3477.75	7.91249	0.277365	51.7338
ENSG00000064225	12.0852	3019.51	22.9564	236.146	1642.8	0.461236	3.75454	0.836442
ENSG00000064313	0.159577	2.72308	35.3514	4.75809	1.82236	4.06403	2.08724	5.10628
ENSG00000064393	41.7635	107136	41.9375	85.3621	48.2365	37.5402	16.2586	5.49467
ENSG00000064419	2.7346	1.93384	4.03766	2.12337	19.5001	7.52805	6.28495	4.31592
ENSG00000064490	3.75834	60.0495	264.926	2.3319	1.50116	1.9811	6.78559	5.15365
ENSG00000064545	3933.49	0.466226	1235.14	3.83072	0.378863	8550.85	4.04359	4.72127
ENSG00000064601	1.90424	3.00577	19.0135	1.7938	1.84291	227.213	13.9244	7.8316
ENSG00000064607	14249.1	2.01043	2.01621	1.5612	1.22311	6.16636	0.580244	1.43408
ENSG00000064651	0.199379	75.0434	9.18971	3.96541	202.435	0.363503	1.4829	2.01756
ENSG00000064652	25.9549	69.7408	5.19993	0.783612	2.86737	0.978138	2.38181	1.48119
ENSG00000064655	22.0604	1269.65	0.863906	1.44662	3670.9	1361.2	0.951936	1.77034
ENSG00000064666	0.80617	2.88035	2.62048	2.64811	8.86018	9.32228	5.72657	4.97498
ENSG00000064692	10.5515	3.50744	5049.76	3351.83	0.594296	81.1356	5291.34	9.20687
ENSG00000064703	34.0026	0.562437	1.04725	4880.28	5022.97	1.21502	48.4891	1.03776
ENSG00000064726	36305.2	32417.2	202.313	8.49875	138.3	1.47817	2.3115	27.9006
ENSG00000064932	23.4654	2.22149	1.99383	1.41666	1.87532	120.373	1.40484	1.50408
ENSG00000064933	14363.1	0.341336	0.351631	1.35755	1.67094	0.089726	2.71942	0.498217
ENSG00000064961	5.35749	6.07094	4.92702	5.57491	1.70671	1.14778	6.77702	3.21602
ENSG00000064995	5.23291	0.805946	6.89098	3.12591	3.5771	2.63075	11.274	2.58125
ENSG00000064999	7.58928	161.125	2.92339	0.957732	6664.77	17.359	2.2549	0.681284
ENSG00000065000	1.89148	1.28024	0.838794	1.89381	3.9714	4.86445	2.28176	2.77425
ENSG00000065029	10544.6	0.537397	1.3912	2.29349	3.36257	0.682135	1.13696	11.6935
ENSG00000065054	5.89912	2.3299	3.19896	2.50937	7.40747	2.24182	5.2147	8.54214
ENSG00000065057	5757.25	7.61552	1.21231	6173.58	5119.55	132.299	114.426	6583.87
ENSG00000065060	4.91985	2.83325	6283.9	412.505	11590.2	3.07865	20424.2	6.68486
ENSG00000065135	7.58728	10.0695	5.10061	7.88036	10.9992	141.478	6.44236	4.57294
ENSG00000065150	0.404667	0.481277	0.735627	0.706428	1.38404	0.924042	0.767422	1.3256
ENSG00000065154	4.91985	1.5012	121.435	1.38369	8.96363	16.1205	30.3741	6.93733
ENSG00000065183	3819.5	1.42502	3.74767	59.616	104.896	76.3864	11689	3.26833
ENSG00000065243	8.7497	5.83337	3.45908	4.4515	4.49338	3.61202	17.5752	5.06287
ENSG00000065268	8.72595	5.9418	8.39333	7819.6	57.9472	471.317	2.643	7.13588
ENSG00000065308	73578.4	3.94474	7.38743	28.7903	18.148	25.3556	7.34211	17.7818
ENSG00000065357	0.960308	1.55623	66.3612	0.906314	0.505924	0.694597	0.814101	1.47255
ENSG00000065413	14.3331	27.9018	54.0337	18.5923	142.976	17.1153	2.64838	2.3504
ENSG00000065427	2.57156	1.74612	2.08846	1.87013	2.15838	1.99107	1.88439	2.26286
ENSG00000065457	90.9038	7.05552	8.47013	24103.5	20.7811	3.12232	3.78755	6.2287
ENSG00000065485	56.6226	3.04127	3.10887	7.78364	252.541	387.793	10.9853	11.2296
ENSG00000065491	1.67596	2.52994	3.49166	9.08392	2.74032	79.1256	1.07175	3.98751
ENSG00000065518	1.58798	1.68228	3.65061	0.798242	0.584948	0.839549	1.7128	1.28851
ENSG00000065526	30948	283.319	155.167	683.228	36.549	55186.4	55.4797	54552.5
ENSG00000065534	2.5449	4.07751	2.38688	7.57187	3.59498	3.58899	3.62975	5.05748
ENSG00000065548	2.98941	4.68784	6.58354	3.6097	19.6545	18.0008	7.00707	8.64543
ENSG00000065559	31.477	2.41265	7.9769	38447.4	6.13721	412.075	2.99652	19.3657
ENSG00000065600	0.452306	6825.46	4002.61	3822.12	21.3855	5927.6	5783.47	7555.11
ENSG00000065613	0.960188	3.08288	4.01505	10.94	29.6958	8.4744	6.45511	8.71631
ENSG00000065615	13679.2	13256.2	1.30378	15.6534	11300.4	106.361	12.9335	3.06692
ENSG00000065621	1	0.159742	0.527449	2352.46	1	778.259	1	1080.16
ENSG00000065717	6555.14	25.2897	0.461074	2763.96	9.36005	0.448181	0.165921	0.33714
ENSG00000065802	36.7864	15312.3	3.11147	5.83562	1.81829	5.29895	2.0063	4.97764
ENSG00000065809	1.90094	7.88023	6.04122	4.95405	7.59465	4.13978	3.48088	4.75253
ENSG00000065833	34.6199	2.11704	4.15067	1.72625	23.8748	1.32018	1.91358	2.26029
ENSG00000065882	0.853017	1.53704	1.53049	2.08174	0.860786	2.74508	2.3614	1.96613
ENSG00000065883	10430.6	232.714	209.547	1.66146	8.98765	1.91772	6.31782	2.84694
ENSG00000065911	1.1605	3.61155	2.6315	3.64014	9.57156	7.3739	4.20217	8.12145
ENSG00000065923	74.7467	3.72534	239.388	3.33521	7.0449	5.83102	4.40692	9.62389
ENSG00000065970	20.796	18199.6	12005.8	8.82362	71.0658	13700.2	4.701	3.15244
ENSG00000065978	1.34324	0.930904	0.912069	1.83379	0.954933	0.906722	0.762419	0.931749
ENSG00000065989	4.61152	1.74623	0.92372	14.2577	1.34542	0.394858	1.7141	1.62488
ENSG00000066027	1.09115	3.18971	44841.5	1.94405	58.3946	0.621251	2.27656	1.93049
ENSG00000066044	21.7827	12.2505	2.43344	5.0956	30615.7	1.85434	4.00432	4.76115
ENSG00000066084	4161.46	1.91261	0.829848	1.90278	2801.72	6996.33	1.60303	1.90856
ENSG00000066117	14.2613	1.28932	1.65023	4.1708	2.52261	3.95496	3.70964	5.28437
ENSG00000066135	5.06837	25.3292	27.0177	28806.4	6.72553	61.4247	6.29639	46.5091
ENSG00000066136	12.9429	177.71	46.1555	10.2132	0.268188	10.6137	1.95535	1.09061
ENSG00000066248	57.9925	1	1	2411.25	8.04826	1	1	2.54451
ENSG00000066279	969.873	1.89502	0.830308	4116.05	0.108916	5441.82	0.228827	0.656211
ENSG00000066322	5.58389	1.82406	2.00687	2.43151	13.011	2.62056	12.6413	6.15347
ENSG00000066379	7.17795	0.711511	95.6642	0.969461	1.0735	0.571804	2.94399	1.68011
ENSG00000066422	0.711852	1.66532	1.85504	1.70215	11976.5	13214.4	5.47922	9.08131
ENSG00000066427	2.13268	13.526	1.55268	12.7169	2.34871	231.531	3.54953	2.12581
ENSG00000066455	65656.4	9.15449	1.48858	10.5228	5.56001	384.643	8.18654	10.6151
ENSG00000066557	2565.66	1.44	0.610994	2.62302	26.4842	3401.51	0.761565	4965.13
ENSG00000066583	5871.23	2.86271	7705.03	8.45318	0.461017	6802.02	1969.5	10.1736
ENSG00000066629	5.5577	2.4399	51.5557	1.52136	6761.35	82.2241	3.89972	215.152
ENSG00000066651	4503.41	5644.3	1796.11	0.374869	0.993085	4275.93	13.1495	7393.24
ENSG00000066654	9.89617	33.7388	3.05305	38.8181	5.66961	85.7277	5.12134	13.4357
ENSG00000066697	1.70094	3.28332	1.03689	2.43315	1.48922	1.36405	1.30783	1.58328
ENSG00000066739	3591.53	1882.1	0.42899	2940.32	3381.18	84.3132	7259.84	4695.34
ENSG00000066777	25875.6	3.33228	7.36475	1.39517	261.895	1.32677	1.77595	1.53223
ENSG00000066827	3.86966	0.973582	0.696932	2.02121	6761.35	109.282	2.27718	6044.29
ENSG00000066855	3.11699	86.0669	3.63259	2.98514	2.96768	3.44772	3.41988	4.94038
ENSG00000066926	7239.05	4.00743	1.5175	2.3311	12266.2	13700.2	10.2556	51.692
ENSG00000066933	24.7299	2.27415	11.6297	4.44951	20185.5	84.4799	26.125	2.17127
ENSG00000067048	1	1	6.48246	1059.16	1	1	5.49597	1.70308
ENSG00000067057	0.100648	1.68225	0.665115	0.982178	0.797762	1.84662	1.72649	0.64151
ENSG00000067064	32.3213	10.083	5.71951	18.0721	94.3566	91.923	3.58926	6.54074
ENSG00000067066	1.1083	1.24504	0.948222	1.77527	2.95243	1.15852	2.71958	3.39814
ENSG00000067082	6.60859	12.2925	3.81012	7.45948	3.13801	3.13471	4.60523	4.82538
ENSG00000067113	52.9697	5.18092	59.1102	8.15369	2.50671	3.89819	1.96504	7.57658
ENSG00000067141	3192.58	4200.67	0.31236	99.4819	5.97793	127.112	17.0832	1.65337
ENSG00000067167	2.91121	5.328	4.45023	5.25282	7.72262	4.16484	4.26384	3.49775
ENSG00000067182	2.87944	6.86355	6.35033	6.69348	1.90125	2.39831	9.70869	6.75702
ENSG00000067191	6384.16	0.377176	412.38	0.949538	20.7174	2138.46	3.4289	71.3853
ENSG00000067208	5.66772	5.46695	162.013	4.17784	2.72177	35.6916	3.94499	10.3377
ENSG00000067221	5358.3	246.417	3.33652	6526.3	4.92332	17975.1	5.50412	3.68343
ENSG00000067225	0.685688	1.92909	1.16714	1.3043	1.77667	2.83881	3.67765	1.80493
ENSG00000067248	1.41276	0.879775	2.4095	0.928792	26.3901	0.860987	2.84953	1.78504
ENSG00000067334	0.933745	1.14936	6.82895	4.25309	5.06159	1.63117	2.92788	3.87078
ENSG00000067365	0.227114	2.77547	2.22412	2.1876	5.17714	49.3372	0.798069	1.26387
ENSG00000067369	14819.1	232.714	1.58746	2.12863	2.95554	1.83345	1.71765	6.06919
ENSG00000067445	1.19693	0.51951	0.86598	2.13203	0.20328	0.120447	0.374569	0.455415
ENSG00000067533	38.5134	3.46433	6.93725	4.66237	100.319	17.645	15.1639	13.5849
ENSG00000067560	19.9456	3.84733	6.1036	7.36557	10.9707	3.86009	5.53273	5.94904
ENSG00000067596	18238.6	3.94852	7106.66	3.59655	37.881	119.814	1.32273	3.5774
ENSG00000067704	1.5022	2.52833	131.219	2.5728	2.46648	95.9709	1.16555	6.05569
ENSG00000067715	1653.78	0.566587	16.3324	5.56147	35.8754	90.7492	7.77175	10.5197
ENSG00000067798	0.205418	0.660244	0.488792	2.01111	49.2219	0.696309	1.6414	1.69464
ENSG00000067829	2.58906	5.40864	1.30934	4.70427	12.9923	1.44877	4.45112	2.66922
ENSG00000067836	7.66775	2.03793	79.0834	1.62985	0.763653	4.89957	4.42584	2.49036
ENSG00000067900	2.59012	3.09838	3.21699	1.7193	14.4581	9.16634	5.57789	8.89846
ENSG00000067955	2.96837	3.90314	3.31363	9.91647	2.93739	2.16732	2.4674	3.64521
ENSG00000068001	10.4616	39.7488	33.9725	3.91726	0.782599	29.8425	1.89065	2.09539
ENSG00000068024	6099.2	3.17249	898.557	0.259081	1739.38	9425.27	1.51005	3184.52
ENSG00000068028	3.0983	7.07829	338.013	9.44814	27621.9	1.53794	29.2318	4.94127
ENSG00000068079	1.76415	4.12388	17952.1	4.62443	16.4551	0.375182	29.8933	8.53413
ENSG00000068097	2679.65	4156.92	6134.31	1.15233	3.61519	2.51393	5.5909	5.09134
ENSG00000068120	0.92209	403.575	4.07501	2.7702	94.8744	2.09102	4.59745	3.83252
ENSG00000068137	9689.73	1.19028	5.99545	0.981021	1739.38	4081.61	7.85485	20.8018
ENSG00000068305	128.416	3.52204	13.6907	5.6625	12.5763	13.4354	5.53149	7.37004
ENSG00000068308	0.23276	2.06492	0.551065	1.60939	0.409394	1.0327	0.65799	0.753911
ENSG00000068323	0.864951	2.96477	2.6355	3.78921	1.51754	3.15016	1.50594	2.4921
ENSG00000068354	5358.3	4419.4	7.27991	7.4949	34.079	63.5625	0.815978	2.53035
ENSG00000068366	1.35339	20.2188	1.56674	4.2198	5.76052	110.306	4.74227	3.53409
ENSG00000068383	1.31861	3.40058	1.19326	1.20549	1.57345	3.7274	1.69736	0.924573
ENSG00000068394	4218.45	3100.83	3179.85	2.31499	2294.87	1858.87	1033.78	4.49193
ENSG00000068400	23.1844	8050.36	76.8383	11170.4	2.8377	169.703	15.745	113.156
ENSG00000068438	2.2311	1.99043	24.5083	1.24519	0.636579	0.426841	0.882924	0.779537
ENSG00000068489	7.2496	2.48949	0.375878	1.8125	49.4449	76.5317	0.781111	3.21788
ENSG00000068650	11684.5	1.94233	4638.38	3880.91	1.08505	6802.02	27.5793	39.4691
ENSG00000068654	5.7687	2013.34	4413.99	5644.5	1.53754	1264.05	0.688485	1.19352
ENSG00000068697	9.32776	4.15708	5.55275	5.02582	5.13276	7.36558	3.89139	14.661
ENSG00000068724	7808.98	40.507	1.82034	0.865617	31.5122	1.366	6.47659	2.17778
ENSG00000068745	2.05582	3.55609	3.22839	3.34335	4.86163	2.35193	6.17603	3.30368
ENSG00000068784	5814.24	1269.65	14025.3	35.2122	8113.42	1.57843	6152.56	27.8134
ENSG00000068796	0.568156	1.7923	4.61029	4.9301	2.24396	2.4697	2.97962	2.66605
ENSG00000068831	2394.69	4025.68	1	1	97.5764	4858.87	7.60758	1295.99
ENSG00000068878	4.04537	604.17	3.48779	0.981433	8.89099	3.59477	5.24358	8.54259
ENSG00000068885	3192.58	116.11	0.361432	2.55038	44.7683	0.27266	0.916687	33.9495
ENSG00000068903	14.8242	4.09978	0.722827	1.78412	1.49603	4.93291	1.02511	1.94527
ENSG00000068912	2.72697	5.41033	7.48255	6.38378	2.49188	5.55736	4.37298	5.81502
ENSG00000068971	9.70746	0.934183	239.884	8.70909	1.40446	217.896	14887.8	3.42652
ENSG00000069011	0.385578	6.46115	14.2255	4.80037	0.83638	37.4979	19.9168	3.73081
ENSG00000069020	19321.5	13.3318	32.9896	7.67111	15.2156	0.673747	1.25346	1.36457
ENSG00000069248	0.929578	1.64413	1.12499	2.02356	0.265262	18.1702	3.25699	0.884448
ENSG00000069275	6.72964	13.0435	7.01881	8.10351	13.058	13.1788	14.7574	14.1183
ENSG00000069329	112.259	4.05591	1.59458	1.88986	5.27444	20.9288	8.20114	6.26811
ENSG00000069345	1.64476	3.50017	25.5804	3.00236	11.4832	12.8904	5.42442	7.34215
ENSG00000069399	1.39385	1.31052	1.38536	3.34534	1.05715	57.2817	1.2649	1.01795
ENSG00000069424	1	10.6938	6059.51	3.72998	3767.48	3692.98	19.9168	1997.44
ENSG00000069431	7865.97	2.3609	69.3974	2763.96	773.611	0.209663	7.01982	216.832
ENSG00000069482	114.788	1794.61	4.58761	2.87228	7.48972	0.317061	2.11091	0.908506
ENSG00000069493	0.142962	0.846663	0.690733	28.4378	0.346698	1.39331	0.414677	25.0729
ENSG00000069509	12596.4	2.17218	28.2328	1.64885	2.61846	0.707458	19.0008	1.2327
ENSG00000069667	12653.3	1.97633	0.724836	60.4076	0.98808	181.689	0.17928	2.21264
ENSG00000069702	29.4716	1.65016	1.62299	0.890032	1449.65	292.472	0.423725	3.54246
ENSG00000069712	11171.5	5819.29	8228.61	6.1704	3381.18	19.7389	1969.5	1727.65
ENSG00000069849	2.30006	16.3282	42.4	6.50586	29.2595	10.0087	21.0373	12.3322
ENSG00000069869	0.761446	21480.6	288.948	6.31888	44233	394.961	3.6735	3.45535
ENSG00000069943	1.26737	5556.81	3853.02	34.012	4.70055	1846.99	3.31575	5.95938
ENSG00000069956	39268.9	3.79726	2.96696	3.72559	4.34977	2.97902	11.2007	9.84571
ENSG00000069966	116.755	18.4907	7.05107	8.08848	45.918	340.984	12.3697	20.3346
ENSG00000069974	22741	33642.1	2.19157	3.04736	1.7671	83.5674	30.7582	8.191
ENSG00000069998	741.903	3.32143	62.9545	2.67453	773.611	875.417	0.573468	1.88181
ENSG00000070010	2.00427	2.45599	1.37928	1.64829	2.97607	4.33223	7.30114	4.55718
ENSG00000070018	28497.3	808.712	0.624447	1.26685	57.2526	124.505	69.4525	37.3757
ENSG00000070047	0.547744	4.87334	142.251	19.3147	1.87234	1.45788	30.4101	5.90349
ENSG00000070061	4959.35	130.325	0.258989	1.80244	1.93017	61.8885	1.47374	20.8497
ENSG00000070081	6.05288	9.45595	5.58207	3.41905	11.5729	10.1589	8.51967	12.7768
ENSG00000070087	23.6768	5.606	7.79268	3.2403	4.27799	1.88149	3.47331	3.06199
ENSG00000070193	90.8741	12.325	23.6084	7.83943	387.306	0.756479	7.09491	2.75662
ENSG00000070214	10.1299	6.81111	4.26906	6.60248	4.40176	7.8857	9.06299	7.14591
ENSG00000070269	10373.6	23.0217	5.50542	9.33533	9079.18	10202.5	15.4475	5.56766
ENSG00000070366	1.42406	373.565	4.82393	3.77371	1.6372	5.10059	8.52277	2.07007
ENSG00000070367	3.81483	11.9376	8.06181	4.13219	9.3558	14.3841	15.4798	19.2016
ENSG00000070371	0.000823078	1488.38	0.277274	0.338898	0.557452	1264.05	2.31193	0.940718
ENSG00000070404	0.0790655	0.684538	0.938449	32.9033	2.46663	8.21686	4.04655	2.05104
ENSG00000070413	9.03417	13.6173	2.69653	432.205	2.61457	7.78749	9.09657	18.2973
ENSG00000070423	14021.2	1.83284	0.927569	1.15608	0.98449	0.684877	1.0099	1.80383
ENSG00000070444	20461.3	2.83902	3.21921	13404.3	2.72904	142.675	2.37147	4.48753
ENSG00000070476	0.248198	25.2897	3217.25	4.15989	1.96035	5247.5	5.68719	1.42261
ENSG00000070495	9062.81	2.12525	6657.88	6.08293	5.68885	1.37098	3.25859	15.0407
ENSG00000070501	0.248431	5.38154	1.42422	13639.5	21.7037	1.88831	11.4108	8958.02
ENSG00000070540	2.25629	4.69358	7.78615	4.04114	1.08682	1.49756	5.21742	2.69439
ENSG00000070610	13850.2	5994.28	1.85635	0.818232	54.7895	0.684184	0.656067	1.95156
ENSG00000070614	7.64542	8.52572	533.191	8.25689	2.11773	7.63438	8.28498	5.52804
ENSG00000070669	22.4819	0.937751	1.34207	1.9248	5.14645	2.91617	2.89757	3.0844
ENSG00000070718	12710.3	0.335331	1.59721	1.03576	5.57181	4664.56	5.37275	1.58167
ENSG00000070756	0.168051	0.133279	0.206416	0.257752	0.133246	0.11041	0.0799606	0.143685
ENSG00000070759	1197.84	0.153564	5087.16	0.641347	2.67924	0.0609995	0.0491924	0.585936
ENSG00000070761	9005.82	74.8796	2.49831	10582.6	38.6167	219.867	15.8018	10.8107
ENSG00000070770	5.7388	1.77136	2.94608	3.10056	21.9911	7.78234	4.07906	2.09991
ENSG00000070778	34082.5	3.72191	263.429	37565.6	49641.3	7.37924	8.16391	18.9957
ENSG00000070785	15.1056	8969.04	1.57065	5.60119	3.51181	7.11256	3.83781	10.462
ENSG00000070808	2.80818e-05	7131.69	1160.34	2881.54	1	1	1	540.579
ENSG00000070814	1.24644	1.11664	85.2566	166.974	0.994479	80.9561	1.54665	2.21407
ENSG00000070831	189.796	7.39231	5.20769	4.78937	20.1269	3.68426	2.48857	4.4314
ENSG00000070882	8.448	3.10251	0.728092	4.36704	58.26	16.0423	1.80772	7.83367
ENSG00000070950	10487.6	1.13999	1.65701	1.45469	10334.7	2.38088	1.05334	2.43579
ENSG00000070961	6.52301	1.90971	1.72443	2.25482	254.825	17.6632	6.66165	14.5575
ENSG00000071051	21886.1	6.75075	10547.3	5.85743	75.5	53.9414	1.94093	4.43261
ENSG00000071054	5.2931	10.1635	5.93536	8.13967	8.8207	12.3339	12.0786	10.4971
ENSG00000071082	0.353716	0.434021	0.291371	0.559506	0.216576	0.115227	0.127941	0.14226
ENSG00000071127	5.14778	1.36737	1.40007	1.62542	2.35172	2.83811	2.6274	2.03566
ENSG00000071189	25419.7	2.20648	1.8595	7.53224	25304	0.975164	1.73732	5.09993
ENSG00000071205	0.223011	8.48686	31976.5	1.29636	1.66916	5.90852	0.777428	2.31709
ENSG00000071242	2.92247	1.89755	3.28208	4.30896	1.05029	6.66188	1.60919	2.75468
ENSG00000071243	0.339849	0.991511	2.14388	3.09204	1.70577	0.395396	3.00767	2.23289
ENSG00000071246	32372.8	12162.5	16680.6	781.505	16419	99.9831	17.1462	4.33584
ENSG00000071282	1.41766	2.12812	1.41278	1.85625	10.0443	1.53247	5.41045	5.83739
ENSG00000071462	44.8209	2.44884	8.58248	9.58544	1.9348	2.74872	6.69335	4.40296
ENSG00000071537	4.59991	770.805	4.52622	3.41131	11.6702	2.53008	10.1965	13.1275
ENSG00000071553	0.656622	4.32194	4.6572	2.46475	1.53045	2.72375	3.94831	8.65501
ENSG00000071564	2.73934	8.69817	2.28993	3.22961	1.80228	1.62362	1.19403	1.61385
ENSG00000071575	1.31634	2.91165	2.90313	3.0973	8.25475	3.31578	2.75031	3.38936
ENSG00000071626	9.59741	55.2045	1.28497	2.41172	1.3847	3.89719	1.69223	1.21349
ENSG00000071655	60812	7.66517	9.42125	3.44013	2.48223	5.7827	10.931	7.14065
ENSG00000071794	0.558717	1.21905	13875.7	2.41642	30.2222	105.064	4.14044	1.0495
ENSG00000071859	0.727936	5.44439	3.79192	7.0771	11.6226	44.3843	8.15734	14.8491
ENSG00000071889	1.30277	3.96438	2.11557	1.46608	0.996165	0.441529	2.79194	3.918
ENSG00000071894	0.424903	1.3106	0.886174	1.72252	0.702786	94.8008	0.913249	0.877168
ENSG00000071967	85375.8	33.5455	9.9353	10.1597	5.28805	166.463	9.42435	14.6271
ENSG00000071994	7.42819	1.94848	4.8846	1.86776	7.18572	102.172	1.89527	2.31341
ENSG00000072042	5.82088	2.13446	2.70574	1.94073	3.37739	2.44944	6.10304	5.3594
ENSG00000072062	6.71608	20.0735	1.45548	2.02845	2.67388	1.38556	2.10695	2.29355
ENSG00000072071	8606.87	4725.63	6059.51	56.8554	4346.94	2721.41	2.16144	4.43919
ENSG00000072110	1.52172	0.969494	1.45448	1.25605	1.39264	1.17981	0.804553	1.09846
ENSG00000072121	5871.23	4725.63	3404.24	0.67874	5699.01	52.6731	1.96328	10.5244
ENSG00000072133	3.40723	1.19686	8602.59	3469.4	1.1172	6316.23	3.63654	10.2978
ENSG00000072134	3.92572	18.1722	6.83675	11.0398	9.99923	220.349	1.93896	18.7067
ENSG00000072135	0.60261	1.10897	6.69897	1.75136	176.38	298.857	4.58466	4.97175
ENSG00000072163	14.7773	1.2987	3.84851	2.0542	0.844754	6.94475	6.47589	1.97951
ENSG00000072195	5.7687	0.938491	4.51769	1.03084	1.96425	0.0135501	2.47623	1.23406
ENSG00000072210	6270.18	1.77823	9799.33	12.6005	15.3728	1944.15	2953.75	28.9961
ENSG00000072274	7.32076	8.18582	1.25562	1.83295	3.09433	372.58	3.92095	8.35713
ENSG00000072310	2337.69	0.492976	2.80625	5.76987	2.97728	0.342068	1.36491	0.947541
ENSG00000072364	1.56687	5.02322	6.9543	8.95041	27.0058	3.97357	8.93424	9.24383
ENSG00000072401	52719.1	4.22777	34220.4	8.96977	14197.7	77.62	12550.2	103.378
ENSG00000072415	21658.2	2.9193	1.5512	2.96	213.793	7.86338	6.96925	9.15935
ENSG00000072422	73.7632	2.7374	4.01751	41.1085	53.6354	279.109	4.80854	5.48093
ENSG00000072501	3.51293	6.03696	98.1162	5.34971	20764.9	4.49436	2.73502	5.77802
ENSG00000072506	3.13942	1.09	4.81488	3.19241	58.2372	15.3569	10.2501	3.80334
ENSG00000072518	1.0609	7.43671	4.89618	4.93461	1.64987	2.18874	7.8746	10.0525
ENSG00000072609	8.79311	0.608187	0.141978	1.49452	5.57009	3.37165	4.35815	6.95344
ENSG00000072657	20575.3	2.68617	6545.69	6291.15	22793	531.751	45.2346	2860.77
ENSG00000072682	1.36093	5.88831	163.51	3.5231	18.8471	6.44643	12.6906	21.8868
ENSG00000072736	1767.77	8137.86	11183.1	2.11207	2.08019	18655.2	5.0009	5.11768
ENSG00000072756	4959.35	0.934535	8116.41	1.92017	14777.2	10.6006	7.86546	13.0664
ENSG00000072778	56.6226	2.12304	1.61208	2.37267	30.5066	183.006	1.26915	0.687575
ENSG00000072786	13.3289	11.1094	1.13007	18401.2	19702.6	10.9045	5.5172	4.90255
ENSG00000072803	15.8857	9.64927	3.98083	2.5669	3.62125	9.9696	9.89417	6.51682
ENSG00000072818	1	4.7565	2282.29	824.011	0.193934	51.8902	1.47359	0.279025
ENSG00000072840	142.326	26161.4	17204.2	39975.8	17674.5	17003.5	23.3957	96.2853
ENSG00000072849	19.4603	2.27077	3.61136	2.11907	26752.7	2.02651	2.56896	4.49593
ENSG00000072864	10.6858	2.25187	151.302	5.12495	57.993	2.1703	39.73	2.00133
ENSG00000072952	22.501	5.70857	67841.4	11.95	1.74214	2.87614	1.16116	2.21264
ENSG00000072954	19.672	3719.46	32.2273	6.03963	290.729	23.7104	862.218	0.953128
ENSG00000072958	0.367126	3.78658	6.27717	1.35267	1.58673	5.67151	90.6506	4.60748
ENSG00000073008	6.71968	6.33357	6.25711	7.4616	9.51588	43.9656	5.82848	31.2866
ENSG00000073050	0.307678	1.75301	20.9607	5.6908	10624.4	6.15195	2.64368	3.11183
ENSG00000073060	14135.2	1750.86	2020.5	4645.13	1.48938	28.5456	0.677125	5.96906
ENSG00000073111	399.948	0.272626	711.566	0.229046	580.459	0.0677558	4.9676	0.878886
ENSG00000073150	1	0.56929	0.0289249	0.0101734	0.000174115	486.787	0.000468691	0.0409183
ENSG00000073169	0.339778	1.67631	4600.98	0.930932	8.38346	1.28658	2.09995	3.89884
ENSG00000073331	29.6473	55.2999	1.0882	13.4889	29.4025	7967.91	0.754701	28.728
ENSG00000073417	9917.7	74.045	5909.92	11.6954	8210	20209.7	6.34346	4.3408
ENSG00000073464	1311.83	24630.3	6.34994	86.4571	4057.21	3790.14	6398.62	8418.44
ENSG00000073536	855.888	0.358662	0.146153	0.51389	0.220472	0.32674	0.219639	0.63533
ENSG00000073578	2280.7	2625.79	3114.88	1.15013	1477.75	1681.1	0.380918	1913.28
ENSG00000073584	4.71358	11.0349	4.66345	4.43066	5.48573	175.933	2.56851	2.80709
ENSG00000073614	1.20582	13.8731	21.3348	6.10367	6.59968	1.09753	3.94434	3.83356
ENSG00000073711	31.3542	20.7699	5.59137	3.71995	23.3956	81.955	1.27164	3.6329
ENSG00000073712	1.26975	3.52365	1.07448	1.87969	11.3105	2.6173	3.34815	3.24756
ENSG00000073792	2.68267	6.99434	1.10523	4.42953	2.2988	3.49457	8.38266	6.53482
ENSG00000073803	0.0825169	0.295157	0.253101	0.593714	0.187798	0.523977	0.147857	0.130752
ENSG00000073910	9347.78	5.56234	5161.95	13228	0.775381	1.02791	1.10362	1.80752
ENSG00000073921	20176.4	1.83739	2.96914	2.68167	11.5611	0.667184	1.14031	1.1776
ENSG00000073969	1.00603	4506.89	0.0980004	0.745422	2994.87	4470.24	0.970577	4.30052
ENSG00000074047	7581.01	1.46756	11444.9	16.8905	9.3139	0.24362	3.13982	4.18863
ENSG00000074054	59.4325	214.827	74.0943	1.76789	95.5424	2.02153	1.88312	7.15803
ENSG00000074071	13.4261	42.6263	13.4158	6.83573	13.3111	5.85671	20.8252	14.959
ENSG00000074181	3534.54	3894.44	2618.87	1.24852	0.514464	4956.03	0.300317	3.22611
ENSG00000074201	71.0215	5.6036	3.72303	16.8923	9.41706	340.541	14.2643	10.1309
ENSG00000074219	6.75081	1.01	3.26092	1.4324	1.08415	56.709	0.826651	0.946438
ENSG00000074266	4047.47	2.83631	6695.28	7.7457	1739.38	0.474373	2953.75	8.50587
ENSG00000074319	4.46432	3.79664	5.47218	3.33444	5.47061	1.65908	5.36075	4.45027
ENSG00000074356	0.611923	5.92125	2.84701	2.74352	197.771	9.38751	24.6633	9.55945
ENSG00000074370	57.9925	1	0.508853	0.770647	1546.22	0.000216255	1.6444	1.84525
ENSG00000074410	19777.4	15049.8	5498.54	4.93501	6.8904	681.102	0.484009	8.22949
ENSG00000074416	7.89216	11.5529	4.95669	3.60713	2.55055	188.071	7.11029	1.92258
ENSG00000074527	34253.5	38235.5	148.198	19.3484	20.3613	133.596	21.7872	9.06966
ENSG00000074582	0.163739	4988.11	0.711563	0.611083	20.0493	55.3061	14026.6	4.17508
ENSG00000074590	76.4326	6.8723	18326.1	2.74293	13.1461	8.14996	3.94704	10.9881
ENSG00000074603	19549.4	751.851	7.12308	2.20216	6.12448	5.04054	4.16954	10.7878
ENSG00000074621	46962.9	8.9296	39605.7	3.56355	10.1249	26136.3	20670.2	21.4226
ENSG00000074657	0.313532	0.905854	1.55671	1.78735	0.625708	1.967	0.447739	0.345945
ENSG00000074695	3.26455	1.62518	2.06591	1.28432	6.19446	4.29087	8.36628	7.7264
ENSG00000074696	161.012	11.3063	5.7699	2.25906	7.08129	4.30038	4.2973	10.9805
ENSG00000074755	18010.6	5.48636	11.4715	1.24093	6954.5	2624.25	3.52481	9.26005
ENSG00000074800	3.9548	1.47902	1.7038	1.02799	6.64727	3.25693	2.38243	2.16739
ENSG00000074842	31.731	5.6732	11.6438	2.10829	2.73074	1.32691	3.27234	2.84112
ENSG00000074855	6.04382	2844.53	5.01657	1647.02	0.828073	1069.73	1.35332	1.4826
ENSG00000074935	5529.28	27.1049	0.904077	0.147205	9.74703	1.75218	2.23517	3.4694
ENSG00000074964	0.239673	0.92728	10883.9	1.12571	0.868961	4373.08	1.41279	1.33123
ENSG00000075089	16.952	3.82184	14698.5	1.72614	7.34034	104.016	2.26989	2.28006
ENSG00000075131	6213.19	4681.88	1.8019	2.68988	3091.45	5053.19	12.9212	6.03927
ENSG00000075142	67.8317	4.35721	4.36139	6.34087	2.21594	2.43772	3.05881	1.70053
ENSG00000075151	2.581	3.04623	2.03329	4.62602	60.8304	5.13907	2.74742	2.80049
ENSG00000075188	7694.99	186.397	7854.62	21.0021	7051.08	0.858177	11.0476	13.0415
ENSG00000075213	24507.8	5.50003	1.18029	4.85344	11879.9	34.6613	6.66034	5.78889
ENSG00000075223	2.94484	7.25512	4.84091	7.14231	13.9954	8.50575	8.80311	7.59591
ENSG00000075234	0.595673	0.331717	0.999684	1.42792	0.625571	50.5933	1.18453	3.51229
ENSG00000075239	9632.74	3.33418	5.87274	12.439	1.15571	25164.8	7.17819	24.165
ENSG00000075240	2679.65	8006.62	0.806323	0.135255	966.764	1.50081	92.0419	4.89565
ENSG00000075292	11.9964	3.04786	2.42131	3.47148	6.01859	3.20454	13.0479	9.32082
ENSG00000075303	2508.67	1.12593	1122.95	2293.67	2511.99	1944.15	4.95953	2.63307
ENSG00000075336	65.3334	376.724	8.2003	11.1793	1.34545	350.182	1.02293	3.63634
ENSG00000075340	1	1	0.583026	1	387.306	1	8736.21	108.916
ENSG00000075391	16.5811	4.05174	1.32642	10641.4	0.746529	14380.3	236.292	3.54537
ENSG00000075399	4.84439	1.14323	1.2944	3.9196	0.350163	4.82795	1.41175	1.03767
ENSG00000075407	17.2876	93.5261	13.8321	27.17	3.47339	671.819	14.0421	45.6396
ENSG00000075413	75858.1	3.77487	8.05493	6.61414	13.3209	4.23961	3.91309	6.96854
ENSG00000075415	0.650808	0.503481	0.956156	0.710867	2.33342	0.371855	0.549544	0.973318
ENSG00000075420	2.39623	2.04141	1.6995	3.04692	2.86705	3.08777	2.91262	3.3832
ENSG00000075426	3.59858	9.51821	2.89876	3.26696	4.25616	50.8566	3.45265	3.15355
ENSG00000075539	41.8705	185.607	12417.2	7.35634	3.15251	0.345364	1.2282	3.25232
ENSG00000075568	16699.8	7.7421	1.5964	9.69238	329.371	80.4945	8.89678	15.0327
ENSG00000075618	1.77872	1.87786	1.11323	1.18633	1.58282	3.88792	1.74306	2.24763
ENSG00000075624	1.92036	2.93499	2.95797	2.00549	2.59009	3.2403	2.79791	2.19891
ENSG00000075643	7182.06	4856.87	1796.11	1	966.764	32.4364	1.14627	1781.61
ENSG00000075711	31802.8	3.34621	4.93407	2.27842	17.5446	9.45826	9.74922	7.13952
ENSG00000075785	79.6787	32.0647	12.6674	13.3943	31.9763	20.0622	16.7185	5.31566
ENSG00000075790	16.2304	2.48744	1.51753	6.13041	1.65305	3.21342	9.63701	6.8888
ENSG00000075856	0.438809	1.37418	0.943175	4.80504	0.826252	227.766	2.94677	7.17946
ENSG00000075914	23595.9	77.2605	28909.8	32.6777	22.6671	5.91925	3.35773	2.39064
ENSG00000075945	3933.49	10500.2	1.80454	5.03227	18.8159	92.1269	3.17212	7.18178
ENSG00000075975	2.01188	0.509728	13464.4	1.74029	15260.1	1.52907	3.65418	3.86574
ENSG00000076003	1.5486	2932.02	3778.22	1470.66	4346.94	3498.67	2.43961	8.56556
ENSG00000076043	5.89054	6.24285	18.8306	9.15297	23.8269	6.51207	7.33705	8.4027
ENSG00000076053	3.08032	287.484	5.24691	46.814	67.0434	1.00765	3.51336	3.47906
ENSG00000076067	7.76193	2.25945	1.6713	1.75161	109.949	0.799909	0.81884	1.31684
ENSG00000076108	2.71055	5.55398	2.38252	3.45031	20.8422	149.674	3.86651	3.20705
ENSG00000076201	6099.2	0.44826	9051.37	7185.92	0.549602	1.76227	0.578091	1.29345
ENSG00000076242	4.11776	0.421318	145.224	0.493034	0.521179	0.669508	0.320283	2.98647
ENSG00000076248	25476.7	12512.5	17.9367	2.32487	5119.55	132.979	7.04414	5990.33
ENSG00000076321	0.855377	0.984953	1.15019	7.7556	1.92632	11659.9	7.80682	1.82201
ENSG00000076356	1824.76	0.136887	2431.88	2117.31	5312.7	5538.97	32.2035	6.045
ENSG00000076513	4.25627	3.83397	10.8322	7.51777	10.6708	21.0901	11.1761	13.7608
ENSG00000076555	3420.55	1007.17	3329.44	0.646856	0.0450707	1944.15	0.2034	0.5435
ENSG00000076604	22.3414	46.9019	1.08252	1.79159	84.1851	37.2668	2.04996	2.53466
ENSG00000076641	1482.81	327.76	57.0073	5.09983	8.87598	4.95853	3.86333	7.84079
ENSG00000076650	9.33577	3.33324	38.6725	5.14411	1.10941	279.109	2.2241	4.03686
ENSG00000076662	0.171178	4.64721	9724.53	4.52894	8.65479	6.14669	1.04051	0.800804
ENSG00000076685	30492	2.69315	3.85736	1.50376	1.86725	10.5461	2.40905	5.9305
ENSG00000076706	0.845445	18.1821	1384.73	3645.76	135.424	1.60035	365.62	17.9479
ENSG00000076716	2508.67	0.31735	1.06359	0.776916	0.672803	3.90411	0.00205896	162.874
ENSG00000076770	17.8455	1269.65	162.075	1.62597	483.882	681.102	862.218	2.17348
ENSG00000076924	0.00477518	2407.06	113.195	0.302819	0.257753	1	1	0.82394
ENSG00000076928	3.51488	44.7465	0.0484425	4409.99	1353.07	8162.22	4922.25	3022.64
ENSG00000076984	2.72867	3.3151	2.65146	1.68687	1.25994	1.61718	1.23713	1.95979
ENSG00000077044	0.38231	12.8409	118.462	28.772	1.36269	7.13935	3.3497	2.69358
ENSG00000077063	0.444372	6.3731	1.64549	1.50664	47.4406	10.5655	5.15127	6.6113
ENSG00000077097	26.5175	6.99349	0.859287	11.6708	251.873	446.154	24976.3	75.2158
ENSG00000077147	7.79888	7.01182	7.05244	10.1615	7.42296	12.66	17.6884	18.9957
ENSG00000077150	20.515	1.07233	62.6194	4.89302	0.208531	6899.18	1.87156	0.590209
ENSG00000077152	171.978	2582.05	2095.3	1353.09	2222.26	1944.15	4.82031	1188.07
ENSG00000077157	54998.8	392.519	16680.6	13.5064	3.00278	96.3251	1.63753	5.16064
ENSG00000077232	9.15393	14.1775	8.52727	3.29409	30.1728	9.40535	11.2804	8.35391
ENSG00000077235	11627.5	2.16624	55.0249	4.92683	66.815	15060.4	1.06196	2.03749
ENSG00000077238	15560	2.207	9275.76	5.74448	2.5393	12.5665	1.68521	1.38397
ENSG00000077254	0.529029	6.81356	20.5017	2.8372	3.22548	174.037	7.03908	5.88271
ENSG00000077264	5.65531	49.7717	1.00062	0.800218	34.9035	51.3566	7.52606	1.56107
ENSG00000077312	31.4737	0.668464	0.883881	0.804099	2.25554	1.51578	1.76454	1.63818
ENSG00000077348	4617.4	3588.22	1.85567	0.299009	6181.89	8259.38	121.887	1.37591
ENSG00000077380	1.00257	2.45915	1.26052	1.16434	3.19134	3.29916	2.05304	2.14856
ENSG00000077420	1425.81	1.333	748.964	353.719	3284.6	0.13058	1	1
ENSG00000077458	13.2292	20.0795	2.93705	2.87911	26.6046	14671.8	65.5541	10.1619
ENSG00000077463	0.909455	1.40093	79.3328	140.924	22.8223	57.6647	6.94742	3.74439
ENSG00000077514	20.3745	0.967289	9761.93	3.10672	10044.9	143.511	17.7471	6.13927
ENSG00000077549	3.17839	5.5426	3.60695	5.13398	7.06526	8.04799	6.11997	6.62295
ENSG00000077585	0.336491	4.6566	1.85143	0.969714	0.293044	1.27965	1.11684	0.854178
ENSG00000077684	1.54186	1.79922	3.69243	3.01418	5.87086	975.552	9.22802	10.5137
ENSG00000077713	4104.46	2.56751	6.08949	10.1176	35.1994	3110.04	1.12813	2.69646
ENSG00000077721	27.1667	18.8026	480.953	23.7371	77.2582	7.58187	6.09125	12.9084
ENSG00000077782	13.3797	11.8972	15.4566	9.00338	5.09492	13.0847	18.8692	12.8666
ENSG00000077942	1.11516	1.96624	1.27918	1.86759	16.576	4.40089	3.32775	3.8462
ENSG00000077943	114.985	2.82775	2095.3	1059.16	387.306	9716.74	3199.81	540.579
ENSG00000078018	0.691429	2.12116	12.2508	5.35295	5.28435	150.093	2.00385	2.96164
ENSG00000078043	0.755088	8.02531	1.38699	17.477	2.76011	0.859344	3.20157	9.70286
ENSG00000078053	4674.39	2.23569	7.73972	1	4540.09	3207.19	1108.28	1
ENSG00000078061	3.9271	8.08566	14.6871	4.95688	2.1722	71.0119	3.232	3.1028
ENSG00000078070	4161.46	5119.35	0.368463	2.04959	7.22106	5053.19	1.05033	1.77521
ENSG00000078098	1.13006	1.93003	0.783306	1.09286	1.71644	4.32466	0.612547	1.30236
ENSG00000078124	9803.72	17.9013	3.06686	4.79688	2.21489	2.77991	1.23286	5.69066
ENSG00000078140	3.27458	10.5088	15.2717	10.5509	31.8073	20.166	29.3785	15.6297
ENSG00000078142	48.6143	309.596	1.01466	0.845333	1.60624	62.492	5.02911	3.21993
ENSG00000078177	29.0853	8.11608	213.122	1.91657	1.21091	24.8138	9.13446	133.158
ENSG00000078237	24450.8	36398.1	211.139	20.7106	1.77234	256.729	6.83737	42.201
ENSG00000078246	0.987121	1.52476	1.24472	1.7825	0.961978	1.37542	2.43195	2.41854
ENSG00000078269	0.850052	3.48948	5.15047	2.94826	10.2929	6.50028	2.13952	2.42251
ENSG00000078304	0.82413	0.560589	1.08822	1.13703	0.849058	0.571347	0.737204	0.612056
ENSG00000078369	10.5266	7.19784	5.29728	5.62819	3.61523	4.46655	3.37521	4.17326
ENSG00000078401	5415.29	3544.47	38.6701	0.718999	2.78426	494.14	1.70375	1.25796
ENSG00000078403	9.27265	0.886333	1.79567	1.17874	5.8511	78.9977	1.48355	1.50381
ENSG00000078487	7.88159	7.08702	15.7222	0.918398	1546.22	1361.2	2830.72	90.0026
ENSG00000078618	1.64464	2.33232	4.57509	3.47468	9.25294	14.4572	4.06294	10.1683
ENSG00000078668	92.7302	4.66656	7.58982	6.7405	86.3603	1.77193	3.01024	3.50509
ENSG00000078674	1.45953	10.3051	3.76971	5.96869	18.8034	8.55407	5.70285	8.66869
ENSG00000078687	11456.5	1.84141	0.445106	88.5226	64.1427	93.3917	2.62844	1.62131
ENSG00000078699	342.955	4.80734	46.5997	2.19357	0.779542	8162.22	3.50416	3.05673
ENSG00000078747	0.399944	3.971	2.81496	3.95127	2.78174	2.45106	43.4589	9.74566
ENSG00000078804	4.84658	4.08254	1.33161	5.08911	6.90708	10008.2	3.14347	1.98282
ENSG00000078808	5.99103	9.99486	4.27748	8.61014	77.7258	526.589	11.4929	8.50966
ENSG00000078902	1.23683	99.2594	8.13177	25.276	6.99894	667.474	49582.6	9.92565
ENSG00000078967	17.3036	1.89943	36.8391	1.81247	0.548728	0.466361	0.96365	1.38606
ENSG00000079102	27984.3	1.98583	2.25359	5.30116	10.4244	186.755	2.66516	3.48481
ENSG00000079134	0.36327	168.233	1.16143	9.8392	3.90105	105.333	231.318	2.61728
ENSG00000079150	46222	47.8182	2.97969	10.0604	4.29887	96.9826	10.4403	9.09489
ENSG00000079156	6384.16	60.0383	3553.83	3.43546	4.47633	13408.7	6.37727	4.48956
ENSG00000079246	34.573	2.87355	2.03096	1.92884	4.70222	5.52005	6.68074	4.41113
ENSG00000079257	172.532	6.75257	164.355	22.6036	60.0042	155.975	56.0449	8.68312
ENSG00000079277	1482.81	0.636411	6545.69	1.5868	5988.74	0.473929	1.13071	8.11771
ENSG00000079308	1.22531	2.4653	1.74265	2.69509	4.69057	4.72561	2.29686	3.48011
ENSG00000079313	4788.37	14.643	75.8402	3645.76	1.01995	1.17631	8.83136	1.39459
ENSG00000079332	89308.3	14.0234	11.3342	17.2765	8.64734	48.6609	7.20258	6.1946
ENSG00000079335	1767.77	5075.6	16.8384	39.0944	41.4279	1.15066	247.062	6.01175
ENSG00000079387	22684	17455.9	149.343	42.3864	21634.1	5.1999	3.4637	6.55805
ENSG00000079432	16585.8	1.68431	2.47279	22.2458	0.835497	200.422	1.60142	2.39279
ENSG00000079459	0.397516	0.844723	1.21912	2.32	8.13199	14.7903	2.85002	1.66761
ENSG00000079462	0.433585	1.80057	4.10857	1.33432	1.48128	63.2701	2.83158	2.89197
ENSG00000079482	10202.7	1750.86	1496.93	3645.76	4926.4	36.3271	1108.28	918.285
ENSG00000079616	0.100021	0.223432	1.77366	0.664653	51.4491	0.202639	2.25791	0.914772
ENSG00000079691	0.0990311	24105.3	117.966	5.00179	1.85871	19821.1	4922.25	70.8995
ENSG00000079739	7.9285	1.94024	2.69698	1.76442	3.06567	207.195	3.40475	2.4841
ENSG00000079785	18.0445	1.0886	4.13427	1.37527	8.50965	0.844251	2.12757	2.96865
ENSG00000079805	3.4268	1.25662	10.122	0.752151	1.64222	3.06985	0.51039	1.81015
ENSG00000079819	2.23917	2.52067	1.14931	1.48756	17.7738	0.955916	1.3887	2.06559
ENSG00000079841	0.925552	744.691	0.0769058	6232.37	1.17726	75.2348	2.8046	1.10575
ENSG00000079931	2.91038	7.76368	2.44282	8.0427	10334.7	259.362	7.20492	12.4669
ENSG00000079950	41149.6	5.8879	8.01102	6.56283	473.676	11.8852	10.5368	14.7295
ENSG00000079974	1.476	6.75343	1.4532	2.10553	2.47204	0.982822	2.01805	2.41161
ENSG00000079999	23140	1.72167	4.53112	2.56188	18060.8	285.692	7.5221	3.01539
ENSG00000080189	0.203168	2.51932	0.798467	29.0504	1.72455	1.53421	1.40046	1.04411
ENSG00000080200	17041.8	2.29146	3.42466	8.81816	18.9734	2.58277	19.2666	8.9438
ENSG00000080298	2565.66	2.2823	5947.32	2.70729	0.218907	1264.05	1.90327	4.02361
ENSG00000080345	30.8783	11.7199	15.4926	9.3436	1.80885	3.4733	2.25945	5.15334
ENSG00000080371	30.6856	5.62915	2.50104	5.41802	17.0023	526.609	13.6226	18.3858
ENSG00000080493	1.5161	0.448745	1.04171	1.9553	0.349333	3401.51	1.61887	2.34441
ENSG00000080503	57.4178	7.0591	3.81272	6.21724	76.9638	2.6507	9.59418	11.6393
ENSG00000080546	23937.9	2.64648	18849.7	18.5189	16708.7	26622.1	6.92442	39.1407
ENSG00000080561	3705.52	3150.75	2207.49	0.271185	1353.07	2818.57	2.91717	1.1809
ENSG00000080603	13052.3	26030.2	310.259	22398.7	153.665	325.186	41.7782	21.1758
ENSG00000080608	0.878746	2.53052	1.08352	1.4587	2.40421	8.25183	5.80631	2.28671
ENSG00000080802	1.72892	1.55138	1.66392	1.06539	0.672758	7.66238	0.414685	1.22632
ENSG00000080815	5.05152	6.54785	157.01	32.4658	65.4793	2.78718	7.36013	6.07382
ENSG00000080819	3933.49	0.998839	0.189554	2.77351	3864.06	3304.35	14.2928	2483.06
ENSG00000080822	41.5895	4.85513	21093.6	2.4654	17577.9	0.332741	0.60085	7.76378
ENSG00000080823	5814.24	3938.19	0.223418	882.797	2994.87	0.367203	2830.72	1.05447
ENSG00000080824	0.878337	2.08829	1.07958	1.41487	2.46129	2.07148	3.61197	3.32335
ENSG00000080845	0.692651	1.45833	2.73723	2.79212	1.3338	7.24575	1.86256	1.32864
ENSG00000081014	21886.1	17.5929	3.97938	2.97865	1.91458	2.01914	15.7801	19.0543
ENSG00000081019	12767.3	11025.1	128.374	1.74294	21.6597	0.438381	1.85931	1.83433
ENSG00000081026	5928.22	15093.6	5236.75	5.6897	4443.52	106.649	30.2594	9605.51
ENSG00000081051	0.0818705	2975.76	3553.83	3704.55	56.6048	15740.5	252.558	0.927983
ENSG00000081059	0.537039	3.29636	4.87391	13.7128	4926.4	35.0302	5.2802	2.1651
ENSG00000081087	44968.1	496.765	14.9626	3.99982	332.043	171.596	18.6577	17.6999
ENSG00000081154	0.614477	0.664875	0.703529	1.15594	0.462509	0.36996	0.517528	0.48052
ENSG00000081177	4845.37	3.12525	10360.3	7525.67	42.7641	4956.03	3.31575	4.40672
ENSG00000081189	8777.85	16887.2	92.195	23221.7	2.83972	8.73341e-05	0.647182	4.26154
ENSG00000081307	13508.2	328.55	2.0127	2.73259	10.7605	180.271	256.282	51.2562
ENSG00000081320	19.9177	9.44247	6.13773	12.0318	8.06068	6.58596	8.69379	6.15238
ENSG00000081377	23709.9	2.9488	3.40798	2.93971	1.03834	0.968043	8.93242	5.13819
ENSG00000081386	3363.56	8225.35	2.47505	5.15576	73.4958	135.612	20.11	4101.8
ENSG00000081665	5472.28	1663.37	0.593659	5233	3091.45	26.3433	8.75443	702.453
ENSG00000081692	12.811	1.48345	11.0601	3.12732	14.313	5.52289	11.0965	6.32586
ENSG00000081721	4845.37	0.994359	7929.42	0.84806	1.25764	14.9094	0.344963	0.341227
ENSG00000081760	8720.86	1.5169	3.2054	17.9533	6.18675	25359.1	4.51648	3.19661
ENSG00000081791	1.45169	0.284867	1.11444	1.00626	1.04791	0.901964	0.532677	1.30353
ENSG00000081803	19207.5	97.1561	7.59927	5.11033	3188.02	3498.67	8.60678	28.9307
ENSG00000081870	31061.9	35610.7	6.2394	5.60911	84.8532	62.9666	1.2549	3.19182
ENSG00000081913	18.267	0.716443	524.575	1529.45	1932.53	1	2830.72	1457.86
ENSG00000081923	34.9787	28698.7	21.648	3.54576	26269.8	190.262	6.32758	53.7826
ENSG00000082014	0.320184	0.60225	0.721071	1.09057	3.28621	5.00596	1.04051	0.82064
ENSG00000082068	0.381214	1.00618	1.57587	5.95169	1.16526	132.212	2.612	3.26547
ENSG00000082074	3.33944e-05	1	1010.75	1	1	1	1	1
ENSG00000082146	0.611692	1.16084	2.06542	8583.83	3188.02	76.3699	0.387319	0.643877
ENSG00000082153	5.50814	6.598	6.24477	9.21559	2.42256	7.25124	39.6406	7.11615
ENSG00000082212	12.9429	232.992	1.56244	1.36425	4.24253	3.7988	11.0703	7.0715
ENSG00000082213	3648.52	1.44756	0.383374	1.04846	42.7641	1.68324	0.797838	2.00724
ENSG00000082258	20.9365	2.23492	4.3098	3.78859	15646.4	0.873762	2.28417	2.99236
ENSG00000082269	3.88586	0.54278	0.534449	4880.28	5.36667	49.2964	1.5226	13.0965
ENSG00000082397	57.9925	4375.65	38.3982	139.956	1256.49	0.0111829	3814.97	1.17354
ENSG00000082438	6897.1	1.829	6.33204	4351.2	7.24575	0.121165	739.187	3993.89
ENSG00000082458	21202.2	465.175	19148.9	11.882	16032.7	0.63929	14764.7	291.69
ENSG00000082482	0.133358	1.50505	10.9826	3998.48	5.35156	0.166114	0.000229193	5.5941
ENSG00000082497	1881.75	72.6742	1.80023	8.71497	3.41597	191.577	2.57303	10.7401
ENSG00000082512	3477.55	2013.34	0.262795	1294.3	1.3558	1.36946	3.26297	3.12294
ENSG00000082515	6.27575	1.73248	7.11359	9.16589	18.3679	0.675393	2.97205	1.72794
ENSG00000082516	0.17218	1.86648	2843.26	6.6398	14.7523	69.7875	1.84531	1.51835
ENSG00000082641	9.59109	4.74362	5.934	17.631	5.04342	17.7885	8.58591	10.9979
ENSG00000082701	7.55754	4.29724	38.5481	17.4129	6.01134	92.545	8.43583	3.74171
ENSG00000082781	25.8505	26.6916	9.64325	12.6943	13.2725	6.62353	3.70483	7.8275
ENSG00000082805	115.772	20.0525	15.423	14.5358	320.686	3.2465	4.97649	7.72141
ENSG00000082898	0.642711	1.64503	1.5317	1.40112	2.58669	4.82817	3.02705	2.44441
ENSG00000082996	30.808	12.0471	10.8425	5.03893	24434.8	2.29728	6.38571	16.367
ENSG00000083093	17.163	7.83629	4264.4	2.05999	6954.5	11.4492	9.56981	35.4557
ENSG00000083097	3534.54	5163.09	1.38576	4939.07	53.4534	24.3431	1.14828	3292.43
ENSG00000083099	0.573178	4.88199	3.90725	3.11176	0.653434	0.9038	2.00924	1.50981
ENSG00000083123	6840.11	4.82263	1272.54	2.87879	4153.79	1264.05	3568.9	6.40003
ENSG00000083168	1.6523	15.735	4.80675	16.9713	167.268	216.777	4.66267	4.10197
ENSG00000083223	1.16879	637.339	14.0949	3.61933	1.52275	255.867	4.74601	2.62644
ENSG00000083290	15104	28305	1.7857	2.66266	10817.6	28.793	1.26913	3.06928
ENSG00000083312	2.21909	3.42962	2.73651	2.72848	2.68547	2.74231	12.2544	3.11135
ENSG00000083444	9.14814	2.3405	1.56214	1.4968	3.05003	4.2949	3.12741	4.8621
ENSG00000083457	0.19169	0.0772836	0.137509	0.237077	0.193565	0.089081	0.139629	0.0861064
ENSG00000083520	9.04425	2.53807	3.43012	1.47401	2.98962	1.54784	30.1751	2.58942
ENSG00000083535	13394.2	2.61539	191.811	9054.12	72.1596	179.056	2.78746	2.72497
ENSG00000083544	0.0326117	10.8964	1.073	6.60488	6857.93	1.18234	5.96587	21.5329
ENSG00000083635	10.5222	1.51974	11.0374	11934.7	12362.8	8939.48	6767.72	4.54611
ENSG00000083642	14.4544	2.27312	6.46745	3.35187	6.6515	363.151	3.52208	4.39051
ENSG00000083720	0.150373	0.478161	6096.91	8.64716	0.485897	4470.24	2.63115	3.80301
ENSG00000083750	26.4472	19555.7	18475.7	6.74056	8692.88	10105.4	3.09298	10576.8
ENSG00000083799	0.262115	30229.9	9.39832	11.4293	2.49727	182.879	2.98159	6.52781
ENSG00000083807	0.00461947	307.226	0.508853	0.459417	8.38346	0.283466	0.0457176	0.0933713
ENSG00000083812	5.41703	0.832046	0.247222	34.6975	4057.21	2915.72	2.22056	3.21047
ENSG00000083817	0.993321	3850.7	39.6613	2.11328	3188.02	0.32356	5168.31	0.769626
ENSG00000083828	456.94	132.24	6470.89	0.147917	1063.34	27.2487	0.00513155	16.0709
ENSG00000083838	3.65865	2844.53	1.99581	1.4976	3960.63	3692.98	1723.44	0.913961
ENSG00000083844	0.203907	0.695924	10023.7	4.66951	43.4322	0.852056	1.06336	9.03828
ENSG00000083845	0.145332	0.194863	0.234279	0.20872	0.198346	0.329706	0.312711	0.287076
ENSG00000083857	22.2991	5.84228	8.61726	1.67465	81.5969	1.11448	5.27696	2.80222
ENSG00000083896	1.31336	21.1034	16.2958	4.72446	2.58494	4.8851	6.73329	7.59336
ENSG00000083937	48.3643	4.94466	5.7718	5.82837	23.8543	2.89875	8.15423	5.2474
ENSG00000084070	1.72122	380.673	1.58519	1.76265	4.96866	444.987	3.62945	6.65587
ENSG00000084072	18352.6	131.045	100.078	103.223	8.88894	0.754112	7.38041	3.88501
ENSG00000084073	2.43518	8.61693	3.51383	6.51104	17.4109	12.5828	4.54354	11.2812
ENSG00000084090	23.1994	11.9318	4.55461	3.61928	7.78505	9.7165	5.17207	10.7148
ENSG00000084092	11342.5	1.08542	1.01022	0.922123	8.17247	13408.7	0.605128	2.22488
ENSG00000084093	2.25102	3.39973	2.71264	4.81356	18.5057	14.8158	12.6259	8.87731
ENSG00000084112	2.50883	31.7648	4.36239	8.93064	5.00431	8.44804	8.74934	2.50914
ENSG00000084207	4.31325	4.44682	3.55696	6.16382	1.54468	2.6198	4.57896	3.93839
ENSG00000084234	31.0029	2.14111	1.33443	1.61901	6.72005	30.1032	6.10899	10.8148
ENSG00000084463	17.1472	10.5039	2.74359	4.32591	111.52	348.078	9.00897	13.9596
ENSG00000084623	2.13066	1.92134	2.50845	1.65516	5.10762	3.19393	1.80551	1.70702
ENSG00000084636	2.01792	1.73562	0.727532	2293.67	7727.11	9.73894	7.11494	6.61557
ENSG00000084652	164.805	15.3071	1.6726	15.339	295.65	19.426	20.8693	10.2289
ENSG00000084676	1.06361	235.503	94.0505	4.33983	1.49053	160.013	16.9962	149.825
ENSG00000084693	2.80477	1.79447	0.566289	0.991389	0.205843	0.336488	0.786095	0.936109
ENSG00000084731	0.470685	1.67445	4.52663	8.20186	23.9073	0.872252	2.35531	1.09025
ENSG00000084733	34.3477	8.2154	14.12	20.2304	11.6157	11.5932	20.8318	37.5702
ENSG00000084754	0.375396	0.846821	0.330946	0.430952	0.356438	1.42077	0.622646	0.649517
ENSG00000084764	0.373607	7437.91	7293.65	4703.92	17191.6	4.60677	10.5844	4.62088
ENSG00000084774	10.5397	1.53622	7518.04	1.72296	6954.5	0.215904	5783.47	0.787296
ENSG00000085063	17.8724	6.705	13.0874	4.47642	8.1986	2.98476	6.79402	7.78904
ENSG00000085117	9.04511	7.80707	15.5231	6.3946	9.15844	1.25321	8.13826	8.79443
ENSG00000085185	1425.81	9843.97	4974.96	5.48435	2994.87	5150.34	1231.31	3022.64
ENSG00000085224	1.59056	6.60393	2.10127	2.23824	10.0238	2.2965	6.0203	4.6194
ENSG00000085231	21088.2	2.22393	1.95358	34.4231	2.25628	0.348611	2.22786	1.59806
ENSG00000085274	9860.71	0.90975	8752.18	4.2896	66.815	68.5526	2.62726	7.33789
ENSG00000085276	34.9861	7.32872	14698.5	3.53594	3.17354	1.72033	1.66284	26.8058
ENSG00000085365	2.18563	4.83512	9.39205	4.24106	4.26898	7.1209	3.49544	2.8789
ENSG00000085377	2280.7	0.511883	5.4312	0.364745	3960.63	68.7502	2.37222	1.28585
ENSG00000085382	2508.67	63.1973	2.35878	1294.3	7244.23	86.9071	0.586438	5342.84
ENSG00000085415	12083.4	4.38011	10547.3	1.41732	17481.3	4.28106	1.69214	5.80828
ENSG00000085433	8036.95	0.923416	106.072	3.69375	16419	210.652	3.56249	9.33908
ENSG00000085449	23937.9	33117.1	18.3925	26.6671	3.22678	599.016	42.8399	8.86974
ENSG00000085491	23766.9	5.32028	5.50473	3.1934	4.51056	3.25592	4.61468	18.9676
ENSG00000085511	43.7496	39329.1	1.24612	0.829752	40.1277	120.854	1.64241	3.44696
ENSG00000085644	10487.6	1.50535	1.80023	0.986063	5.37953	7384.96	1.4858	1.42351
ENSG00000085662	2.07875	2.46645	1.81416	2.68752	6.72428	0.990689	5.07596	1.81219
ENSG00000085719	2.04668	2.87639	3.61971	2.99707	89.1666	0.512295	2.4687	3.09692
ENSG00000085721	13337.3	154.807	2394.49	2.87772	7147.66	7676.44	1.56964	30.4655
ENSG00000085733	90448.2	4.28989	9.3836	13.7354	8.83695	10.71	7.66534	6.2216
ENSG00000085760	68278.1	3.50068	3.44697	7.89873	87.8032	28.33	7.88083	11.3007
ENSG00000085788	0.693414	315.914	85.7522	35.4709	10.6404	0.766282	1.66124	22.2724
ENSG00000085832	7.0496	7.89191	93.8815	10.8444	5.34652	8.97284	2.95053	4.67393
ENSG00000085871	16528.8	7350.42	3.5223	1.62173	3188.02	0.0137937	2.53662	2.25169
ENSG00000085872	0.8921	0.744772	13.3938	3.27773	6.43362	2527.09	24.377	0.718326
ENSG00000085978	11.8042	1.39166	0.862383	0.495677	25.1434	73.7751	4.54489	4.43825
ENSG00000085982	41833.5	0.8946	5.03709	8.15516	2.60822	4.08976	10.7585	15.6181
ENSG00000085998	9.42612	1.06259	2.63785	1.43095	0.200673	0.356927	0.443758	0.621642
ENSG00000086015	0.413075	1.78235	2.96929	10.0644	210.452	5.11942	6.9198	3.62335
ENSG00000086061	99.7363	7.72706	5.64117	14.8727	62.7628	11.1102	19.0913	41.0732
ENSG00000086062	20.9195	6.43773	9.48705	7.43768	4.0996	3.44826	3.43397	4.64825
ENSG00000086065	88909.4	15.4836	15.24	7.35422	46550.8	4.7005	8.26032	8.56581
ENSG00000086102	0.722515	1.25664	1.64713	2.12959	3.14198	1.10626	1.24536	3.40951
ENSG00000086189	17155.8	2.55019	357.837	3.5369	14.3594	26233.5	2.65055	3.00276
ENSG00000086200	1995.74	1707.12	81.7874	0.315543	3864.06	25.0008	0.576972	2.27061
ENSG00000086232	6.58478	10.3955	111.525	7.27032	22.9347	6.4601	9.21249	11.7554
ENSG00000086289	36932.2	54.2052	2.66365	9.36882	28297.9	89.4593	54.3598	5.24993
ENSG00000086475	3.12652	1.25835	1.75784	1.75409	16515.6	2.0179	1.22265	2.00345
ENSG00000086504	32258.8	15.0522	27.1372	34.4	21537.5	12.5835	17.3352	12.5289
ENSG00000086544	14078.2	2.09778	35.2668	1.60307	8596.3	5.52815	59.8727	6.16783
ENSG00000086589	17.56	4.26274	2.43278	5.0057	153.19	3.89483	3.87957	4.00023
ENSG00000086598	5.96949	9.43665	8.3121	17.765	15.4437	31.836	33.9597	31.2361
ENSG00000086619	1881.75	78.9056	38.3982	2234.89	42.7641	5150.34	2.21795	4533.47
ENSG00000086666	182.367	66	3.17377	8.52344	2.46472	590.113	1.84819	8.682
ENSG00000086712	27.2912	4.11891	15.0049	4.85929	142.976	217.234	1.28756	2.72646
ENSG00000086758	74.399	8.48909	4.75651	35.1807	7.53997	21.0012	7.69947	9.60294
ENSG00000086827	0.23537	3763.2	4675.78	1.75745	6181.89	0.46875	0.789817	5.61651
ENSG00000086848	570.925	0.499437	3067.65	2.89365	5988.74	6.21286	6152.56	2.14127
ENSG00000086991	1482.81	16.6026	2431.88	294.932	1.95087	2.5847	3.83087	1.70381
ENSG00000087008	2850.63	5.61524	1.88333	11.304	13.1918	18266.6	20.2709	5.32314
ENSG00000087053	0.787453	2.94603	0.649462	0.818698	1.83837	0.704718	0.721142	1.22436
ENSG00000087074	44.7386	13.2324	3.99267	4.78735	3.24121	5.51203	21.8397	15.9377
ENSG00000087076	13736.2	4.13831	9.70056	2293.67	6471.62	1.50758	19.7001	1.24775
ENSG00000087077	6.42924	4.4956	3.01206	3.21451	4.13502	3.44544	3.23278	2.92129
ENSG00000087086	0.0767841	0.154433	0.176093	0.182628	0.0970905	0.115102	0.101801	0.0911455
ENSG00000087087	19.777	1.79211	1.8255	3.67598	3.42089	5.86447	9.79227	7.31402
ENSG00000087088	2.64345	2.92274	4.93917	3.30543	1.83305	2.50313	4.71001	1.80164
ENSG00000087095	11114.5	1.19671	1.56796	3.70808	11783.3	0.865294	1.7011	1.50125
ENSG00000087111	0.352536	1.67668	0.997364	2.92628	1.35739	125.443	1.64016	2.6179
ENSG00000087116	1.08934	11.5632	1.023	11.0957	3.22364	12.0762	2.80473	2.75921
ENSG00000087152	12.7757	5.47135	6.13644	3.71853	1.09108	7.12598	5.20085	4.44061
ENSG00000087157	6384.16	0.943678	1.05831	27.9244	3284.6	2041.31	0.277869	3.86031
ENSG00000087191	59.1065	3.10568	2.44389	3.78571	6.11231	47.2937	4.86288	4.60202
ENSG00000087206	21.11	398.875	1.89066	7.84377	2.76025	22.594	75.8599	17.8391
ENSG00000087245	3.95942	3.81069	4.83564	3.65028	5.1382	10.7678	7.53686	8.48707
ENSG00000087253	0.847631	2.85521	3.70593	4.93078	1.93659	30.0984	16.7582	13.5349
ENSG00000087263	24.0184	3.45897	1.78484	37741.9	16.7308	8.1549	3.05073	3.9551
ENSG00000087266	5415.29	0.965119	2.25977	2.26522	0.493782	29.1671	1.30286	3.92321
ENSG00000087269	31.0023	3.91582	0.90506	4.18977	4.08908	1.592	3.0534	4.3683
ENSG00000087274	1.64315	3.59613	3.12732	2.32902	0.997088	2.55212	3.25634	2.65865
ENSG00000087301	0.00246518	4200.67	5274.15	0.286395	24.7259	778.259	0.58611	1.13993
ENSG00000087302	1.06489	1.1755	1.7231	2.00029	4.10358	1.86599	2.51	3.7348
ENSG00000087303	0.568135	2.24509	28.6432	2.43614	4636.67	9.0918	4.06045	93.9968
ENSG00000087338	2.13371	2.14601	218.777	9.42633	67.1199	0.657864	2.00091	20.9286
ENSG00000087365	1.07052	2.87603	3.96106	4.31865	5.60931	33.0494	3.39031	11.1319
ENSG00000087448	73.2012	3.16661	12.8245	10.3658	6.77415	1.51352	3.28616	9.169
ENSG00000087460	9.43776	6.78515	3.60158	3.25581	1.90379	1.6605	1.66804	3.06164
ENSG00000087470	0.260597	3.17089	1.36501	4.24202	5.64582	538.458	7.25459	8.82906
ENSG00000087494	57.9925	1269.65	1	1	91.534	5247.5	8.78903	20.9457
ENSG00000087502	39.8396	4.81434	30.7355	9.98124	2.26677	167.307	2.1791	3.13367
ENSG00000087586	1.25276	0.9183	8153.81	2.75217	5699.01	9230.95	0.821297	0.808266
ENSG00000087589	67.4408	3.80956	4.0697	8.27554	5795.59	1.64355	2.60942	810.369
ENSG00000087842	11057.6	2.54896	11968.4	2.04698	6857.93	6219.07	72.8718	8634.27
ENSG00000087884	0.376047	50703.2	2.83732	27630.6	4.84686	261.991	44.8403	8.46931
ENSG00000087903	1596.79	0.644851	0.550413	9.35086	773.611	3790.14	27.378	0.771808
ENSG00000087995	23254	4.43501	1.34267	7.44578	3.25957	4.98537	2.33671	2.61954
ENSG00000088038	14249.1	25.6315	19.5258	1.36594	6.63382	1.01237	58.0451	7.88988
ENSG00000088179	10430.6	1.57774	7181.46	9641.98	136.295	0.662	2.85529	9.60575
ENSG00000088205	17.3439	1.09268	0.806175	1.05602	1.32331	1.39444	2.41466	4.12975
ENSG00000088247	0.420842	0.48901	0.678117	0.558029	0.404428	0.837474	0.28811	0.254051
ENSG00000088256	1.10914	5.55646	4.81048	6.06731	4.72148	9.23437	8.84669	4.0895
ENSG00000088280	8834.84	1.6515	8976.57	35.2122	2801.72	0.440778	3814.97	3184.52
ENSG00000088298	8.5821	0.816755	0.908503	6.95553	0.48396	19.3907	0.27602	1.07096
ENSG00000088325	0.0921447	1.69191	6209.1	1.22033	6.04758	5441.82	3.71923	1.34204
ENSG00000088356	5.62106	10.5753	2.59024	5.34331	88.5975	516.077	1330.6	31.2146
ENSG00000088367	0.673916	1.83984	5.19795	2.76819	1.72306	11.0123	2.4889	4.26925
ENSG00000088387	1482.81	832.184	1	1	11879.9	2138.46	2.03041	5.08348
ENSG00000088448	19036.5	456.488	1.2729	1.76705	27.1546	129.705	1.2282	1.86463
ENSG00000088451	1368.82	4725.63	6059.51	7.56774	6.94469	5830.45	29.8651	3.39385
ENSG00000088543	10715.6	0.977595	10846.5	121.979	0.336442	2721.41	0.729856	2.76016
ENSG00000088682	23.5373	22.0308	31.5908	18.9339	58.1299	4.85942	1.11297	6.2076
ENSG00000088727	2052.73	0.841735	0.394141	0.203694	0.784982	681.102	0.117436	0.666175
ENSG00000088756	22.6224	85.6666	3.64084	1.9453	0.092242	30.2628	1846.47	1.92483
ENSG00000088766	30.7712	1.18403	1.30026	24.2346	1.93867	0.709252	1.81002	0.838598
ENSG00000088808	5.04315e-05	1400.89	861.159	1	5119.55	5538.97	7382.87	1.55613
ENSG00000088812	1026.87	8487.83	4002.61	4.95584	1.25982	1.77464	16.4464	4.29361
ENSG00000088826	4275.44	12818.7	7069.26	7114.17	11976.5	131.662	7.2938	67.9521
ENSG00000088832	8.98081	3.39195	3.02582	2.39449	0.794099	1.75709	1.37133	1.56069
ENSG00000088833	5.0596	2.22548	4.61766	5.24533	3.10651	1.87348	2.1524	6.97843
ENSG00000088854	8.81977	17.0819	2.32731	1.09524	7727.11	2.18869	3.0209	1.20954
ENSG00000088881	0.0909395	0.588371	0.278417	3586.98	8.69197	292.472	247.062	702.453
ENSG00000088888	1.89837	71.0362	8.38901	4.64719	3.73543	2.74504	12.419	5.22217
ENSG00000088899	4389.43	11331.4	0.881049	307.878	31.4067	21.0429	15.5289	3.74346
ENSG00000088930	0.671889	2.20249	1.8298	1.56883	0.773744	1.6567	1.36831	2.44824
ENSG00000088970	2793.63	16580.9	1.31101	125.338	73.4958	2.09349	2.51294	32.301
ENSG00000088986	5.79751	2.41524	2.45656	2.55811	1.77765	1.49861	2.65169	2.05812
ENSG00000089006	48.6673	1.79558	2.66718	3.05381	1.75315	1.21058	3.36884	1.47393
ENSG00000089009	1.99504	0.359372	0.319891	0.426384	0.969734	0.174507	0.198661	0.286146
ENSG00000089022	16357.9	157.966	17503.4	1.81717	0.633183	154.347	5.26495	3.22227
ENSG00000089041	0.165719	3.03168	0.479506	1940.95	1	1	124.031	594.537
ENSG00000089048	1.06639	1.36612	9.04688	0.798137	1.23867	247.725	3.66612	2.54094
ENSG00000089050	21.4984	1.97689	2.11777	13404.3	13811.4	8939.48	2.38326	3.72192
ENSG00000089053	6.88038	4.72792	3.23548	4.1443	2.89254	4.05116	11.3429	4.41886
ENSG00000089057	0.254673	142.961	5311.55	2.31732	9948.37	2527.09	2.37929	3.66931
ENSG00000089060	9176.8	341.976	1.68329	42.0832	1835.95	9425.27	4184.06	2698.9
ENSG00000089063	3.37387	0.405815	0.916946	0.753147	1.06782	0.081377	0.214093	0.233131
ENSG00000089091	228.97	4156.92	7.18128e-05	1588.24	2318.83	972.574	0.813635	2429.11
ENSG00000089094	4674.39	268.53	83.3241	11.4368	2.40216	1.01533	0.943481	2.52524
ENSG00000089123	2565.66	4156.92	1758.72	2.25282	4540.09	0.766014	0.772756	8.16367
ENSG00000089154	1.58834	0.418239	0.666797	1.38622	1.1773	2.58809	3.47036	53.4377
ENSG00000089157	0.215182	0.151215	0.174008	0.216735	0.156423	0.110882	0.0878793	0.132762
ENSG00000089159	3.66657	3.76197	2.77286	2.59384	1.61977	2.37778	3.43587	2.18389
ENSG00000089177	34.0026	4.47598	11220.5	14.7238	52.7853	3887.3	6.45154	11008.4
ENSG00000089195	5016.34	1.81511	0.855906	2.40291	14680.6	17392.2	3.009	234.803
ENSG00000089220	6.22131	20.9279	7.72307	5.64989	8.27645	5.7994	5.18539	8.04078
ENSG00000089225	136.565	3.89626	4.27855	2.12835	1.54074	36629.3	1.79125	13.0691
ENSG00000089234	46.0854	10.1705	30.7985	1.90587	23565.7	2.24728	3.4479	6.58305
ENSG00000089248	2.64897	1.60116	1.31692	0.92678	3.95638	2.28615	2.0175	3.50953
ENSG00000089280	66.3169	1.16113	39.5649	1.20839	2.10713	1.11742	1.02531	1.11
ENSG00000089289	0.29159	0.509804	0.46179	0.523046	0.766672	7.61974	0.835099	0.807873
ENSG00000089327	0.840798	0.942926	0.665715	0.857309	0.892699	5.42436	2.71772	2.14592
ENSG00000089335	8663.87	12.8611	10.9737	10582.6	4.25876	6413.39	4.96285	25.3907
ENSG00000089351	0.306736	0.232807	0.377915	0.225343	0.182711	0.970685	0.350852	0.311013
ENSG00000089472	7922.96	0.84022	55.3853	3.31017	74.1639	11951.4	21.1785	53.9588
ENSG00000089486	6612.13	5.30339	54.2083	13.7978	5.95357	21181.3	27560	7.63557
ENSG00000089597	3.31877	1.33232	2.41698	1.64225	2.67048	3.47951	2.26216	3.6533
ENSG00000089639	114.985	1969.59	2693.67	2470.03	0.51264	2818.57	4307.09	60.0081
ENSG00000089682	25.0405	3.812	1.0359	2.963	12.4879	5.29737	4.57521	16.3299
ENSG00000089685	3.51954	0.510608	1.83886	1.98098	0.0711547	98.1574	0.000248517	0.583175
ENSG00000089693	6.98812	6.73115	13.8838	7.30752	4.32378	9.25684	9.54906	11.7205
ENSG00000089737	1.21317	2.69848	1.58756	2.1631	1.25486	1.62097	3.57607	3.73646
ENSG00000089775	0.130955	744.691	3703.42	1.47313	17.0987	7.89964	2.68566	2.18268
ENSG00000089818	9803.72	0.51186	43.9104	1.86973	0.608964	1.60894	3.23524	5.71177
ENSG00000089876	5472.28	6125.52	29.4422	29.0919	12749.1	9522.43	5.35682	2.28438
ENSG00000089902	0.881184	7.81571	34.497	7.5035	173.04	542.407	6.59724	5.90654
ENSG00000089916	1.01756	4.41341	2.31278	5.91768	3.21011	3.33643	651.633	5.01532
ENSG00000090006	6.40706	1.10399	0.834047	1.24962	4.47682	1.26524	3.67253	2.78819
ENSG00000090013	0.904817	3.61779	6.81484	1.67976	4.29033	170.992	7.84378	18.7142
ENSG00000090020	0.393911	3.16693	0.314651	6643.87	1.39911	4.15042	1.71887	1.33101
ENSG00000090054	10601.6	259.843	2.71933	85.664	44.7474	28565.3	97.4874	11.8044
ENSG00000090060	16.1182	4.42769	18.1003	6.55388	2.89679	4.20162	3.99758	4.09063
ENSG00000090061	2.26981	2.85082	9.52511	2.95983	1.06178	3.9095	2.16188	2.2215
ENSG00000090097	1.26435	0.945603	0.598932	0.87045	0.590332	0.229812	0.365932	0.450179
ENSG00000090238	5.10617	6.26534	4.09031	3.41133	28.6819	2.17841	8.07448	2.48387
ENSG00000090263	6.1831	1.29614	5.153	1.7241	1.80011	0.434081	2.81149	1.29679
ENSG00000090266	102.779	4.773	39.9508	10.0113	2.09277	2.22734	6.14266	6.22416
ENSG00000090273	24165.8	13.7362	73.5364	20.2573	14.9763	263.92	9.68561	13.2958
ENSG00000090316	0.643555	1.61319	3.28375	1.76726	7.18742	2.23567	3.4741	4.81638
ENSG00000090372	52.3305	27955	1.62006	104.262	4.38665	106.539	8.14845	4.65256
ENSG00000090376	3.37829	5469.32	23.172	3410.62	0.474979	1652.68	8.18953	0.771698
ENSG00000090432	24678.8	19.934	4.02769	10.2849	27042.4	236.327	21.595	28167
ENSG00000090447	0.63391	1.50505	0.447438	1882.17	387.306	17.1279	5.51924	1.82069
ENSG00000090470	3.60042	3.22599	1.31103	2.77919	46.9846	147.34	2.03049	2.43883
ENSG00000090487	2.01478	1.92185	5.78335	2.67886	7.06195	1.24816	3.10961	1.28534
ENSG00000090520	64.2094	134.032	38.1195	44.2389	35927.4	12.5661	12.7829	29.9127
ENSG00000090530	1368.82	875.931	3179.85	1.14123	7533.96	0.922069	9351.37	3.30526
ENSG00000090565	24678.8	388.913	33135.8	9.4069	38.7846	13797.4	179.652	20.2215
ENSG00000090581	79.9018	5.4874	16.8636	11.8767	7.25606	2.40576	3.72841	7.59327
ENSG00000090612	6555.14	8312.84	8976.57	84.8198	7630.54	111.549	141.965	10.1004
ENSG00000090615	108458	7.60595	10.0429	12.6374	6.2525	592.765	7.39829	7.97736
ENSG00000090621	0.161198	0.264818	0.274126	0.482036	0.359361	0.230036	0.255071	0.348796
ENSG00000090686	104.391	1.97967	2.14031	2.62435	4.30826	7.39962	3.15735	7.61279
ENSG00000090776	21259.2	8.67412	4.50822	19.5905	10.7411	12922.9	62.1911	8.93802
ENSG00000090857	11.6065	4.6064	0.696907	0.931538	0.246713	6024.76	3.07203	2.65639
ENSG00000090861	70.2425	18637	93.6818	73.7943	0.885185	1.063	2.66812	1.32191
ENSG00000090863	1.67132	1.7949	1.3574	5.22562	2.07296	3.69434	5.16356	3.86898
ENSG00000090905	79.5501	3.70411	2.56929	3.00418	2.41637	3.37663	2.34655	2.2899
ENSG00000090924	0.985916	0.959122	49.3984	1.59262	0.275235	1.21246	1.21466	1.51829
ENSG00000090971	28.9793	53.7238	41.681	14.9771	1.96088	1.47686	4.71019	7.67608
ENSG00000090975	8891.84	9537.75	0.393141	0.911288	2222.26	3304.35	0.197087	2267.23
ENSG00000090989	7524.02	16.2142	1.52871	4.0142	26269.8	149.159	3.23429	2.05284
ENSG00000091009	13964.2	1.92082	0.878969	1.98223	29.1658	0.139915	1.40672	0.685066
ENSG00000091039	6.91632	5.69442	4.38762	13.2736	15.328	12.1655	12.6361	16.4344
ENSG00000091073	9.41574	3544.47	3553.83	3351.83	5216.13	8356.54	2.1677	2.76234
ENSG00000091127	0.423955	27.659	150.593	4527.56	0.453392	7773.59	100.509	11.7894
ENSG00000091129	3.12809e-05	1	2170.1	59.7865	2994.87	1361.2	1.2281	2.36929
ENSG00000091136	1.60173	1.69742	3.46725	2.65395	1.72912	1.4054	3.47193	8.08941
ENSG00000091140	11855.4	4.35512	112.019	3.3933	2.11153	2.55208	2.51076	4.31208
ENSG00000091157	1767.77	8.49758	2.45504	0.926463	40.0918	41.5148	15133.8	2.10843
ENSG00000091164	4.77012	7.80593	4.52016	3.23845	5.15711	290.941	5.81235	6.44638
ENSG00000091317	2.68202	12.5757	8.92684	7.9519	9.76518	7.02636	5.81437	19.0189
ENSG00000091409	15389	111.705	87.7346	220.903	2.07364	3.8496	171.628	2.09692
ENSG00000091436	23.0246	6.34656	6.44658	5.31515	210.946	41.3435	8.87539	7.4916
ENSG00000091483	8891.84	2.02459	2.21457	3.40855	4.34879	1.44402	0.801639	3.29691
ENSG00000091490	19891.4	81.02	259.708	16402.4	69.8684	4.98045	6.08398	121.403
ENSG00000091527	1.65367	9.67198	5.70851	11.0149	15.6092	26.3677	20.0441	18.5004
ENSG00000091542	2.16848	3.748	4.32443	6.06831	4.18851	1.38933	4.74979	5.83822
ENSG00000091592	1.4301	1.57405	2.37904	4.33083	2.55634	1.66426	3.40273	3.34241
ENSG00000091622	8207.93	1925.85	1945.71	2.56706	4.36107	583.945	3.80276	1.74191
ENSG00000091640	7.58625	2.42289	1.44143	2.85392	1.47159	2.1522	1.61399	2.77902
ENSG00000091651	3648.52	4200.67	0.611518	7937.18	4926.4	1749.83	4.78605	3.50957
ENSG00000091656	12425.4	12.2799	172.978	3.9398	28.4954	2.16158	89.5548	4.58103
ENSG00000091732	8.99425	28.3003	27.2713	4997.85	2898.29	875.417	3.0199	1.94868
ENSG00000091844	0.140868	1.68353	2.34943	6.86567	8.02388	195.315	1.74466	2321.19
ENSG00000091947	0.623756	8.41947	1.41178	2.44728	17288.2	63.4501	7.10074	3.49036
ENSG00000091986	2.48691	3.31206	3.53716	3.60631	3.8637	3.60669	2.70781	5.57837
ENSG00000092010	1.28796	7.4338	7.05605	4.00235	7.68773	15.0526	6.55434	4.69286
ENSG00000092020	13.0259	2.91128	1.39626	2.36174	1.45205	2.06918	2.63491	1.40023
ENSG00000092036	6270.18	0.850257	0.392285	4468.77	0.879751	778.259	0.889767	0.25598
ENSG00000092068	684.911	2.07448	9537.54	1.44947	966.764	1	1	2.89065
ENSG00000092094	19.8125	83.7305	12978.2	73.6181	9175.76	0.219555	2.87598	11008.4
ENSG00000092096	1425.81	7131.69	8153.81	3.01913	0.689295	2.61711	3.44178	3.53801
ENSG00000092108	1.26759	1.33618	1.35779	3.50793	3.94448	3.29325	2.59715	1.21292
ENSG00000092140	0.0688508	142.961	19.4	10347.4	0.979854	2.66078	1.78729	3.43138
ENSG00000092148	1.58337	1.74104	4.48056	3.03871	7.33812	165.094	4.23728	7.32508
ENSG00000092199	1.08715	2.78084	1.72781	5.23255	15.5261	8.97913	5.97984	12.064
ENSG00000092201	1.14131	5.43661	19.9447	3.6635	69.1334	1.17408	7.84758	12.6737
ENSG00000092203	1.81492	0.840658	1.69884	1.48145	1.38643	0.546384	1.49421	1.7819
ENSG00000092208	912.881	21.341	9.92527	2117.31	30.0705	9133.8	11.0453	7.72678
ENSG00000092330	55.0771	3.54964	26.3147	8.76427	11.8155	229.083	3.15215	2.41408
ENSG00000092439	57734.4	8.69746	5.30969	2.24059	200.788	15.0806	2.08738	6.14388
ENSG00000092445	12.8022	11.0693	1.21891	1.72674	5.46827	4.8317	2.27084	9.51919
ENSG00000092470	0.142962	3281.99	0.747842	3.8036	2222.26	0.0871802	0.449187	56.9052
ENSG00000092531	102588	39.8899	23.9564	4.83649	6.39759	8.11548	13.3985	6.80628
ENSG00000092621	2.5233	1.41791	2.53356	3.03987	2.94514	3.00702	1.78176	2.33115
ENSG00000092820	36.3893	582.057	54.0959	41.9921	13.5287	14.8008	28.6938	458.211
ENSG00000092841	1.42743	2.80886	2.43435	2.61374	0.914102	1.12778	2.67099	1.30545
ENSG00000092847	0.216098	276.944	52.2038	27924.6	39017.9	280.861	7.33463	60.747
ENSG00000092853	4503.41	6300.5	0.209342	0.289073	4.68348	681.102	0.000254652	2.30514
ENSG00000092871	5.06786	2.13857	0.772137	35.5297	11.0651	9.60934	0.456065	0.900498
ENSG00000092931	0.285022	114.53	49.0777	2.58191	96.2105	135.612	4.79183	3.88164
ENSG00000092964	48.4112	1.69127	0.877111	0.992072	2.03083	1.47593	1.62904	1.1404
ENSG00000092969	12881.3	2.55494	3.28657	126.798	27.1602	1.7204	2.11746	16.041
ENSG00000092978	0.572774	420.16	2.00893	3.92936	1.89994	287.93	3.76316	1.91182
ENSG00000093000	7.58811	2.27202	3.3165	6.1359	3.24227	2.58703	1.01822	4.30622
ENSG00000093010	5.63351	4.6675	18.3835	5.04262	15.5808	2.4403	5.51301	5.75822
ENSG00000093072	399.948	0.404494	6.06053	2.28149	2.01116	8162.22	5.59868	0.679259
ENSG00000093144	86.4079	12.5323	12.1238	14.8032	27.2356	384.902	37.564	39.2738
ENSG00000093167	2.37633	6.20608	8.40002	10.5055	10.0774	403.915	15.5082	37.2981
ENSG00000093183	2.44548	2.90394	6.08234	5.44464	3.43267	357.964	5.55434	1.96569
ENSG00000094631	513.933	132.24	1197.74	0.365043	11.4003	875.417	4.22879	0.534538
ENSG00000094804	741.903	832.184	1160.34	3175.47	0.10121	2041.31	4.58309	1.61149
ENSG00000094841	10202.7	6387.99	3815.62	8054.75	4153.79	2041.31	10.6215	3454.31
ENSG00000094880	10.8328	7.22562	4974.96	6408.73	15.8868	3692.98	0.781158	4.66654
ENSG00000094914	5130.33	3.18186	7405.85	58.6198	2318.83	90.7978	72.1453	2.69411
ENSG00000094916	508.741	31.6458	60.1904	40.3166	12.3803	17.0506	18.0455	262.673
ENSG00000094963	1.21097	1.82694	10.6425	1.57546	387.306	5.27951	0.169797	594.537
ENSG00000094975	1.63052	3.01816	1.73236	12.7738	3.93716	4.75085	2.6394	3.57417
ENSG00000095002	2223.71	0.217294	6134.31	1.01168	17.377	2332.78	2.50729	2.10774
ENSG00000095015	11.2548	2.07699	8153.81	5585.72	3670.9	0.67425	1.63151	1.67891
ENSG00000095059	0.512532	0.893162	4.54256	3.69988	3.33086	9813.9	4.63567	1.36752
ENSG00000095066	2508.67	919.677	21.3241	49.751	1546.22	3012.88	3199.81	1.81194
ENSG00000095139	2.63962	4.75445	3.17693	6.01535	4.13095	103.242	3.9845	6.08496
ENSG00000095209	0.704265	1.40073	10322.9	1.32716	4636.67	4275.93	0.48038	5.75843
ENSG00000095261	4.01321	15793.5	2.83053	3.69447	2.98916	246.197	4.38784	3.09633
ENSG00000095303	15047	3.03424	2.57778	2.96804	4.79268	2.18762	10.4647	9.18355
ENSG00000095319	1.71794	0.028533	0.233413	0.744778	2029.11	1652.68	0.169797	25.8765
ENSG00000095321	0.323066	3.17111	7.23893	3.54536	6.03815	3.52761	1.49435	0.910223
ENSG00000095380	4.73559	4.0367	5.10595	3.18844	59395.5	45567.8	2.34257	5.96938
ENSG00000095383	0.173386	0.156282	4152.2	3057.9	0.129879	0.0716918	1.01535	0.60988
ENSG00000095485	2907.62	4331.91	50.0689	104.218	0.885198	4858.87	0.227437	0.997888
ENSG00000095564	9461.76	2.96259	3.68642	3.78679	28.5432	16226.3	0.171744	9.68333
ENSG00000095574	10772.6	3.14453	119.453	16284.9	22.797	4567.4	19.1731	7.77695
ENSG00000095752	2451.68	0.359955	9.16845	2.81713	1.28573	0.845527	1.13546	1.22206
ENSG00000095787	2.26031	2.17136	2.76078	2.22737	2.80562	3.21791	2.0788	2.59989
ENSG00000095794	58.4491	5.92601	16568.4	0.884734	20668.4	1.42166	2.27299	11.6438
ENSG00000095906	0.405607	1.77035	1.5709	3.12796	0.781738	7.07793	6.49767	2.34947
ENSG00000095951	19093.5	3.52318	3.53007	4.81288	24.4503	448.936	8.31859	8.87221
ENSG00000096060	19264.5	7.24277	4.47323	8.89533	80.8447	12.9173	13.3372	17.5571
ENSG00000096063	0.81913	3.17554	1.31428	5.0358	1.1476	2.46079	4.5796	2.4996
ENSG00000096070	6.73467	10106.5	30.0379	1.70727	16.1193	236.053	1.66482	0.820624
ENSG00000096080	76.0111	3.09191	1.72315	7.87887	77.4346	312.022	50.4119	23.3177
ENSG00000096092	18.851	2.83654	31.3312	2.00912	28.1602	4.70633	10.04	1.47839
ENSG00000096093	114.985	0.943478	0.130042	0.46537	0.347364	4.13661	0.479351	0.600631
ENSG00000096384	0.748676	1.52502	0.996317	1.64702	1.70456	1.61096	1.98979	2.11668
ENSG00000096401	26844.5	2.42619	6.18542	2.70779	5.31981	2.71987	2.62334	7.64325
ENSG00000096433	9461.76	4944.36	1.922	882.797	3.48441	14.8349	21.1378	2.08846
ENSG00000096654	4161.46	7612.9	6396.09	3.62307	1.12642	7579.28	7.06228	11.3396
ENSG00000096717	3.09727	2.11086	12454.6	8.751	32.7429	6510.55	14.02	2.06061
ENSG00000096746	33911.6	14.4335	31752.1	102.081	361.439	7.94086	16.0171	14.5816
ENSG00000096872	20.3745	1.79182	8453	1.52885	3.34644	184.176	1.99582	2.76592
ENSG00000096968	24.0274	4.19117	68.4062	1.38572	6857.93	9911.06	3.76283	5.36306
ENSG00000097007	84976.9	13.5375	27.3767	10.4798	5.43292	8.33404	6.01141	8.09119
ENSG00000097021	1.18605	1.49015	0.992126	2.71516	2.95613	13894.5	6.48307	3.8909
ENSG00000097033	1.84043	3.58564	5.72378	3.40954	4.84621	7.08188	7.95367	6.32526
ENSG00000097096	21.4984	6475.49	3329.44	148.029	18350.5	215.918	38.9277	1.99131
ENSG00000099139	4.08193	2363.31	5311.55	3351.83	1.56355	16.4405	3.29832	2914.73
ENSG00000099194	324.409	4.0245	5.34567	4.14595	6.83236	5.95891	5.80026	7.99418
ENSG00000099203	1.78399	3.19227	5.26774	3.42036	7.50611	11.9575	12.0347	17.4301
ENSG00000099204	17.2836	78.6616	41.8393	15814.6	77.4113	99.0785	19.5622	7.16807
ENSG00000099246	4.50679	6.0407	18.7964	4.05649	3.94473	20.4811	6.87187	6.1737
ENSG00000099250	0.879542	2.5368	3.42784	3.82333	10.8287	2.70067	6.41288	7.08661
ENSG00000099256	11.5254	6.57212	26441.5	2.25513	18447.1	13408.7	2.40453	4.08158
ENSG00000099260	0.704584	307.226	7667.63	3.33694	1.34308	1	2.53443	1
ENSG00000099284	17725.7	13212.5	19.9329	182.367	12362.8	108.955	171.438	4587.42
ENSG00000099290	17269.7	14.8536	170.004	5.02335	8.90685	75.0534	1723.44	14.8502
ENSG00000099308	0.0898324	4463.15	150.593	0.891973	2415.41	1.16944	2338.59	2159.32
ENSG00000099326	0.014722	0.478864	20.7772	9700.77	10.6404	5830.45	8367.12	0.817286
ENSG00000099330	0.0950007	3.69703	144.233	6.19823	0.509127	114.548	0.495422	2.53807
ENSG00000099331	1.21049	17.3895	5.76105	20.4423	302.647	12.307	6.51465	14.4653
ENSG00000099337	1767.77	1.06334	6.52259	6.45249	22.797	14.78	7.60923	4.51767
ENSG00000099341	22.6168	8.85424	5.65722	3.44287	3.34887	15.2851	9.77929	5.60307
ENSG00000099364	7239.05	9975.21	1.08356	25.4648	8113.42	4567.4	5783.47	9875.3
ENSG00000099377	44.3994	2.97942	5.89073	13.0582	6085.32	164.722	9.68388	3.76814
ENSG00000099381	12.5067	16.8052	4114.8	4.75617	37.4194	4.01332	6.34137	1.41674
ENSG00000099385	0.562317	1.35591	2.7288	3.41409	3.77605	6.761	0.858818	1.19841
ENSG00000099622	0.61732	1.50709	1.62575	1.50375	2.07824	1.70016	1.91805	2.07349
ENSG00000099624	23140	1.0253	0.591626	1.54328	2.29826	2.98194	1.46702	1.39578
ENSG00000099625	0.492983	3544.47	0.803651	0.663575	580.459	9.29081	0.200833	1.64342
ENSG00000099725	1	1	3965.21	647.651	1	1	0.535788	0.400389
ENSG00000099783	3.71691	28.6225	13.7428	9.17407	20.2799	3.32478	9.50937	26.8056
ENSG00000099785	0.00616111	0.117472	1.3419	0.32279	0.066896	0.0808781	0.0275821	0.0871848
ENSG00000099795	2.46608	14.9282	9.33475	7.86466	2.15906	2.27916	8.79788	5.23631
ENSG00000099797	3363.56	51.9645	149.685	6643.87	31.4067	36.1824	0.52637	56.9052
ENSG00000099800	0.570364	1.97418	1.93165	1.57107	1.6478	5.66071	2.88415	2.53807
ENSG00000099804	7.76877	4.48054	6.6554	11.6359	9.69551	18.9596	17.7075	12.1727
ENSG00000099810	12.2817	11.5	3.91008	10.0807	6.01008	4.33341	7.39686	10.6226
ENSG00000099814	2.1741	1.15294	9387.95	2.1041	4.05502	0.944084	1.27975	1.14207
ENSG00000099817	3.36837	11.2431	6.27909	6.02637	2.83101	10.7168	8.0531	5.81683
ENSG00000099821	0.00204729	1.6232	2057.9	0.266451	10.5174	3887.3	2830.72	1.85754
ENSG00000099860	28.3462	135.503	6.37776	36.7457	9.68801	6.88847	10.7619	16.0409
ENSG00000099864	0.290715	2.64648	3.9126	32.0161	0.918918	2.2721	2.24437	3.66106
ENSG00000099875	22.842	4.01477	7.96221	4.54862	1.35848	2.57433	2.24379	2.84197
ENSG00000099889	1	0.158118	3740.82	7.12455	7.24575	0.515864	1.55462	2.4099
ENSG00000099899	0.328746	0.26668	74.849	0.433674	8789.46	0.250995	2.51799	4.19523
ENSG00000099901	9.83247	23.7046	5.98631	7.4071	3.44414	3.29139	4.20922	4.43373
ENSG00000099904	7.71492	2.10849	2.48013	2.55658	23.8026	0.469669	1.66075	1.53369
ENSG00000099910	5187.32	2582.05	73.8578	0.701722	0.882989	32.6476	1.72883	1.78122
ENSG00000099917	0.389119	1.64423	2.09759	1.53899	1.07822	1.24835	1.11054	1.32076
ENSG00000099940	195.855	5.46216	7.85199	8.97743	5.51709	25.4984	7.23358	8.59562
ENSG00000099942	19207.5	1.84919	20682.2	1.52841	23.4273	1.569	7.87973	7.90629
ENSG00000099949	0.396396	4.76192	0.311687	1.30128	1.13046	73.0158	2.28693	0.807168
ENSG00000099953	22456.1	2.73554	69.507	6173.58	3284.6	2041.31	0.76168	0.258965
ENSG00000099956	71.7962	7.30448	3.17368	5.11725	2.70033	700.351	5.65754	42.2526
ENSG00000099968	29.7707	1.70088	3.76225	3.0647	1.26093	12.3884	5.02017	3.033
ENSG00000099977	0.730538	0.370157	0.236166	0.285745	0.371358	0.136037	0.315193	0.194224
ENSG00000099991	81.069	2.39904	3.303	8.34137	1.28035	94.0634	9.11131	1.87915
ENSG00000099992	7581.01	43.9272	55.8842	55.3786	1.65294	2.9375	1.66507	9.57496
ENSG00000099994	1	1	2.72749	1	2222.26	51.3566	5.33246	1
ENSG00000099995	0.722769	0.893625	1.99367	1.74881	1.07026	4.04261	1.50948	1.3474
ENSG00000099999	3135.59	4069.43	0.730637	2.87533	0.872096	0.796014	0.450542	1.46135
ENSG00000100003	2508.67	1.28576	0.525231	2705.18	0.729231	13894.5	11.9229	11.0003
ENSG00000100014	5.73646	226.674	7.52837	3.66101	68.8192	7.04461	9.45333	5.17698
ENSG00000100023	3876.49	4200.67	2132.7	3293.04	10.0281	19.4672	17.4297	3508.27
ENSG00000100028	14.0194	4.95473	4.80175	3.02409	4.17774	5.94947	5.90871	2.85898
ENSG00000100029	0.0489368	0.767741	1.2606	0.845897	56.6048	10.1874	3.94256	5.48218
ENSG00000100030	1.8192	30.9755	1.82411	3.28329	366.783	4.29585	2.47071	5.59153
ENSG00000100034	46.0854	33685.8	1.98414	24162.2	2.65114	160.452	7.38936	9.14297
ENSG00000100036	4.16741	1.68225	10322.9	349.32	0.571077	11951.4	21285.4	108.965
ENSG00000100056	4617.4	0.316071	10.8355	1.17032	7533.96	2.35832	3.14363	1.84524
ENSG00000100058	2.18162	0.640348	0.80287	0.685888	0.521072	0.689072	0.502575	1.65457
ENSG00000100065	13.7711	4550.64	0.25461	0.489442	6278.47	0.52456	3.87874	3130.56
ENSG00000100075	3.79519	4.03178	10.4189	3.44876	2.06768	14.2136	2.14746	3.93147
ENSG00000100077	114.985	2363.31	69.3974	3116.68	194.153	53.9896	2092.53	0.471382
ENSG00000100083	2.42228	5.86662	0.697348	1.58772	0.163031	0.391816	2.15743	0.689362
ENSG00000100084	6.86416e-05	1357.14	2.49126	4880.28	2705.14	3110.04	8.03339	20.1716
ENSG00000100092	7808.98	1.54984	5461.14	4.52851	5795.59	0.57997	1.93355	1.4377
ENSG00000100097	1.19017	1.31029	1.65115	1.41956	1.74512	2.0654	2.42229	1.65593
ENSG00000100099	27.9613	2.45412	1.91373	4.58376	66.1469	12048.5	3.50923	12.2495
ENSG00000100100	47133.8	6.46451	6.27139	3.76438	11397	7.47505	2.44047	6.81778
ENSG00000100104	47.0688	6.92512	126.978	3.99636	15549.8	0.858591	1.08447	9.43509
ENSG00000100105	19321.5	10.6214	1.0306	0.816878	0.941844	112.846	0.585891	0.750706
ENSG00000100106	117.036	3.48162	2.43613	2.73064	4.9329	117.593	5.14251	6.81051
ENSG00000100109	1881.75	5600.56	4114.8	7878.39	0.965984	0.36207	3.65872	3724.1
ENSG00000100116	7979.96	12118.8	0.671429	8583.83	21.4563	2818.57	13288.4	6152.2
ENSG00000100124	5814.24	5.43119	9.635	1.18763	14777.2	8259.38	4.15554	9.22023
ENSG00000100138	0.565779	2.3342	1.83575	1.08423	0.539553	1.30788	1.35883	0.723117
ENSG00000100139	0.18761	103.124	1.87618	39.5856	3.62632	6.23994	1.91845	2.88238
ENSG00000100151	2109.72	1	3703.42	2293.67	4346.94	0.262525	3.42557	29.7723
ENSG00000100154	22969	12.2648	8041.61	2.02889	0.98183	134.893	13.786	7.6584
ENSG00000100181	171.978	1	7144.06	0.548698	1.56839	0.0135501	2.10034	1.90671
ENSG00000100196	34.0985	10.5783	194.659	10.1948	15.7552	39.4779	39.5367	15.9418
ENSG00000100201	0.566685	1.06258	3.25238	1.47188	5.87544	1.10672	1.72073	3.51639
ENSG00000100207	0.300084	4.39783	0.912932	2.15233	0.551761	3.04186	3.95713	2.98551
ENSG00000100209	40.887	1.48052	4.35975	0.993967	21.9274	1.92934	1.18816	2.21769
ENSG00000100211	25704.6	10.5805	173.377	20.2825	16.6106	5.64709	17.1462	9.37447
ENSG00000100216	0.187402	1.23232	0.580834	0.402398	0.296873	0.50434	0.190671	0.308006
ENSG00000100219	16.5996	1.74094	7.44365	3.1268	3.14595	3.53241	4.98363	3.8352
ENSG00000100220	38.0771	23.4545	32.0926	0.967799	11010.7	0.253747	7.00031	6.43524
ENSG00000100221	2.56687	4.47674	95.8771	3.1726	6.49713	8.57267	9.11685	5.14097
ENSG00000100225	103.829	2.40401	0.76949	2.42795	2.91129	0.900094	1.88474	0.961868
ENSG00000100226	6954.09	0.770807	18.7749	1.13207	20.4507	73.9379	1.16627	1.06865
ENSG00000100227	1.97163	6.95039	28.7906	2.02896	36.917	1.03386	1.48414	1.86039
ENSG00000100228	4902.36	2.94597	2880.66	0.944776	1932.53	23.7104	5.06978	972.243
ENSG00000100239	0.440756	0.829177	2.45712	2.17021	1.02936	4.91348	2.14375	1.21706
ENSG00000100241	1.03003	2.39438	3.06843	3.33348	3.40481	2.67868	2.83505	1.47536
ENSG00000100242	7410.03	1.06296	1.55125	0.599441	7.76858	23.8653	4.79183	3.31308
ENSG00000100243	3.01313	8.67038	8.64784	6.55133	4.47948	18.5441	13.5088	7.36957
ENSG00000100246	4.03627	1.68276	1.58052	2.62823	11.636	2721.41	1.67396	1.37298
ENSG00000100258	0.153781	0.65853	1.49285	1.03473	0.868904	2.73311	4.23655	1.19615
ENSG00000100263	12539.4	2.349	7480.64	0.347716	53.4534	9522.43	1.47558	11.4946
ENSG00000100266	3.02731	95.13	2.3866	3.19116	75.6215	34.8164	30.1189	94.9962
ENSG00000100271	17.0758	308.017	14661.1	10582.6	2.66462	13797.4	9351.37	11.6441
ENSG00000100280	0.934352	0.841503	0.421214	0.849411	0.907942	0.864709	0.957387	0.906537
ENSG00000100281	1.03443	8.72154	10.2522	10.3508	2.30013	29.905	3.97758	12.9546
ENSG00000100284	2.83635	6650.47	1.34516	2.34904	13.2454	5830.45	6.3264	10.8268
ENSG00000100288	1653.78	0.438736	14.7022	0.649401	0.142737	1.65868	0.703445	0.648032
ENSG00000100292	0.706392	4.8204	6.46011	4.8724	1.3839	15.5596	6.20085	10.559
ENSG00000100294	7581.01	5163.09	3.48614	3.77509	3574.33	1.13538	5414.37	6529.91
ENSG00000100296	2.8249	0.774185	2.04513	1.59286	1.99039	8.66658	2.32349	3.83779
ENSG00000100297	7.72212e-05	0.000510421	1.05467	0.453354	0.489369	0.308725	0.573255	0.908071
ENSG00000100299	1.83426	3.83672	69.3974	2.3101	14.1217	6.10498	10.8229	6.42129
ENSG00000100300	2.36287	3.34373	3.68278	2.77032	1.46593	1.45334	2.69569	1.96295
ENSG00000100304	3933.49	5338.08	4600.98	4.112	0.35753	0.989411	1.04891	11.5766
ENSG00000100307	8606.87	2.75688	5797.72	5.71547	1932.53	3012.88	26.3911	2213.28
ENSG00000100316	1.56903	0.379529	0.369332	0.706136	0.713563	0.283691	0.429339	0.792162
ENSG00000100319	6270.18	12381.3	0.489958	4.73332	35.5346	7967.91	7382.87	1.76022
ENSG00000100320	5.47494	9.781	14.9701	9.22527	10.3106	36.0263	8.03232	7.17493
ENSG00000100321	8.0252	0.977389	3.16364	9.36868	7.30745	9.01241	11442.9	1.31566
ENSG00000100324	9.98881	4025.68	1.38655	1.6234	0.609708	76.3699	5.91807	6.75462
ENSG00000100325	4.76959	2.71026	5.31789	8.4299	3.58079	4.36488	1.94834	3.98642
ENSG00000100330	7524.02	2.17996	1.69669	5350.57	8596.3	71.0426	3.85717	5.7264
ENSG00000100335	3.43778	8.95823	328.683	7.51664	125.96	7.24889	5.4629	6.48467
ENSG00000100342	12026.4	4331.91	10248.1	3528.19	8.69197	11.1807	10458.7	540.579
ENSG00000100344	1539.8	15093.6	72.371	4.52972	19.1099	93.4843	8.27525	7663.03
ENSG00000100345	2.57421	3.18302	5.93941	5.41785	5.21599	2.9896	2.42552	5.92114
ENSG00000100347	1.71642	2.13691	1.29078	1.86916	121.598	4.60494	3.70941	2.30252
ENSG00000100348	1.18367	1.55724	1.68795	1.40863	1.97013	4.25206	2.89077	1.41633
ENSG00000100350	7694.99	12162.5	1.42095	1.4329	2318.83	36.8753	34.8392	1.43238
ENSG00000100353	0.738638	0.378534	0.361589	0.368371	0.923466	0.885777	0.600152	1.02321
ENSG00000100354	92.6324	3.1437	10.2919	6.94777	1.53566	3.85608	4.1485	2.65529
ENSG00000100359	0.713033	9406.51	3.80383	238.018	1.84472	1.65678	3.47961	7.75579
ENSG00000100360	1.00938	12.1201	15.3382	6.64392	2.77687	83.0163	4.77252	8.09737
ENSG00000100364	0.52184	4.94624	51.285	5.03102	1.81691	1.26682	3.49182	1.70538
ENSG00000100372	19.2505	3544.47	0.420845	1.70112	5409.28	13603	6.31061	9.0203
ENSG00000100376	14135.2	2.42665	20757	19047.8	79.5085	44.7742	15379.9	2.39926
ENSG00000100379	20119.4	2.14199	4.75545	8.07293	4.47099	21958.6	3.86903	4.96059
ENSG00000100380	0.884852	1.71522	0.708126	1.17932	4.13125	2.22304	2.44971	2.49617
ENSG00000100387	0.318499	0.296334	0.28005	0.414104	0.103404	0.132848	0.188435	0.116662
ENSG00000100393	2.57351	2.90294	3.53253	10.7028	2.01814	176.672	2.6413	7.67986
ENSG00000100395	16.9351	5.44016	278.045	46.859	1.26472	1.81601	9.00714	5.82941
ENSG00000100401	1.30242	1.7542	3.86593	2.5338	3.34688	6.60356	5.20201	3.90766
ENSG00000100403	7.96528	2.10419	3.90172	5.71052	20475.2	3.03077	1.79795	1.64477
ENSG00000100410	24.3371	0.285421	1.62897	0.474138	1.27067	0.15105	0.915752	0.538348
ENSG00000100412	0.327271	1.41844	1.29292	1.45535	1.34258	1.23781	1.03884	1.33078
ENSG00000100413	19.3897	5.33355	4.52395	2.78776	5.74087	5.2896	4.71197	2.48886
ENSG00000100416	9233.79	11.7628	6844.87	5.96571	5699.01	11271.3	3.05664	3.63676
ENSG00000100417	1.40499	1.80254	1.93952	1.62909	3.51258	7.0612	3.11616	2.28406
ENSG00000100418	43.8199	1.15276	2.5594	0.956931	1.67058	33.3169	1.80758	3.19591
ENSG00000100422	109.73	4.24691	4.77466	11.0912	57.7761	2.74152	6.0822	12.0973
ENSG00000100425	11342.5	8925.29	174.96	5938.44	15356.7	263.288	14.7559	224.461
ENSG00000100426	0.163466	14918.6	13127.8	4.08604	90.5074	1.4384	0.960863	2.29629
ENSG00000100429	16528.8	49.7717	898.557	168.158	5892.16	6996.33	1.48059	0.823551
ENSG00000100439	44.6804	5.85322	40.9297	7.15555	6.38927	1.61764	3.48584	5.89095
ENSG00000100441	22855	3.12022	108.269	11.3926	2.19082	4.17979	1.79689	8.01932
ENSG00000100442	45.6176	13.0772	15.7718	26.0916	4.84793	2.30457	4.68879	4.44027
ENSG00000100445	59.292	76.2598	0.492861	1.98349	0.445867	1.09036	1.26915	1.0598
ENSG00000100461	0.559394	24.7402	6.17504	4.88704	1.90422	16.1437	5.70587	14.0994
ENSG00000100462	0.15657	0.319802	0.511448	0.337336	3.92259	0.504458	0.284133	1.93692
ENSG00000100478	1482.81	0.435368	7293.65	0.675326	8.22841	0.162404	0.413319	0.821574
ENSG00000100483	228.97	0.804293	0.537557	4.14004	0.116593	64.5215	0.603454	1.73071
ENSG00000100485	16.1747	7.04344	8.47507	3.61506	161.235	1.81762	5.13857	8.51652
ENSG00000100490	114.985	9581.49	4002.61	3.51902	44.1002	6024.76	3322.84	4695.34
ENSG00000100503	153881	6.57858	9.00443	9.62284	95225.4	358.648	16.0266	177.78
ENSG00000100504	0.531216	2.16723	2.87973	1.8067	6.33182	12.0185	0.13737	8.65878
ENSG00000100519	1.25839	1.03446	141.259	1.84855	7.96207	22.6344	8.52691	4.35949
ENSG00000100522	11.2467	13.9318	2.82539	2.64288	3.12501	6.26147	3.75535	4.76755
ENSG00000100523	46.9147	20868.1	3.10079	222.625	17674.5	298.305	5.39694	21.5033
ENSG00000100526	513.933	2713.29	5161.95	5.37473	966.764	1	29.6781	0.8113
ENSG00000100528	47.196	3.39689	1.82618	2.1967	1.88479	1.90727	2.05643	3.10173
ENSG00000100532	11570.5	3.60339	6059.51	9583.2	1.32723	0.551273	84.8821	11.5156
ENSG00000100554	58.8251	6.75684	9.60368	5.85209	13.771	4.82277	9.36579	6.91416
ENSG00000100564	11.8042	8137.86	1.36211	5174.21	0.722006	4.63763	37.8226	1.2192
ENSG00000100567	0.808615	1.9267	4.24789	2.21504	7.41344	217.718	5.36357	8.85229
ENSG00000100568	2.7859	1.14555	1.09776	1.93113	0.432149	0.928097	0.59402	0.82578
ENSG00000100575	0.485157	1.5797	1.38433	1.48434	0.525469	0.715357	0.828325	0.476454
ENSG00000100577	0.277891	6.92406	4.93969	5.27741	68.9097	13.9017	7.70174	5.2449
ENSG00000100578	22798	2.75108	17204.2	1.74098	9368.91	54.484	0.518867	5.44586
ENSG00000100580	26.2362	28130	137.705	544.692	29360.2	300.899	15.0275	13.9841
ENSG00000100591	26.2971	70.5124	8.55936	22.6465	44233	88.9652	18.7759	30.3304
ENSG00000100592	12.7828	2.56859	3.63478	1.87761	138.968	1.46701	4.13485	5.39182
ENSG00000100596	8264.92	196.649	8.60922	24.5838	7.49419	776.869	6.88908	13.7782
ENSG00000100599	0.55257	3.99444	128.374	2.5564	2415.41	0.794481	1.23279	0.597619
ENSG00000100600	1710.78	2.87821	1.37367	1.20827	18.8828	26.7363	1.26906	16.1671
ENSG00000100603	1.61465	1.38771	2.11879	4.1045	7.0535	121.653	10.8806	6.93159
ENSG00000100605	1.34152	3.76413	0.989742	3.94689	23.9174	1.23364	0.484977	0.576779
ENSG00000100612	11.2227	4.95517	6.13321	6.02391	265.235	32160.1	30.5445	22.3314
ENSG00000100614	91.8873	5.74898	11.175	2.87443	1.35193	2.49904	2.49002	4.03072
ENSG00000100625	1.06913	17324.6	262.682	7.71443	1.86103	0.21599	0.486959	3.12294
ENSG00000100626	0.35499	0.384067	0.457874	0.15845	25.3954	7093.49	6.96114	1.36812
ENSG00000100629	6042.21	7787.88	5049.76	0.394454	677.035	0.0682557	3.48388	4.50951
ENSG00000100632	4.83461	2.69586	4.73179	2.29625	1.00997	1.0524	1.802	1.82274
ENSG00000100644	1.18913	1.88619	5.39052	6.01758	3.79245	17.2215	4.45911	3.74235
ENSG00000100647	9974.7	11.7624	140.698	27.5655	109.851	2.46425	4.82595	13.9385
ENSG00000100650	2.5771	4.04512	12.8603	3.40195	2.47152	8.35553	2.05827	3.57593
ENSG00000100664	36.7275	2.63471	6.94995	1.82244	5.92351	2.71843	4.64388	5.13968
ENSG00000100697	23481.9	273.357	4.29954	9.49934	7.63382	850.794	2.51608	7.54339
ENSG00000100711	48.4621	3.3742	2.16613	8.04352	2.15767	155.644	1.30594	6.09515
ENSG00000100714	3192.58	1.26862	0.14473	0.17086	0.147746	21.0774	0.101906	0.513855
ENSG00000100722	12.7391	0.828951	0.766726	2.00198	32.7604	1.27926	2.63383	2.84968
ENSG00000100726	627.918	9.0111	0.172766	1.82627	0.252384	2138.46	0.166733	102.414
ENSG00000100731	1.46688	25.7096	182.357	3.23913	3.07449	4.53083	4.14947	5.19096
ENSG00000100739	27.5835	0.963862	9.28933	2.52176	0.238563	1.76798	2.8046	2.73701
ENSG00000100744	30834	1.75038	182.856	2.19641	17771.1	15837.7	4.6512	3.31878
ENSG00000100749	0.479126	2.31905	4638.38	2.4687	16.7635	40.5392	13.7423	3.33818
ENSG00000100764	0.759684	2.41856	2.05303	17.011	9.69404	9.65705	14.4777	7.88485
ENSG00000100784	0.516825	109.986	9537.54	1.16876	97.5764	11.7574	124.031	1242.03
ENSG00000100796	78536.7	39.9166	26.9333	33.8044	37.7029	3.40666	4.72753	11.5043
ENSG00000100802	0.704948	15.9055	0.0114289	0.595571	1739.38	3012.88	5.06914	0.973403
ENSG00000100804	28.4772	1.38091	1.54755	1.5117	1.63257	2.28511	1.87409	1.40113
ENSG00000100811	4.62838	4.00676	4.82453	4.7571	6.80868	12.9773	5.23715	9.45909
ENSG00000100813	1.44442	3.62705	3.05186	1.49139	11.1059	15.2833	6.33799	2.20207
ENSG00000100814	1.54917	0.264399	0.183068	0.35371	0.552814	0.0734864	0.19902	0.238723
ENSG00000100815	47.7545	2.29813	2.53955	3.76881	7.5525	2.23491	8.96739	5.96913
ENSG00000100823	4.9176	3.02005	3.32102	6.55244	128.181	5.14249	3.03603	5.80379
ENSG00000100836	60.697	1.40991	1.54184	3.15902	0.986678	14477.5	4.16472	22.6086
ENSG00000100842	7296.05	0.154914	2.52073	588.865	5699.01	3984.45	1.53912	0.787006
ENSG00000100852	2.32311	0.849857	0.704684	1.08371	1.12728	1.47275	0.742474	0.797426
ENSG00000100865	0.479501	11.0122	3.38388	5.28862	46.142	55.8044	20.3619	3.79599
ENSG00000100883	1.65471	5.00851	6.92167	6.35126	23.7927	32.5538	2.21274	15.2884
ENSG00000100888	2.69785	7.68901	4.43176	10.8544	3.05219	82.8362	5.69255	5.67337
ENSG00000100889	0.845445	0.350809	1.29863	1.09179	3.26261	20.3758	1.8511	2.83865
ENSG00000100897	30549	219.163	6.65127	6.47294	3.2419	56.9769	5.23292	6.87621
ENSG00000100902	1	44.7465	100.593	66.5804	0.16963	486.787	220.507	378.706
ENSG00000100906	45.4559	3.50001	9.49102	5.07273	55.9818	0.382353	7.06294	3.99441
ENSG00000100908	14.3331	8444.08	0.855714	5.15913	7.3558	0.469298	4.60848	5.04374
ENSG00000100911	0.784091	2.15544	1.27546	4.32664	13.3446	39.6674	3.04783	3.11032
ENSG00000100916	10886.6	22268	4.30897	4.89041	23855.4	306.756	4.04298	92.6491
ENSG00000100926	15560	12993.7	12903.4	13521.9	0.905293	1.14789	3.57784	4.54409
ENSG00000100934	111.838	1.07292	2.80462	4.15397	2.56079	4.12156	2.20256	4.94524
ENSG00000100938	0.875036	0.725238	0.705478	1.64552	29.0231	2.98996	1.89895	2.58135
ENSG00000100941	4.89867	1.97487	23.0791	3.29301	4.34645	1.99937	7.78205	7.48672
ENSG00000100949	0.314216	0.979907	11.8182	9583.2	0.32583	0.562979	1.81302	1.03702
ENSG00000100968	0.144335	2.01543	1.20328	2.97641	2.53918	6.599	1.96223	1.41434
ENSG00000100979	1.13315	0.655681	1.01781	1.0348	3.17727	61.0509	2.1702	18.0552
ENSG00000100982	6.60581	1.79252	9.27323	0.543044	0.798916	0.00626422	0.302875	0.289776
ENSG00000100983	12824.3	1.80948	2.00144	2.2985	2.59735	151.944	6.31651	2.00489
ENSG00000100991	15.3166	0.370387	0.745653	0.802929	0.852584	100.067	1.47011	1.44988
ENSG00000100994	0.372515	3.93424	1.30354	0.804559	1.47359	3.67775	4.40487	2.74724
ENSG00000100997	0.710134	9.39682	6.34955	74.5544	93.189	160.495	4.71354	2.49881
ENSG00000101000	6.60581	0.546094	0.391801	0.413561	0.585976	29.605	0.483559	1.48111
ENSG00000101004	11342.5	4.21114	192.802	1.67106	773.611	5830.45	739.187	1.62519
ENSG00000101019	0.132176	5.81616	15.9409	2.95766	0.76398	127.713	4.49823	2.89134
ENSG00000101040	14078.2	1.53986	1.52741	2.58058	1.0779	23.3926	3.40145	3.30294
ENSG00000101052	23652.9	3.50972	1.92055	9.0332	24.6817	0.636798	1.6432	1.94041
ENSG00000101079	0.510589	1.0362	229.476	2.49461	13.6009	1.25237	15.5628	1.6703
ENSG00000101084	1.66843	5.30281	1.67463	3.80031	0.79702	0.94771	3.54469	3.8749
ENSG00000101104	2.9419e-05	0.00888929	449.779	0.395783	6.68772	10.5306	1	0.0737105
ENSG00000101109	5.26148	2.83903	4.34744	3.13495	12.5583	155.757	13.6018	8.08767
ENSG00000101126	9.71679	176.132	5.10586	12.0142	6.64276	200.865	11.9377	10.9596
ENSG00000101132	0.734429	1.13299	1.01709	1.02551	1.42279	1.16431	1.02842	1.13844
ENSG00000101134	6.12038	4.40898	5.77275	5.37139	6.7207	0.362621	3.23529	2.5111
ENSG00000101138	5.48736	2.0679	6.41651	1.03286	37.881	9911.06	2.70644	5.38652
ENSG00000101146	34.0026	4.37522	177.438	1.50793	11010.7	117.311	24.9553	6.88688
ENSG00000101150	28.5563	7.37593	3.58685	4.67802	7.62177	2.62149	4.60235	4.73467
ENSG00000101152	2.7483	12.9854	3.35346	13.2993	32.8917	378.334	11.5902	13.6262
ENSG00000101158	21829.1	4.20693	2.22676	2.70248	7.79395	222.5	8.40146	5.36045
ENSG00000101160	6.08028	25.404	7.56639	9.12311	11.4871	12.904	20.0393	22.6668
ENSG00000101161	1.32817	4.67838	3.11984	1.51594	7.35807	9.00798	6.91426	11.2578
ENSG00000101166	2.00422	1.41864	3.80372	3.60969	9.38228	6.03121	6.73151	3.33784
ENSG00000101181	12.1692	1.90088	7.81145	2.09903	33.5611	6219.07	5.24405	9.57866
ENSG00000101182	6.95796	5.82472	5.16232	8.40756	12.063	4.69193	6.68911	9.40993
ENSG00000101189	0.557264	2.22696	2.34093	1.34433	0.672753	1.16979	1.41946	0.978507
ENSG00000101190	9.14814	0.310132	0.311105	0.895447	0.501276	0.169032	0.238858	0.544877
ENSG00000101191	11969.4	6.27934	39.6726	36.734	12073.1	8842.32	6.80726	4.29494
ENSG00000101193	95.3997	11.1084	2.40745	2.63639	91.2822	2.47618	2.94479	3.77881
ENSG00000101194	13565.2	71.0947	7293.65	46.1988	0.821575	1.9588	3.14306	1.56232
ENSG00000101199	0.201403	6.03914	8789.58	1.11143	1.35373	634.208	4.34056	5.97264
ENSG00000101216	9005.82	1.19146	0.610689	1.29888	9.67529	0.616964	1.71323	3.9425
ENSG00000101220	0.140891	1.55149	3.89391	1.70211	0.735042	6510.55	2.11956	3.76738
ENSG00000101224	0.233701	2.06285	3.84516	1.30475	0.73097	12922.9	1.77236	1.06234
ENSG00000101236	1.63293	16.7603	8.42302	11.4562	2.74419	4.15524	9.80546	4.0938
ENSG00000101246	0.214632	21743	291.922	8.54783	16032.7	25.3227	22884.8	13.751
ENSG00000101247	2394.69	4769.37	61.4677	5.92214	15.4227	0.687277	1.22527	3.91913
ENSG00000101255	2.95735	226.674	6.99291	2.20308	2.53699	2.57033	9.12835	3.38137
ENSG00000101265	24450.8	7.22646	119.009	8.96948	31098.6	5.57969	10.4516	90.0255
ENSG00000101266	8.85313	2.66697	3.57287	6.62244	3.00007	1.72638	1.50342	2.97139
ENSG00000101290	1.77811	269.771	3.51503	6.736	15743	2.26235	6.90049	2.63083
ENSG00000101294	0.418525	1.46227	1.57974	1.92412	7.05697	6.0715	4.04557	4.00032
ENSG00000101298	6498.15	155.597	0.300735	0.852648	0.684155	30.0363	5291.34	3.3189
ENSG00000101310	0.00512036	2013.34	0.349491	8.04399	0.477463	40.1288	0.738232	1.42285
ENSG00000101311	5529.28	2800.78	0.562606	4351.2	12.0707	389.63	6.08793	2.10862
ENSG00000101333	2.97714	4.44602	0.807994	0.763222	1.26854	1.43184	3.85014	6.1166
ENSG00000101335	1.83064	3.19229	3.57796	2.87775	6.34888	4.63949	7.1301	3.2764
ENSG00000101337	30.386	9.03345	161.403	8.34018	39.4562	1.63246	11.3753	3.63047
ENSG00000101343	1.37874	13431.2	14361.9	14.159	10044.9	76.3864	6.93417	43.9106
ENSG00000101346	28155.3	6.60396	21168.4	3.61453	31291.8	24096	22.0181	24.165
ENSG00000101347	2.07142	2.1779	3.38542	1.60588	3.23851	58.7603	7.94406	13.7661
ENSG00000101350	26.585	10.4581	3.66319	8.2635	2.45276	28.7532	3.70168	6.2071
ENSG00000101361	0.538958	1.45628	2.92269	1.45866	1.29355	1.96364	1.64386	1.98821
ENSG00000101363	0.32632	1.99633	3.99685	1.30385	0.454215	0.836443	1.46645	2.60256
ENSG00000101365	22.5788	5.10377	1.99287	2.34064	1.63363	21958.6	1.28699	2.33605
ENSG00000101367	40.044	31.0065	24.0657	38.7501	42880.9	11.7764	13.2054	15.6818
ENSG00000101384	15787.9	2.73596	4.39387	2.90984	4057.21	0.473714	233.805	197.569
ENSG00000101391	855.888	2013.34	1983.11	0.915513	22.0536	51.8902	32.6723	1889.53
ENSG00000101400	2.24504	0.511273	0.711982	1.00114	1.2803	0.633272	293.495	1.19435
ENSG00000101407	3876.49	4331.91	0.46044	1705.81	7.16153	2.17884	1.15876	1.77314
ENSG00000101413	0.478189	2.19254	19448.1	20929	0.715596	18072.3	3.19214	5.96272
ENSG00000101417	12083.4	1.2433	179.421	25.3453	6954.5	10202.5	7.10328	3.57009
ENSG00000101421	18.541	39.2018	24.193	8.63077	4.72998	10.579	14.0868	11.8871
ENSG00000101425	0.00216911	0.000399504	0.123586	0.123281	0.00510339	0.0048444	8.28528e-05	0.103902
ENSG00000101439	4.41306	9.94948	7.92586	4.67841	5.68319	12.1228	20.2378	8.81672
ENSG00000101442	1653.78	5.29233	1422.13	706.438	14.0366	0.243314	2707.69	3.57525
ENSG00000101444	1.36614	0.524772	0.492318	0.456381	1.79793	1.34718	0.490285	0.665863
ENSG00000101447	285.963	44.7465	786.362	6.22719	5119.55	2041.31	2.53694	2.36103
ENSG00000101452	2451.68	875.931	0.142221	353.719	2125.68	0.305719	1354.34	918.285
ENSG00000101457	80.226	23361.7	27301.7	19224.2	22406.7	22930.2	3.16041	3.69836
ENSG00000101460	0.538816	4.26002	1.47435	3.12457	1.34003	3.32449	6.49763	2.68928
ENSG00000101464	57.9925	4.20998	2469.28	1588.24	0.565777	6704.86	0.263561	3292.43
ENSG00000101473	14648.1	50.2494	6.79373	1.35055	1.41036	17392.2	4.35575	2.21157
ENSG00000101474	22.5261	16.4043	1.46346	10.1827	53890.7	261.787	6.63561	41.6944
ENSG00000101493	6840.11	7.53148	103.594	0.687653	19.7803	1.69599	3.31575	5666.58
ENSG00000101544	31.3332	0.475284	11108.3	9877.13	6568.2	10299.7	1.67961	14.2656
ENSG00000101546	26559.5	4.59945	3.52891	5.08405	1.84792	215.302	23992.1	15.8578
ENSG00000101557	1.27411	4.93359	3.24038	10.3999	1.86441	146.742	5.85654	4.43841
ENSG00000101558	80.9006	5.4216	5.71024	4.12771	9.79287	14.5486	10.9024	15.8584
ENSG00000101574	4503.41	115.32	0.339892	3.40402	0.56329	50.0401	8.32961	5.31295
ENSG00000101577	38.3257	686.303	12.0606	8.88927	150.173	6.09293	9.23455	14.2728
ENSG00000101596	28.5572	6.61623	2.20854	3.486	0.852415	82.3956	23.8629	7.1645
ENSG00000101608	85.7653	7.96159	15.3081	17.467	9.72501	7.4181	6.29199	7.74178
ENSG00000101639	0.264898	9887.72	0.903349	8.76555	0.341169	35.5588	0.746687	1.04599
ENSG00000101654	1.33549	1.30529	15.9718	24.6321	6.74947	28273.8	10.7126	7.50705
ENSG00000101665	2736.64	7481.66	21.0275	2.51616	2.30512	11951.4	2.20297	4.60264
ENSG00000101680	850.627	1	935.955	1003.54	2864.06	195.315	1454.34	2010.45
ENSG00000101745	0.625918	1.1801	1.46661	2.00253	0.968985	0.651206	0.863374	1.05296
ENSG00000101751	0.71433	7175.43	105.081	1.5104	3381.18	0.055001	0.689082	3.07395
ENSG00000101752	26046.6	35129.5	2.60082	4.27456	2.2466	93.0596	10.2815	24.7378
ENSG00000101773	105.234	6.52641	2.84354	2.76502	4.79955	2.82514	2.16748	3.10972
ENSG00000101782	4.71508	4.64352	17.8416	2.39356	6.60547	3.57076	3.55548	3.43738
ENSG00000101811	7353.04	5075.6	12.4793	0.845912	3.08276	0.493354	9.74325	7.95472
ENSG00000101825	20005.4	10718.9	3.01054	236.146	16805.3	0.830788	1.9523	0.890519
ENSG00000101843	54029.9	30.779	39830.1	6.93031	22310.2	35172	4.7585	17.4076
ENSG00000101844	7182.06	19.8153	23.6391	6.18279	8886.03	156.676	5783.47	3.70932
ENSG00000101846	20119.4	17937.1	1.10867	2.47019	2.14384	1.54846	1.00884	1.27787
ENSG00000101849	3.04939	6.3716	4.45829	7.60758	6.93618	6.27853	4.58509	4.06114
ENSG00000101856	5.50314	9.25865	11.2675	12.11	7.97317	3.52246	22.6193	8.37784
ENSG00000101868	12.6472	21.341	0.433291	4292.41	22.7217	7190.65	1.15372	3.56285
ENSG00000101871	52.1267	3.09348	3.94206	4.42513	3477.75	0.989254	2.2203	2.57654
ENSG00000101882	34253.5	1.69918	1.11866	1.7191	5.83451	1.06033	4.0202	4.71463
ENSG00000101888	1.90028	0.976047	2.86944	1.27938	0.358353	52.6731	0.486149	1.99131
ENSG00000101901	19.5315	10193.9	3.57287	1.34047	21.0959	12.127	1.15378	1.5076
ENSG00000101911	7.35516	1.4022	8415.6	1.81248	0.340114	46.0907	8.09169	2.07994
ENSG00000101928	1.66663	1.15453	0.76431	3.64968	4.16308	1.60473	1.37883	1.72229
ENSG00000101935	8.27008	2.03848	4.61784	11.4731	27525.3	0.551812	2.77751	3.8857
ENSG00000101940	1.16369	6.56456	1.06468	1.18407	0.558538	4.7164	2.1291	1.78638
ENSG00000101955	9.19505	2.62169	1.80283	0.848177	23.3897	1.10872	1.62684	5.39154
ENSG00000101966	68107.1	3.89954	94.2454	5.74585	14.7973	1.58589	11.4351	7.32783
ENSG00000101972	2.40122	2.32684	2.69931	7.89853	2.08351	190.736	5.2736	5.29869
ENSG00000101974	1.73306	209.204	2.36888	6.633	1.80179	6.48638	4.32371	4.45352
ENSG00000101997	1539.8	0.111003	1945.71	0.617227	0.363133	4761.71	0.553356	1.91307
ENSG00000102007	0.999321	0.512997	0.853151	0.995568	1.72811	0.849864	0.915151	1.61379
ENSG00000102024	18.1618	2.85797	3.32589	2.22803	1.7132	4.02142	4.05308	2.87692
ENSG00000102030	0.523361	1.07654	2.57576	1.4251	1.01191	4.00322	3.11228	1.78519
ENSG00000102034	2223.71	1.42228	4675.78	1.95616	0.695024	0.89441	1.24963	3.18191
ENSG00000102038	1.00851	3.15152	1.71229	2.61075	6.77754	1.89547	5.43722	3.52816
ENSG00000102053	1539.8	1007.17	1122.95	1.01683	2222.26	0.331808	1477.37	1295.99
ENSG00000102054	38.7479	5.62222	6.20866	13.1159	5.56056	32.0161	4.57414	11.2935
ENSG00000102078	9518.75	3806.95	1.75153	5703.29	10721	5150.34	9474.4	1.71647
ENSG00000102081	73.7632	11.7743	277.054	7.10705	36024	105.269	117.434	27735.4
ENSG00000102100	10430.6	10325.2	182.394	10935.3	34.529	4.19469	4.90417	2.51347
ENSG00000102103	13850.2	1.03289	1.09709	3.17399	1.85667	203.466	6.13872	1.97608
ENSG00000102119	1.7671	1.029	2.11178	2.90067	0.942211	0.933037	1.43589	1.15776
ENSG00000102125	39.201	11943.8	1.77255	1.83079	1.3139	1.60917	1.63081	3.84704
ENSG00000102144	23.0847	2.52871	1.20958	1.28083	2.65099	2.01904	1.87093	4.68362
ENSG00000102158	28.1352	22.8544	187.845	4.37361	1.36877	3.00533	8.79526	6.94573
ENSG00000102172	2.92972	4.32255	3.95964	4.68265	3.73604	3.5589	6.39505	4.84407
ENSG00000102174	8.85375	0.544551	52.5469	0.78552	1.56839	4081.61	0.812438	8310.52
ENSG00000102178	21658.2	2.86205	3.26685	4.29442	6.90483	216.126	8.5574	14.1257
ENSG00000102181	2.32386	2.75382	4.9273	2.29495	2.78959	6.69454	3.3182	9.57379
ENSG00000102189	42.2989	4.02232	2.75107	3.69348	3.0676	2.53685	2.18369	3.58884
ENSG00000102218	3477.55	4769.37	87.239	1.05734	3864.06	0.651201	3445.87	10.7369
ENSG00000102221	3534.54	1.32307	3591.23	2.92654	5988.74	1846.99	10.8643	2590.98
ENSG00000102225	1.03838	1.87465	1.02617	3.03221	0.72213	49.3674	1.37364	1.27413
ENSG00000102226	9.8536	3.91189	65.5068	1.19962	1.25971	2.68208	1.79985	1.62819
ENSG00000102241	55283.8	15.9747	7.12928	9.63563	10.92	735.931	7.7018	13.7751
ENSG00000102265	6.56258	5.2896	5.55184	4.80883	4.90443	6.13348	6.59677	6.38027
ENSG00000102302	3078.6	5119.35	5947.32	2352.46	2.68858	486.787	1.12807	1.2653
ENSG00000102309	6.34779	0.612102	0.89558	0.982204	0.136395	0.428434	1.5567	1.29493
ENSG00000102312	5700.25	2.30735	15.2233	5.39154	0.385758	3304.35	1354.34	1.45327
ENSG00000102316	0.809486	1.69148	1.88728	1.0245	3.554	2.90365	3.62037	2.02499
ENSG00000102317	1.56298	2.7643	2.48552	2.00204	2.49291	2.34787	2.58679	2.22847
ENSG00000102359	4560.4	3.61828	108.519	1.52699	28394.5	25.9744	5.78401	5.24931
ENSG00000102385	1026.87	0.536297	300.186	1	0.87065	3887.3	0.869347	0.387614
ENSG00000102390	58190.4	18.4246	305.73	38.8582	4.55847	27.9153	15.4551	17.8409
ENSG00000102401	3.52797	19.2796	3.43025	5.89606	18.7267	11.1799	9.10036	14.8195
ENSG00000102409	21373.2	5119.35	23861.1	12.5615	12266.2	116.736	2.71007	5.79804
ENSG00000102452	1	307.226	1	1	33.4109	0.349739	6767.72	5774.5
ENSG00000102466	13565.2	3063.26	7.459	13.8308	1642.8	98.1574	15.085	648.495
ENSG00000102471	23.0496	8.51169	184.353	4.09518	4.201	2.43354	15.8553	3.6547
ENSG00000102524	1653.78	1313.4	1.29462	3.057	1	1	247.062	216.832
ENSG00000102531	20.8632	3.88125	4.33891	2.77102	35.7552	3.67352	5.88176	6.87222
ENSG00000102543	6783.11	2.10158	2.01807	28.0111	0.832937	1.25807	0.76928	0.65179
ENSG00000102547	9.22019	5.40605	14922.9	23456.8	10914.1	13.1784	1.45036	4155.76
ENSG00000102554	3762.51	5819.29	3591.23	1.72902	2608.56	1.94206	1.32952	57.9395
ENSG00000102572	23.4526	2.87226	6.4775	2.11569	7.05138	3.36325	1.82139	5.01846
ENSG00000102580	3.65747	3.89236	61.9476	3.24038	5.92348	2.88461	6.22601	7.06801
ENSG00000102595	5700.25	3.42662	1.61318	0.954016	3.76076	2.35092	2.5794	7.25751
ENSG00000102606	1.71995	2.23757	305.303	1.37944	3.19526	1.79015	2.51294	3.14078
ENSG00000102678	57.9925	4113.17	636.77	1.31932	21.3855	583.945	1231.31	4.60466
ENSG00000102683	399.948	744.691	0.437693	1	2.93496	292.472	3.3836	4209.72
ENSG00000102699	2.2419	13649.9	3.33309	2.18906	3381.18	6.2321	11.4013	6.61876
ENSG00000102710	12.4505	11.5314	2.4483	1.26156	0.857742	1.20772	0.94521	2.06177
ENSG00000102738	10715.6	20.2352	1.44072	0.93918	5.07236	20306.9	2.18673	11.3819
ENSG00000102753	3.52521	2.69842	6.27775	2.24133	14.8217	3.21351	8.63883	9.69859
ENSG00000102760	6.54752	0.722758	5.76298	0.784142	290.729	0.110881	0.00228721	0.247112
ENSG00000102763	4446.42	1.51379	3329.44	5.8868	0.589716	4761.71	1477.37	0.394228
ENSG00000102780	17326.7	16580.9	18326.1	22633.8	60.1342	35.0205	6.6738	8.70458
ENSG00000102781	15.1233	2.81407	249.3	0.836603	5.7006	72.9076	3.27982	4.76389
ENSG00000102786	1.99392	12.3987	0.807984	1.20264	0.789614	1.10403	1.12534	1.15673
ENSG00000102796	8.85375	4419.4	9462.75	2.87879	2.34987	6607.7	5168.31	22.8288
ENSG00000102802	52.1996	4375.65	235.231	11.7737	1.95357	28.3977	7.07578	10.412
ENSG00000102804	346.327	23.4818	21.3928	7.89993	111.29	8.74606	8.69559	18.2686
ENSG00000102805	30036.1	12.0058	29882.2	3.45716	11590.2	11562.7	3.49911	5.42474
ENSG00000102858	0.253533	1.26948	126.978	1.71183	63.021	4.0591	5.2132	2.23895
ENSG00000102870	17.5691	4.92399	41.0448	5.98089	122.266	142.916	56.2382	18.082
ENSG00000102871	19492.4	3.98063	243.849	30.3781	2.15266	19238.2	17225.4	4.79482
ENSG00000102882	2.33012	2.70639	7.26838	5.29021	1.02718	4.48709	3.05767	1.47217
ENSG00000102893	43657.3	2.71423	7.25254	6.19586	4.45446	2.18518	3.78498	4.03896
ENSG00000102897	2.88288	1.07918	11.6163	0.707191	1.01772	1.04737	0.727581	1.14591
ENSG00000102898	2.20327	0.773518	1.91415	1.57699	0.742716	0.444237	0.706403	1.10094
ENSG00000102900	9.13475	1.38221	1.05138	1.46006	4153.79	0.560004	0.725315	5.45214
ENSG00000102901	3.65538	7612.9	22.7069	5.20323	54.9762	15837.7	5.603	2.43887
ENSG00000102908	113.03	2.80124	863.35	1355.78	3.45727	333.349	7.3471	8.65656
ENSG00000102910	3.46415	1.47041	11.8999	2.33823	1.66076	98.7557	2.68631	1.41502
ENSG00000102921	45.8597	2.15794	2.42142	3.59909	2.95487	4.05439	2.67574	3.61806
ENSG00000102931	4.88595	4.18669	3.65096	4.84953	1.88255	3.70064	2.14596	2.581
ENSG00000102974	1.35015	15.4448	6.09314	2.7606	3.52153	246.173	4.3668	10.5893
ENSG00000102977	4.05479	0.169179	0.422532	1.07892	0.390271	0.878395	19.7222	0.6289
ENSG00000102978	3.0682	19.2633	12.7948	6.83462	5.71733	11.6557	5.75175	4.95327
ENSG00000102981	1	1	0.294791	0.0219377	0.159731	292.472	0.000338116	0.205258
ENSG00000102984	2394.69	6125.52	1.31433	3234.26	0.818225	28.5456	3814.97	8.26512
ENSG00000103005	3192.58	0.312213	0.474386	4.29296	34.079	0.910565	0.497525	0.466137
ENSG00000103018	34.6668	8.74078	3.74716	2.83578	3.57654	0.637469	8.55777	2.04686
ENSG00000103021	9461.76	2363.31	1	1.2438	773.611	3984.45	493.125	2968.69
ENSG00000103024	1.80365	2.51912	2.37454	1.98998	0.965574	2.88062	5.46361	1.43862
ENSG00000103035	11.8953	7.25522	11.0287	6.93092	29.3542	1037.56	13.7367	15.9732
ENSG00000103037	3021.6	1.74237	6283.9	0.826993	3477.75	0.35376	0.0370761	1.89225
ENSG00000103042	0.541724	4.93601	6.93697	50.7763	3.40358	54409.2	20.0918	5.96776
ENSG00000103043	1140.85	2.17096	4638.38	1235.52	4829.82	5.58986	1.31614	9.58906
ENSG00000103047	1197.84	3194.5	1721.32	1353.09	12.3072	9036.64	2830.72	5828.46
ENSG00000103051	27.2588	0.998547	154.641	0.607128	1.45752	0.617404	4.10433	2.21036
ENSG00000103061	12140.4	22880.4	15633.5	9.61088	12845.7	3.15646	9597.43	21.7593
ENSG00000103064	0.216851	2.8282	30.1722	9818.34	1.97003	113.997	4.08211	4.91377
ENSG00000103066	10658.6	1.34364	6396.09	3.62448	31.5476	15837.7	2.80421	3.03983
ENSG00000103091	8948.83	0.420127	0.490608	8.76623	0.555804	48.0217	1.47829	0.953647
ENSG00000103111	66226.3	137.186	9.24144	11.0934	8.16988	485.798	47.1892	19.8083
ENSG00000103121	2.88652	12.0413	13763.5	8.3997	2.61058	5.58637	0.88749	2.74785
ENSG00000103126	15844.9	1.53696	11.5283	11111.6	4.3032	8.32661	2.33964	1.82964
ENSG00000103145	1.45715	1.56214	1.60028	1.16678	1.09046	4.53026	1.10992	1.46267
ENSG00000103148	12083.4	4.49425	84.9761	4.55991	1.00275	15643.3	1.32237	1.4443
ENSG00000103150	7239.05	2.82965	7181.46	2.20703	22.1267	38.1917	8736.21	4047.85
ENSG00000103152	4.72118	0.639617	1.02453	1.51142	1.12845	38.3362	1.14457	1.28326
ENSG00000103160	0.253732	4.61367	82.5757	2.70044	3.64141	1.68459	95.9688	8.77274
ENSG00000103168	7125.07	8094.11	1.2774	3.88771	0.302779	0.212916	0.14579	1.48394
ENSG00000103174	5415.29	0.654001	3.05052	3.59368	5699.01	0.369722	5.54686	2.22976
ENSG00000103175	16642.8	2.25234	8939.17	1.91292	4.37748	5.05823	1.98339	1.34833
ENSG00000103187	7.47105	1.44013	3.50195	2.87035	2.30718	1.98279	2.04823	1.11824
ENSG00000103194	1.55316	2.75593	88.664	1.65161	27.8603	19.5209	1.63252	1.47628
ENSG00000103196	2052.73	2100.83	2.53717	1.16662	0.315871	118.033	0.216377	162.874
ENSG00000103197	0.119255	2.30848	4.32029	3.0288	1.29738	0.73252	2.91226	1.13444
ENSG00000103199	17269.7	6.91021	1.24123	1.43045	48.2722	0.538548	13.4406	1.20798
ENSG00000103202	1.75897	0.701455	1.25882	0.853316	0.38942	1.07229	0.941755	0.576113
ENSG00000103222	31.8952	0.785129	1.01332	2.68652	4057.21	1.05031	2.09594	2.13195
ENSG00000103227	10316.7	9187.77	7480.64	6291.15	2.90034	1.41779	24.2025	10.6822
ENSG00000103241	6.54652	4.11783	10.3102	4.4179	4.3908	217.658	2.8036	5.19276
ENSG00000103245	11570.5	1.95289	3.48429	2.59129	5409.28	36.8753	14641.7	1.91822
ENSG00000103248	5472.28	4113.17	1.03915	1.36787	3381.18	53.9896	0.0448788	5.12655
ENSG00000103249	11741.5	1.51587	1.43443	2.13834	27.4108	69.7947	36.5729	3.05174
ENSG00000103253	3705.52	3.81905	1.07197	0.554235	38.0875	4664.56	1.97706	9659.47
ENSG00000103254	58.4491	10.2195	1.02859	0.92998	3.74308	3.48602	9.59201	4.01556
ENSG00000103257	18922.5	87.8562	80.3306	51.6731	3.20194	2.07502	3.92195	3.75863
ENSG00000103260	0.133843	1.31602	1.01087	1.91554	0.592942	0.846732	0.119015	0.444483
ENSG00000103264	22.0482	3.24074	161.083	18.3912	0.878304	8065.07	4.74232	3.55587
ENSG00000103266	5.01198	7.41405	5.56293	4.99292	5.9849	14.4807	15.9372	10.7873
ENSG00000103274	41149.6	8094.11	1.27445	2.76936	1.70614	1.51994	18.0312	2.88563
ENSG00000103275	11.0662	14.9279	6.20011	7.45935	4.11677	6.17237	3.90695	4.36185
ENSG00000103319	6840.11	2.26112	64.6151	22.1502	62.8065	0.761004	6.21967	4.69334
ENSG00000103326	1197.84	2.4124	75.8402	0.478251	0.538268	1.98743	1.42132	1.07601
ENSG00000103335	8549.88	0.560771	32.6659	0.834709	3.59317	239.615	4.13402	4.98103
ENSG00000103342	0.640159	1.03876	2.05305	1.49071	4.3475	36.4793	1.10133	1.42525
ENSG00000103343	4674.39	3281.99	3890.41	9818.34	1353.07	42.1412	0.754792	112.757
ENSG00000103351	15.1233	2.51748	2.01355	3.81058	62.3506	100.541	154.219	15325.1
ENSG00000103353	2.52918	7.56252	9.26873	6.54151	5.01628	39446.9	8.09203	6.12505
ENSG00000103356	10.2587	1.64961	0.231493	4.706	7340.81	0.746909	6275.59	5.16822
ENSG00000103363	3.79446	3.37686	3.37015	2.77176	1.2091	2.08525	2.55715	1.63117
ENSG00000103365	3.93999	0.919736	3666.02	0.630232	3.74536	93.3917	10089.6	98.2769
ENSG00000103381	35.5481	1.64943	1.12523	2.94866	5795.59	15060.4	1.69207	2860.77
ENSG00000103404	7979.96	0.509638	18.3505	7.58608	0.751913	5636.13	2.92179	2.52982
ENSG00000103415	0.905803	991.932	9.9458	11.3098	77745	10.1451	426.791	17.5085
ENSG00000103423	10.3992	1.05026	1.36543	59.8159	1.19826	178.988	1.47308	3.60491
ENSG00000103429	76371	1.25514	5.24195	3.33364	0.768064	2.17688	1.9282	1.28071
ENSG00000103449	1	0.408115	1	1	97.5764	0.168628	1	0.000976201
ENSG00000103479	42460.4	3.39451	10.6685	3.63407	58.8421	165.028	10.445	3.67362
ENSG00000103485	3.48348	3.48413	2.9621	2.58496	3.15692	11.6746	3.20917	1.12806
ENSG00000103489	20.0935	109.785	75.591	5.25719	8.24401	2.25916	6.7714	6.6833
ENSG00000103490	3.00025	2.75882	0.925211	1.57418	1.18069	31.6821	4.70344	1.12003
ENSG00000103494	1539.8	0.107344	1.02962	0.42356	2.13805	0.813065	3.38217	0.932253
ENSG00000103495	1.24343	0.445433	0.456119	0.672563	0.34845	0.35301	0.214904	0.178626
ENSG00000103496	99.5253	36.1112	23.8623	9.12684	67701.1	482.439	21.6565	19.4248
ENSG00000103502	2.5014	3.92585	17.7633	6.84615	2.41274	7.0861	7.5555	3.58903
ENSG00000103507	50.8036	3.26477	9.65093	3.85147	1.14546	1.41874	4.14189	2.28085
ENSG00000103510	4959.35	16.9533	1.91473	1.24279	2994.87	4081.61	0.75895	0.750368
ENSG00000103512	5.90937	3850.7	1.10651	3704.55	22.8223	6704.86	1.43788	0.981152
ENSG00000103522	2451.68	2232.07	1.00448	2352.46	0.739382	26233.5	3.27348	4.46893
ENSG00000103540	21373.2	2.92769	2.40401	1.81696	1.77655	42458.8	4.95777	26.4578
ENSG00000103544	1.40489	0.98641	3.17112	2.06528	5.16291	1.08375	1.32096	1.95293
ENSG00000103549	9575.75	13.0367	1.08684	1.78907	2.33089	0.447003	2.72436	2.5826
ENSG00000103550	2.03528	326.412	2.60051	5.73378	2.90328	2.67663	5.66755	8.19149
ENSG00000103591	86.4079	44.7169	3.01339	3.57653	182.393	3.60902	1.66854	16.6397
ENSG00000103642	111.276	3.57236	2.20044	33.1568	5.647	3.53534	8.03154	15.0535
ENSG00000103647	3.28425	2.4748	1.59165	7.30852	2.58989	53.1235	4.98073	2.59415
ENSG00000103653	28.1352	2.25298	122.842	1.35191	2.81306	308.137	8.121	4.03135
ENSG00000103657	6612.13	14481.1	52.3397	23515.6	6761.35	0.335433	1.00789	8.00511
ENSG00000103671	1.0524	1.19815	2.2271	9348.05	94.2063	6.29419	9.72386	12.6378
ENSG00000103707	20.515	1.17956	9986.32	7.37076	4153.79	1.55489	0.507931	3.39273
ENSG00000103710	34709.5	2.75817	40316.3	11.4145	4636.67	0.858393	4.75624	2.55142
ENSG00000103769	3.48103	3.40225	2.05939	3.29103	3.92339	9.2232	13.8362	3.81509
ENSG00000103811	2736.64	0.0884709	0.000172149	1	1	292.472	1	54.9579
ENSG00000103852	59.9945	16274.7	0.92842	7.21434	59.4661	0.501493	6644.68	7.43514
ENSG00000103855	1.30193	1.28724	1.9944	11.659	34189.1	144.052	1.5373	1.68866
ENSG00000103876	12.8022	18.5558	25.5234	23.5113	7.00544	57.8878	3.51618	5.82385
ENSG00000103888	5.29345	2.33208	1.87519	6.82693	1159.92	16.8733	1.52267	216.832
ENSG00000103932	0.0397734	0.869328	5835.12	2.25398	0.400822	875.417	0.895943	2860.77
ENSG00000103942	1	5294.33	23.8021	90.0093	0.572603	1	3.41514	1.34478
ENSG00000103966	3.08944	2.85679	14.509	4.69806	5.23348	0.849874	26.8713	5.08112
ENSG00000103978	14.2613	2.26879	7.70528	2.75186	320.018	133.648	3.04333	11.6587
ENSG00000103994	9.76798	4.26102	2.19809	4.8446	2.27119	2.39078	3.50885	4.93531
ENSG00000103995	399.948	2538.3	7966.82	2881.54	0.243367	3304.35	2.42429	3130.56
ENSG00000104047	43087.4	2.62889	9.32118	9.70223	2.36641	0.219069	3.76332	5.09511
ENSG00000104064	1.65373	14.0375	30.6881	18.9783	0.689372	1.51836	2.53812	5.45526
ENSG00000104067	2.3662	597.062	4.51356	4.33027	9.32435	149.253	7.71709	14.7994
ENSG00000104081	4731.38	11156.4	119.949	4.21678	0.102119	0.435687	1354.34	27.9451
ENSG00000104093	1197.84	7087.94	155.136	3410.62	1159.92	5927.6	1.26913	4641.38
ENSG00000104129	24.7299	8794.05	103.098	6.03916	28.7344	0.722905	5537.4	43.0294
ENSG00000104131	2.9053	26.1648	2.71459	3.96552	5.98946	9.54349	10.7379	15.7627
ENSG00000104133	2.25247	28.225	0.705461	2.58012	0.287203	5053.19	1.81074	4.41157
ENSG00000104142	20.3745	2.79714	7966.82	19694.5	1.26812	22444.4	20.7458	16.8072
ENSG00000104154	12710.3	8619.07	95.6642	18.2038	12749.1	1.34066	21.7082	10037.2
ENSG00000104164	7.75555	7.15005	2.66276	9.11454	1.69663	0.884566	2.27972	3.76663
ENSG00000104177	6441.16	875.931	2843.26	2.38148	10141.5	0.148766	1231.31	12.9747
ENSG00000104205	9575.75	4288.16	1.8365	6.30754	6181.89	9522.43	2215.56	2860.77
ENSG00000104213	4560.4	5819.29	12753.8	2.71142	7147.66	1749.83	0.538734	2644.94
ENSG00000104218	0.916571	3.62674	3.34962	4.46127	0.873269	0.818695	1.27431	1.66445
ENSG00000104219	24.7299	0.652636	215.104	0.652845	0.427196	0.164533	1.18691	0.404715
ENSG00000104221	684.911	5119.35	4227	1.05733	5216.13	30.9205	0.993288	2.74583
ENSG00000104228	5529.28	3500.72	17.8384	9524.41	11.8724	33.3004	19.308	5.52207
ENSG00000104231	0.172256	0.558739	0.97263	1.50086	0.191549	0.627236	1.20789	0.850431
ENSG00000104312	11228.5	3.26181	3.0382	2.16708	24.3884	0.602461	0.842399	1.59139
ENSG00000104320	6.75346	1.57164	8.71156	4.82679	4.37251	7.58673	7.41133	4.91403
[truncated: 9,438 more rows]

## Sheet: PM ratio (Modified)
To exclude the outliers of the PM ratios, each PM ratio was compared to the median value of 4 samples. If PM ratio/median value < 0.5 or PM ratio/median value > 2, this PM ratio will be excluded.
	PM ratio of Control				PM ratio of TGF-β1						PM ratio of Control (Modified)				PM ratio of TGF-β1 (Modified)
Ensemble ID	F2	F5	M2	M3	F2	F5	M2	M3	Median-Control	Median-TGF-β1	F2	F5	M2	M3	F2	F5	M2	M3
ENSG00000000003	35507.4	6.7327	5.22752	9.25598	3.10716	2.94943	7.10591	3.65202	7.99434	3.37959		6.7327	5.22752	9.25598	3.10716	2.94943		3.65202
ENSG00000000419	16927.8	35.9734	2.50205	6.78265	3.86784	2.03217	7.14687	7.39875	21.378	5.50735		35.9734			3.86784		7.14687	7.39875
ENSG00000000457	5.41703	1.31097	4563.58	3.77485	3960.63	35.0302	2.88717	0.600913	4.59594	18.9587	5.41703			3.77485		35.0302
ENSG00000000971	34.9861	3.68652	3.17773	1.11793	0.624134	0.333381	2.34282	2.95702	3.43213	1.48348		3.68652	3.17773				2.34282	2.95702
ENSG00000001036	0.82726	17.2219	7.54198	5.18577	10.8049	3.22845	16.4735	4.99488	6.36387	7.89991			7.54198	5.18577	10.8049			4.99488
ENSG00000001084	9.41574	4.03955	6.50429	2.01036	59.2895	32062.9	5.7495	8.80374	5.27192	34.0466	9.41574	4.03955	6.50429		59.2895
ENSG00000001167	9.83723	2494.55	2357.09	1.47265	6.71408	0.496624	9.97198	3238.48	1183.46	8.34303			2357.09		6.71408		9.97198
ENSG00000001460	2850.63	56.8794	3441.64	2470.03	7.3558	2.55908	10.1401	1.64011	2660.33	4.95744	2850.63		3441.64	2470.03	7.3558	2.55908
ENSG00000001461	1.06387	5.99794	10.2457	17.7133	45102.2	71.8717	11.7777	62.6606	8.12184	67.2661		5.99794	10.2457			71.8717		62.6606
ENSG00000001497	228.97	0.844544	3292.04	1.34875	2029.11	2041.31	2338.59	2.53903	115.159	2035.21	228.97				2029.11	2041.31	2338.59
ENSG00000001617	1.04222	2407.06	12492	6.02054	11686.7	778.259	8.62789	1.55065	1206.54	393.444		2407.06				778.259
ENSG00000001629	1.13124	1171.2	4.32223	3.98337	5.40854	5.06816	5.70543	7.70166	4.1528	5.55698			4.32223	3.98337	5.40854	5.06816	5.70543	7.70166
ENSG00000001630	2.14716	1750.86	0.940604	3.8995	1449.65	3012.88	1.52249	0.995098	3.02333	725.585	2.14716			3.8995	1449.65
ENSG00000001631	0.732712	1.51516	12.8408	4.00534	1.07938	1.23116	3.11229	1.88881	2.76025	1.55999		1.51516		4.00534	1.07938	1.23116	3.11229	1.88881
ENSG00000002016	4503.41	4419.4	0.179465	2411.25	4057.21	4275.93	2.53751	3454.31	3415.32	3755.76	4503.41	4419.4		2411.25	4057.21	4275.93		3454.31
ENSG00000002330	2.03001	1.15785	5.88911	1.417	0.435316	0.649779	2.33397	2.02781	1.7235	1.3388	2.03001	1.15785		1.417			2.33397	2.02781
ENSG00000002549	100.739	3.55602	90.107	3.5028	72.0419	46247.9	7.15199	3.44141	46.8315	39.5969			90.107		72.0419
ENSG00000002586	16.5073	10.0756	18.6872	15.2089	14.656	5.02428	9.75965	12.6324	15.8581	11.196	16.5073	10.0756	18.6872	15.2089	14.656		9.75965	12.6324
ENSG00000002822	1	0.792825	1.91696	1.18513	5.4109	3.98184	1	3.69817	1.09257	3.84	1	0.792825	1.91696	1.18513	5.4109	3.98184		3.69817
ENSG00000002834	50.178	3.28959	2.18158	4.49382	3.54522	2.16392	1.7946	2.89363	3.8917	2.52877		3.28959	2.18158	4.49382	3.54522	2.16392	1.7946	2.89363
ENSG00000002919	15.4046	22.6546	3.65828	137.372	0.970504	1.83517	1.75912	2.43595	19.0296	1.79715	15.4046	22.6546			0.970504	1.83517	1.75912	2.43595
ENSG00000002933	15958.9	4.66286	9051.37	59.7865	2705.14	17392.2	247.062	7.25921	4555.58	1476.1			9051.37		2705.14
ENSG00000003056	40123.8	4.69718	277.149	17.5163	40563.1	44499.1	18.4702	9.36541	147.333	20290.8			277.149		40563.1
ENSG00000003393	18181.6	175.34	1.52952	2.92615	12555.9	120.125	2.40724	6.72342	89.1333	63.4243		175.34				120.125
ENSG00000003402	48.251	20.2924	3.77699	4.52957	4.52643	106.187	2.99037	2.61712	12.411	3.7584		20.2924			4.52643		2.99037	2.61712
ENSG00000003436	174.78	2.98184	3.32827	1.55252	14.032	125.82	2.69966	9.81284	3.15506	11.9224		2.98184	3.32827		14.032			9.81284
ENSG00000003509	19.11	5.75221	2.17915	1.86713	32.7429	7384.96	67.8468	149.992	3.96568	108.919		5.75221	2.17915				67.8468	149.992
ENSG00000003756	41.449	1.87824	3.14613	3.19021	84.7942	2.45417	2.66233	9.37464	3.16817	6.01849		1.87824	3.14613	3.19021				9.37464
ENSG00000004139	0.177756	1357.14	1.28344	1764.59	0.815068	50.0401	1.59521	1.60038	679.213	1.59779		1357.14			0.815068		1.59521	1.60038
ENSG00000004142	2.06495	3.90418	1.88164	4.72126	3.7121	5.72196	9.94062	6.50055	2.98456	6.11126	2.06495	3.90418	1.88164	4.72126	3.7121	5.72196	9.94062	6.50055
ENSG00000004399	22.9034	3.29464	0.542937	4.15405	0.655515	0.916612	1.38935	1.13146	3.72435	1.02403		3.29464		4.15405	0.655515	0.916612	1.38935	1.13146
ENSG00000004455	26.6389	2.89445	2.54099	1.74248	2.21091	1.22763	4.09663	2.04175	2.71772	2.12633		2.89445	2.54099	1.74248	2.21091	1.22763	4.09663	2.04175
ENSG00000004478	2.72156	175.34	14885.5	1.91776	1.36713	136.159	2.70406	10.3355	89.031	6.51979		175.34						10.3355
ENSG00000004487	1767.77	2.66324	1.20208	8.52539	14197.7	15934.8	77.319	4.30279	5.59431	7137.53				8.52539	14197.7
ENSG00000004534	38983.9	1.41229	2.13679	10.5894	3.52277	4.65766	6.14666	5.64849	6.36308	5.15307				10.5894	3.52277	4.65766	6.14666	5.64849
ENSG00000004700	15.5453	1.6534	1.67412	3.0178	4.88481	5.94665	5.49906	9.37237	2.34596	5.72286		1.6534	1.67412	3.0178	4.88481	5.94665	5.49906	9.37237
ENSG00000004766	1995.74	2.89301	0.420377	0.273696	4.70699	3984.45	1.84531	3670.14	1.6567	1837.42		2.89301						3670.14
ENSG00000004776	0.552375	5.16737	3.27743	2.25357	0.617083	1.6968	1.74913	1.24437	2.7655	1.47059		5.16737	3.27743	2.25357		1.6968	1.74913	1.24437
ENSG00000004779	18.7863	8.59625	10.6557	4.96881	3.45407	1.01144	2.60359	2.32459	9.62598	2.46409	18.7863	8.59625	10.6557	4.96881	3.45407		2.60359	2.32459
ENSG00000004799	3192.58	1.57797	2.27392	145.661	483.882	1	1	324.748	73.9672	162.874				145.661				324.748
ENSG00000004864	10943.6	0.779158	0.22153	588.865	7147.66	0.351143	36.1419	1.68041	294.822	18.9111				588.865			36.1419
ENSG00000004866	0.139042	2.38599	1.47669	1.07009	18.7747	36.3271	0.725657	3.30526	1.27339	11.04		2.38599	1.47669	1.07009	18.7747
ENSG00000004897	1.0427	1.30745	0.966432	1.62221	1.80284	3.90891	1.86378	1.34024	1.17507	1.83331	1.0427	1.30745	0.966432	1.62221	1.80284		1.86378	1.34024
ENSG00000004961	36.8126	7.54186	6.22863	2.60404	7.22076	20889.8	10.8715	15.3011	6.88524	13.0863		7.54186	6.22863		7.22076		10.8715	15.3011
ENSG00000004975	22.0604	3.00042	2.50326	3.93404	0.926535	1.38898	1.75316	1.50634	3.46723	1.44766		3.00042	2.50326	3.93404	0.926535	1.38898	1.75316	1.50634
ENSG00000005007	7.55322	2.69277	1.48029	2.23294	5.56998	5.43581	4.07222	8.58139	2.46285	5.5029		2.69277	1.48029	2.23294	5.56998	5.43581	4.07222	8.58139
ENSG00000005020	88.5153	5.01087	12.5901	1.95849	2.0371	15.4844	2.67736	4.58291	8.80049	3.63014		5.01087	12.5901		2.0371		2.67736	4.58291
ENSG00000005022	3.92299	0.987047	0.609139	0.681211	3.26237	0.788073	0.458383	0.581398	0.834129	0.684736		0.987047	0.609139	0.681211		0.788073	0.458383	0.581398
ENSG00000005059	15.8093	3.55405	0.529647	2.83191	9948.37	2.63393	2.41594	2.80502	3.19298	2.71947		3.55405		2.83191		2.63393	2.41594	2.80502
ENSG00000005075	0.451605	0.197344	0.627045	0.265244	0.208899	0.0813492	0.187939	0.140413	0.358425	0.164176	0.451605	0.197344	0.627045	0.265244	0.208899		0.187939	0.140413
ENSG00000005100	3420.55	3.37743	16.4706	1.16279	1.79388	12242.8	4.08785	3.02158	9.92401	3.55471			16.4706		1.79388		4.08785	3.02158
ENSG00000005102	1	1	1	1	0.0301728	3012.88	0.000542654	324.748	1	162.389	1	1	1	1				324.748
ENSG00000005156	21.7794	2.89157	0.307786	2.62728	48.327	184.831	5.93981	15.3588	2.75942	31.8429		2.89157		2.62728	48.327
ENSG00000005175	20746.3	1.31204	1.88138	6.49591	3.15103	2.22216	26.9254	12.3971	4.18864	7.77404				6.49591				12.3971
ENSG00000005194	0.253942	10368.9	9275.76	157.501	17191.6	16906.4	33.7326	3.51031	4716.63	8470.06			9275.76			16906.4
ENSG00000005206	0.0876529	0.26475	5311.55	0.902065	24.8496	13.0775	5.45819	2.1841	0.583408	9.26783				0.902065		13.0775	5.45819
ENSG00000005238	15673.9	1.00775	76.5888	3.95817	8.98512	42.4218	2.78103	1.48864	40.2735	5.88308			76.5888		8.98512
ENSG00000005243	20.3283	1.64671	2.67403	1.30238	0.346397	0.691785	3.97408	1.54178	2.16037	1.11678		1.64671	2.67403	1.30238		0.691785		1.54178
ENSG00000005249	22.1346	24.5103	18326.1	4.26509	1159.92	6.58416	6.33679	1403.91	23.3225	583.251	22.1346	24.5103			1159.92
ENSG00000005302	0.645671	3.79772	2.97624	2.62946	1.91528	0.688329	2.7704	3.95415	2.80285	2.34284		3.79772	2.97624	2.62946	1.91528		2.7704	3.95415
ENSG00000005339	1.57653	2.89253	12.2974	9.97281	89.4878	3.82877	9.58805	5.00856	6.43267	7.2983			12.2974	9.97281		3.82877	9.58805	5.00856
ENSG00000005436	3135.59	7394.17	8789.58	84.8198	0.455477	3887.3	1.26914	5.64378	5264.88	3.45646	3135.59	7394.17	8789.58					5.64378
ENSG00000005448	15901.9	8.62766	167.031	4.26118	18.4395	46.0907	1.84587	7.37807	87.8292	12.9088			167.031		18.4395			7.37807
ENSG00000005469	11.1142	1.59422	5685.53	75.8005	64.8107	5150.34	12919.3	23.3228	43.4573	2607.58				75.8005		5150.34
ENSG00000005483	1.87965	3.19563	2.69804	3.138	2.54251	5.67867	2.88506	2.85544	2.91802	2.87025	1.87965	3.19563	2.69804	3.138	2.54251	5.67867	2.88506	2.85544
ENSG00000005486	0.666994	2.58256	1.9383	5.25719	0.43605	0.904411	0.662839	2.40352	2.26043	0.783625		2.58256	1.9383		0.43605	0.904411	0.662839
ENSG00000005700	50.8505	11.3371	119.821	4.94001	13.2567	2.41168	23.2844	15.929	31.0938	14.5929	50.8505				13.2567		23.2844	15.929
ENSG00000005801	32.5977	1.57629	1.4554	2.21783	11976.5	0.530093	2.83891	4.39644	1.89706	3.61767		1.57629	1.4554	2.21783			2.83891	4.39644
ENSG00000005810	2.38015	11.1234	2.40047	5.49954	0.71258	7.35562	1.37424	3.10381	3.95001	2.23902	2.38015		2.40047	5.49954			1.37424	3.10381
ENSG00000005812	110.152	73.8388	10.5038	3.94259	17.4255	29342.5	13.2664	15.8681	42.1713	16.6468		73.8388			17.4255		13.2664	15.8681
ENSG00000005882	6.53242	2.39893	1.25562	7.84353	14197.7	179.056	47.3556	2.28928	4.46567	113.206	6.53242	2.39893		7.84353		179.056
ENSG00000005884	10601.6	0.491566	1.39751	3.42882	151.661	1.85017	1.61058	3.86605	2.41316	2.85811			1.39751	3.42882		1.85017	1.61058	3.86605
ENSG00000005889	2.2808	2.14659	3.88303	10.4209	2.58727	1.79128	22.0578	27.5307	3.08191	12.3225	2.2808	2.14659	3.88303				22.0578
ENSG00000005893	20.7816	1.17264	2.02352	2.07231	11.6588	6.64312	3.94952	4.44059	2.04791	5.54185		1.17264	2.02352	2.07231		6.64312	3.94952	4.44059
ENSG00000006007	1.25774	2.6624	3.19264	2.3215	0.729251	0.78655	1.83363	1.17925	2.49195	0.982901	1.25774	2.6624	3.19264	2.3215	0.729251	0.78655	1.83363	1.17925
ENSG00000006015	1.33609	0.779366	0.906036	0.76953	0.423929	1.28822	4.32161	2.28701	0.842701	1.78762	1.33609	0.779366	0.906036	0.76953		1.28822		2.28701
ENSG00000006016	456.94	79.7818	11.4121	2705.18	102.916	804.105	7.9928	21.2356	268.361	62.0758	456.94				102.916
ENSG00000006042	145.032	3.79723	4.61632	4.58288	2.89063	1.96972	1.43536	2.43374	4.5996	2.20173		3.79723	4.61632	4.58288	2.89063	1.96972	1.43536	2.43374
ENSG00000006062	0.0715691	0.504124	1.588	1.90619	3670.9	5636.13	1.24564	1.67662	1.04606	1836.29			1.588	1.90619	3670.9
ENSG00000006118	399.948	0.466038	0.288088	647.651	3767.48	3790.14	5045.28	0.657441	200.207	3778.81	399.948				3767.48	3790.14	5045.28
ENSG00000006125	0.832638	0.771271	2.23076	2.4192	0.579814	2.17017	3.17776	1.46852	1.5317	1.81935	0.832638	0.771271	2.23076	2.4192		2.17017	3.17776	1.46852
ENSG00000006194	16300.9	8.41357	6.76436	6.23521	5.4476	12437.1	4.83228	9.37964	7.58897	7.41362		8.41357	6.76436	6.23521	5.4476		4.83228	9.37964
ENSG00000006282	0.456251	1.27679	1.05444	0.907274	0.542541	0.797893	1.92695	1.28843	0.980859	1.04316		1.27679	1.05444	0.907274	0.542541	0.797893	1.92695	1.28843
ENSG00000006327	32.9312	16.1822	4.80683	10.7502	3.56381	3.82793	4.66643	4.5852	13.4662	4.20656		16.1822		10.7502	3.56381	3.82793	4.66643	4.5852
ENSG00000006451	5.07454	6.24516	7.9009	6.47221	8.11191	2.53556	5.86774	6.68326	6.35868	6.2755	5.07454	6.24516	7.9009	6.47221	8.11191		5.86774	6.68326
ENSG00000006453	4.08066	8531.58	45.1129	2.00602	5216.13	3.58012	1723.44	1.92483	24.5968	863.508			45.1129				1723.44
ENSG00000006459	5472.28	4944.36	7742.43	6585.09	0.870615	9425.27	7.92353	4.36434	6028.69	6.14393	5472.28	4944.36	7742.43	6585.09			7.92353	4.36434
ENSG00000006468	3.4568	10.2193	3.95911	2.25493	4443.52	9.94784	12.3795	7.04107	3.70795	11.1637	3.4568		3.95911	2.25493		9.94784	12.3795	7.04107
ENSG00000006530	56.9403	30.5403	28.2625	0.0662621	2318.83	23.7104	1477.37	2159.32	29.4014	1818.35	56.9403	30.5403	28.2625		2318.83		1477.37	2159.32
ENSG00000006534	0.290535	3.21683	1.27823	1.29379	0.710889	86.8038	2.78326	2.90999	1.28601	2.84663			1.27823	1.29379			2.78326	2.90999
ENSG00000006576	4.42339	9.47005	94.2156	2.66847	5.85957	3.21963	3.04717	6.15696	6.94672	4.5396	4.42339	9.47005			5.85957	3.21963	3.04717	6.15696
ENSG00000006607	11114.5	8006.62	0.601662	3.36454	33.3374	18266.6	37.4178	1.72846	4004.99	35.3776		8006.62			33.3374		37.4178
ENSG00000006625	8.18945	43.5219	337.517	2.09823	2.57788	0.943158	5.27934	9.55383	25.8557	3.92861		43.5219			2.57788		5.27934
ENSG00000006634	4674.39	2.39458	232.45	3.55167	1.67243	32.7354	5.93619	7.64948	118.001	6.79283			232.45				5.93619	7.64948
ENSG00000006638	3990.48	5.6192	8041.61	11523.2	28.0663	2041.31	0.816045	3400.35	6016.05	1034.69	3990.48		8041.61	11523.2		2041.31
ENSG00000006652	0.320151	63.8508	41.1788	7172.95	3.5522	1.37615	3.27836	2.74844	52.5148	3.0134		63.8508	41.1788		3.5522		3.27836	2.74844
ENSG00000006695	13.6306	0.993498	11669.2	0.105348	0.911456	6413.39	1.71404	1.02309	7.31207	1.36857	13.6306				0.911456		1.71404	1.02309
ENSG00000006704	7125.07	1.6767	1.13924	48.4142	6.18194	21.0774	1.9523	1.04756	25.0455	4.06712				48.4142	6.18194
ENSG00000006712	0.703158	1.70675	3.23784	2.96355	1.07274	32160.1	5.59145	6.43896	2.33515	6.0152		1.70675	3.23784	2.96355			5.59145	6.43896
ENSG00000006715	0.541717	10.6277	7.17964	224.522	10.9933	135.48	5.2473	5.69353	8.90366	8.34343		10.6277	7.17964		10.9933		5.2473	5.69353
ENSG00000006744	0.187816	9056.53	1.42116	0.626608	1.09683	1.45806	1.46228	1.84918	1.02388	1.46017			1.42116	0.626608	1.09683	1.45806	1.46228	1.84918
ENSG00000006756	14819.1	3.5253	17279	1.62226	0.768865	0.491517	4.32339	261.695	7411.29	2.54613	14819.1						4.32339
ENSG00000006757	12710.3	2.24652	0.822767	1.24799	3670.9	36.8753	1.58635	0.477902	1.74725	19.2308		2.24652		1.24799		36.8753
ENSG00000006831	94.1095	31.7799	5.49227	19.1362	3.24222	3.62127	22.6193	40.1025	25.4581	13.1203		31.7799		19.1362			22.6193
ENSG00000007047	0.569403	1.44495	0.390669	1.51293	0.383665	1.33917	1.04378	1.31099	1.00718	1.17739	0.569403	1.44495		1.51293		1.33917	1.04378	1.31099
ENSG00000007080	1.561	148.112	5.13114	7.54435	312.669	1219.12	1634.03	21.3442	6.33775	765.894			5.13114	7.54435		1219.12
ENSG00000007168	41947.5	2.94441	4.52649	3.35413	62.0685	2.95176	3.53782	4.69577	3.94031	4.11679		2.94441	4.52649	3.35413		2.95176	3.53782	4.69577
ENSG00000007202	164.103	9.38191	41737.4	1322.62	3.01115	7.89937	7.78335	10.1034	743.364	7.84136				1322.62		7.89937	7.78335	10.1034
ENSG00000007237	14249.1	2.64848	14885.5	11.8911	4.24539	4.68238	5.88122	6.16801	7130.51	5.2818	14249.1				4.24539	4.68238	5.88122	6.16801
ENSG00000007255	37.7961	4.84049	20607.4	25.4354	10238.1	4.55626	18.8564	5.67007	31.6157	12.2632	37.7961			25.4354			18.8564
ENSG00000007341	8150.93	22.6546	1.35739	0.399261	6375.04	13505.9	3.64346	4.76092	12.006	3189.9		22.6546			6375.04
ENSG00000007376	5.91371	3.76716	15184.7	22.5529	7.73254	4.25043	6.15581	3.16308	14.2333	5.20312				22.5529	7.73254	4.25043	6.15581	3.16308
ENSG00000007384	0.137745	2.78829	6.01033	2.8879	0.49148	1.76247	2.55358	0.660845	2.8381	1.21166		2.78829		2.8879		1.76247		0.660845
ENSG00000007392	0.389795	1.77793	1.69261	4.59081	1.67307	52.1392	11.1874	4.83468	1.73527	8.01104		1.77793	1.69261				11.1874	4.83468
ENSG00000007520	4.07372	3.8785	34.0639	10.5486	1.63977	75.1932	7.46057	7.93845	7.31116	7.69951	4.07372	3.8785		10.5486			7.46057	7.93845
ENSG00000007541	35.5481	4.22693	8752.18	10641.4	39.4237	16032	3.43649	4.84391	4393.86	22.1338			8752.18		39.4237
ENSG00000007545	8948.83	2.50027	5.37161	17.9533	5892.16	9813.9	2.93236	2.96955	11.6625	2947.57				17.9533	5892.16
ENSG00000007866	80.788	7.65264	4.78868	5.20341	6.69994	2.54743	2.04504	2.822	6.42803	2.68471		7.65264	4.78868	5.20341		2.54743	2.04504	2.822
ENSG00000007923	0.319001	251.945	59.84	3.16499	4.73846	304.79	3.96186	8.93427	31.5025	6.83636			59.84		4.73846		3.96186	8.93427
ENSG00000007933	1.18745	3500.72	2.27192	2.24942	2801.72	41.4443	2.69966	756.411	2.26067	398.928	1.18745		2.27192	2.24942				756.411
ENSG00000007944	9.89869	4944.36	19672.5	1.9962	18157.4	5344.66	22761.8	14.0431	2477.13	11751		4944.36			18157.4		22761.8
ENSG00000008018	83.2648	2.90947	2.17258	4.3391	5.69311	1.81485	4.80519	4.34287	3.62428	4.57403		2.90947	2.17258	4.3391	5.69311		4.80519	4.34287
ENSG00000008056	5.48183	0.000235644	0.837167	0.425399	966.764	1069.73	0.705445	1.38711	0.631283	484.076			0.837167	0.425399	966.764
ENSG00000008083	35849.3	10.783	2.53817	21.6833	53.6354	10688.3	8.0199	4.87369	16.2331	30.8277		10.783		21.6833	53.6354
ENSG00000008086	21.077	7000.45	9537.54	1.39878	19799.2	97.2824	3.13479	10.7103	3510.76	53.9964		7000.45				97.2824
ENSG00000008130	0.198414	4769.37	3666.02	2.92493	0.143684	6316.23	2.53688	0.524359	1834.47	1.53062			3666.02				2.53688
ENSG00000008256	39.5233	103.912	13.0854	14.063	389.498	18.4442	40.4833	12.9725	26.7932	29.4637	39.5233			14.063		18.4442	40.4833
ENSG00000008282	18.007	4.37817	5.22266	2.33545	0.977068	1.40058	1.81652	1.5594	4.80042	1.47999		4.37817	5.22266		0.977068	1.40058	1.81652	1.5594
ENSG00000008283	40.887	2.33998	20233.4	4.56815	1.7687	2.04902	7.84271	3.27303	22.7276	2.66102	40.887				1.7687	2.04902		3.27303
ENSG00000008294	2.66301	9.18564	5.96427	2.41673	628.671	224.252	3.33366	31.3766	4.31364	127.814	2.66301		5.96427	2.41673		224.252
ENSG00000008311	57.9925	1925.85	1.09419	1999.74	580.459	98.1574	1	1.57987	991.92	49.8686		1925.85				98.1574
ENSG00000008324	3.68878	5.66574	1.0599	1.06303	26.8194	2.09839	0.395633	0.421851	2.3759	1.26012	3.68878					2.09839
ENSG00000008382	0.735528	10.9063	4.91443	3.66272	11397	1.84604	15.4475	2.45508	4.28858	8.95131			4.91443	3.66272			15.4475
ENSG00000008394	74.8129	4.68696	8.45051	3.28636	8.96028	0.949841	1.636	2.42551	6.56874	2.03076		4.68696	8.45051	3.28636			1.636	2.42551
ENSG00000008405	5757.25	3413.23	2918.06	1.02248	9465.49	145.269	124.374	2.61454	3165.65	134.821	5757.25	3413.23	2918.06			145.269	124.374
ENSG00000008441	2.49423	5.51218	6.2169	7.08039	3.501	14.4943	7.85253	5.36692	5.86454	6.60973		5.51218	6.2169	7.08039	3.501		7.85253	5.36692
ENSG00000008513	65827.4	5.10661	6.98516	9.96736	29843.1	12.0918	2.71028	8.3668	8.47626	10.2293		5.10661	6.98516	9.96736		12.0918		8.3668
ENSG00000008517	0.332424	657.198	1309.94	2176.1	7533.96	3887.3	1.01532	8850.1	983.568	5710.63		657.198	1309.94		7533.96	3887.3		8850.1
ENSG00000008710	0.957742	78.1086	1.79236	1.22898	1.05214	13.553	1.62907	3.57364	1.51067	2.60136	0.957742		1.79236	1.22898			1.62907	3.57364
ENSG00000008838	1.6994	1.32096	1.25004	1.46522	0.394598	0.653161	0.965786	0.741807	1.39309	0.697484	1.6994	1.32096	1.25004	1.46522	0.394598	0.653161	0.965786	0.741807
ENSG00000008853	24165.8	6.77456	37.6712	18048.5	9562.07	21764.3	7.88798	12.7669	9043.06	4787.42				18048.5	9562.07
ENSG00000008869	6156.19	0.0180526	78.3182	4.04282	1063.34	10.5455	4.83881	2590.98	41.1805	536.943			78.3182		1063.34
ENSG00000008952	4.14119	5.4874	4.60594	3.15978	6.09131	27.1913	10.7769	9.29395	4.37356	10.0354	4.14119	5.4874	4.60594	3.15978	6.09131		10.7769	9.29395
ENSG00000008988	0.175637	0.441189	0.340475	0.319304	0.831821	1.30354	1.33314	0.982982	0.32989	1.14326	0.175637	0.441189	0.340475	0.319304	0.831821	1.30354	1.33314	0.982982
ENSG00000009307	1.1075	1.45419	1.35558	1.62979	2.17434	2.12992	1.55131	1.7542	1.40489	1.94206	1.1075	1.45419	1.35558	1.62979	2.17434	2.12992	1.55131	1.7542
ENSG00000009335	10.6065	9.15229	3.90997	3.57452	4.20073	17.1596	18.0826	6.53902	6.53113	11.8493	10.6065	9.15229	3.90997	3.57452		17.1596	18.0826	6.53902
ENSG00000009413	18.0145	4.43772	6.3611	8.82823	254.546	2.72159	1.43276	4.33896	7.59466	3.53028		4.43772	6.3611	8.82823		2.72159		4.33896
ENSG00000009780	37.3491	3.24279	1.71914	42.0769	20571.8	361.854	3.51711	26872.1	20.296	10466.8	37.3491				20571.8
ENSG00000009830	8.91359	8969.04	131.843	3645.76	1.29269	318.604	3.19679	2.1089	1888.8	2.65285				3645.76			3.19679	2.1089
ENSG00000009844	84.5814	6.25438	7.53186	9.4267	24.0402	2.39825	5.51043	11.4052	8.47928	8.45781		6.25438	7.53186	9.4267			5.51043	11.4052
ENSG00000009954	7.88683	2.8465	3.09854	4.45084	192.909	47.4083	11.6993	5.54011	3.77469	29.5538		2.8465	3.09854	4.45084		47.4083
ENSG00000010017	25.9549	6.99261	18.654	3.55767	181.725	5.43656	4.671	5.18247	12.8233	5.30951		6.99261	18.654			5.43656	4.671	5.18247
ENSG00000010072	7353.04	1.23368	8116.41	6.23985	14.0819	7093.49	8.75443	1.49123	3679.64	11.4181	7353.04				14.0819		8.75443
ENSG00000010165	13052.3	5.76697	2.76544	3.79177	48.1087	10008.2	4.94578	72.0664	4.77937	60.0876		5.76697	2.76544	3.79177	48.1087			72.0664
ENSG00000010219	33.5812	2.52136	5.0909	2.99813	116.253	0.95182	0.757092	2.53061	4.04452	1.74122		2.52136	5.0909	2.99813		0.95182		2.53061
ENSG00000010244	73.6227	2.82703	2.97737	1.70535	0.727354	1.59992	0.630797	1.10172	2.9022	0.914535		2.82703	2.97737	1.70535	0.727354	1.59992	0.630797	1.10172
ENSG00000010256	10.3012	1.11845	12.4508	3.26389	1.20696	1.68693	5.41264	4.27873	6.78257	2.98283	10.3012		12.4508			1.68693	5.41264	4.27873
ENSG00000010270	64.2094	7.42839	1.58153	2.12102	0.41436	0.346588	0.800052	1.42968	4.77471	0.607206		7.42839			0.41436	0.346588	0.800052
ENSG00000010278	62.4587	3.40453	23.7824	4.38231	0.815706	20.17	0.658187	3.1101	14.0823	1.9629			23.7824					3.1101
ENSG00000010292	17953.7	59.2807	12.4627	7.01568	11107.3	160.625	4.19868	8.90343	35.8717	84.7643		59.2807				160.625
ENSG00000010295	0.897237	3.64465	0.246834	0.716628	0.410765	32.4364	0.338542	0.506571	0.806932	0.458668	0.897237			0.716628	0.410765		0.338542	0.506571
ENSG00000010318	5586.27	1225.9	0.355676	1.67757	1.00907	3012.88	0.952019	1.29763	613.79	1.15335		1225.9			1.00907		0.952019	1.29763
ENSG00000010322	4959.35	1.30211	0.842727	0.535077	0.986679	1.37472	5.83496	0.590974	1.07242	1.1807		1.30211	0.842727		0.986679	1.37472		0.590974
ENSG00000010361	4674.39	7525.4	71.5857	2.78779	17384.8	1.78753	3.00173	9.26608	2372.99	6.13391	4674.39							9.26608
ENSG00000010404	0.315446	0.201918	0.210067	0.265107	0.135088	0.0917005	0.117957	0.101462	0.237587	0.10971	0.315446	0.201918	0.210067	0.265107	0.135088	0.0917005	0.117957	0.101462
ENSG00000010438	285.963	219.733	0.073109	2.74312	0.841056	1	0.000361835	0.331142	111.238	0.586099		219.733			0.841056	1		0.331142
ENSG00000010539	4617.4	1969.59	0.689191	4762.71	5409.28	1555.52	1.32194	6853.66	3293.5	3482.4	4617.4	1969.59		4762.71	5409.28			6853.66
ENSG00000010610	33.3002	700.945	2.68869	2.51395	2.36295	1	2.90775	1080.16	17.9944	2.63535	33.3002				2.36295		2.90775
ENSG00000010626	2736.64	1.20633	1.06673	4.92009	5699.01	4858.87	1.0739	1.38741	3.06321	2430.13				4.92009		4858.87
ENSG00000010704	0.657553	7481.66	0.428909	2.03286	1449.65	5636.13	370.094	1.99397	1.34521	909.87				2.03286	1449.65
ENSG00000010803	3.9627	3.21568	0.64451	2.35011	0.533968	1.24004	0.221303	0.361199	2.7829	0.447583	3.9627	3.21568		2.35011	0.533968			0.361199
ENSG00000010810	33797.6	466.614	67.0322	26.3173	220.474	46539.4	8.93015	30.8678	266.823	125.671		466.614			220.474
ENSG00000010818	18124.6	22792.9	18662.7	13.9553	26752.7	358.099	22.7349	13.8407	18393.7	190.417	18124.6	22792.9	18662.7			358.099
ENSG00000011007	45.7893	2.38692	0.989217	1.80737	32.2601	0.961785	1.69671	19.9648	2.09714	10.8307		2.38692		1.80737				19.9648
ENSG00000011009	3.25933	3.47067	33.0106	4.82373	155.002	55.6516	2.58337	15.0866	4.1472	35.3691	3.25933	3.47067		4.82373		55.6516
ENSG00000011021	4275.44	3.99061	0.70461	2.21901	52.1172	2041.31	0.831184	1.30894	3.10481	26.7131		3.99061		2.21901	52.1172
ENSG00000011028	1.12906	1.33193	1.86663	1.83263	1.50324	3.54445	3.44847	3.37978	1.58228	3.41412	1.12906	1.33193	1.86663	1.83263		3.54445	3.44847	3.37978
ENSG00000011105	29865.1	11.9554	2.82411	7.20354	12.9784	389.694	15.5786	11386.1	9.57944	202.637		11.9554		7.20354		389.694
ENSG00000011114	4.20136	2485.33	5.77215	16.0024	384.142	13.9759	30.5283	9.57988	10.8873	22.2521			5.77215	16.0024		13.9759	30.5283
ENSG00000011132	8.93378	3588.22	3254.64	4.34797	32.0748	0.182401	2.35231	1.78336	1631.79	2.06783			3254.64				2.35231	1.78336
ENSG00000011198	54.3747	179.289	2.22767	266.436	60.1342	7773.59	2.37929	1.55267	116.832	31.2567		179.289			60.1342
ENSG00000011243	4389.43	2.87113	2.69892	13345.5	2.32615	11076.9	13411.4	14.4994	2196.15	5545.72	4389.43					11076.9
ENSG00000011258	0.377792	3.99403	7031.86	17.4575	6761.35	14671.8	15.2205	5.24544	10.7257	3388.29				17.4575	6761.35
ENSG00000011260	15218	2.19554	8.12308	27.256	89.5018	19821.1	56.4064	10.0971	17.6896	72.9541				27.256	89.5018		56.4064
ENSG00000011275	12.0732	6.03846	30.4458	5.74968	2.88279	13.9349	4.9019	4.88827	9.05582	4.89509	12.0732	6.03846		5.74968	2.88279		4.9019	4.88827
ENSG00000011295	95.9617	65.9104	5.05738	12.1458	5.52636	50134.2	8.03328	16.7883	39.0281	12.4108		65.9104					8.03328	16.7883
ENSG00000011304	0.238291	1.86991	1.41362	1.32056	0.93023	8.97044	1.43267	1.24233	1.36709	1.3375		1.86991	1.41362	1.32056	0.93023		1.43267	1.24233
ENSG00000011332	1	263.479	0.17008	8.30862	1063.34	1555.52	0.0733146	0.639733	4.65431	531.99				8.30862	1063.34
ENSG00000011347	0.74129	175.34	1.2812	2.76689	2.6313	2.47325	1.92166	3.64833	2.02405	2.55228			1.2812	2.76689	2.6313	2.47325	1.92166	3.64833
ENSG00000011376	1425.81	8.77538	8.13771	0.464893	3381.18	0.336846	3199.81	1.1423	8.45654	1600.48		8.77538	8.13771				3199.81
ENSG00000011405	0.216368	5.95045	2.41816	5.57813	145.145	2.81275	2.38362	3.55256	3.99814	3.18266		5.95045	2.41816	5.57813		2.81275	2.38362	3.55256
ENSG00000011422	6.40172	3.16553	8.81787	0.805657	6.94883	2.05848	1.52891	7.70348	4.78362	4.50365	6.40172	3.16553	8.81787		6.94883			7.70348
ENSG00000011426	1083.86	1.54795	0.219038	1.73502	1739.38	1944.15	0.296387	2.05707	1.64148	870.716		1.54795		1.73502	1739.38
ENSG00000011451	0.862683	0.679169	0.857156	1.99918	0.169805	0.189304	0.103785	0.150188	0.859919	0.159996	0.862683	0.679169	0.857156		0.169805	0.189304	0.103785	0.150188
ENSG00000011454	0.83672	3.32837	2.83952	2.70727	3.51992	4.69406	2.7959	8.53837	2.77339	4.10699		3.32837	2.83952	2.70727	3.51992	4.69406	2.7959
ENSG00000011465	3.67004	3.35141	6.16129	2.97287	6.33422	6.34529	8.00736	8.65364	3.51072	7.17633	3.67004	3.35141	6.16129	2.97287	6.33422	6.34529	8.00736	8.65364
ENSG00000011485	11228.5	607.329	576.55	557.716	151.661	153.299	106.064	246.465	591.939	152.48		607.329	576.55	557.716	151.661	153.299	106.064	246.465
ENSG00000011523	14933	5.00619	9.05	4.38387	1.38559	1.81626	4.4781	2.50069	7.0281	2.15848		5.00619	9.05	4.38387	1.38559	1.81626		2.50069
ENSG00000011566	1.02558	4.08035	17316.4	1.5946	1.99545	3.07192	1.63441	3.08188	2.83747	2.53368		4.08035		1.5946	1.99545	3.07192	1.63441	3.08188
ENSG00000011638	1.25878	1.58963	3.53449	1.93755	2.95969	2.55457	1.6153	1.32158	1.76359	2.08494	1.25878	1.58963		1.93755	2.95969	2.55457	1.6153	1.32158
ENSG00000012048	3534.54	4.22761	14.2255	1.63678	2029.11	3887.3	0.302531	2213.28	9.22656	2121.19			14.2255		2029.11	3887.3		2213.28
ENSG00000012061	1.30783	2.71175	1.34735	2.35921	0.718561	1.22616	2.42235	1.41431	1.85328	1.32024	1.30783	2.71175	1.34735	2.35921	0.718561	1.22616	2.42235	1.41431
ENSG00000012171	6213.19	0.629188	1.23577	6.75851	4.6274	44.7742	4.3956	2.74123	3.99714	4.5115				6.75851	4.6274		4.3956	2.74123
ENSG00000012174	1995.74	1357.14	3740.82	104.218	82.1808	159.535	3.58691	118.963	1676.44	100.572	1995.74	1357.14			82.1808	159.535		118.963
ENSG00000012232	21601.2	482.55	17.6859	23574.4	2.24861	6413.39	43.5676	11.5365	11041.9	27.5521	21601.2						43.5676
ENSG00000012660	1.12404	0.995447	1.06684	2.85991	3.42795	2.68514	1.24088	1.82479	1.09544	2.25496	1.12404	0.995447	1.06684		3.42795	2.68514	1.24088	1.82479
ENSG00000012822	1026.87	43.2043	1.01846	1.19786	0.123162	63.205	1.08785	2.44826	22.2011	1.76806		43.2043					1.08785	2.44826
ENSG00000012963	17.1431	206.14	22439.9	11.8429	5.52185	167.316	9843.5	4.64779	111.642	86.419		206.14				167.316
ENSG00000012983	44056.2	4.98015	1.17007	4.816	14.1056	3.29278	7.9214	5.75029	4.89807	6.83585		4.98015		4.816			7.9214	5.75029
ENSG00000013016	43.8374	6.9236	2.284	3.58325	94.1946	166.475	6.77729	25.3791	5.25343	59.7868		6.9236		3.58325	94.1946
ENSG00000013275	74.0442	3.04075	2.14402	3.29008	3.08889	23318.8	2.30431	2.16774	3.16541	2.6966		3.04075	2.14402	3.29008	3.08889		2.30431	2.16774
ENSG00000013288	5.42112	1.84848	1.72558	2.22413	2.51765	50.9265	3.25315	3.44174	2.0363	3.34745		1.84848	1.72558	2.22413	2.51765		3.25315	3.44174
ENSG00000013297	2.56312	3.17284	5.11737	4.17809	8306.57	16.663	4922.25	0.864528	3.67546	2469.46	2.56312	3.17284	5.11737	4.17809			4922.25
ENSG00000013306	0.498916	0.802814	1.11743	0.838221	0.37175	1.33656	0.374582	0.330952	0.820518	0.373166	0.498916	0.802814	1.11743	0.838221	0.37175		0.374582	0.330952
ENSG00000013364	1.75635	2.54573	1.62192	0.97775	1.68651	24.6527	11.5656	1.32645	1.68913	6.62607	1.75635	2.54573	1.62192	0.97775			11.5656
ENSG00000013374	0.825915	3.1643	2.75609	6.03711	17.505	16.562	11.7496	7.18157	2.9602	14.1558		3.1643	2.75609		17.505	16.562	11.7496	7.18157
ENSG00000013375	1.58212	24.378	2.71148	1.60541	3.44445	3.92565	3.91404	4.27289	2.15845	3.91985	1.58212		2.71148	1.60541	3.44445	3.92565	3.91404	4.27289
ENSG00000013392	2337.69	1.85239	2.04064	5056.64	33.4109	1.0206	2.15723	7.61532	1169.87	4.88628	2337.69							7.61532
ENSG00000013441	5.8583	7.77291	3.06279	5.70888	6.9347	2.48966	5.54879	6.67756	5.78359	6.11318	5.8583	7.77291	3.06279	5.70888	6.9347		5.54879	6.67756
ENSG00000013503	0.124826	1.08525	0.214786	6879.02	7.38895	7676.44	11812	21.0249	0.650016	3848.73		1.08525				7676.44
ENSG00000013561	10601.6	3.65688	13.4329	2.45157	22.1756	1.03407	2.50502	3.09854	8.54491	2.80178			13.4329				2.50502	3.09854
ENSG00000013563	19.1324	0.859047	1.07983	2.61094	4.70627	4.38686	0.951904	12.9006	1.84539	4.54656			1.07983	2.61094	4.70627	4.38686
ENSG00000013573	1	1	0.34288	39.0944	1	7.79488	5537.4	2.73832	1	5.2666	1	1				7.79488		2.73832
ENSG00000013583	6.26446	3.85269	4.67403	3.47283	119.67	2.4416	2.27903	7.74702	4.26336	5.09431	6.26446	3.85269	4.67403	3.47283				7.74702
ENSG00000013588	0.0772952	7262.93	3703.42	471.292	8210	4664.56	30.3095	1.10589	2087.36	2347.43			3703.42			4664.56
ENSG00000013619	13.7711	6.73128	6732.68	3.87684	7.79425	5150.34	0.496126	1.19638	10.2512	4.49532	13.7711	6.73128			7.79425
ENSG00000013810	57.9925	3.72157	2843.26	1.20787	1642.8	2527.09	121.887	1781.61	30.8571	1712.21	57.9925				1642.8	2527.09		1781.61
ENSG00000014123	15.0616	0.807931	1.5097	1.3663	1.14865	1.3743	2.09148	1.41636	1.438	1.39533		0.807931	1.5097	1.3663	1.14865	1.3743	2.09148	1.41636
ENSG00000014164	1	1.21394	2.4102	0.268702	1449.65	0.580301	111.938	2375.15	1.10697	780.793	1	1.21394			1449.65
ENSG00000014216	6.08835	2.09532	1.99598	1.00837	0.721696	0.267733	0.474994	0.520691	2.04565	0.497843		2.09532	1.99598		0.721696	0.267733	0.474994	0.520691
ENSG00000014257	0.0478781	0.682059	0.330394	2.65461	1	2818.57	1	540.579	0.506226	270.79		0.682059	0.330394					540.579
ENSG00000014641	9.09451	1.82406	2.38387	1.96013	32.5161	3.6491	1.50416	3.61819	2.172	3.63365		1.82406	2.38387	1.96013		3.6491		3.61819
ENSG00000014824	2.6322	10.5815	3.82684	2.59939	12.9312	8.11343	6.75519	4.46041	3.22952	7.43431	2.6322		3.82684	2.59939	12.9312	8.11343	6.75519	4.46041
ENSG00000014914	6327.17	4900.61	6396.09	60.6585	2608.56	22.3939	7.48143	1.10169	5613.89	14.9377	6327.17	4900.61	6396.09			22.3939	7.48143
ENSG00000014919	7068.08	3.85017	2.64729	0.717505	53.4534	14671.8	2.53767	1.13165	3.24873	27.9955		3.85017	2.64729		53.4534
ENSG00000015153	93.0112	2.92639	1.60719	3.06708	8.66714	29.1992	11.2446	6.19515	2.99674	9.95587		2.92639	1.60719	3.06708	8.66714		11.2446	6.19515
ENSG00000015171	2.23538	3.66375	3.40508	3.28927	9.60317	7.89025	3.21248	3.94183	3.34717	5.91604	2.23538	3.66375	3.40508	3.28927	9.60317	7.89025	3.21248	3.94183
ENSG00000015475	39268.9	15.4834	25.8009	18.6396	152.329	4.49436	5.62756	10.3606	22.2202	7.99406		15.4834	25.8009	18.6396		4.49436	5.62756	10.3606
ENSG00000015479	1.34054	1.46184	1.21021	2.00417	8.03612	3.48471	2.11785	2.65293	1.40119	3.06882	1.34054	1.46184	1.21021	2.00417		3.48471	2.11785	2.65293
ENSG00000015532	8207.93	1.42679	9911.53	0.939892	2.03778	12922.9	4.49451	13.9149	4104.68	9.20468	8207.93							13.9149
ENSG00000015676	1.55993	2.90688	11.2928	3.82075	3.76554	11.8956	3.92968	5.69816	3.36381	4.81392		2.90688		3.82075	3.76554		3.92968	5.69816
ENSG00000016864	1.43112	1.2351	2.85257	4.10784	3.17992	3.5001	4.77441	6.75568	2.14184	4.13725	1.43112	1.2351	2.85257	4.10784	3.17992	3.5001	4.77441	6.75568
ENSG00000017260	63.7879	4.06989	3.87876	2.88116	6.32675	1.0861	5.20583	4.88127	3.97433	5.04355		4.06989	3.87876	2.88116	6.32675		5.20583	4.88127
ENSG00000017427	9974.7	2.41738	0.823217	4.73477	1.93369	2.79941	2.69447	3.70644	3.57608	2.74694		2.41738		4.73477	1.93369	2.79941	2.69447	3.70644
ENSG00000017483	114.985	1.59067	0.985443	0.385558	1.73523	4.35902	5.44102	2.34437	1.28806	3.35169		1.59067	0.985443		1.73523	4.35902	5.44102	2.34437
ENSG00000017797	3.63021	3.47281	4.16303	4.39981	88.6379	5.13766	3.08228	5.53801	3.89662	5.33784	3.63021	3.47281	4.16303	4.39981		5.13766	3.08228	5.53801
ENSG00000018189	25.1442	5.13977	6.12987	3.43981	1.72985	53.835	2.82233	2.16646	5.63482	2.49439		5.13977	6.12987	3.43981	1.72985		2.82233	2.16646
ENSG00000018408	26.53	7.5388	3.48244	4.62022	9.91203	7.09574	3.61098	3.88602	6.07951	5.49088		7.5388	3.48244	4.62022	9.91203	7.09574	3.61098	3.88602
ENSG00000018510	3192.58	0.825312	1.33926	0.693576	3.81173	0.722339	6.2833	12.0885	1.08228	5.04751		0.825312	1.33926	0.693576	3.81173		6.2833
ENSG00000018610	0.594711	493.606	11482.3	14874	6.72291	86.8283	11565.9	12195.5	5987.93	5826.38			11482.3				11565.9
ENSG00000018625	1	10.6598	0.5404	647.651	1063.34	875.417	4184.06	0.770772	5.8299	969.379		10.6598			1063.34	875.417
ENSG00000018699	10943.6	4944.36	1309.94	5585.72	5795.59	3984.45	5045.28	3616.18	5265.04	4514.87		4944.36		5585.72	5795.59	3984.45	5045.28	3616.18
ENSG00000018869	1254.84	1.00532	4376.59	0.830998	870.188	778.259	1.62405	0.878804	627.921	389.942	1254.84					778.259
ENSG00000019144	23.3617	1.44252	7.01803	1.21116	0.359189	0.596692	1.1688	1.65104	4.23028	0.882746			7.01803			0.596692	1.1688	1.65104
ENSG00000019549	57.6524	7.67097	17.7982	3.62965	5.42919	0.817881	1.36468	6.62922	12.7346	3.39694		7.67097	17.7982		5.42919			6.62922
ENSG00000019582	570.925	2713.29	106.072	2293.67	0.171594	2429.94	739.187	1188.07	1432.3	963.631		2713.29		2293.67			739.187	1188.07
ENSG00000019991	5.73623	3.63939	3.99655	2.79759	36.2458	3.77704	539.715	2.61615	3.81797	20.0114	5.73623	3.63939	3.99655	2.79759	36.2458
ENSG00000019995	2.26031	3.2437	2.65704	10.8069	7.54583	426.597	7.45086	4.87852	2.95037	7.49834	2.26031	3.2437	2.65704		7.54583		7.45086	4.87852
ENSG00000020129	3.87028	2.02893	1.02311	2.4349	7.53168	4.93706	4.57681	5.56524	2.23192	5.25115	3.87028	2.02893		2.4349	7.53168	4.93706	4.57681	5.56524
ENSG00000020181	121.118	10.1652	16.0534	38.378	3.76915	3.82055	3.72577	7.38616	27.2157	3.79485			16.0534	38.378	3.76915	3.82055	3.72577	7.38616
ENSG00000020256	8.30076	7831.63	11669.2	2.24366	10914.1	71.8167	4.19119	4.53831	3919.97	38.1775		7831.63				71.8167
ENSG00000020426	36.7864	14.5426	2.04073	6.3547	40080.2	10.4044	3.67804	5.63485	10.4487	8.01963		14.5426		6.3547		10.4044		5.63485
ENSG00000020577	3.13535	8.47819	39.8425	17.9822	63.9878	5.16933	37.3489	15486.9	13.2302	50.6683		8.47819		17.9822	63.9878		37.3489
ENSG00000020633	1	0.555744	1	1	97.5764	0.0682016	1	1	1	1	1	0.555744	1	1			1	1
ENSG00000020922	40.3717	8487.83	42.006	28.7794	6085.32	41.4428	29.9168	32.2944	41.1889	36.8686	40.3717		42.006	28.7794		41.4428	29.9168	32.2944
ENSG00000021355	27414.4	2.10799	2.36327	4.11665	17577.9	73.5704	91.5494	4.29639	3.23996	82.5599		2.10799	2.36327	4.11665		73.5704	91.5494
ENSG00000021574	17098.8	6.21435	25207.4	12.1726	24048.5	185.639	11.7428	3.24051	8555.47	98.6907	17098.8					185.639
ENSG00000021645	21829.1	482.212	4638.38	4409.99	171.291	11174.1	2.03939	5882.41	4524.18	3026.85			4638.38	4409.99				5882.41
ENSG00000021762	9803.72	4.4513	46.9039	146.845	8403.15	80.4225	44.8365	6314.08	96.8743	3197.25				146.845				6314.08
ENSG00000021776	6327.17	4.70945	47.9017	236.834	64.8107	3887.3	8.48514	0.88251	142.368	36.6479				236.834	64.8107
ENSG00000022267	61.1251	15.6603	12.6297	11.0023	4.96233	3.48492	5.5094	7.22886	14.145	5.23587		15.6603	12.6297	11.0023	4.96233	3.48492	5.5094	7.22886
ENSG00000022277	4.28074	25.4093	16.3391	6.98358	15.178	8.22611	13.7129	23.1272	11.6613	14.4455			16.3391	6.98358	15.178	8.22611	13.7129	23.1272
ENSG00000022567	5073.34	1269.65	2132.7	1059.16	4057.21	389.63	14.1231	2375.15	1701.17	1382.39		1269.65	2132.7	1059.16				2375.15
ENSG00000022840	2.38966	2.48769	2.99509	2.5204	1.95571	1.40882	3.19974	2.53597	2.50404	2.24584	2.38966	2.48769	2.99509	2.5204	1.95571	1.40882	3.19974	2.53597
ENSG00000022976	8.72277	0.763511	12.0863	2.66083	0.644755	2.12516	1.40042	1.25726	5.6918	1.32884	8.72277					2.12516	1.40042	1.25726
ENSG00000023041	0.64135	6.40706	421.274	6.19964	253.209	2.21588	4.9984	7.08056	6.30335	6.03948		6.40706		6.19964			4.9984	7.08056
ENSG00000023191	3.29045	1.38257	1.33585	1.31582	1.81637	3.13977	1.80384	1.92141	1.35921	1.86889		1.38257	1.33585	1.31582	1.81637	3.13977	1.80384	1.92141
ENSG00000023228	29.1784	1.69054	4.41689	1.56486	1.17503	2.77269	3.30469	3.29316	3.05371	3.03292		1.69054	4.41689	1.56486		2.77269	3.30469	3.29316
ENSG00000023287	1.54583	1.69529	2.61752	2.96764	10.7194	2.86136	8.48756	9.62432	2.1564	9.05594	1.54583	1.69529	2.61752	2.96764	10.7194		8.48756	9.62432
ENSG00000023318	13280.3	6.50582	4.38163	4.99825	71.7362	4.36012	5.11927	5.52277	5.75204	5.32102		6.50582	4.38163	4.99825		4.36012	5.11927	5.52277
ENSG00000023330	3.25632	1.64432	74.8426	8525.04	0.278031	0.55753	101.99	3.6441	39.0495	2.10081			74.8426					3.6441
ENSG00000023516	1.15171	2.32559	3.54505	3.34772	65.3301	11.5108	2.97708	3.54801	2.83666	7.5294		2.32559	3.54505	3.34772		11.5108
ENSG00000023572	32201.8	2.64553	128.009	334.922	3.35793	5.17462	10.3998	9.64861	231.466	7.41161			128.009	334.922		5.17462	10.3998	9.64861
ENSG00000023608	0.637323	20.8815	242.974	5.26371	4.43399	3.51433	12.7164	5.50066	13.0726	4.96732		20.8815			4.43399	3.51433		5.50066
ENSG00000023697	20.5391	1.51383	18.1724	1.54199	40.7598	0.208347	2.30713	3.92515	9.85719	3.11614			18.1724				2.30713	3.92515
ENSG00000023734	198.805	2.18362	4.92184	2.89027	3.4098	2.24973	3.36546	3.9733	3.90605	3.38763		2.18362	4.92184	2.89027	3.4098	2.24973	3.36546	3.9733
ENSG00000023902	14.828	1.88663	3.16917	4.12521	5.32245	2.61249	2.10562	3.13901	3.64719	2.87575		1.88663	3.16917	4.12521	5.32245	2.61249	2.10562	3.13901
ENSG00000023909	77.0181	24.3976	16.2557	17.6904	6.9272	20.9992	7.01298	10.3238	21.044	8.66841		24.3976	16.2557	17.6904	6.9272		7.01298	10.3238
ENSG00000024048	0.471725	8.46848	3.04988	5.36987	1.56965	25.4786	2.66768	1.66077	4.20987	2.16422			3.04988	5.36987	1.56965		2.66768	1.66077
ENSG00000024422	296.872	4.07454	4.62097	4.8542	25.1211	6.67526	14.2722	11.5561	4.73758	12.9141		4.07454	4.62097	4.8542	25.1211	6.67526	14.2722	11.5561
ENSG00000024862	15275	13.6198	23973.3	311	22599.9	341.104	41.9084	113.657	7793	227.38	15275					341.104
ENSG00000025156	6726.12	4769.37	6134.31	78.1687	0.349531	2332.78	4799.22	0.686363	5451.84	1166.73	6726.12	4769.37	6134.31			2332.78
ENSG00000025293	44.1013	3.22214	1.72176	3.53864	4.5967	9.0702	3.68848	5.0838	3.38039	4.84025		3.22214	1.72176	3.53864	4.5967	9.0702	3.68848	5.0838
ENSG00000025423	228.97	832.184	0.0908548	1	7823.69	11.6856	0.436467	108.916	114.985	60.3008	228.97							108.916
ENSG00000025434	0.609637	1.83122	1.67722	3.2774	0.498386	7870.75	1.08494	0.895354	1.75422	0.990148		1.83122	1.67722	3.2774	0.498386		1.08494	0.895354
ENSG00000025708	7.60013	1.62219	88.7258	22.1383	8596.3	3.8606	46.8655	1.45999	14.8692	25.3631	7.60013			22.1383			46.8655
ENSG00000025770	969.873	1.55946	42.5523	3.38626	36.6933	111.915	58.8144	5.11931	22.9693	47.7538			42.5523		36.6933		58.8144
ENSG00000025772	13451.2	27123.9	100.285	2.55575	1.64316	2.87411	13.2328	1.41853	6775.76	2.25864	13451.2				1.64316	2.87411		1.41853
ENSG00000025796	1.54927	2.91561	2.12043	3.57404	7.59353	5.18787	3.64852	4.66426	2.51802	4.92606	1.54927	2.91561	2.12043	3.57404	7.59353	5.18787	3.64852	4.66426
ENSG00000025800	0.790895	2.47738	2.85232	13.1097	4.5781	4.14831	5.05715	11.2301	2.66485	4.81763		2.47738	2.85232		4.5781	4.14831	5.05715
ENSG00000026025	0.621508	0.710428	0.841569	1.03132	1.64879	1.26383	1.03475	1.27557	0.775999	1.2697	0.621508	0.710428	0.841569	1.03132	1.64879	1.26383	1.03475	1.27557
ENSG00000026103	32885.7	10.4975	4.14286	9.50436	1.75077	19918.3	11.1824	9.42368	10.001	10.3031		10.4975		9.50436			11.1824	9.42368
ENSG00000026297	3.47211	8225.35	2.35193	2.75759	7533.96	3692.98	9.0985	4533.47	3.11485	4113.22	3.47211		2.35193	2.75759	7533.96	3692.98		4533.47
ENSG00000026508	0.614297	0.639761	0.94784	0.901361	2.96996	1.17476	2.25471	2.57386	0.770561	2.41429	0.614297	0.639761	0.94784	0.901361	2.96996		2.25471	2.57386
ENSG00000026559	1995.74	525.958	2693.67	1	10.5872	4858.87	14.1906	3.20568	1260.85	12.3889	1995.74				10.5872		14.1906
ENSG00000026652	4845.37	6344.25	5498.54	1.54499	1.0844	0.222836	36.6839	10.0448	5171.95	5.56458	4845.37	6344.25	5498.54					10.0448
ENSG00000026950	12.3872	7.09886	2.20914	5.6958	25.394	52.2321	1.75719	3.65592	6.39733	14.5249	12.3872	7.09886		5.6958	25.394
ENSG00000027001	19720.4	0.901112	1.50499	0.754171	2415.41	3.13926	4.87536	3.01684	1.20305	4.00731		0.901112	1.50499	0.754171		3.13926	4.87536	3.01684
ENSG00000027697	8492.89	3369.48	7.12656	6702.66	7727.11	10494	24.0671	17.0715	5036.07	3875.59	8492.89	3369.48		6702.66	7727.11
ENSG00000027847	16870.8	1.77827	81.3408	1.98267	86.8202	1.08207	2.12271	1.57335	41.6617	1.84803			81.3408			1.08207	2.12271	1.57335
ENSG00000028116	0.239762	207.72	0.761731	3.43632	6.96777	15.871	22.2025	5.13157	2.09903	11.4194				3.43632	6.96777	15.871	22.2025
ENSG00000028137	26331.6	45978.6	27.485	17.0314	1	21.0774	6152.56	810.369	13179.5	415.723	26331.6							810.369
ENSG00000028203	1.07277	2.65005	2.9913	1.63151	1.48508	1.39275	2.11864	2.26458	2.14078	1.80186	1.07277	2.65005	2.9913	1.63151	1.48508	1.39275	2.11864	2.26458
ENSG00000028277	11114.5	4.69499	1.22464	164.606	3.54179	5.20709	4.86619	5.28269	84.6503	5.03664				164.606	3.54179	5.20709	4.86619	5.28269
ENSG00000028310	33.1489	2.69208	7.76148	3.87634	98.8889	704.242	8.34937	10.8326	5.81891	54.8608			7.76148	3.87634	98.8889
ENSG00000028528	27.6204	7.46614	7.04709	3.5738	8.74396	23.888	2.93962	15.4218	7.25662	12.0829		7.46614	7.04709		8.74396	23.888		15.4218
ENSG00000028839	7922.96	3.41725	7218.85	1.42092	18.7747	0.065819	0.342588	2.29292	3611.14	1.31775			7218.85					2.29292
ENSG00000029153	0.0863641	2.03246	34.5656	2.33987	68.8192	4275.93	0.704237	1.71338	2.18617	35.2663		2.03246		2.33987	68.8192
ENSG00000029363	107.763	2.18178	2.00256	3.23874	2.72627	2.91417	3.36793	9.0106	2.71026	3.14105		2.18178	2.00256	3.23874	2.72627	2.91417	3.36793
ENSG00000029364	28839.2	6.34729	5.16947	4.96516	4.32058	1.94483	2.27234	3.03646	5.75838	2.6544		6.34729	5.16947	4.96516	4.32058	1.94483	2.27234	3.03646
ENSG00000029639	22.0604	1.10584	2.72587	1.17154	12942.2	1.31241	3.96873	0.987198	1.94871	2.64057		1.10584	2.72587	1.17154			3.96873
ENSG00000029725	3.53663	7.22225	5.25942	76.4307	20.8985	7.68939	11.3562	25.5935	6.24083	16.1273	3.53663	7.22225	5.25942		20.8985		11.3562	25.5935
ENSG00000029993	11969.4	7.50038	313.233	260.515	39693.9	7.9926	12.6868	6.76044	286.874	10.3397			313.233	260.515		7.9926	12.6868	6.76044
ENSG00000030110	6912.44	4638.13	139.277	7349.31	2.34523	9328.11	7.5795	3.22635	5775.29	5.40293	6912.44	4638.13		7349.31			7.5795	3.22635
ENSG00000030419	9860.71	11200.1	115.984	2.17943	3284.6	104.016	3.56878	1.25633	4988.35	53.7925	9860.71					104.016
ENSG00000030582	0.499111	8.33321	2.92789	3.11551	6.74501	16.8356	13.9262	8.61104	3.0217	11.2686			2.92789	3.11551	6.74501	16.8356	13.9262	8.61104
ENSG00000031003	61.7225	39.5156	32.1478	1596.14	5.40302	6.91486	14.3724	12.1677	50.619	9.54126	61.7225	39.5156	32.1478		5.40302	6.91486	14.3724	12.1677
ENSG00000031081	18580.6	5600.56	7518.04	10.0855	23275.9	0.892414	4.61713	3.97266	6559.3	4.29489		5600.56	7518.04				4.61713	3.97266
ENSG00000031691	5985.22	9362.76	6358.7	4.27487	49.4449	7773.59	12.5286	2.3137	6171.96	30.9868	5985.22	9362.76	6358.7		49.4449
ENSG00000031698	1.1749	1.20279	0.882843	1.5826	4.99402	7.44591	3.52219	4.22433	1.18884	4.60917	1.1749	1.20279	0.882843	1.5826	4.99402	7.44591	3.52219	4.22433
ENSG00000031823	1.71245	1.88261	0.971563	1.81761	3.76365	2.90413	6.07845	3.86254	1.76503	3.81309	1.71245	1.88261	0.971563	1.81761	3.76365	2.90413	6.07845	3.86254
ENSG00000032219	37901	11.4493	2.32704	3.58783	91.8482	13.8869	9.05362	5.77802	7.51856	11.4702		11.4493				13.8869	9.05362	5.77802
ENSG00000032389	10601.6	2.19213	1.51061	8.06776	3.87528	4.91746	3.65309	1.99169	5.12995	3.76418				8.06776	3.87528	4.91746	3.65309	1.99169
ENSG00000032444	1.41842	1.28783	0.727585	1.78486	0.865935	5.61918	3.6791	2.96276	1.35313	3.32093	1.41842	1.28783	0.727585	1.78486		5.61918	3.6791	2.96276
ENSG00000032742	7068.08	1.08868	8714.78	5.00814	13232	146.565	53.669	2.437	3536.54	100.117	7068.08					146.565	53.669
ENSG00000033011	8321.91	0.967293	13202.6	1.86673	8886.03	162.129	6.46515	1.17431	4161.89	84.2968	8321.91					162.129
ENSG00000033030	7125.07	0.195871	0.812499	6.87126	0.541947	180.285	268.624	4.10526	3.84188	92.1953				6.87126		180.285
ENSG00000033050	5.30453	28.3752	1.73527	3.58175	122.016	4.10439	4.05355	5.05497	4.44314	4.57968	5.30453			3.58175		4.10439	4.05355	5.05497
ENSG00000033100	2.08241	3.03874	2.58982	2.69945	1.72385	1.77343	4.42519	3.04362	2.64464	2.40852	2.08241	3.03874	2.58982	2.69945	1.72385	1.77343	4.42519	3.04362
ENSG00000033170	1.3792	6.33843	5.18729	4.27903	13.9399	754.822	20.15	7.77224	4.73316	17.0449		6.33843	5.18729	4.27903	13.9399		20.15
ENSG00000033178	13166.3	2.80314	0.941741	0.899096	1.05715	1.14067	1.37692	1.59341	1.87244	1.2588		2.80314	0.941741		1.05715	1.14067	1.37692	1.59341
ENSG00000033327	0.700617	5.9194	1.41131	1.44664	0.588659	3.23569	1.9501	1.50789	1.42898	1.729			1.41131	1.44664		3.23569	1.9501	1.50789
ENSG00000033627	285.963	0.75467	1.029	6291.15	34.079	4761.71	0.615607	1.54864	143.496	17.8138	285.963				34.079
ENSG00000033800	0.686841	3.39677	3.09323	4.06557	64.697	3.95564	4.85657	1.19994	3.245	4.40611		3.39677	3.09323	4.06557		3.95564	4.85657
ENSG00000033867	0.302159	1.50138	3.36384	0.782485	0.702542	0.76926	0.835889	0.972479	1.14193	0.802575		1.50138		0.782485	0.702542	0.76926	0.835889	0.972479
ENSG00000034053	6441.16	1.34495	1.22245	1999.74	0.487194	4373.08	54.6295	8.61717	1000.54	31.6234				1999.74			54.6295
ENSG00000034152	2.19274	17.1074	14.1231	7.81141	3.13196	141.421	23.9012	25.1809	10.9672	24.5411		17.1074	14.1231	7.81141			23.9012	25.1809
ENSG00000034510	1.04086	0.333605	0.420763	0.493624	0.593516	0.310828	0.47646	0.323668	0.457193	0.400064		0.333605	0.420763	0.493624	0.593516	0.310828	0.47646	0.323668
ENSG00000034533	399.948	657.198	38.6719	471.292	6278.47	875.417	3938	5396.79	435.62	4667.4	399.948	657.198		471.292	6278.47		3938	5396.79
ENSG00000034677	20176.4	63.1925	104.675	5.89839	7.28674	113.237	36.9869	14.6971	83.9337	25.842		63.1925	104.675				36.9869	14.6971
ENSG00000034693	11627.5	2.49109	4451.39	6232.37	10334.7	8550.85	0.812322	3885.97	5341.88	6218.41			4451.39	6232.37	10334.7	8550.85		3885.97
ENSG00000034713	10.8248	5.91895	9.58647	7.06856	2.55142	1.23808	3.82172	2.88124	8.32752	2.71633	10.8248	5.91895	9.58647	7.06856	2.55142		3.82172	2.88124
ENSG00000035115	8834.84	3.70917	18213.9	11.4443	0.925847	39.4711	9.32564	6.72974	4423.14	8.02769	8834.84						9.32564	6.72974
ENSG00000035141	1.48593	2.40895	202.218	2.78889	7.88028	21472.8	4.49588	6.39389	2.59892	7.13709	1.48593	2.40895		2.78889	7.88028		4.49588	6.39389
ENSG00000035403	3.6591	0.993497	1.60455	1.96489	1.26955	4.68106	1.27127	1.29922	1.78472	1.28525		0.993497	1.60455	1.96489	1.26955		1.27127	1.29922
ENSG00000035664	5187.32	8312.84	7331.05	5.51973	2898.29	3304.35	2707.69	108.916	6259.19	2802.99	5187.32	8312.84	7331.05		2898.29	3304.35	2707.69
ENSG00000035681	16300.9	1.102	1.42759	1.99872	17577.9	1.05072	21.7372	25.265	1.71315	23.5011		1.102	1.42759	1.99872			21.7372	25.265
ENSG00000035687	48.3333	88.5701	24197.6	56.385	277.26	10.7668	18.7714	8.45003	72.4775	14.7691	48.3333	88.5701		56.385		10.7668	18.7714	8.45003
ENSG00000035862	5.56408	12.509	9.5318	5.80948	16.2288	19.0438	13.8478	18.5817	7.67064	17.4052	5.56408	12.509	9.5318	5.80948	16.2288	19.0438	13.8478	18.5817
ENSG00000035928	16.8882	3.71559	1.02032	1.23844	3.40448	1.28848	2.13965	4.58889	2.47701	2.77206		3.71559			3.40448		2.13965	4.58889
ENSG00000036054	1.75894	0.953999	4.22259	4.28475	1.29003	2.4057	2.21166	2.08442	2.99077	2.14804	1.75894		4.22259	4.28475	1.29003	2.4057	2.21166	2.08442
ENSG00000036257	32144.8	3.47433	1.59237	19.3241	93.7432	1.3197	59.278	8.46957	11.3992	33.8738				19.3241			59.278
ENSG00000036549	1.27574	44.3878	1.82921	2.40984	3.06579	7.77089	2.53328	6.97293	2.11953	5.01936	1.27574		1.82921	2.40984	3.06579	7.77089	2.53328	6.97293
ENSG00000036565	13.3649	0.0357386	0.867588	7349.31	0.271556	6607.7	9474.4	17.817	7.11624	3312.76	13.3649					6607.7
ENSG00000037042	0.174475	5644.3	5.29839	0.861453	1.14355	0.0610702	0.326562	1.64727	3.07992	0.735055			5.29839		1.14355
ENSG00000037241	38414	13.3067	24.2584	3.61544	1.08449	0.921036	3.04088	2.6567	18.7825	1.8706		13.3067	24.2584		1.08449		3.04088	2.6567
ENSG00000037474	28.3828	6.29193	5348.94	2.18044	10527.8	1.04838	0.944542	6.20421	17.3374	3.6263	28.3828							6.20421
ENSG00000037637	0.536312	7087.94	1.8443	1.11399	1.06635	1.35637	35.4359	4.34847	1.47914	2.85242			1.8443	1.11399				4.34847
ENSG00000037749	8663.87	4069.43	12192.8	4351.2	0.372166	7579.28	5.41877	11278.2	6507.53	3792.35	8663.87	4069.43	12192.8	4351.2		7579.28
ENSG00000037757	3.37438	95.5767	3.26568	4.33038	7.76346	3595.82	5.79338	7.77108	3.85238	7.76727	3.37438		3.26568	4.33038	7.76346		5.79338	7.77108
ENSG00000037897	0.260158	1.84957	114.007	0.741315	90.1722	14.6106	3.86314	12.2696	1.29544	13.4401		1.84957		0.741315		14.6106		12.2696
ENSG00000038002	17212.7	1.92405	1.25561	1.59227	2.40705	195.848	15.1327	8.31729	1.75816	11.725		1.92405	1.25561	1.59227			15.1327	8.31729
ENSG00000038210	6498.15	0.935402	5461.14	18.7521	5119.55	3207.19	70.3593	6.07124	2739.95	1638.78			5461.14			3207.19
ENSG00000038219	107.061	5.94163	10.0396	5.53634	34092.5	5.00542	1.87211	2.33303	7.99062	3.66922		5.94163	10.0396	5.53634		5.00542	1.87211	2.33303
ENSG00000038274	43486.3	12.9285	52956.9	5.12583	1.3875	105.903	26.0474	4.33364	21749.6	15.1905	43486.3						26.0474
ENSG00000038382	3.91277	23.3832	14.2886	11.4331	75716.9	255.503	5.62686	29.3643	12.8608	142.434		23.3832	14.2886	11.4331		255.503
ENSG00000038427	4.987	3.19268	5.11996	4.07064	1.92229	2.89849	1.99561	3.13968	4.52882	2.44705	4.987	3.19268	5.11996	4.07064	1.92229	2.89849	1.99561	3.13968
ENSG00000038532	2622.66	2888.27	8191.21	46.0606	0.513002	2.90795	1.37614	1.56795	2755.46	1.47205	2622.66	2888.27				2.90795	1.37614	1.56795
ENSG00000039123	1.48064	1.91966	1.30819	3.78358	0.931482	1.62061	5.31187	4.50682	1.70015	3.06372	1.48064	1.91966	1.30819			1.62061	5.31187	4.50682
ENSG00000039139	0.0890725	9.6769	0.0619635	1940.95	3960.63	5441.82	1.2374	1349.95	4.88299	2655.29		9.6769			3960.63			1349.95
ENSG00000039319	10259.7	1.24967	1.30211	0.611734	13135.4	8.17949	21.2318	7.59925	1.27589	14.7056		1.24967	1.30211			8.17949	21.2318	7.59925
ENSG00000039523	11.9627	4.02894	10322.9	1.05599	0.930382	2.1086	2.90412	1.68122	7.99582	1.89491	11.9627	4.02894				2.1086	2.90412	1.68122
ENSG00000039560	1.02247	1.54632	1.53516	1.53335	4.25677	3.53571	3.35525	2.66695	1.53425	3.44548	1.02247	1.54632	1.53516	1.53335	4.25677	3.53571	3.35525	2.66695
ENSG00000039650	9404.77	181.603	205.031	2.41633	195.542	185.269	5.32838	184.985	193.317	185.127		181.603	205.031		195.542	185.269		184.985
ENSG00000040199	5.34134	15.2286	3179.85	2587.61	0.595931	5053.19	0.781158	2321.19	1301.42	1160.99				2587.61				2321.19
ENSG00000040275	2.41963	2.73184	0.978627	1.21643	12.1825	30.5867	3.12558	3.83293	1.81803	8.00773	2.41963	2.73184	0.978627	1.21643	12.1825
ENSG00000040341	0.687159	6.31372	8.24409	4.3645	41.8066	2.56559	1.40011	3.42684	5.33911	2.99622		6.31372	8.24409	4.3645		2.56559		3.42684
ENSG00000040487	18.1265	3.57949	6844.87	3.12988	0.550455	9328.11	24.3204	6.51549	10.853	15.4179	18.1265						24.3204
ENSG00000040531	4218.45	4.72331	1.13593	4116.05	10.3947	19.0705	7751.96	18.6313	2060.39	18.8509				4116.05	10.3947	19.0705		18.6313
ENSG00000040633	55.2829	16.5157	3.76058	21.2443	2.73616	11.995	7.21096	32.7934	18.88	9.60299		16.5157		21.2443		11.995	7.21096
ENSG00000040933	24108.8	217.986	11332.7	12875.2	101.555	155.749	4.20214	11548	12103.9	128.652	24108.8		11332.7	12875.2	101.555	155.749
ENSG00000041357	5.84724	11.7741	4.63145	7.55224	4.69983	12.4789	7.19113	10.6948	6.69974	8.94299	5.84724	11.7741	4.63145	7.55224	4.69983	12.4789	7.19113	10.6948
ENSG00000041802	14876.1	6.06913	3.29038	10.253	4.2673	17.7795	4.79806	7.8758	8.16106	6.33693		6.06913		10.253	4.2673		4.79806	7.8758
ENSG00000041880	0.630617	0.651105	6.09893	1.25062	27.825	0.382616	2.39934	1.26191	0.950865	1.83062	0.630617	0.651105		1.25062			2.39934	1.26191
ENSG00000041982	33.4807	3.86786	2.0831	20.8404	2.75627	0.874788	2.18474	2.62333	12.3541	2.40403				20.8404	2.75627		2.18474	2.62333
ENSG00000041988	0.145677	13606.2	11.764	14.8931	110.908	68.7372	8.39327	18.4662	13.3286	43.6017			11.764	14.8931		68.7372
ENSG00000042088	3.28541	0.703863	6732.68	5409.36	3381.18	1458.36	124.031	1.20509	2706.32	791.196				5409.36		1458.36
ENSG00000042286	12482.4	0.786818	10771.7	2.49305	10.0784	10591.2	3.35565	8.48946	5387.09	9.28391			10771.7		10.0784			8.48946
ENSG00000042317	1.34265	0.362087	0.40357	1.71185	0.905612	45.3908	1.07507	0.734411	0.873113	0.990342	1.34265			1.71185	0.905612		1.07507	0.734411
ENSG00000042429	0.201299	9.61942	5573.33	89.1207	2705.14	4956.03	19.1657	5342.84	49.3701	3830.58				89.1207	2705.14	4956.03		5342.84
ENSG00000042445	0.319268	0.530941	120.94	0.425281	9.07722	0.525115	1.01096	1.55261	0.478111	1.28178	0.319268	0.530941		0.425281			1.01096	1.55261
ENSG00000042493	64.7714	19.8166	7.36327	6.31952	0.971729	3.36602	56.7448	6.49051	13.5899	4.92827		19.8166	7.36327			3.36602		6.49051
ENSG00000042753	0.98346	3.86572	2.05325	2.10067	0.968952	3.89423	5.84143	3.63521	2.07696	3.76472		3.86572	2.05325	2.10067		3.89423	5.84143	3.63521
ENSG00000043093	53.5317	2.13021	8.29912	3.20894	3.10252	16032	3.5192	9.94924	5.75403	6.73422			8.29912	3.20894			3.5192	9.94924
ENSG00000043143	0.886938	6.68265	3.17412	4.94824	1.24577	62.5576	7.5764	16.3825	4.06118	11.9795		6.68265	3.17412	4.94824			7.5764	16.3825
ENSG00000043514	8321.91	0.902249	49.8973	1.73011	2.30247	0.885893	2.47673	2.41952	25.8137	2.361			49.8973		2.30247		2.47673	2.41952
ENSG00000044090	8606.87	0.114974	2282.29	0.214152	8.7276	3595.82	6.29138	3.86186	1141.25	7.50949			2282.29		8.7276		6.29138	3.86186
ENSG00000044115	196.838	2.76778	4.06834	4.58871	92.4409	14.5083	7.01165	9.46697	4.32853	11.9876		2.76778	4.06834	4.58871		14.5083	7.01165	9.46697
ENSG00000044459	20.4409	1.83975	3.56153	1.78963	3.40604	2.88705	1.75539	1.0545	2.70064	2.32122		1.83975	3.56153	1.78963	3.40604	2.88705	1.75539
ENSG00000044574	1.32825	2.9525	4.49058	3.75466	6.82079	7.71433	2.25534	4.86822	3.35358	5.8445		2.9525	4.49058	3.75466	6.82079	7.71433		4.86822
ENSG00000046647	5130.33	3.9486	4002.61	3.53027	3574.33	3498.67	3.37634	1.46694	2003.28	1751.02			4002.61			3498.67
ENSG00000046651	19549.4	1.45096	1.75989	0.392968	11.7541	0.917531	1.21996	1.13035	1.60543	1.17516		1.45096	1.75989			0.917531	1.21996	1.13035
ENSG00000046653	0.487634	9450.25	11370.1	5.07392	1	7.79488	1	1.62857	4727.66	1.31429		9450.25			1		1	1.62857
ENSG00000047056	9005.82	4419.4	51.0601	3.59184	7.8327	94.8008	12.0812	5.0743	2235.23	9.95696		4419.4			7.8327		12.0812	5.0743
ENSG00000047188	6.32481	4.98153	7518.04	0.914075	59.4661	99.8763	1.69166	4.55714	5.65317	32.0116	6.32481	4.98153			59.4661
ENSG00000047249	4560.4	1.59994	19.0252	1.39126	9562.07	0.324019	2.09861	1.66349	10.3126	1.88105			19.0252				2.09861	1.66349
ENSG00000047315	2.93398	14349.9	15446.5	23.239	5.23129	2.15791	10.9621	9.01244	7186.55	7.12186		14349.9			5.23129		10.9621	9.01244
ENSG00000047346	0.657287	2.93777	103.53	2.30613	17771.1	307.384	4.59239	6.20489	2.62195	156.794		2.93777		2.30613		307.384
ENSG00000047410	4.12444	4.29545	6.29263	6.67946	96.2105	46.3456	4.24178	7.32985	5.29404	26.8377	4.12444	4.29545	6.29263	6.67946		46.3456
ENSG00000047578	5871.23	2538.3	5835.12	3.09386	1063.34	6.49796	42.3005	3.02922	4186.71	24.3992	5871.23	2538.3	5835.12				42.3005
ENSG00000047579	11.0654	12993.7	66.5069	3.21013	2.64481	1.06394	25345.4	7.88428	38.7861	5.26454			66.5069		2.64481			7.88428
ENSG00000047621	3.62894	7.29363	2.34011	6.75341	10.6015	1.14481	5.75661	7.55462	5.19117	6.65561	3.62894	7.29363		6.75341	10.6015		5.75661	7.55462
ENSG00000047634	16.1596	8.62304	11968.4	8.08905	4443.52	8356.54	4061.03	4911.17	12.3913	4677.34	16.1596	8.62304		8.08905	4443.52	8356.54	4061.03	4911.17
ENSG00000047644	18.545	7.90182	11.3151	4.95459	7.1639	2.41824	2.89318	4.19962	9.60845	3.5464	18.545	7.90182	11.3151	4.95459		2.41824	2.89318	4.19962
ENSG00000047648	0.310535	0.972316	5.19695	5.93711	1449.65	1069.73	1354.34	1.20086	3.08463	1212.04			5.19695	5.93711	1449.65	1069.73	1354.34
ENSG00000047849	0.421616	1.24391	1.87484	1.81084	0.646173	1.46529	0.83827	1.01132	1.52737	0.924797		1.24391	1.87484	1.81084	0.646173	1.46529	0.83827	1.01132
ENSG00000047932	0.622515	4.88302	3.76655	3.18928	5.53012	15.6177	5.62037	6.25076	3.47791	5.93557		4.88302	3.76655	3.18928	5.53012		5.62037	6.25076
ENSG00000048028	1.20185	15.5848	13127.8	0.803697	9272.34	71.104	2.66066	4.45712	8.3933	37.7805		15.5848				71.104
ENSG00000048140	0.0228721	0.59712	2.96748	0.444117	0.190595	0.264952	0.442285	0.242888	0.520619	0.25392		0.59712		0.444117	0.190595	0.264952	0.442285	0.242888
ENSG00000048162	11342.5	173.761	96.508	0.989385	10.9362	5.49354	2.87491	11.1651	135.134	8.21489		173.761	96.508		10.9362	5.49354		11.1651
ENSG00000048342	6.54695	0.592143	1.3164	1.29681	0.631745	22.3699	0.70984	0.786272	1.3066	0.748056			1.3164	1.29681	0.631745		0.70984	0.786272
ENSG00000048392	195.574	7.37696	217.012	6.55881	6.18492	8.60219	5.14389	16.7581	101.475	7.39355	195.574				6.18492	8.60219	5.14389
ENSG00000048405	0.848986	3.11282	39.7589	5.6151	1.4601	1.07168	0.972903	1.56522	4.36396	1.26589		3.11282		5.6151	1.4601	1.07168	0.972903	1.56522
ENSG00000048471	1.85094	5994.28	5872.52	2.087	1835.95	51.8902	1.40257	1.77429	2937.3	26.8322			5872.52			51.8902
ENSG00000048544	2.0026	11.2959	2.84786	6.79782	3.12767	2.78474	17.119	5.76301	4.82284	4.44534			2.84786	6.79782	3.12767	2.78474		5.76301
ENSG00000048649	1.25276	33.5445	1.87571	2.21651	5.28213	5.96801	1.00409	2.20633	2.04611	3.74423	1.25276		1.87571	2.21651	5.28213	5.96801		2.20633
ENSG00000048707	0.156247	15618.5	152.658	15.4076	39.4237	0.901206	6.08513	2.854	84.0329	4.46956			152.658				6.08513	2.854
ENSG00000048740	2.19394	5.014	4.43674	7.25797	6.95862	89.4271	2.59461	7.08294	4.72537	7.02078		5.014	4.43674	7.25797	6.95862			7.08294
ENSG00000048828	3.22543	2.07999	2.83565	3.35738	1.46079	1.27397	1.07685	1.23946	3.03054	1.25672	3.22543	2.07999	2.83565	3.35738	1.46079	1.27397	1.07685	1.23946
ENSG00000048991	35.1359	32023.5	111.675	1.67262	2.82713	1.88507	1.07078	1.98291	73.4055	1.93399			111.675		2.82713	1.88507	1.07078	1.98291
ENSG00000049130	59.5046	18.7194	34.4902	21.7199	3477.75	14.5441	6.43497	11.2156	28.1051	12.8799		18.7194	34.4902	21.7199		14.5441		11.2156
ENSG00000049167	684.911	263.479	1.6071	2705.18	0.515875	0.169471	0.969214	0.471611	474.195	0.493743	684.911	263.479			0.515875		0.969214	0.471611
ENSG00000049192	3648.52	19.9325	1721.32	0.271581	56.1257	111.549	1.04635	2.26757	870.625	29.1966			1721.32		56.1257
ENSG00000049239	10.5593	5.62044	22028.5	6.04502	11.289	155.377	12.9838	14.6636	8.30218	13.8237	10.5593	5.62044		6.04502	11.289		12.9838	14.6636
ENSG00000049245	6.5093	2.71912	3.00628	1.49525	0.978327	18.7599	3.81653	1.82378	2.8627	2.82015		2.71912	3.00628	1.49525			3.81653	1.82378
ENSG00000049246	23311	23.4564	14848.1	18812.7	11.636	16226.3	5.41673	3.76208	16830.4	8.52638	23311		14848.1	18812.7	11.636		5.41673
ENSG00000049323	6.52381	4.51038	1.75598	2.65297	3.23827	7.32027	2.491	4.37549	3.58167	3.80688	6.52381	4.51038		2.65297	3.23827	7.32027	2.491	4.37549
ENSG00000049449	182.45	8.84618	6.97267	24.6867	5.04999	5.03226	20.793	17.9142	16.7664	11.4821		8.84618		24.6867			20.793	17.9142
ENSG00000049540	1.69673	3.03365	0.60873	0.646854	2.81739	2.88617	2.72731	3.68667	1.17179	2.85178	1.69673		0.60873	0.646854	2.81739	2.88617	2.72731	3.68667
ENSG00000049541	14648.1	2669.54	1.70282	1.76802	4250.36	4373.08	5.65886	7.10796	1335.65	2128.74		2669.54			4250.36
ENSG00000049618	37844	2.58264	2.71703	0.987896	0.601041	3.07327	3.01816	1.85464	2.64984	2.4364		2.58264	2.71703			3.07327	3.01816	1.85464
ENSG00000049656	24.0349	7.32053	11.0968	5.16046	6.89424	0.814491	3.50905	4.9323	9.20868	4.22068		7.32053	11.0968	5.16046	6.89424		3.50905	4.9323
ENSG00000049759	50.8622	1.29648	2.14413	6.64424	23.3897	0.967036	3.77523	1.93283	4.39419	2.85403				6.64424			3.77523	1.93283
ENSG00000049769	2052.73	0.1893	4002.61	0.537334	4.0154	25.0268	7.31269	0.837495	1026.63	5.66405	2052.73				4.0154		7.31269
ENSG00000049860	4.64911	5.77895	12005.8	6.95882	18447.1	12.9538	16.6815	16.3468	6.36889	16.5142	4.64911	5.77895		6.95882		12.9538	16.6815	16.3468
ENSG00000049883	3990.48	3588.22	6620.48	2.6281	2415.41	6316.23	1477.37	6260.12	3789.35	4337.77	3990.48	3588.22	6620.48		2415.41	6316.23		6260.12
ENSG00000050130	10259.7	16.0216	3.90696	9.18583	83.517	7579.28	1.50903	3.31704	12.6037	43.417		16.0216		9.18583	83.517
ENSG00000050165	5.9582	4.49257	3.19713	4.83598	15.0123	2.92246	5.86718	8.82649	4.66428	7.34683	5.9582	4.49257	3.19713	4.83598			5.86718	8.82649
ENSG00000050327	6498.15	4288.16	3778.22	1940.95	5216.13	875.417	0.352924	2.63095	4033.19	439.024	6498.15	4288.16	3778.22			875.417
ENSG00000050344	13.9979	6519.23	5049.76	8407.47	8886.03	5441.82	6521.65	5.48768	5784.5	5981.73		6519.23	5049.76	8407.47	8886.03	5441.82	6521.65
ENSG00000050393	0.230907	0.353791	0.909332	1.14239	1.56968	459.468	0.81655	1.34656	0.631562	1.45812		0.353791	0.909332	1.14239	1.56968		0.81655	1.34656
ENSG00000050405	2.71061	3.85243	2.31725	1.79998	6.79443	4.01636	6.25372	5.0986	2.51393	5.67616	2.71061	3.85243	2.31725	1.79998	6.79443	4.01636	6.25372	5.0986
ENSG00000050426	5.77224	0.735887	0.625749	0.584029	21.1211	17.2749	0.259955	0.626189	0.680818	8.95056		0.735887	0.625749	0.584029		17.2749
ENSG00000050438	10.1182	3150.75	1.17188	348.136	22.0536	0.0135501	11319.9	187.226	179.127	104.64				348.136				187.226
ENSG00000050748	78.3996	2.8748	3.49013	3.03259	94.5298	294.907	25.7068	12.7903	3.26136	60.1183		2.8748	3.49013	3.03259	94.5298
ENSG00000050820	12368.4	1.62671	0.627832	1.49794	1.05029	4.09083	1.13524	1.44989	1.56233	1.29257		1.62671		1.49794	1.05029		1.13524	1.44989
ENSG00000051009	4617.4	4769.37	2244.89	0.71631	0.608794	0.313308	1.42773	2.73493	3431.14	1.01826	4617.4	4769.37	2244.89		0.608794		1.42773
ENSG00000051108	125.606	7.99282	16.262	13.2545	6.06535	1.03011	4.34788	3.70312	14.7583	4.0255		7.99282	16.262	13.2545	6.06535		4.34788	3.70312
ENSG00000051128	2.60164	7.08078	11.433	3.18413	418.893	2.95042	7.5766	6.12798	5.13246	6.85229	2.60164	7.08078		3.18413			7.5766	6.12798
ENSG00000051382	3705.52	7131.69	2394.49	6232.37	7920.27	14380.3	6.56084	8094.69	4968.94	8007.48	3705.52	7131.69		6232.37	7920.27	14380.3		8094.69
ENSG00000051523	1.20419	7.29723	8.65878	3.05208	1.56693	117.052	2.85889	4.43261	5.17466	3.64575		7.29723	8.65878	3.05208			2.85889	4.43261
ENSG00000051620	3.72241	5.17653	4.18779	5.21149	3.59581	6.33028	9.69569	7.87929	4.68216	7.10478	3.72241	5.17653	4.18779	5.21149	3.59581	6.33028	9.69569	7.87929
ENSG00000051825	8321.91	9537.75	14922.9	3.71228	0.618431	5.8151	11.0818	2.93011	8929.83	4.3726	8321.91	9537.75	14922.9			5.8151		2.93011
ENSG00000052126	0.645982	1.91681	2.14234	6.35361	1.74513	378.714	1.47954	2.75828	2.02958	2.2517		1.91681	2.14234		1.74513		1.47954	2.75828
ENSG00000052723	38755.9	102.479	28685.4	15.3835	9.13795	1.44952	6.94483	5.4892	14394	6.21702			28685.4		9.13795		6.94483	5.4892
ENSG00000052749	7.10507	0.503451	0.667758	9230.48	11.2341	8550.85	0.522149	3.88496	3.88641	7.55953	7.10507				11.2341			3.88496
ENSG00000052795	2.54842	5.08974	61.9496	13.2805	2.34431	2.5876	1.90191	3.82224	9.1851	2.46595		5.08974		13.2805	2.34431	2.5876	1.90191	3.82224
ENSG00000052802	32.2339	7.40564	3.78921	1.78883	4.68625	4.29542	3.12357	1.68248	5.59743	3.7095		7.40564	3.78921		4.68625	4.29542	3.12357
ENSG00000052841	47.1257	3.27749	3.36005	0.498696	4.53006	3.41149	4.32089	2.08053	3.31877	3.86619		3.27749	3.36005		4.53006	3.41149	4.32089	2.08053
ENSG00000053254	4.49352	4.36112	6.14803	5.82085	1.94757	2.14123	2.29824	4.80971	5.15718	2.21974	4.49352	4.36112	6.14803	5.82085	1.94757	2.14123	2.29824
ENSG00000053371	13.9643	2.50094	2.28669	4.10223	4.09545	2.12725	15.6243	2.25844	3.30158	3.17694		2.50094	2.28669	4.10223	4.09545	2.12725		2.25844
ENSG00000053372	41.1472	2.81962	4.15731	3.71647	119.695	5.06361	9.04635	8.42689	3.93689	8.73662		2.81962	4.15731	3.71647		5.06361	9.04635	8.42689
ENSG00000053438	16471.8	17.4548	75.7964	1.81232	580.459	0.000378522	1	0.211415	46.6256	0.605707			75.7964				1
ENSG00000053501	2.3941	0.589101	1.59424	1.74424	3.53007	6.28095	2.87885	4.84765	1.66924	4.18886	2.3941		1.59424	1.74424	3.53007	6.28095	2.87885	4.84765
ENSG00000053770	70.6723	4.31642	4.06838	5.89345	23952	14963.2	6.09919	7.34432	5.10493	7485.29		4.31642	4.06838	5.89345		14963.2
ENSG00000053900	5130.33	2.31646	9200.96	1.45244	1.05114	0.390089	2092.53	4.30691	2566.32	2.67902	5130.33							4.30691
ENSG00000054116	1.96456	3.42798	1.81576	2.77291	5.57619	2.23624	10.2748	4.45251	2.36874	5.01435	1.96456	3.42798	1.81576	2.77291	5.57619			4.45251
ENSG00000054118	1.51809	2.97417	1.5274	2.83339	6.31295	7.85974	4.88054	3.27505	2.1804	5.59675	1.51809	2.97417	1.5274	2.83339	6.31295	7.85974	4.88054	3.27505
ENSG00000054148	0.790345	2.5773	3.43787	1.84	1.62934	3.42845	2.20037	0.905139	2.20865	1.91485		2.5773	3.43787	1.84	1.62934	3.42845	2.20037
ENSG00000054267	1.78795	5.65647	3.52023	1.80211	3.04023	10.0696	1.6434	4.19823	2.66117	3.61923	1.78795		3.52023	1.80211	3.04023			4.19823
ENSG00000054277	69.1268	1.86541	1.82411	14.372	1.07869	1.39448	2.42514	1.63585	8.11869	1.51516				14.372	1.07869	1.39448	2.42514	1.63585
ENSG00000054282	1.49481	2.71065	2.16014	2.42469	2.01463	6.01243	1.13275	2.53877	2.29241	2.2767	1.49481	2.71065	2.16014	2.42469	2.01463			2.53877
ENSG00000054356	3192.58	1	4040.01	588.865	13811.4	33.7333	26452.7	126.203	1890.72	6968.82	3192.58				13811.4
ENSG00000054392	3762.51	5119.35	5872.52	5233	4.41969	3.63801	7.98312	3.94277	5176.17	4.18123	3762.51	5119.35	5872.52	5233	4.41969	3.63801	7.98312	3.94277
ENSG00000054523	104.672	2.72832	26478.9	1.98409	38.5007	151.684	3.16979	11.9686	53.7004	25.2347	104.672				38.5007
ENSG00000054598	13.2946	0.975382	2731.07	1.8275	0.721982	7676.44	18.6586	2.21565	7.56103	10.4371	13.2946						18.6586
ENSG00000054611	1.70168	3.47569	3.41885	5.42436	10.0181	174.433	4.40148	4.43963	3.44727	7.22887		3.47569	3.41885	5.42436	10.0181		4.40148	4.43963
ENSG00000054654	0.662519	5.79438	28.2625	9.74639	19.3813	40.8247	2707.69	0.203388	7.77038	30.103		5.79438		9.74639	19.3813	40.8247
ENSG00000054793	37.6221	3.97755	5.34556	37.8647	1.19323	6.35707	45.8254	4.38895	21.4838	5.37301	37.6221			37.8647		6.35707		4.38895
ENSG00000054965	14135.2	4.47104	31378.1	79.2518	60.8556	254.21	6.69625	6.44841	7107.2	33.7759	14135.2				60.8556
ENSG00000054983	2109.72	2538.3	5648.13	12.5201	6.03707	1264.05	1.83232	3.0839	2324.01	4.56048	2109.72	2538.3			6.03707			3.0839
ENSG00000055044	4.11093	7.40777	1.10577	1.41117	6.45978	4.75649	2.13979	7.26324	2.76105	5.60813	4.11093			1.41117	6.45978	4.75649		7.26324
ENSG00000055070	3.75926	4.8685	2.81454	2.07738	0.801529	0.851058	1.33585	1.09722	3.2869	0.974139	3.75926	4.8685	2.81454	2.07738	0.801529	0.851058	1.33585	1.09722
ENSG00000055130	111.416	1.64677	1.9438	1.33543	21.6973	2.96405	3.66802	4.08072	1.79529	3.87437		1.64677	1.9438	1.33543		2.96405	3.66802	4.08072
ENSG00000055147	3.6264	4.29884	1.98302	2.8443	209.116	11.7981	9.13609	11.6622	3.23535	11.7302	3.6264	4.29884	1.98302	2.8443		11.7981	9.13609	11.6622
ENSG00000055163	969.873	8706.56	2.76824	1.75761	1.1407	0.615003	5.49597	2.56474	486.321	1.85272	969.873				1.1407			2.56474
ENSG00000055208	2.82201	3.79432	1.74614	3.69178	15.636	1.11176	3.62054	3.8234	3.25689	3.72197	2.82201	3.79432	1.74614	3.69178			3.62054	3.8234
ENSG00000055211	3.27387	6.6896	70.8647	11.8436	8.62121	25.9253	6.22884	5.65544	9.26658	7.42503		6.6896		11.8436	8.62121		6.22884	5.65544
ENSG00000055332	3.39992	7.02415	3.89512	2.43976	5.26228	7.40165	1.6103	4.18042	3.64752	4.72135	3.39992	7.02415	3.89512	2.43976	5.26228	7.40165		4.18042
ENSG00000055483	0.601221	324.601	4.69773	6.62618	0.952229	191.409	4.70388	2.417	5.66196	3.56044			4.69773	6.62618			4.70388	2.417
ENSG00000055609	0.376624	6.86009	2.57397	12.25	27525.3	36.0256	4.935	174.271	4.71703	105.148		6.86009	2.57397					174.271
ENSG00000055917	124.763	7.84251	41550.4	14.7538	167.027	176.395	2.57973	12.777	69.7586	89.9021	124.763				167.027	176.395
ENSG00000055950	2.41709	2.82666	3.11195	1.55802	3.08908	3.66783	1.51604	3.2047	2.62188	3.14689	2.41709	2.82666	3.11195	1.55802	3.08908	3.66783		3.2047
ENSG00000056050	20290.3	9.31322	2.23842	5.75806	167.027	226.45	120.591	371.33	7.53564	196.738		9.31322		5.75806	167.027	226.45	120.591	371.33
ENSG00000056097	1.28637	1.57308	1.08964	2.01783	53.0146	2.72652	1.25267	2.51759	1.42973	2.62206	1.28637	1.57308	1.08964	2.01783		2.72652		2.51759
ENSG00000056277	228.97	4113.17	0.410682	1705.81	1739.38	2.64653	1.30158	1997.44	967.389	871.011				1705.81	1739.38
ENSG00000056586	3.98939	5.51681	2.27914	11.8617	4.47786	1.79308	4.16305	4.34034	4.7531	4.2517	3.98939	5.51681			4.47786		4.16305	4.34034
ENSG00000056972	2.58083	14.6311	84.3219	8.06636	38.0875	681.102	1.30528	0.950799	11.3487	19.6964		14.6311		8.06636	38.0875
ENSG00000056998	0.516527	1.01735	3217.25	2.57091	2029.11	3012.88	4.20858	0.473064	1.79413	1016.66		1.01735		2.57091	2029.11
ENSG00000057019	92.661	5.50844	15.3525	6.73916	9.63992	11.3097	12.271	16.2447	11.0458	11.7904			15.3525	6.73916	9.63992	11.3097	12.271	16.2447
ENSG00000057252	13280.3	10.1793	5.47159	8.73552	10721	38.1556	4.66747	3.07753	9.45738	21.4115		10.1793	5.47159	8.73552		38.1556
ENSG00000057608	1.07041	0.798865	1.21018	1.52164	2.00516	0.95454	0.91368	1.72247	1.1403	1.33851	1.07041	0.798865	1.21018	1.52164	2.00516	0.95454	0.91368	1.72247
ENSG00000057657	7.58928	3.93362	1.67405	1.01015	0.508166	3.30642	2.78689	1.78374	2.80383	2.28532		3.93362	1.67405			3.30642	2.78689	1.78374
ENSG00000057663	34481.5	463.596	489.667	7.03268	2.28048	157.075	3.61907	6.77363	476.631	5.19635		463.596	489.667				3.61907	6.77363
ENSG00000057757	13565.2	13.0761	3.05938	7.77936	18640.3	408.544	9.82562	11.9269	10.4278	210.235		13.0761		7.77936		408.544
ENSG00000057935	12.3662	2.99809	1.66719	2.49712	9465.49	129.705	11.262	2.61538	2.74761	70.4837		2.99809	1.66719	2.49712		129.705
ENSG00000058056	0.267761	7787.88	0.677083	5.73723	0.914931	4081.61	13.2583	1.93647	3.20716	7.59737				5.73723			13.2583
ENSG00000058063	36761.2	24892.8	127.727	8.23689	53.8948	45.6515	2.28171	9.48774	12510.3	27.5696		24892.8			53.8948	45.6515
ENSG00000058091	3.47086	17.821	30.7105	4.99448	12.9126	14.8229	8.80817	5.08614	11.4078	10.8604		17.821			12.9126	14.8229	8.80817
ENSG00000058262	0.322968	1.1977	1.49612	1.81959	1.63104	5.51546	5.13259	3.08801	1.34691	4.1103		1.1977	1.49612	1.81959		5.51546	5.13259	3.08801
ENSG00000058272	1.33197	2.16576	2.47552	1.26301	2.35994	1.59095	1.2411	3.21675	1.74887	1.97544	1.33197	2.16576	2.47552	1.26301	2.35994	1.59095	1.2411	3.21675
ENSG00000058453	513.933	5950.53	1496.93	706.438	5988.74	6704.86	5.91164	9.4035	1101.68	2999.07			1496.93	706.438	5988.74
ENSG00000058600	7751.99	7437.91	4189.6	0.756524	3960.63	1.68843	3.3497	7555.11	5813.76	1981.99	7751.99	7437.91	4189.6		3960.63
ENSG00000058668	2.67786	3.4082	6.71134	3.27777	9.41685	126.868	13.1728	14.4099	3.34299	13.7914	2.67786	3.4082		3.27777	9.41685		13.1728	14.4099
ENSG00000058673	4.83684	32.4639	13.4929	24.4781	10.4419	48.4758	11.4942	48.5494	18.9855	29.985		32.4639	13.4929	24.4781		48.4758		48.5494
ENSG00000058729	10.0591	6562.98	0.753427	0.783522	23.8026	12728.6	1.8899	221.358	5.42133	122.58	10.0591							221.358
ENSG00000058799	15275	1.23822	1.74973	2.00323	3.41776	1.21431	1.33424	0.758239	1.87648	1.27427		1.23822	1.74973	2.00323		1.21431	1.33424	0.758239
ENSG00000058804	0.450791	0.304205	4301.79	4939.07	18.0451	4275.93	0.923098	1.33293	2151.12	9.68901			4301.79		18.0451
ENSG00000059122	0.84977	3.34109	5498.54	3.87765	25110.9	367.314	184.043	4.84522	3.60937	275.679		3.34109		3.87765		367.314	184.043
ENSG00000059145	10202.7	2.92747	2.79399	5.69873	0.661922	11368.4	7.46192	14.7295	4.3131	11.0957		2.92747	2.79399	5.69873			7.46192	14.7295
ENSG00000059573	0.68306	41.8481	0.449204	1.90486	3.47992	81.7194	3.26677	4.1326	1.29396	3.80626	0.68306			1.90486	3.47992		3.26677	4.1326
ENSG00000059691	2.32229	3675.71	0.969065	0.245297	2222.26	9230.95	1108.28	3.5494	1.64568	1665.27	2.32229		0.969065		2222.26		1108.28
ENSG00000059728	14249.1	9100.28	53.3897	3.48018	25593.8	233.459	5.07462	28.1303	4576.83	130.795		9100.28				233.459
ENSG00000059758	13.6514	2.5362	3.71385	5.73065	10141.5	129.705	3.16253	3.61464	4.72225	66.6601		2.5362	3.71385	5.73065		129.705
ENSG00000059769	20.4064	3.65078	5.91759	11.6604	35.8522	80.4317	6.82227	3.96864	8.78898	21.3372			5.91759	11.6604	35.8522
ENSG00000059804	27.0099	6.07455	4.16212	3.1535	98.2148	7676.44	0.865708	2.76567	5.11834	50.4902		6.07455	4.16212	3.1535	98.2148
ENSG00000059915	0.0021075	1182.16	51.0601	0.728969	19.3813	1166.89	2092.53	1.8447	25.8945	593.135			51.0601			1166.89
ENSG00000060069	9404.77	4.01803	2918.06	1588.24	30.0705	2235.62	1600.41	2698.9	2253.15	1918.01			2918.06	1588.24		2235.62	1600.41	2698.9
ENSG00000060138	2.24771	1.07035	1.31121	1.44112	1.76352	0.765714	1.38923	1.396	1.37617	1.39262	2.24771	1.07035	1.31121	1.44112	1.76352	0.765714	1.38923	1.396
ENSG00000060237	134.036	9.03956	13.9352	6.38568	15.4488	197.713	20.4109	18.4479	11.4874	19.4294		9.03956	13.9352	6.38568	15.4488		20.4109	18.4479
ENSG00000060339	0.247332	1.71992	2.20916	0.917442	4.77356	3.68494	3.72433	2.24498	1.31868	3.70463		1.71992	2.20916	0.917442	4.77356	3.68494	3.72433	2.24498
ENSG00000060491	1.01095	6.10107	17466	2.77106	2.85876	85.5128	6.65098	17.1972	4.43607	11.9241		6.10107		2.77106			6.65098	17.1972
ENSG00000060642	5358.3	0.722329	4.55278	3.26204	5.71277	3790.14	2.22004	1.17567	3.90741	3.9664			4.55278	3.26204	5.71277		2.22004
ENSG00000060656	6840.11	5119.35	0.768249	1294.3	57.4618	10979.8	0.856742	0.748438	3206.82	29.1593		5119.35			57.4618
ENSG00000060688	2793.63	4331.91	5.1728	32.9033	5988.74	65.2885	4.58114	2.33573	1413.27	34.9348	2793.63					65.2885
ENSG00000060718	6783.11	5.54624	8.23863	127.9	5.36723	50.2737	2.16795	3.48993	68.0691	4.42858				127.9	5.36723			3.48993
ENSG00000060749	2.01388	3.00977	3.12144	1.28801	0.829445	2.41372	2.98223	1.42191	2.51182	1.91782	2.01388	3.00977	3.12144	1.28801		2.41372	2.98223	1.42191
ENSG00000060762	29.413	7.15688	5.06792	3.65188	5.36752	3.42976	8.69718	4.48555	6.1124	4.92654		7.15688	5.06792	3.65188	5.36752	3.42976	8.69718	4.48555
ENSG00000060971	0.485333	138.277	4.1701	14.0832	74.8319	0.626381	3.92159	3.73188	9.12663	3.82674				14.0832			3.92159	3.73188
ENSG00000060982	109940	7.15458	2.91279	5.9826	23.6107	54.8567	14.1875	22.2344	6.56859	22.9226		7.15458		5.9826	23.6107		14.1875	22.2344
ENSG00000061273	0.471901	3.05429	1.06462	1.58896	0.943478	2.01273	1.94204	1.73836	1.32679	1.8402			1.06462	1.58896	0.943478	2.01273	1.94204	1.73836
ENSG00000061337	114.985	3413.23	17.4684	2117.31	4250.36	98.1574	9843.5	37.2537	1116.15	2174.26				2117.31	4250.36
ENSG00000061455	1.87079	17.7878	4.35652	3.5631	7.94644	0.515858	3.39518	3.14361	3.95981	3.26939			4.35652	3.5631			3.39518	3.14361
ENSG00000061676	0.548727	2.1382	1.64784	1.71753	31.4338	10.7111	4.02281	4.03529	1.68268	7.37321		2.1382	1.64784	1.71753		10.7111	4.02281	4.03529
ENSG00000061794	3.79927	1.75076	2.46937	3.05056	4.16377	2.78292	1.84909	3.88425	2.75997	3.33358	3.79927	1.75076	2.46937	3.05056	4.16377	2.78292	1.84909	3.88425
ENSG00000061918	27528.4	4.33288	3.3328	7349.31	2898.29	18.4444	2953.75	2483.06	3676.82	2690.68				7349.31	2898.29		2953.75	2483.06
ENSG00000061936	0.239987	1.84261	0.881416	0.958887	3.67609	3.02981	2.71755	4.18526	0.920152	3.35295			0.881416	0.958887	3.67609	3.02981	2.71755	4.18526
ENSG00000061938	2.59074	2669.54	9836.73	1.96317	0.551193	1.66275	0.620094	1.44987	1336.06	1.03498		2669.54			0.551193	1.66275	0.620094	1.44987
ENSG00000061987	0.449669	5.34433	4600.98	1.89805	3477.75	28.5456	985.25	1.63238	3.62119	506.898		5.34433		1.89805			985.25
ENSG00000062194	31.4429	11.5744	5.54684	6.35787	11.0162	13.6779	13.609	12.4937	8.96615	13.0514		11.5744	5.54684	6.35787	11.0162	13.6779	13.609	12.4937
ENSG00000062485	1.61171	0.210845	0.46603	0.333242	0.514865	0.267249	0.284061	0.479529	0.399636	0.381795		0.210845	0.46603	0.333242	0.514865	0.267249	0.284061	0.479529
ENSG00000062598	18.548	0.605414	17.7349	0.817563	6278.47	9425.27	1.06032	0.899206	9.27625	3139.76	18.548		17.7349		6278.47
ENSG00000062650	0.604515	11.5052	2.66568	5.60416	14.7219	3.80985	4.81379	4.00687	4.13492	4.41033			2.66568	5.60416		3.80985	4.81379	4.00687
ENSG00000062716	1.01771	16.3691	1.53575	0.75474	1.65834	0.790886	0.854491	0.569059	1.27673	0.822688	1.01771		1.53575	0.75474		0.790886	0.854491	0.569059
ENSG00000062725	14.6365	1.93341	286.47	2.99899	18833.4	1.97433	2.961	2.80149	8.81776	2.88125	14.6365					1.97433	2.961	2.80149
ENSG00000063046	0.837854	0.918408	1.26402	1.21417	1.91973	2.12093	1.27375	2.08861	1.06629	2.00417	0.837854	0.918408	1.26402	1.21417	1.91973	2.12093	1.27375	2.08861
ENSG00000063127	0.00315723	919.677	2170.1	118.573	290.729	1	1	108.916	519.125	54.9579		919.677						108.916
ENSG00000063176	8492.89	229.043	3.01315	6.6876	0.991999	34.1982	4.78892	35.7175	117.865	19.4935		229.043				34.1982		35.7175
ENSG00000063177	0.289414	0.178767	0.231645	0.270055	0.243815	0.225468	0.210646	0.212882	0.25085	0.219175	0.289414	0.178767	0.231645	0.270055	0.243815	0.225468	0.210646	0.212882
ENSG00000063180	0.765847	1.18719	193.793	13.954	2.68507	7.79488	2.41612	0.580861	7.57057	2.55059				13.954	2.68507		2.41612
ENSG00000063241	1.30576	3.73116	5.48012	27.8331	9.59746	10.3239	9.05359	6.47249	4.60564	9.32553		3.73116	5.48012		9.59746	10.3239	9.05359	6.47249
ENSG00000063244	20.4807	4.69104	1.86759	2.07304	1.15626	474.894	3.89631	2.40975	3.38204	3.15303		4.69104	1.86759	2.07304			3.89631	2.40975
ENSG00000063245	0.719193	0.937248	1.47023	0.982215	0.358892	2.08471	0.919461	0.626116	0.959732	0.772788	0.719193	0.937248	1.47023	0.982215			0.919461	0.626116
ENSG00000063322	16.9307	4.7075	9.71875	6.1897	6.2609	202.838	12.8272	8.01022	7.95422	10.4187		4.7075	9.71875	6.1897	6.2609		12.8272	8.01022
ENSG00000063438	13565.2	30448.6	9313.15	5.91598	580.459	55.9146	493.125	2.73161	11439.2	274.52	13565.2		9313.15				493.125
ENSG00000063587	15047	5.75565	396.989	7.63321	3.64367	3.92489	5.65486	7.68049	202.311	4.78987			396.989		3.64367	3.92489	5.65486	7.68049
ENSG00000063601	11912.4	9712.73	63.9457	9.11514	9079.18	109.282	52.1085	11.4125	4888.34	80.6953		9712.73				109.282	52.1085
ENSG00000063660	8.67669	1.58742	18.2464	3.72162	3.25637	1.4165	4.03704	3.98794	6.19915	3.62216	8.67669			3.72162	3.25637		4.03704	3.98794
ENSG00000063761	2907.62	3850.7	1758.72	0.111031	483.882	486.787	0.363002	0.191933	2333.17	242.123	2907.62	3850.7	1758.72		483.882
ENSG00000063854	14363.1	21.8899	16.2011	4.14779	1.88576	242.538	3.03087	2.42155	19.0455	2.72621		21.8899	16.2011		1.88576		3.03087	2.42155
ENSG00000063978	0.763385	24499.1	49.4352	2.75972	2.66754	34.2209	3.07166	17.7399	26.0975	10.4058			49.4352					17.7399
ENSG00000064042	19.777	1.47359	1.74969	3.93396	16419	66.4384	5.59997	2.035	2.84182	36.0192		1.47359	1.74969	3.93396		66.4384
ENSG00000064102	20.7347	10.3027	57.8399	6.3306	3.18582	1.62727	2.28446	8.50176	15.5187	2.73514	20.7347	10.3027			3.18582	1.62727	2.28446
ENSG00000064115	41662.5	5.12742	209.845	4.23373	1.45454	2.46367	6.92065	11.8013	107.486	4.69216			209.845			2.46367	6.92065
ENSG00000064199	15446	7.63821	18700.1	75.8732	11010.7	6607.7	13.95	25.84	7760.93	3316.77	15446					6607.7
ENSG00000064205	26160.6	1.00787	399.467	4.46746	3477.75	7.91249	0.277365	51.7338	201.967	29.8231			399.467					51.7338
ENSG00000064225	12.0852	3019.51	22.9564	236.146	1642.8	0.461236	3.75454	0.836442	129.551	2.29549				236.146			3.75454
ENSG00000064313	0.159577	2.72308	35.3514	4.75809	1.82236	4.06403	2.08724	5.10628	3.74059	3.07563		2.72308		4.75809	1.82236	4.06403	2.08724	5.10628
ENSG00000064393	41.7635	107136	41.9375	85.3621	48.2365	37.5402	16.2586	5.49467	63.6498	26.8994	41.7635		41.9375	85.3621	48.2365	37.5402	16.2586
ENSG00000064419	2.7346	1.93384	4.03766	2.12337	19.5001	7.52805	6.28495	4.31592	2.42898	6.9065	2.7346	1.93384	4.03766	2.12337		7.52805	6.28495	4.31592
ENSG00000064490	3.75834	60.0495	264.926	2.3319	1.50116	1.9811	6.78559	5.15365	31.9039	3.56737		60.0495				1.9811	6.78559	5.15365
ENSG00000064545	3933.49	0.466226	1235.14	3.83072	0.378863	8550.85	4.04359	4.72127	619.486	4.38243			1235.14				4.04359	4.72127
ENSG00000064601	1.90424	3.00577	19.0135	1.7938	1.84291	227.213	13.9244	7.8316	2.45501	10.878	1.90424	3.00577		1.7938			13.9244	7.8316
ENSG00000064607	14249.1	2.01043	2.01621	1.5612	1.22311	6.16636	0.580244	1.43408	2.01332	1.32859		2.01043	2.01621	1.5612	1.22311			1.43408
ENSG00000064651	0.199379	75.0434	9.18971	3.96541	202.435	0.363503	1.4829	2.01756	6.57756	1.75023			9.18971	3.96541			1.4829	2.01756
ENSG00000064652	25.9549	69.7408	5.19993	0.783612	2.86737	0.978138	2.38181	1.48119	15.5774	1.9315	25.9549				2.86737	0.978138	2.38181	1.48119
ENSG00000064655	22.0604	1269.65	0.863906	1.44662	3670.9	1361.2	0.951936	1.77034	11.7535	681.487	22.0604					1361.2
ENSG00000064666	0.80617	2.88035	2.62048	2.64811	8.86018	9.32228	5.72657	4.97498	2.6343	7.29337		2.88035	2.62048	2.64811	8.86018	9.32228	5.72657	4.97498
ENSG00000064692	10.5515	3.50744	5049.76	3351.83	0.594296	81.1356	5291.34	9.20687	1681.19	45.1712				3351.83		81.1356
ENSG00000064703	34.0026	0.562437	1.04725	4880.28	5022.97	1.21502	48.4891	1.03776	17.5249	24.8521	34.0026						48.4891
ENSG00000064726	36305.2	32417.2	202.313	8.49875	138.3	1.47817	2.3115	27.9006	16309.7	15.106		32417.2						27.9006
ENSG00000064932	23.4654	2.22149	1.99383	1.41666	1.87532	120.373	1.40484	1.50408	2.10766	1.6897		2.22149	1.99383	1.41666	1.87532		1.40484	1.50408
ENSG00000064933	14363.1	0.341336	0.351631	1.35755	1.67094	0.089726	2.71942	0.498217	0.85459	1.08458				1.35755	1.67094
ENSG00000064961	5.35749	6.07094	4.92702	5.57491	1.70671	1.14778	6.77702	3.21602	5.4662	2.46137	5.35749	6.07094	4.92702	5.57491	1.70671			3.21602
ENSG00000064995	5.23291	0.805946	6.89098	3.12591	3.5771	2.63075	11.274	2.58125	4.17941	3.10392	5.23291		6.89098	3.12591	3.5771	2.63075		2.58125
ENSG00000064999	7.58928	161.125	2.92339	0.957732	6664.77	17.359	2.2549	0.681284	5.25633	9.80696	7.58928		2.92339			17.359
ENSG00000065000	1.89148	1.28024	0.838794	1.89381	3.9714	4.86445	2.28176	2.77425	1.58586	3.37283	1.89148	1.28024	0.838794	1.89381	3.9714	4.86445	2.28176	2.77425
ENSG00000065029	10544.6	0.537397	1.3912	2.29349	3.36257	0.682135	1.13696	11.6935	1.84234	2.24977			1.3912	2.29349	3.36257		1.13696
ENSG00000065054	5.89912	2.3299	3.19896	2.50937	7.40747	2.24182	5.2147	8.54214	2.85417	6.31108		2.3299	3.19896	2.50937	7.40747		5.2147	8.54214
ENSG00000065057	5757.25	7.61552	1.21231	6173.58	5119.55	132.299	114.426	6583.87	2882.43	2625.93	5757.25				5119.55
ENSG00000065060	4.91985	2.83325	6283.9	412.505	11590.2	3.07865	20424.2	6.68486	208.713	5798.43				412.505	11590.2
ENSG00000065135	7.58728	10.0695	5.10061	7.88036	10.9992	141.478	6.44236	4.57294	7.73382	8.72076	7.58728	10.0695	5.10061	7.88036	10.9992		6.44236	4.57294
ENSG00000065150	0.404667	0.481277	0.735627	0.706428	1.38404	0.924042	0.767422	1.3256	0.593852	1.12482	0.404667	0.481277	0.735627	0.706428	1.38404	0.924042	0.767422	1.3256
ENSG00000065154	4.91985	1.5012	121.435	1.38369	8.96363	16.1205	30.3741	6.93733	3.21052	12.5421	4.91985				8.96363	16.1205		6.93733
ENSG00000065183	3819.5	1.42502	3.74767	59.616	104.896	76.3864	11689	3.26833	31.6818	90.641				59.616	104.896	76.3864
ENSG00000065243	8.7497	5.83337	3.45908	4.4515	4.49338	3.61202	17.5752	5.06287	5.14243	4.77812	8.7497	5.83337	3.45908	4.4515	4.49338	3.61202		5.06287
ENSG00000065268	8.72595	5.9418	8.39333	7819.6	57.9472	471.317	2.643	7.13588	8.55964	32.5415	8.72595	5.9418	8.39333		57.9472
ENSG00000065308	73578.4	3.94474	7.38743	28.7903	18.148	25.3556	7.34211	17.7818	18.0889	17.9649				28.7903	18.148	25.3556		17.7818
ENSG00000065357	0.960308	1.55623	66.3612	0.906314	0.505924	0.694597	0.814101	1.47255	1.25827	0.754349	0.960308	1.55623		0.906314	0.505924	0.694597	0.814101	1.47255
ENSG00000065413	14.3331	27.9018	54.0337	18.5923	142.976	17.1153	2.64838	2.3504	23.2471	9.88185	14.3331	27.9018		18.5923		17.1153
ENSG00000065427	2.57156	1.74612	2.08846	1.87013	2.15838	1.99107	1.88439	2.26286	1.97929	2.07472	2.57156	1.74612	2.08846	1.87013	2.15838	1.99107	1.88439	2.26286
ENSG00000065457	90.9038	7.05552	8.47013	24103.5	20.7811	3.12232	3.78755	6.2287	49.687	5.00813	90.9038					3.12232	3.78755	6.2287
ENSG00000065485	56.6226	3.04127	3.10887	7.78364	252.541	387.793	10.9853	11.2296	5.44626	131.886		3.04127	3.10887	7.78364	252.541
ENSG00000065491	1.67596	2.52994	3.49166	9.08392	2.74032	79.1256	1.07175	3.98751	3.0108	3.36392	1.67596	2.52994	3.49166		2.74032			3.98751
ENSG00000065518	1.58798	1.68228	3.65061	0.798242	0.584948	0.839549	1.7128	1.28851	1.63513	1.06403	1.58798	1.68228			0.584948	0.839549	1.7128	1.28851
ENSG00000065526	30948	283.319	155.167	683.228	36.549	55186.4	55.4797	54552.5	483.273	27304		283.319		683.228				54552.5
ENSG00000065534	2.5449	4.07751	2.38688	7.57187	3.59498	3.58899	3.62975	5.05748	3.31121	3.61237	2.5449	4.07751	2.38688		3.59498	3.58899	3.62975	5.05748
ENSG00000065548	2.98941	4.68784	6.58354	3.6097	19.6545	18.0008	7.00707	8.64543	4.14877	13.3231	2.98941	4.68784	6.58354	3.6097	19.6545	18.0008	7.00707	8.64543
ENSG00000065559	31.477	2.41265	7.9769	38447.4	6.13721	412.075	2.99652	19.3657	19.7269	12.7515	31.477							19.3657
ENSG00000065600	0.452306	6825.46	4002.61	3822.12	21.3855	5927.6	5783.47	7555.11	3912.37	5855.53		6825.46	4002.61	3822.12		5927.6	5783.47	7555.11
ENSG00000065613	0.960188	3.08288	4.01505	10.94	29.6958	8.4744	6.45511	8.71631	3.54897	8.59536		3.08288	4.01505			8.4744	6.45511	8.71631
ENSG00000065615	13679.2	13256.2	1.30378	15.6534	11300.4	106.361	12.9335	3.06692	6635.93	59.6472		13256.2				106.361
ENSG00000065621	1	0.159742	0.527449	2352.46	1	778.259	1	1080.16	0.763724	389.63	1		0.527449			778.259
ENSG00000065717	6555.14	25.2897	0.461074	2763.96	9.36005	0.448181	0.165921	0.33714	1394.63	0.392661				2763.96		0.448181		0.33714
ENSG00000065802	36.7864	15312.3	3.11147	5.83562	1.81829	5.29895	2.0063	4.97764	21.311	3.49197	36.7864				1.81829	5.29895	2.0063	4.97764
ENSG00000065809	1.90094	7.88023	6.04122	4.95405	7.59465	4.13978	3.48088	4.75253	5.49764	4.44616		7.88023	6.04122	4.95405	7.59465	4.13978	3.48088	4.75253
ENSG00000065833	34.6199	2.11704	4.15067	1.72625	23.8748	1.32018	1.91358	2.26029	3.13386	2.08694		2.11704	4.15067	1.72625		1.32018	1.91358	2.26029
ENSG00000065882	0.853017	1.53704	1.53049	2.08174	0.860786	2.74508	2.3614	1.96613	1.53376	2.16376	0.853017	1.53704	1.53049	2.08174		2.74508	2.3614	1.96613
ENSG00000065883	10430.6	232.714	209.547	1.66146	8.98765	1.91772	6.31782	2.84694	221.131	4.58238		232.714	209.547		8.98765		6.31782	2.84694
ENSG00000065911	1.1605	3.61155	2.6315	3.64014	9.57156	7.3739	4.20217	8.12145	3.12152	7.74767		3.61155	2.6315	3.64014	9.57156	7.3739	4.20217	8.12145
ENSG00000065923	74.7467	3.72534	239.388	3.33521	7.0449	5.83102	4.40692	9.62389	39.236	6.43796	74.7467				7.0449	5.83102	4.40692	9.62389
ENSG00000065970	20.796	18199.6	12005.8	8.82362	71.0658	13700.2	4.701	3.15244	6013.31	37.8834			12005.8		71.0658
ENSG00000065978	1.34324	0.930904	0.912069	1.83379	0.954933	0.906722	0.762419	0.931749	1.13707	0.919236	1.34324	0.930904	0.912069	1.83379	0.954933	0.906722	0.762419	0.931749
ENSG00000065989	4.61152	1.74623	0.92372	14.2577	1.34542	0.394858	1.7141	1.62488	3.17887	1.48515	4.61152	1.74623			1.34542		1.7141	1.62488
ENSG00000066027	1.09115	3.18971	44841.5	1.94405	58.3946	0.621251	2.27656	1.93049	2.56688	2.10352		3.18971		1.94405			2.27656	1.93049
ENSG00000066044	21.7827	12.2505	2.43344	5.0956	30615.7	1.85434	4.00432	4.76115	8.67303	4.38274		12.2505		5.0956			4.00432	4.76115
ENSG00000066084	4161.46	1.91261	0.829848	1.90278	2801.72	6996.33	1.60303	1.90856	1.90769	1401.81		1.91261		1.90278	2801.72
ENSG00000066117	14.2613	1.28932	1.65023	4.1708	2.52261	3.95496	3.70964	5.28437	2.91051	3.8323			1.65023	4.1708	2.52261	3.95496	3.70964	5.28437
ENSG00000066135	5.06837	25.3292	27.0177	28806.4	6.72553	61.4247	6.29639	46.5091	26.1734	26.6173		25.3292	27.0177					46.5091
ENSG00000066136	12.9429	177.71	46.1555	10.2132	0.268188	10.6137	1.95535	1.09061	29.5492	1.52298			46.1555				1.95535	1.09061
ENSG00000066248	57.9925	1	1	2411.25	8.04826	1	1	2.54451	29.4963	1.77225	57.9925					1	1	2.54451
ENSG00000066279	969.873	1.89502	0.830308	4116.05	0.108916	5441.82	0.228827	0.656211	485.884	0.442519	969.873						0.228827	0.656211
ENSG00000066322	5.58389	1.82406	2.00687	2.43151	13.011	2.62056	12.6413	6.15347	2.21919	9.39738		1.82406	2.00687	2.43151	13.011		12.6413	6.15347
ENSG00000066379	7.17795	0.711511	95.6642	0.969461	1.0735	0.571804	2.94399	1.68011	4.0737	1.37681	7.17795				1.0735			1.68011
ENSG00000066422	0.711852	1.66532	1.85504	1.70215	11976.5	13214.4	5.47922	9.08131	1.68374	5992.78		1.66532	1.85504	1.70215	11976.5
ENSG00000066427	2.13268	13.526	1.55268	12.7169	2.34871	231.531	3.54953	2.12581	7.42477	2.94912		13.526		12.7169	2.34871		3.54953	2.12581
ENSG00000066455	65656.4	9.15449	1.48858	10.5228	5.56001	384.643	8.18654	10.6151	9.83866	9.4008		9.15449		10.5228	5.56001		8.18654	10.6151
ENSG00000066557	2565.66	1.44	0.610994	2.62302	26.4842	3401.51	0.761565	4965.13	2.03151	1714		1.44		2.62302		3401.51
ENSG00000066583	5871.23	2.86271	7705.03	8.45318	0.461017	6802.02	1969.5	10.1736	2939.84	989.836	5871.23						1969.5
ENSG00000066629	5.5577	2.4399	51.5557	1.52136	6761.35	82.2241	3.89972	215.152	3.9988	148.688	5.5577	2.4399				82.2241		215.152
ENSG00000066651	4503.41	5644.3	1796.11	0.374869	0.993085	4275.93	13.1495	7393.24	3149.76	2144.54	4503.41	5644.3	1796.11			4275.93
ENSG00000066654	9.89617	33.7388	3.05305	38.8181	5.66961	85.7277	5.12134	13.4357	21.8175	9.55267		33.7388		38.8181	5.66961		5.12134	13.4357
ENSG00000066697	1.70094	3.28332	1.03689	2.43315	1.48922	1.36405	1.30783	1.58328	2.06705	1.42664	1.70094	3.28332	1.03689	2.43315	1.48922	1.36405	1.30783	1.58328
ENSG00000066739	3591.53	1882.1	0.42899	2940.32	3381.18	84.3132	7259.84	4695.34	2411.21	4038.26	3591.53	1882.1		2940.32	3381.18		7259.84	4695.34
ENSG00000066777	25875.6	3.33228	7.36475	1.39517	261.895	1.32677	1.77595	1.53223	5.34852	1.65409		3.33228	7.36475			1.32677	1.77595	1.53223
ENSG00000066827	3.86966	0.973582	0.696932	2.02121	6761.35	109.282	2.27718	6044.29	1.4974	3076.79		0.973582		2.02121				6044.29
ENSG00000066855	3.11699	86.0669	3.63259	2.98514	2.96768	3.44772	3.41988	4.94038	3.37479	3.4338	3.11699		3.63259	2.98514	2.96768	3.44772	3.41988	4.94038
ENSG00000066926	7239.05	4.00743	1.5175	2.3311	12266.2	13700.2	10.2556	51.692	3.16927	6158.95		4.00743		2.3311	12266.2
ENSG00000066933	24.7299	2.27415	11.6297	4.44951	20185.5	84.4799	26.125	2.17127	8.03959	55.3025			11.6297	4.44951		84.4799
ENSG00000067048	1	1	6.48246	1059.16	1	1	5.49597	1.70308	3.74123	1.35154			6.48246		1	1		1.70308
ENSG00000067057	0.100648	1.68225	0.665115	0.982178	0.797762	1.84662	1.72649	0.64151	0.823647	1.26213			0.665115	0.982178	0.797762	1.84662	1.72649	0.64151
ENSG00000067064	32.3213	10.083	5.71951	18.0721	94.3566	91.923	3.58926	6.54074	14.0776	49.2318		10.083		18.0721	94.3566	91.923
ENSG00000067066	1.1083	1.24504	0.948222	1.77527	2.95243	1.15852	2.71958	3.39814	1.17667	2.83601	1.1083	1.24504	0.948222	1.77527	2.95243		2.71958	3.39814
ENSG00000067082	6.60859	12.2925	3.81012	7.45948	3.13801	3.13471	4.60523	4.82538	7.03403	3.87162	6.60859	12.2925	3.81012	7.45948	3.13801	3.13471	4.60523	4.82538
ENSG00000067113	52.9697	5.18092	59.1102	8.15369	2.50671	3.89819	1.96504	7.57658	30.5617	3.20245	52.9697		59.1102		2.50671	3.89819	1.96504
ENSG00000067141	3192.58	4200.67	0.31236	99.4819	5.97793	127.112	17.0832	1.65337	1646.03	11.5306	3192.58				5.97793		17.0832
ENSG00000067167	2.91121	5.328	4.45023	5.25282	7.72262	4.16484	4.26384	3.49775	4.85153	4.21434	2.91121	5.328	4.45023	5.25282	7.72262	4.16484	4.26384	3.49775
ENSG00000067182	2.87944	6.86355	6.35033	6.69348	1.90125	2.39831	9.70869	6.75702	6.52191	4.57767		6.86355	6.35033	6.69348		2.39831		6.75702
ENSG00000067191	6384.16	0.377176	412.38	0.949538	20.7174	2138.46	3.4289	71.3853	206.665	46.0514			412.38					71.3853
ENSG00000067208	5.66772	5.46695	162.013	4.17784	2.72177	35.6916	3.94499	10.3377	5.56733	7.14134	5.66772	5.46695		4.17784			3.94499	10.3377
ENSG00000067221	5358.3	246.417	3.33652	6526.3	4.92332	17975.1	5.50412	3.68343	2802.36	5.21372	5358.3				4.92332		5.50412	3.68343
ENSG00000067225	0.685688	1.92909	1.16714	1.3043	1.77667	2.83881	3.67765	1.80493	1.23572	2.32187	0.685688	1.92909	1.16714	1.3043	1.77667	2.83881	3.67765	1.80493
ENSG00000067248	1.41276	0.879775	2.4095	0.928792	26.3901	0.860987	2.84953	1.78504	1.17077	2.31729	1.41276	0.879775		0.928792			2.84953	1.78504
ENSG00000067334	0.933745	1.14936	6.82895	4.25309	5.06159	1.63117	2.92788	3.87078	2.70122	3.39933				4.25309	5.06159		2.92788	3.87078
ENSG00000067365	0.227114	2.77547	2.22412	2.1876	5.17714	49.3372	0.798069	1.26387	2.20586	3.22051		2.77547	2.22412	2.1876	5.17714
ENSG00000067369	14819.1	232.714	1.58746	2.12863	2.95554	1.83345	1.71765	6.06919	117.421	2.39449		232.714			2.95554	1.83345	1.71765
ENSG00000067445	1.19693	0.51951	0.86598	2.13203	0.20328	0.120447	0.374569	0.455415	1.03145	0.288924	1.19693	0.51951	0.86598		0.20328		0.374569	0.455415
ENSG00000067533	38.5134	3.46433	6.93725	4.66237	100.319	17.645	15.1639	13.5849	5.79981	16.4044		3.46433	6.93725	4.66237		17.645	15.1639	13.5849
ENSG00000067560	19.9456	3.84733	6.1036	7.36557	10.9707	3.86009	5.53273	5.94904	6.73458	5.74088		3.84733	6.1036	7.36557	10.9707	3.86009	5.53273	5.94904
ENSG00000067596	18238.6	3.94852	7106.66	3.59655	37.881	119.814	1.32273	3.5774	3555.3	20.7292			7106.66		37.881
ENSG00000067704	1.5022	2.52833	131.219	2.5728	2.46648	95.9709	1.16555	6.05569	2.55056	4.26109	1.5022	2.52833		2.5728	2.46648			6.05569
ENSG00000067715	1653.78	0.566587	16.3324	5.56147	35.8754	90.7492	7.77175	10.5197	10.9469	23.1975			16.3324	5.56147	35.8754
ENSG00000067798	0.205418	0.660244	0.488792	2.01111	49.2219	0.696309	1.6414	1.69464	0.574518	1.66802		0.660244	0.488792				1.6414	1.69464
ENSG00000067829	2.58906	5.40864	1.30934	4.70427	12.9923	1.44877	4.45112	2.66922	3.64666	3.56017	2.58906	5.40864		4.70427			4.45112	2.66922
ENSG00000067836	7.66775	2.03793	79.0834	1.62985	0.763653	4.89957	4.42584	2.49036	4.85284	3.4581	7.66775					4.89957	4.42584	2.49036
ENSG00000067900	2.59012	3.09838	3.21699	1.7193	14.4581	9.16634	5.57789	8.89846	2.84425	9.0324	2.59012	3.09838	3.21699	1.7193	14.4581	9.16634	5.57789	8.89846
ENSG00000067955	2.96837	3.90314	3.31363	9.91647	2.93739	2.16732	2.4674	3.64521	3.60838	2.70239	2.96837	3.90314	3.31363		2.93739	2.16732	2.4674	3.64521
ENSG00000068001	10.4616	39.7488	33.9725	3.91726	0.782599	29.8425	1.89065	2.09539	22.2171	1.99302		39.7488	33.9725				1.89065	2.09539
ENSG00000068024	6099.2	3.17249	898.557	0.259081	1739.38	9425.27	1.51005	3184.52	450.865	2461.95			898.557		1739.38			3184.52
ENSG00000068028	3.0983	7.07829	338.013	9.44814	27621.9	1.53794	29.2318	4.94127	8.26322	17.0866		7.07829		9.44814			29.2318
ENSG00000068079	1.76415	4.12388	17952.1	4.62443	16.4551	0.375182	29.8933	8.53413	4.37416	12.4946		4.12388		4.62443	16.4551			8.53413
ENSG00000068097	2679.65	4156.92	6134.31	1.15233	3.61519	2.51393	5.5909	5.09134	3418.29	4.35326	2679.65	4156.92	6134.31		3.61519	2.51393	5.5909	5.09134
ENSG00000068120	0.92209	403.575	4.07501	2.7702	94.8744	2.09102	4.59745	3.83252	3.42261	4.21499			4.07501	2.7702			4.59745	3.83252
ENSG00000068137	9689.73	1.19028	5.99545	0.981021	1739.38	4081.61	7.85485	20.8018	3.59287	880.089			5.99545		1739.38
ENSG00000068305	128.416	3.52204	13.6907	5.6625	12.5763	13.4354	5.53149	7.37004	9.6766	9.97317			13.6907	5.6625	12.5763	13.4354	5.53149	7.37004
ENSG00000068308	0.23276	2.06492	0.551065	1.60939	0.409394	1.0327	0.65799	0.753911	1.08023	0.70595		2.06492	0.551065	1.60939	0.409394	1.0327	0.65799	0.753911
ENSG00000068323	0.864951	2.96477	2.6355	3.78921	1.51754	3.15016	1.50594	2.4921	2.80013	2.00482		2.96477	2.6355	3.78921	1.51754	3.15016	1.50594	2.4921
ENSG00000068354	5358.3	4419.4	7.27991	7.4949	34.079	63.5625	0.815978	2.53035	2213.45	18.3047		4419.4			34.079
ENSG00000068366	1.35339	20.2188	1.56674	4.2198	5.76052	110.306	4.74227	3.53409	2.89327	5.25139			1.56674	4.2198	5.76052		4.74227	3.53409
ENSG00000068383	1.31861	3.40058	1.19326	1.20549	1.57345	3.7274	1.69736	0.924573	1.26205	1.6354	1.31861		1.19326	1.20549	1.57345		1.69736	0.924573
ENSG00000068394	4218.45	3100.83	3179.85	2.31499	2294.87	1858.87	1033.78	4.49193	3140.34	1446.33	4218.45	3100.83	3179.85		2294.87	1858.87	1033.78
ENSG00000068400	23.1844	8050.36	76.8383	11170.4	2.8377	169.703	15.745	113.156	4063.6	64.4505		8050.36						113.156
ENSG00000068438	2.2311	1.99043	24.5083	1.24519	0.636579	0.426841	0.882924	0.779537	2.11077	0.708058	2.2311	1.99043		1.24519	0.636579	0.426841	0.882924	0.779537
ENSG00000068489	7.2496	2.48949	0.375878	1.8125	49.4449	76.5317	0.781111	3.21788	2.15099	26.3314		2.48949		1.8125	49.4449
ENSG00000068650	11684.5	1.94233	4638.38	3880.91	1.08505	6802.02	27.5793	39.4691	4259.64	33.5242			4638.38	3880.91			27.5793	39.4691
ENSG00000068654	5.7687	2013.34	4413.99	5644.5	1.53754	1264.05	0.688485	1.19352	3213.66	1.36553		2013.34	4413.99	5644.5	1.53754		0.688485	1.19352
ENSG00000068697	9.32776	4.15708	5.55275	5.02582	5.13276	7.36558	3.89139	14.661	5.28928	6.24917	9.32776	4.15708	5.55275	5.02582	5.13276	7.36558	3.89139
ENSG00000068724	7808.98	40.507	1.82034	0.865617	31.5122	1.366	6.47659	2.17778	21.1637	4.32719		40.507					6.47659	2.17778
ENSG00000068745	2.05582	3.55609	3.22839	3.34335	4.86163	2.35193	6.17603	3.30368	3.28587	4.08265	2.05582	3.55609	3.22839	3.34335	4.86163	2.35193	6.17603	3.30368
ENSG00000068784	5814.24	1269.65	14025.3	35.2122	8113.42	1.57843	6152.56	27.8134	3541.94	3090.19	5814.24						6152.56
ENSG00000068796	0.568156	1.7923	4.61029	4.9301	2.24396	2.4697	2.97962	2.66605	3.2013	2.56787		1.7923	4.61029	4.9301	2.24396	2.4697	2.97962	2.66605
ENSG00000068831	2394.69	4025.68	1	1	97.5764	4858.87	7.60758	1295.99	1197.84	696.783	2394.69							1295.99
ENSG00000068878	4.04537	604.17	3.48779	0.981433	8.89099	3.59477	5.24358	8.54259	3.76658	6.89308	4.04537		3.48779		8.89099	3.59477	5.24358	8.54259
ENSG00000068885	3192.58	116.11	0.361432	2.55038	44.7683	0.27266	0.916687	33.9495	59.3301	17.4331		116.11						33.9495
ENSG00000068903	14.8242	4.09978	0.722827	1.78412	1.49603	4.93291	1.02511	1.94527	2.94195	1.72065		4.09978		1.78412	1.49603		1.02511	1.94527
ENSG00000068912	2.72697	5.41033	7.48255	6.38378	2.49188	5.55736	4.37298	5.81502	5.89706	4.96517		5.41033	7.48255	6.38378	2.49188	5.55736	4.37298	5.81502
ENSG00000068971	9.70746	0.934183	239.884	8.70909	1.40446	217.896	14887.8	3.42652	9.20828	110.661	9.70746			8.70909		217.896
ENSG00000069011	0.385578	6.46115	14.2255	4.80037	0.83638	37.4979	19.9168	3.73081	5.63076	11.8238		6.46115		4.80037			19.9168
ENSG00000069020	19321.5	13.3318	32.9896	7.67111	15.2156	0.673747	1.25346	1.36457	23.1607	1.30901		13.3318	32.9896			0.673747	1.25346	1.36457
ENSG00000069248	0.929578	1.64413	1.12499	2.02356	0.265262	18.1702	3.25699	0.884448	1.38456	2.07072	0.929578	1.64413	1.12499	2.02356			3.25699
ENSG00000069275	6.72964	13.0435	7.01881	8.10351	13.058	13.1788	14.7574	14.1183	7.56116	13.6485	6.72964	13.0435	7.01881	8.10351	13.058	13.1788	14.7574	14.1183
ENSG00000069329	112.259	4.05591	1.59458	1.88986	5.27444	20.9288	8.20114	6.26811	2.97288	7.23462		4.05591	1.59458	1.88986	5.27444		8.20114	6.26811
ENSG00000069345	1.64476	3.50017	25.5804	3.00236	11.4832	12.8904	5.42442	7.34215	3.25126	9.41266	1.64476	3.50017		3.00236	11.4832	12.8904	5.42442	7.34215
ENSG00000069399	1.39385	1.31052	1.38536	3.34534	1.05715	57.2817	1.2649	1.01795	1.38961	1.16103	1.39385	1.31052	1.38536		1.05715		1.2649	1.01795
ENSG00000069424	1	10.6938	6059.51	3.72998	3767.48	3692.98	19.9168	1997.44	7.21187	2845.21		10.6938		3.72998	3767.48	3692.98		1997.44
ENSG00000069431	7865.97	2.3609	69.3974	2763.96	773.611	0.209663	7.01982	216.832	1416.68	111.926				2763.96				216.832
ENSG00000069482	114.788	1794.61	4.58761	2.87228	7.48972	0.317061	2.11091	0.908506	59.6879	1.50971	114.788						2.11091	0.908506
ENSG00000069493	0.142962	0.846663	0.690733	28.4378	0.346698	1.39331	0.414677	25.0729	0.768698	0.903995		0.846663	0.690733			1.39331
ENSG00000069509	12596.4	2.17218	28.2328	1.64885	2.61846	0.707458	19.0008	1.2327	15.2025	1.92558			28.2328		2.61846			1.2327
ENSG00000069667	12653.3	1.97633	0.724836	60.4076	0.98808	181.689	0.17928	2.21264	31.192	1.60036				60.4076	0.98808			2.21264
ENSG00000069702	29.4716	1.65016	1.62299	0.890032	1449.65	292.472	0.423725	3.54246	1.63658	148.007		1.65016	1.62299	0.890032		292.472
ENSG00000069712	11171.5	5819.29	8228.61	6.1704	3381.18	19.7389	1969.5	1727.65	7023.95	1848.58	11171.5	5819.29	8228.61		3381.18		1969.5	1727.65
ENSG00000069849	2.30006	16.3282	42.4	6.50586	29.2595	10.0087	21.0373	12.3322	11.417	16.6848		16.3282		6.50586	29.2595	10.0087	21.0373	12.3322
ENSG00000069869	0.761446	21480.6	288.948	6.31888	44233	394.961	3.6735	3.45535	147.634	199.317			288.948			394.961
ENSG00000069943	1.26737	5556.81	3853.02	34.012	4.70055	1846.99	3.31575	5.95938	1943.51	5.32996			3853.02		4.70055		3.31575	5.95938
ENSG00000069956	39268.9	3.79726	2.96696	3.72559	4.34977	2.97902	11.2007	9.84571	3.76142	7.09774		3.79726	2.96696	3.72559	4.34977		11.2007	9.84571
ENSG00000069966	116.755	18.4907	7.05107	8.08848	45.918	340.984	12.3697	20.3346	13.2896	33.1263		18.4907	7.05107	8.08848	45.918			20.3346
ENSG00000069974	22741	33642.1	2.19157	3.04736	1.7671	83.5674	30.7582	8.191	11372	19.4746	22741						30.7582
ENSG00000069998	741.903	3.32143	62.9545	2.67453	773.611	875.417	0.573468	1.88181	33.138	387.747			62.9545		773.611
ENSG00000070010	2.00427	2.45599	1.37928	1.64829	2.97607	4.33223	7.30114	4.55718	1.82628	4.44471	2.00427	2.45599	1.37928	1.64829	2.97607	4.33223	7.30114	4.55718
ENSG00000070018	28497.3	808.712	0.624447	1.26685	57.2526	124.505	69.4525	37.3757	404.99	63.3526		808.712			57.2526	124.505	69.4525	37.3757
ENSG00000070047	0.547744	4.87334	142.251	19.3147	1.87234	1.45788	30.4101	5.90349	12.094	3.88792				19.3147				5.90349
ENSG00000070061	4959.35	130.325	0.258989	1.80244	1.93017	61.8885	1.47374	20.8497	66.0638	11.3899		130.325						20.8497
ENSG00000070081	6.05288	9.45595	5.58207	3.41905	11.5729	10.1589	8.51967	12.7768	5.81747	10.8659	6.05288	9.45595	5.58207	3.41905	11.5729	10.1589	8.51967	12.7768
ENSG00000070087	23.6768	5.606	7.79268	3.2403	4.27799	1.88149	3.47331	3.06199	6.69934	3.26765		5.606	7.79268		4.27799	1.88149	3.47331	3.06199
ENSG00000070193	90.8741	12.325	23.6084	7.83943	387.306	0.756479	7.09491	2.75662	17.9667	4.92576		12.325	23.6084				7.09491	2.75662
ENSG00000070214	10.1299	6.81111	4.26906	6.60248	4.40176	7.8857	9.06299	7.14591	6.70679	7.51581	10.1299	6.81111	4.26906	6.60248	4.40176	7.8857	9.06299	7.14591
ENSG00000070269	10373.6	23.0217	5.50542	9.33533	9079.18	10202.5	15.4475	5.56766	16.1785	4547.32		23.0217		9.33533	9079.18
ENSG00000070366	1.42406	373.565	4.82393	3.77371	1.6372	5.10059	8.52277	2.07007	4.29882	3.58533			4.82393	3.77371		5.10059		2.07007
ENSG00000070367	3.81483	11.9376	8.06181	4.13219	9.3558	14.3841	15.4798	19.2016	6.097	14.932	3.81483	11.9376	8.06181	4.13219	9.3558	14.3841	15.4798	19.2016
ENSG00000070371	0.000823078	1488.38	0.277274	0.338898	0.557452	1264.05	2.31193	0.940718	0.308086	1.62632			0.277274	0.338898			2.31193	0.940718
ENSG00000070404	0.0790655	0.684538	0.938449	32.9033	2.46663	8.21686	4.04655	2.05104	0.811493	3.25659		0.684538	0.938449		2.46663		4.04655	2.05104
ENSG00000070413	9.03417	13.6173	2.69653	432.205	2.61457	7.78749	9.09657	18.2973	11.3257	8.44203	9.03417	13.6173				7.78749	9.09657
ENSG00000070423	14021.2	1.83284	0.927569	1.15608	0.98449	0.684877	1.0099	1.80383	1.49446	0.997192		1.83284	0.927569	1.15608	0.98449	0.684877	1.0099	1.80383
ENSG00000070444	20461.3	2.83902	3.21921	13404.3	2.72904	142.675	2.37147	4.48753	6703.77	3.60828				13404.3	2.72904		2.37147	4.48753
ENSG00000070476	0.248198	25.2897	3217.25	4.15989	1.96035	5247.5	5.68719	1.42261	14.7248	3.82377		25.2897			1.96035		5.68719
ENSG00000070495	9062.81	2.12525	6657.88	6.08293	5.68885	1.37098	3.25859	15.0407	3331.98	4.47372			6657.88		5.68885		3.25859
ENSG00000070501	0.248431	5.38154	1.42422	13639.5	21.7037	1.88831	11.4108	8958.02	3.40288	16.5572		5.38154			21.7037		11.4108
ENSG00000070540	2.25629	4.69358	7.78615	4.04114	1.08682	1.49756	5.21742	2.69439	4.36736	2.09598	2.25629	4.69358	7.78615	4.04114	1.08682	1.49756		2.69439
ENSG00000070610	13850.2	5994.28	1.85635	0.818232	54.7895	0.684184	0.656067	1.95156	2998.07	1.31787		5994.28				0.684184		1.95156
ENSG00000070614	7.64542	8.52572	533.191	8.25689	2.11773	7.63438	8.28498	5.52804	8.39131	6.58121	7.64542	8.52572		8.25689		7.63438	8.28498	5.52804
ENSG00000070669	22.4819	0.937751	1.34207	1.9248	5.14645	2.91617	2.89757	3.0844	1.63344	3.00029		0.937751	1.34207	1.9248	5.14645	2.91617	2.89757	3.0844
ENSG00000070718	12710.3	0.335331	1.59721	1.03576	5.57181	4664.56	5.37275	1.58167	1.31649	5.47228			1.59721	1.03576	5.57181		5.37275
ENSG00000070756	0.168051	0.133279	0.206416	0.257752	0.133246	0.11041	0.0799606	0.143685	0.187234	0.121828	0.168051	0.133279	0.206416	0.257752	0.133246	0.11041	0.0799606	0.143685
ENSG00000070759	1197.84	0.153564	5087.16	0.641347	2.67924	0.0609995	0.0491924	0.585936	599.242	0.323468	1197.84							0.585936
ENSG00000070761	9005.82	74.8796	2.49831	10582.6	38.6167	219.867	15.8018	10.8107	4540.35	27.2093	9005.82				38.6167		15.8018
ENSG00000070770	5.7388	1.77136	2.94608	3.10056	21.9911	7.78234	4.07906	2.09991	3.02332	5.9307	5.7388	1.77136	2.94608	3.10056		7.78234	4.07906
ENSG00000070778	34082.5	3.72191	263.429	37565.6	49641.3	7.37924	8.16391	18.9957	17173	13.5798	34082.5					7.37924	8.16391	18.9957
ENSG00000070785	15.1056	8969.04	1.57065	5.60119	3.51181	7.11256	3.83781	10.462	10.3534	5.47518	15.1056			5.60119	3.51181	7.11256	3.83781	10.462
ENSG00000070808	2.80818e-05	7131.69	1160.34	2881.54	1	1	1	540.579	2020.94	1			1160.34	2881.54	1	1	1
ENSG00000070814	1.24644	1.11664	85.2566	166.974	0.994479	80.9561	1.54665	2.21407	43.2515	1.88036			85.2566		0.994479		1.54665	2.21407
ENSG00000070831	189.796	7.39231	5.20769	4.78937	20.1269	3.68426	2.48857	4.4314	6.3	4.05783		7.39231	5.20769	4.78937		3.68426	2.48857	4.4314
ENSG00000070882	8.448	3.10251	0.728092	4.36704	58.26	16.0423	1.80772	7.83367	3.73477	11.938		3.10251		4.36704		16.0423		7.83367
ENSG00000070950	10487.6	1.13999	1.65701	1.45469	10334.7	2.38088	1.05334	2.43579	1.55585	2.40833		1.13999	1.65701	1.45469		2.38088		2.43579
ENSG00000070961	6.52301	1.90971	1.72443	2.25482	254.825	17.6632	6.66165	14.5575	2.08226	16.1103		1.90971	1.72443	2.25482		17.6632		14.5575
ENSG00000071051	21886.1	6.75075	10547.3	5.85743	75.5	53.9414	1.94093	4.43261	5277.02	29.187			10547.3			53.9414
ENSG00000071054	5.2931	10.1635	5.93536	8.13967	8.8207	12.3339	12.0786	10.4971	7.03751	11.2878	5.2931	10.1635	5.93536	8.13967	8.8207	12.3339	12.0786	10.4971
ENSG00000071082	0.353716	0.434021	0.291371	0.559506	0.216576	0.115227	0.127941	0.14226	0.393868	0.135101	0.353716	0.434021	0.291371	0.559506	0.216576	0.115227	0.127941	0.14226
ENSG00000071127	5.14778	1.36737	1.40007	1.62542	2.35172	2.83811	2.6274	2.03566	1.51274	2.48956		1.36737	1.40007	1.62542	2.35172	2.83811	2.6274	2.03566
ENSG00000071189	25419.7	2.20648	1.8595	7.53224	25304	0.975164	1.73732	5.09993	4.86936	3.41862				7.53224			1.73732	5.09993
ENSG00000071205	0.223011	8.48686	31976.5	1.29636	1.66916	5.90852	0.777428	2.31709	4.89161	1.99312		8.48686			1.66916			2.31709
ENSG00000071242	2.92247	1.89755	3.28208	4.30896	1.05029	6.66188	1.60919	2.75468	3.10228	2.18193	2.92247	1.89755	3.28208	4.30896			1.60919	2.75468
ENSG00000071243	0.339849	0.991511	2.14388	3.09204	1.70577	0.395396	3.00767	2.23289	1.56769	1.96933		0.991511	2.14388	3.09204	1.70577		3.00767	2.23289
ENSG00000071246	32372.8	12162.5	16680.6	781.505	16419	99.9831	17.1462	4.33584	14421.6	58.5646		12162.5	16680.6			99.9831
ENSG00000071282	1.41766	2.12812	1.41278	1.85625	10.0443	1.53247	5.41045	5.83739	1.63695	5.62392	1.41766	2.12812	1.41278	1.85625	10.0443		5.41045	5.83739
ENSG00000071462	44.8209	2.44884	8.58248	9.58544	1.9348	2.74872	6.69335	4.40296	9.08396	3.57584			8.58248	9.58544	1.9348	2.74872	6.69335	4.40296
ENSG00000071537	4.59991	770.805	4.52622	3.41131	11.6702	2.53008	10.1965	13.1275	4.56306	10.9333	4.59991		4.52622	3.41131	11.6702		10.1965	13.1275
ENSG00000071553	0.656622	4.32194	4.6572	2.46475	1.53045	2.72375	3.94831	8.65501	3.39335	3.33603		4.32194	4.6572	2.46475		2.72375	3.94831
ENSG00000071564	2.73934	8.69817	2.28993	3.22961	1.80228	1.62362	1.19403	1.61385	2.98447	1.61873	2.73934		2.28993	3.22961	1.80228	1.62362	1.19403	1.61385
ENSG00000071575	1.31634	2.91165	2.90313	3.0973	8.25475	3.31578	2.75031	3.38936	2.90739	3.35257		2.91165	2.90313	3.0973		3.31578	2.75031	3.38936
ENSG00000071626	9.59741	55.2045	1.28497	2.41172	1.3847	3.89719	1.69223	1.21349	6.00457	1.53847	9.59741				1.3847		1.69223	1.21349
ENSG00000071655	60812	7.66517	9.42125	3.44013	2.48223	5.7827	10.931	7.14065	8.54321	6.46168		7.66517	9.42125			5.7827	10.931	7.14065
ENSG00000071794	0.558717	1.21905	13875.7	2.41642	30.2222	105.064	4.14044	1.0495	1.81773	17.1813		1.21905		2.41642	30.2222
ENSG00000071859	0.727936	5.44439	3.79192	7.0771	11.6226	44.3843	8.15734	14.8491	4.61815	13.2359		5.44439	3.79192	7.0771	11.6226		8.15734	14.8491
ENSG00000071889	1.30277	3.96438	2.11557	1.46608	0.996165	0.441529	2.79194	3.918	1.79082	1.89405	1.30277		2.11557	1.46608	0.996165		2.79194
ENSG00000071894	0.424903	1.3106	0.886174	1.72252	0.702786	94.8008	0.913249	0.877168	1.09839	0.895208		1.3106	0.886174	1.72252	0.702786		0.913249	0.877168
ENSG00000071967	85375.8	33.5455	9.9353	10.1597	5.28805	166.463	9.42435	14.6271	21.8526	12.0257		33.5455					9.42435	14.6271
ENSG00000071994	7.42819	1.94848	4.8846	1.86776	7.18572	102.172	1.89527	2.31341	3.41654	4.74957		1.94848	4.8846	1.86776	7.18572
ENSG00000072042	5.82088	2.13446	2.70574	1.94073	3.37739	2.44944	6.10304	5.3594	2.4201	4.3684		2.13446	2.70574	1.94073	3.37739	2.44944	6.10304	5.3594
ENSG00000072062	6.71608	20.0735	1.45548	2.02845	2.67388	1.38556	2.10695	2.29355	4.37226	2.20025	6.71608				2.67388	1.38556	2.10695	2.29355
ENSG00000072071	8606.87	4725.63	6059.51	56.8554	4346.94	2721.41	2.16144	4.43919	5392.57	1362.92	8606.87	4725.63	6059.51			2721.41
ENSG00000072110	1.52172	0.969494	1.45448	1.25605	1.39264	1.17981	0.804553	1.09846	1.35527	1.13914	1.52172	0.969494	1.45448	1.25605	1.39264	1.17981	0.804553	1.09846
ENSG00000072121	5871.23	4725.63	3404.24	0.67874	5699.01	52.6731	1.96328	10.5244	4064.93	31.5987	5871.23	4725.63	3404.24			52.6731
ENSG00000072133	3.40723	1.19686	8602.59	3469.4	1.1172	6316.23	3.63654	10.2978	1736.41	6.96718				3469.4			3.63654	10.2978
ENSG00000072134	3.92572	18.1722	6.83675	11.0398	9.99923	220.349	1.93896	18.7067	8.93828	14.3529			6.83675	11.0398	9.99923			18.7067
ENSG00000072135	0.60261	1.10897	6.69897	1.75136	176.38	298.857	4.58466	4.97175	1.43016	90.676		1.10897		1.75136	176.38
ENSG00000072163	14.7773	1.2987	3.84851	2.0542	0.844754	6.94475	6.47589	1.97951	2.95136	4.2277			3.84851	2.0542		6.94475	6.47589
ENSG00000072195	5.7687	0.938491	4.51769	1.03084	1.96425	0.0135501	2.47623	1.23406	2.77426	1.59916			4.51769		1.96425		2.47623	1.23406
ENSG00000072210	6270.18	1.77823	9799.33	12.6005	15.3728	1944.15	2953.75	28.9961	3141.39	986.572	6270.18					1944.15
ENSG00000072274	7.32076	8.18582	1.25562	1.83295	3.09433	372.58	3.92095	8.35713	4.57685	6.13904	7.32076	8.18582			3.09433		3.92095	8.35713
ENSG00000072310	2337.69	0.492976	2.80625	5.76987	2.97728	0.342068	1.36491	0.947541	4.28806	1.15623			2.80625	5.76987			1.36491	0.947541
ENSG00000072364	1.56687	5.02322	6.9543	8.95041	27.0058	3.97357	8.93424	9.24383	5.98876	9.08903		5.02322	6.9543	8.95041			8.93424	9.24383
ENSG00000072401	52719.1	4.22777	34220.4	8.96977	14197.7	77.62	12550.2	103.378	17114.7	6326.78			34220.4				12550.2
ENSG00000072415	21658.2	2.9193	1.5512	2.96	213.793	7.86338	6.96925	9.15935	2.93965	8.51137		2.9193	1.5512	2.96		7.86338	6.96925	9.15935
ENSG00000072422	73.7632	2.7374	4.01751	41.1085	53.6354	279.109	4.80854	5.48093	22.563	29.5582				41.1085	53.6354
ENSG00000072501	3.51293	6.03696	98.1162	5.34971	20764.9	4.49436	2.73502	5.77802	5.69334	5.13619	3.51293	6.03696		5.34971		4.49436	2.73502	5.77802
ENSG00000072506	3.13942	1.09	4.81488	3.19241	58.2372	15.3569	10.2501	3.80334	3.16592	12.8035	3.13942		4.81488	3.19241		15.3569	10.2501
ENSG00000072518	1.0609	7.43671	4.89618	4.93461	1.64987	2.18874	7.8746	10.0525	4.9154	5.03167		7.43671	4.89618	4.93461			7.8746	10.0525
ENSG00000072609	8.79311	0.608187	0.141978	1.49452	5.57009	3.37165	4.35815	6.95344	1.05135	4.96412		0.608187		1.49452	5.57009	3.37165	4.35815	6.95344
ENSG00000072657	20575.3	2.68617	6545.69	6291.15	22793	531.751	45.2346	2860.77	6418.42	1696.26			6545.69	6291.15				2860.77
ENSG00000072682	1.36093	5.88831	163.51	3.5231	18.8471	6.44643	12.6906	21.8868	4.7057	15.7689		5.88831		3.5231	18.8471		12.6906	21.8868
ENSG00000072736	1767.77	8137.86	11183.1	2.11207	2.08019	18655.2	5.0009	5.11768	4952.81	5.05929		8137.86					5.0009	5.11768
ENSG00000072756	4959.35	0.934535	8116.41	1.92017	14777.2	10.6006	7.86546	13.0664	2480.64	11.8335	4959.35					10.6006	7.86546	13.0664
ENSG00000072778	56.6226	2.12304	1.61208	2.37267	30.5066	183.006	1.26915	0.687575	2.24785	15.8879		2.12304	1.61208	2.37267	30.5066
ENSG00000072786	13.3289	11.1094	1.13007	18401.2	19702.6	10.9045	5.5172	4.90255	12.2191	8.21084	13.3289	11.1094				10.9045	5.5172	4.90255
ENSG00000072803	15.8857	9.64927	3.98083	2.5669	3.62125	9.9696	9.89417	6.51682	6.81505	8.2055		9.64927	3.98083			9.9696	9.89417	6.51682
ENSG00000072818	1	4.7565	2282.29	824.011	0.193934	51.8902	1.47359	0.279025	414.384	0.876306				824.011			1.47359
ENSG00000072840	142.326	26161.4	17204.2	39975.8	17674.5	17003.5	23.3957	96.2853	21682.8	8549.92		26161.4	17204.2	39975.8		17003.5
ENSG00000072849	19.4603	2.27077	3.61136	2.11907	26752.7	2.02651	2.56896	4.49593	2.94107	3.53244		2.27077	3.61136	2.11907		2.02651	2.56896	4.49593
ENSG00000072864	10.6858	2.25187	151.302	5.12495	57.993	2.1703	39.73	2.00133	7.90539	20.9502	10.6858			5.12495			39.73
ENSG00000072952	22.501	5.70857	67841.4	11.95	1.74214	2.87614	1.16116	2.21264	17.2255	1.97739	22.501			11.95	1.74214	2.87614	1.16116	2.21264
ENSG00000072954	19.672	3719.46	32.2273	6.03963	290.729	23.7104	862.218	0.953128	25.9496	157.22	19.672		32.2273		290.729
ENSG00000072958	0.367126	3.78658	6.27717	1.35267	1.58673	5.67151	90.6506	4.60748	2.56963	5.1395		3.78658		1.35267		5.67151		4.60748
ENSG00000073008	6.71968	6.33357	6.25711	7.4616	9.51588	43.9656	5.82848	31.2866	6.52662	20.4012	6.71968	6.33357	6.25711	7.4616				31.2866
ENSG00000073050	0.307678	1.75301	20.9607	5.6908	10624.4	6.15195	2.64368	3.11183	3.72191	4.63189				5.6908		6.15195	2.64368	3.11183
ENSG00000073060	14135.2	1750.86	2020.5	4645.13	1.48938	28.5456	0.677125	5.96906	3332.82	3.72922		1750.86	2020.5	4645.13				5.96906
ENSG00000073111	399.948	0.272626	711.566	0.229046	580.459	0.0677558	4.9676	0.878886	200.11	2.92324	399.948						4.9676
ENSG00000073150	1	0.56929	0.0289249	0.0101734	0.000174115	486.787	0.000468691	0.0409183	0.299107	0.0206935		0.56929						0.0409183
ENSG00000073169	0.339778	1.67631	4600.98	0.930932	8.38346	1.28658	2.09995	3.89884	1.30362	2.99939		1.67631		0.930932			2.09995	3.89884
ENSG00000073331	29.6473	55.2999	1.0882	13.4889	29.4025	7967.91	0.754701	28.728	21.5681	29.0652	29.6473			13.4889	29.4025			28.728
ENSG00000073417	9917.7	74.045	5909.92	11.6954	8210	20209.7	6.34346	4.3408	2991.98	4108.17			5909.92		8210
ENSG00000073464	1311.83	24630.3	6.34994	86.4571	4057.21	3790.14	6398.62	8418.44	699.143	5227.92	1311.83				4057.21	3790.14	6398.62	8418.44
ENSG00000073536	855.888	0.358662	0.146153	0.51389	0.220472	0.32674	0.219639	0.63533	0.436276	0.273606		0.358662		0.51389	0.220472	0.32674	0.219639
ENSG00000073578	2280.7	2625.79	3114.88	1.15013	1477.75	1681.1	0.380918	1913.28	2453.25	1579.43	2280.7	2625.79	3114.88		1477.75	1681.1		1913.28
ENSG00000073584	4.71358	11.0349	4.66345	4.43066	5.48573	175.933	2.56851	2.80709	4.68851	4.14641	4.71358		4.66345	4.43066	5.48573		2.56851	2.80709
ENSG00000073614	1.20582	13.8731	21.3348	6.10367	6.59968	1.09753	3.94434	3.83356	9.98841	3.88895		13.8731		6.10367	6.59968		3.94434	3.83356
ENSG00000073711	31.3542	20.7699	5.59137	3.71995	23.3956	81.955	1.27164	3.6329	13.1806	13.5142		20.7699			23.3956
ENSG00000073712	1.26975	3.52365	1.07448	1.87969	11.3105	2.6173	3.34815	3.24756	1.57472	3.29785	1.26975		1.07448	1.87969		2.6173	3.34815	3.24756
ENSG00000073792	2.68267	6.99434	1.10523	4.42953	2.2988	3.49457	8.38266	6.53482	3.5561	5.0147	2.68267	6.99434		4.42953		3.49457	8.38266	6.53482
ENSG00000073803	0.0825169	0.295157	0.253101	0.593714	0.187798	0.523977	0.147857	0.130752	0.274129	0.167827		0.295157	0.253101		0.187798		0.147857	0.130752
ENSG00000073910	9347.78	5.56234	5161.95	13228	0.775381	1.02791	1.10362	1.80752	7254.86	1.06577	9347.78		5161.95	13228	0.775381	1.02791	1.10362	1.80752
ENSG00000073921	20176.4	1.83739	2.96914	2.68167	11.5611	0.667184	1.14031	1.1776	2.82541	1.15896		1.83739	2.96914	2.68167		0.667184	1.14031	1.1776
ENSG00000073969	1.00603	4506.89	0.0980004	0.745422	2994.87	4470.24	0.970577	4.30052	0.875724	1499.59	1.00603			0.745422	2994.87
ENSG00000074047	7581.01	1.46756	11444.9	16.8905	9.3139	0.24362	3.13982	4.18863	3798.95	3.66422	7581.01						3.13982	4.18863
ENSG00000074054	59.4325	214.827	74.0943	1.76789	95.5424	2.02153	1.88312	7.15803	66.7634	4.58978	59.4325		74.0943					7.15803
ENSG00000074071	13.4261	42.6263	13.4158	6.83573	13.3111	5.85671	20.8252	14.959	13.421	14.135	13.4261		13.4158	6.83573	13.3111		20.8252	14.959
ENSG00000074181	3534.54	3894.44	2618.87	1.24852	0.514464	4956.03	0.300317	3.22611	3076.71	1.87029	3534.54	3894.44	2618.87					3.22611
ENSG00000074201	71.0215	5.6036	3.72303	16.8923	9.41706	340.541	14.2643	10.1309	11.248	12.1976				16.8923	9.41706		14.2643	10.1309
ENSG00000074219	6.75081	1.01	3.26092	1.4324	1.08415	56.709	0.826651	0.946438	2.34666	1.0153			3.26092	1.4324	1.08415		0.826651	0.946438
ENSG00000074266	4047.47	2.83631	6695.28	7.7457	1739.38	0.474373	2953.75	8.50587	2027.61	873.941	4047.47				1739.38
ENSG00000074319	4.46432	3.79664	5.47218	3.33444	5.47061	1.65908	5.36075	4.45027	4.13048	4.90551	4.46432	3.79664	5.47218	3.33444	5.47061		5.36075	4.45027
ENSG00000074356	0.611923	5.92125	2.84701	2.74352	197.771	9.38751	24.6633	9.55945	2.79527	17.1114			2.84701	2.74352		9.38751	24.6633	9.55945
ENSG00000074370	57.9925	1	0.508853	0.770647	1546.22	0.000216255	1.6444	1.84525	0.885324	1.74482		1	0.508853	0.770647			1.6444	1.84525
ENSG00000074410	19777.4	15049.8	5498.54	4.93501	6.8904	681.102	0.484009	8.22949	10274.2	7.55995	19777.4	15049.8	5498.54		6.8904			8.22949
ENSG00000074416	7.89216	11.5529	4.95669	3.60713	2.55055	188.071	7.11029	1.92258	6.42442	4.83042	7.89216	11.5529	4.95669	3.60713	2.55055		7.11029
ENSG00000074527	34253.5	38235.5	148.198	19.3484	20.3613	133.596	21.7872	9.06966	17200.9	21.0743	34253.5				20.3613		21.7872
ENSG00000074582	0.163739	4988.11	0.711563	0.611083	20.0493	55.3061	14026.6	4.17508	0.661323	37.6777			0.711563	0.611083	20.0493	55.3061
ENSG00000074590	76.4326	6.8723	18326.1	2.74293	13.1461	8.14996	3.94704	10.9881	41.6525	9.56904	76.4326				13.1461	8.14996		10.9881
ENSG00000074603	19549.4	751.851	7.12308	2.20216	6.12448	5.04054	4.16954	10.7878	379.487	5.58251		751.851			6.12448	5.04054	4.16954	10.7878
ENSG00000074621	46962.9	8.9296	39605.7	3.56355	10.1249	26136.3	20670.2	21.4226	19807.3	10345.8			39605.7				20670.2
ENSG00000074657	0.313532	0.905854	1.55671	1.78735	0.625708	1.967	0.447739	0.345945	1.23128	0.536724		0.905854	1.55671	1.78735	0.625708		0.447739	0.345945
ENSG00000074695	3.26455	1.62518	2.06591	1.28432	6.19446	4.29087	8.36628	7.7264	1.84554	6.96043	3.26455	1.62518	2.06591	1.28432	6.19446	4.29087	8.36628	7.7264
ENSG00000074696	161.012	11.3063	5.7699	2.25906	7.08129	4.30038	4.2973	10.9805	8.53811	5.69083		11.3063	5.7699		7.08129	4.30038	4.2973	10.9805
ENSG00000074755	18010.6	5.48636	11.4715	1.24093	6954.5	2624.25	3.52481	9.26005	8.47895	1316.76		5.48636	11.4715			2624.25
ENSG00000074800	3.9548	1.47902	1.7038	1.02799	6.64727	3.25693	2.38243	2.16739	1.59141	2.81968		1.47902	1.7038	1.02799		3.25693	2.38243	2.16739
ENSG00000074842	31.731	5.6732	11.6438	2.10829	2.73074	1.32691	3.27234	2.84112	8.65852	2.78593		5.6732	11.6438		2.73074		3.27234	2.84112
ENSG00000074855	6.04382	2844.53	5.01657	1647.02	0.828073	1069.73	1.35332	1.4826	826.533	1.41796				1647.02	0.828073		1.35332	1.4826
ENSG00000074935	5529.28	27.1049	0.904077	0.147205	9.74703	1.75218	2.23517	3.4694	14.0045	2.85229		27.1049				1.75218	2.23517	3.4694
ENSG00000074964	0.239673	0.92728	10883.9	1.12571	0.868961	4373.08	1.41279	1.33123	1.0265	1.37201		0.92728		1.12571	0.868961		1.41279	1.33123
ENSG00000075089	16.952	3.82184	14698.5	1.72614	7.34034	104.016	2.26989	2.28006	10.3869	4.8102	16.952				7.34034
ENSG00000075131	6213.19	4681.88	1.8019	2.68988	3091.45	5053.19	12.9212	6.03927	2342.28	1552.18		4681.88			3091.45
ENSG00000075142	67.8317	4.35721	4.36139	6.34087	2.21594	2.43772	3.05881	1.70053	5.35113	2.32683		4.35721	4.36139	6.34087	2.21594	2.43772	3.05881	1.70053
ENSG00000075151	2.581	3.04623	2.03329	4.62602	60.8304	5.13907	2.74742	2.80049	2.81362	3.96978	2.581	3.04623	2.03329	4.62602		5.13907	2.74742	2.80049
ENSG00000075188	7694.99	186.397	7854.62	21.0021	7051.08	0.858177	11.0476	13.0415	3940.7	12.0446	7694.99		7854.62				11.0476	13.0415
ENSG00000075213	24507.8	5.50003	1.18029	4.85344	11879.9	34.6613	6.66034	5.78889	5.17674	20.6608		5.50003		4.85344		34.6613
ENSG00000075223	2.94484	7.25512	4.84091	7.14231	13.9954	8.50575	8.80311	7.59591	5.99161	8.65443		7.25512	4.84091	7.14231	13.9954	8.50575	8.80311	7.59591
ENSG00000075234	0.595673	0.331717	0.999684	1.42792	0.625571	50.5933	1.18453	3.51229	0.797678	2.34841	0.595673		0.999684	1.42792			1.18453	3.51229
ENSG00000075239	9632.74	3.33418	5.87274	12.439	1.15571	25164.8	7.17819	24.165	9.15588	15.6716			5.87274	12.439				24.165
ENSG00000075240	2679.65	8006.62	0.806323	0.135255	966.764	1.50081	92.0419	4.89565	1340.23	48.4688	2679.65						92.0419
ENSG00000075292	11.9964	3.04786	2.42131	3.47148	6.01859	3.20454	13.0479	9.32082	3.25967	7.6697		3.04786	2.42131	3.47148	6.01859		13.0479	9.32082
ENSG00000075303	2508.67	1.12593	1122.95	2293.67	2511.99	1944.15	4.95953	2.63307	1708.31	974.554	2508.67		1122.95	2293.67		1944.15
ENSG00000075336	65.3334	376.724	8.2003	11.1793	1.34545	350.182	1.02293	3.63634	38.2564	2.49089	65.3334				1.34545			3.63634
ENSG00000075340	1	1	0.583026	1	387.306	1	8736.21	108.916	1	248.111	1	1	0.583026	1	387.306
ENSG00000075391	16.5811	4.05174	1.32642	10641.4	0.746529	14380.3	236.292	3.54537	10.3164	119.919	16.5811						236.292
ENSG00000075399	4.84439	1.14323	1.2944	3.9196	0.350163	4.82795	1.41175	1.03767	2.607	1.22471	4.84439			3.9196			1.41175	1.03767
ENSG00000075407	17.2876	93.5261	13.8321	27.17	3.47339	671.819	14.0421	45.6396	22.2288	29.8409	17.2876		13.8321	27.17				45.6396
ENSG00000075413	75858.1	3.77487	8.05493	6.61414	13.3209	4.23961	3.91309	6.96854	7.33454	5.60407		3.77487	8.05493	6.61414		4.23961	3.91309	6.96854
ENSG00000075415	0.650808	0.503481	0.956156	0.710867	2.33342	0.371855	0.549544	0.973318	0.680837	0.761431	0.650808	0.503481	0.956156	0.710867			0.549544	0.973318
ENSG00000075420	2.39623	2.04141	1.6995	3.04692	2.86705	3.08777	2.91262	3.3832	2.21882	3.00019	2.39623	2.04141	1.6995	3.04692	2.86705	3.08777	2.91262	3.3832
ENSG00000075426	3.59858	9.51821	2.89876	3.26696	4.25616	50.8566	3.45265	3.15355	3.43277	3.8544	3.59858		2.89876	3.26696	4.25616		3.45265	3.15355
ENSG00000075539	41.8705	185.607	12417.2	7.35634	3.15251	0.345364	1.2282	3.25232	113.739	2.19035		185.607			3.15251		1.2282	3.25232
ENSG00000075568	16699.8	7.7421	1.5964	9.69238	329.371	80.4945	8.89678	15.0327	8.71724	47.7636		7.7421		9.69238		80.4945
ENSG00000075618	1.77872	1.87786	1.11323	1.18633	1.58282	3.88792	1.74306	2.24763	1.48252	1.99535	1.77872	1.87786	1.11323	1.18633	1.58282	3.88792	1.74306	2.24763
ENSG00000075624	1.92036	2.93499	2.95797	2.00549	2.59009	3.2403	2.79791	2.19891	2.47024	2.694	1.92036	2.93499	2.95797	2.00549	2.59009	3.2403	2.79791	2.19891
ENSG00000075643	7182.06	4856.87	1796.11	1	966.764	32.4364	1.14627	1781.61	3326.49	499.6		4856.87	1796.11		966.764
ENSG00000075711	31802.8	3.34621	4.93407	2.27842	17.5446	9.45826	9.74922	7.13952	4.14014	9.60374		3.34621	4.93407	2.27842	17.5446	9.45826	9.74922	7.13952
ENSG00000075785	79.6787	32.0647	12.6674	13.3943	31.9763	20.0622	16.7185	5.31566	22.7295	18.3903		32.0647	12.6674	13.3943	31.9763	20.0622	16.7185
ENSG00000075790	16.2304	2.48744	1.51753	6.13041	1.65305	3.21342	9.63701	6.8888	4.30892	5.05111		2.48744		6.13041		3.21342	9.63701	6.8888
ENSG00000075856	0.438809	1.37418	0.943175	4.80504	0.826252	227.766	2.94677	7.17946	1.15868	5.06312		1.37418	0.943175				2.94677	7.17946
ENSG00000075914	23595.9	77.2605	28909.8	32.6777	22.6671	5.91925	3.35773	2.39064	11836.6	4.63849	23595.9					5.91925	3.35773	2.39064
ENSG00000075945	3933.49	10500.2	1.80454	5.03227	18.8159	92.1269	3.17212	7.18178	1969.26	12.9988	3933.49				18.8159			7.18178
ENSG00000075975	2.01188	0.509728	13464.4	1.74029	15260.1	1.52907	3.65418	3.86574	1.87608	3.75996	2.01188			1.74029			3.65418	3.86574
ENSG00000076003	1.5486	2932.02	3778.22	1470.66	4346.94	3498.67	2.43961	8.56556	2201.34	1753.62		2932.02	3778.22	1470.66		3498.67
ENSG00000076043	5.89054	6.24285	18.8306	9.15297	23.8269	6.51207	7.33705	8.4027	7.69791	7.86987	5.89054	6.24285		9.15297		6.51207	7.33705	8.4027
ENSG00000076053	3.08032	287.484	5.24691	46.814	67.0434	1.00765	3.51336	3.47906	26.0305	3.49621				46.814			3.51336	3.47906
ENSG00000076067	7.76193	2.25945	1.6713	1.75161	109.949	0.799909	0.81884	1.31684	2.00553	1.06784		2.25945	1.6713	1.75161		0.799909	0.81884	1.31684
ENSG00000076108	2.71055	5.55398	2.38252	3.45031	20.8422	149.674	3.86651	3.20705	3.08043	12.3544	2.71055	5.55398	2.38252	3.45031	20.8422
ENSG00000076201	6099.2	0.44826	9051.37	7185.92	0.549602	1.76227	0.578091	1.29345	6642.56	0.935771	6099.2		9051.37	7185.92	0.549602	1.76227	0.578091	1.29345
ENSG00000076242	4.11776	0.421318	145.224	0.493034	0.521179	0.669508	0.320283	2.98647	2.3054	0.595343	4.11776				0.521179	0.669508	0.320283
ENSG00000076248	25476.7	12512.5	17.9367	2.32487	5119.55	132.979	7.04414	5990.33	6265.22	2626.27		12512.5			5119.55
ENSG00000076321	0.855377	0.984953	1.15019	7.7556	1.92632	11659.9	7.80682	1.82201	1.06757	4.86657	0.855377	0.984953	1.15019				7.80682
ENSG00000076356	1824.76	0.136887	2431.88	2117.31	5312.7	5538.97	32.2035	6.045	1971.04	2672.45	1824.76		2431.88	2117.31	5312.7
ENSG00000076513	4.25627	3.83397	10.8322	7.51777	10.6708	21.0901	11.1761	13.7608	5.88702	12.4685	4.25627	3.83397	10.8322	7.51777	10.6708	21.0901	11.1761	13.7608
ENSG00000076555	3420.55	1007.17	3329.44	0.646856	0.0450707	1944.15	0.2034	0.5435	2168.31	0.37345	3420.55		3329.44				0.2034	0.5435
ENSG00000076604	22.3414	46.9019	1.08252	1.79159	84.1851	37.2668	2.04996	2.53466	12.0665	19.9007	22.3414					37.2668
ENSG00000076641	1482.81	327.76	57.0073	5.09983	8.87598	4.95853	3.86333	7.84079	192.384	6.39966		327.76			8.87598	4.95853	3.86333	7.84079
ENSG00000076650	9.33577	3.33324	38.6725	5.14411	1.10941	279.109	2.2241	4.03686	7.23994	3.13048	9.33577			5.14411			2.2241	4.03686
ENSG00000076662	0.171178	4.64721	9724.53	4.52894	8.65479	6.14669	1.04051	0.800804	4.58808	3.5936		4.64721		4.52894		6.14669
ENSG00000076685	30492	2.69315	3.85736	1.50376	1.86725	10.5461	2.40905	5.9305	3.27526	4.16978		2.69315	3.85736				2.40905	5.9305
ENSG00000076706	0.845445	18.1821	1384.73	3645.76	135.424	1.60035	365.62	17.9479	701.458	76.686			1384.73		135.424
ENSG00000076716	2508.67	0.31735	1.06359	0.776916	0.672803	3.90411	0.00205896	162.874	0.920251	2.28846			1.06359	0.776916		3.90411
ENSG00000076770	17.8455	1269.65	162.075	1.62597	483.882	681.102	862.218	2.17348	89.9601	582.492			162.075		483.882	681.102	862.218
ENSG00000076924	0.00477518	2407.06	113.195	0.302819	0.257753	1	1	0.82394	56.7487	0.91197			113.195			1	1	0.82394
ENSG00000076928	3.51488	44.7465	0.0484425	4409.99	1353.07	8162.22	4922.25	3022.64	24.1307	3972.45		44.7465					4922.25	3022.64
ENSG00000076984	2.72867	3.3151	2.65146	1.68687	1.25994	1.61718	1.23713	1.95979	2.69006	1.43856	2.72867	3.3151	2.65146	1.68687	1.25994	1.61718	1.23713	1.95979
ENSG00000077044	0.38231	12.8409	118.462	28.772	1.36269	7.13935	3.3497	2.69358	20.8065	3.02164		12.8409		28.772			3.3497	2.69358
ENSG00000077063	0.444372	6.3731	1.64549	1.50664	47.4406	10.5655	5.15127	6.6113	1.57607	8.58838			1.64549	1.50664		10.5655	5.15127	6.6113
ENSG00000077097	26.5175	6.99349	0.859287	11.6708	251.873	446.154	24976.3	75.2158	9.33216	349.014		6.99349		11.6708	251.873	446.154
ENSG00000077147	7.79888	7.01182	7.05244	10.1615	7.42296	12.66	17.6884	18.9957	7.42566	15.1742	7.79888	7.01182	7.05244	10.1615		12.66	17.6884	18.9957
ENSG00000077150	20.515	1.07233	62.6194	4.89302	0.208531	6899.18	1.87156	0.590209	12.704	1.23088	20.515						1.87156
ENSG00000077152	171.978	2582.05	2095.3	1353.09	2222.26	1944.15	4.82031	1188.07	1724.19	1566.11		2582.05	2095.3	1353.09	2222.26	1944.15		1188.07
ENSG00000077157	54998.8	392.519	16680.6	13.5064	3.00278	96.3251	1.63753	5.16064	8536.56	4.08171			16680.6		3.00278			5.16064
ENSG00000077232	9.15393	14.1775	8.52727	3.29409	30.1728	9.40535	11.2804	8.35391	8.8406	10.3429	9.15393	14.1775	8.52727			9.40535	11.2804	8.35391
ENSG00000077235	11627.5	2.16624	55.0249	4.92683	66.815	15060.4	1.06196	2.03749	29.9759	34.4262			55.0249		66.815
ENSG00000077238	15560	2.207	9275.76	5.74448	2.5393	12.5665	1.68521	1.38397	4640.75	2.11226			9275.76		2.5393		1.68521	1.38397
ENSG00000077254	0.529029	6.81356	20.5017	2.8372	3.22548	174.037	7.03908	5.88271	4.82538	6.4609		6.81356		2.8372			7.03908	5.88271
ENSG00000077264	5.65531	49.7717	1.00062	0.800218	34.9035	51.3566	7.52606	1.56107	3.32796	21.2148	5.65531				34.9035
ENSG00000077312	31.4737	0.668464	0.883881	0.804099	2.25554	1.51578	1.76454	1.63818	0.84399	1.70136		0.668464	0.883881	0.804099	2.25554	1.51578	1.76454	1.63818
ENSG00000077348	4617.4	3588.22	1.85567	0.299009	6181.89	8259.38	121.887	1.37591	1795.04	3151.89		3588.22			6181.89
ENSG00000077380	1.00257	2.45915	1.26052	1.16434	3.19134	3.29916	2.05304	2.14856	1.21243	2.66995	1.00257		1.26052	1.16434	3.19134	3.29916	2.05304	2.14856
ENSG00000077420	1425.81	1.333	748.964	353.719	3284.6	0.13058	1	1	551.342	1			748.964	353.719			1	1
ENSG00000077458	13.2292	20.0795	2.93705	2.87911	26.6046	14671.8	65.5541	10.1619	8.08315	46.0793	13.2292				26.6046		65.5541
ENSG00000077463	0.909455	1.40093	79.3328	140.924	22.8223	57.6647	6.94742	3.74439	40.3669	14.8849			79.3328		22.8223
ENSG00000077514	20.3745	0.967289	9761.93	3.10672	10044.9	143.511	17.7471	6.13927	11.7406	80.629	20.3745					143.511
ENSG00000077549	3.17839	5.5426	3.60695	5.13398	7.06526	8.04799	6.11997	6.62295	4.37047	6.8441	3.17839	5.5426	3.60695	5.13398	7.06526	8.04799	6.11997	6.62295
ENSG00000077585	0.336491	4.6566	1.85143	0.969714	0.293044	1.27965	1.11684	0.854178	1.41057	0.98551			1.85143	0.969714		1.27965	1.11684	0.854178
ENSG00000077684	1.54186	1.79922	3.69243	3.01418	5.87086	975.552	9.22802	10.5137	2.4067	9.87085	1.54186	1.79922	3.69243	3.01418	5.87086		9.22802	10.5137
ENSG00000077713	4104.46	2.56751	6.08949	10.1176	35.1994	3110.04	1.12813	2.69646	8.10355	18.948			6.08949	10.1176	35.1994
ENSG00000077721	27.1667	18.8026	480.953	23.7371	77.2582	7.58187	6.09125	12.9084	25.4519	10.2451	27.1667	18.8026		23.7371		7.58187	6.09125	12.9084
ENSG00000077782	13.3797	11.8972	15.4566	9.00338	5.09492	13.0847	18.8692	12.8666	12.6385	12.9757	13.3797	11.8972	15.4566	9.00338		13.0847	18.8692	12.8666
ENSG00000077942	1.11516	1.96624	1.27918	1.86759	16.576	4.40089	3.32775	3.8462	1.57338	4.12354	1.11516	1.96624	1.27918	1.86759		4.40089	3.32775	3.8462
ENSG00000077943	114.985	2.82775	2095.3	1059.16	387.306	9716.74	3199.81	540.579	587.071	1870.2				1059.16			3199.81
ENSG00000078018	0.691429	2.12116	12.2508	5.35295	5.28435	150.093	2.00385	2.96164	3.73706	4.12299		2.12116		5.35295	5.28435			2.96164
ENSG00000078043	0.755088	8.02531	1.38699	17.477	2.76011	0.859344	3.20157	9.70286	4.70615	2.98084		8.02531			2.76011		3.20157
ENSG00000078053	4674.39	2.23569	7.73972	1	4540.09	3207.19	1108.28	1	4.98771	2157.74			7.73972			3207.19	1108.28
ENSG00000078061	3.9271	8.08566	14.6871	4.95688	2.1722	71.0119	3.232	3.1028	6.52127	3.1674	3.9271	8.08566		4.95688	2.1722		3.232	3.1028
ENSG00000078070	4161.46	5119.35	0.368463	2.04959	7.22106	5053.19	1.05033	1.77521	2081.75	4.49814	4161.46				7.22106
ENSG00000078098	1.13006	1.93003	0.783306	1.09286	1.71644	4.32466	0.612547	1.30236	1.11146	1.5094	1.13006	1.93003	0.783306	1.09286	1.71644			1.30236
ENSG00000078124	9803.72	17.9013	3.06686	4.79688	2.21489	2.77991	1.23286	5.69066	11.3491	2.4974		17.9013			2.21489	2.77991
ENSG00000078140	3.27458	10.5088	15.2717	10.5509	31.8073	20.166	29.3785	15.6297	10.5298	24.7723		10.5088	15.2717	10.5509	31.8073	20.166	29.3785	15.6297
ENSG00000078142	48.6143	309.596	1.01466	0.845333	1.60624	62.492	5.02911	3.21993	24.8145	4.12452	48.6143						5.02911	3.21993
ENSG00000078177	29.0853	8.11608	213.122	1.91657	1.21091	24.8138	9.13446	133.158	18.6007	16.9741	29.0853					24.8138	9.13446
ENSG00000078237	24450.8	36398.1	211.139	20.7106	1.77234	256.729	6.83737	42.201	12331	24.5192	24450.8							42.201
ENSG00000078246	0.987121	1.52476	1.24472	1.7825	0.961978	1.37542	2.43195	2.41854	1.38474	1.89698	0.987121	1.52476	1.24472	1.7825	0.961978	1.37542	2.43195	2.41854
ENSG00000078269	0.850052	3.48948	5.15047	2.94826	10.2929	6.50028	2.13952	2.42251	3.21887	4.4614		3.48948	5.15047	2.94826		6.50028		2.42251
ENSG00000078304	0.82413	0.560589	1.08822	1.13703	0.849058	0.571347	0.737204	0.612056	0.956175	0.67463	0.82413	0.560589	1.08822	1.13703	0.849058	0.571347	0.737204	0.612056
ENSG00000078369	10.5266	7.19784	5.29728	5.62819	3.61523	4.46655	3.37521	4.17326	6.41301	3.89425	10.5266	7.19784	5.29728	5.62819	3.61523	4.46655	3.37521	4.17326
ENSG00000078401	5415.29	3544.47	38.6701	0.718999	2.78426	494.14	1.70375	1.25796	1791.57	2.244		3544.47			2.78426		1.70375	1.25796
ENSG00000078403	9.27265	0.886333	1.79567	1.17874	5.8511	78.9977	1.48355	1.50381	1.4872	3.67746		0.886333	1.79567	1.17874	5.8511
ENSG00000078487	7.88159	7.08702	15.7222	0.918398	1546.22	1361.2	2830.72	90.0026	7.4843	1453.71	7.88159	7.08702			1546.22	1361.2	2830.72
ENSG00000078618	1.64464	2.33232	4.57509	3.47468	9.25294	14.4572	4.06294	10.1683	2.9035	9.71064	1.64464	2.33232	4.57509	3.47468	9.25294	14.4572		10.1683
ENSG00000078668	92.7302	4.66656	7.58982	6.7405	86.3603	1.77193	3.01024	3.50509	7.16516	3.25766		4.66656	7.58982	6.7405		1.77193	3.01024	3.50509
ENSG00000078674	1.45953	10.3051	3.76971	5.96869	18.8034	8.55407	5.70285	8.66869	4.8692	8.61138			3.76971	5.96869		8.55407	5.70285	8.66869
ENSG00000078687	11456.5	1.84141	0.445106	88.5226	64.1427	93.3917	2.62844	1.62131	45.182	33.3855				88.5226	64.1427
ENSG00000078699	342.955	4.80734	46.5997	2.19357	0.779542	8162.22	3.50416	3.05673	25.7035	3.28044			46.5997				3.50416	3.05673
ENSG00000078747	0.399944	3.971	2.81496	3.95127	2.78174	2.45106	43.4589	9.74566	3.38312	6.2637		3.971	2.81496	3.95127				9.74566
ENSG00000078804	4.84658	4.08254	1.33161	5.08911	6.90708	10008.2	3.14347	1.98282	4.46456	5.02527	4.84658	4.08254		5.08911	6.90708		3.14347
ENSG00000078808	5.99103	9.99486	4.27748	8.61014	77.7258	526.589	11.4929	8.50966	7.30058	44.6093	5.99103	9.99486	4.27748	8.61014	77.7258
ENSG00000078902	1.23683	99.2594	8.13177	25.276	6.99894	667.474	49582.6	9.92565	16.7039	338.7				25.276		667.474
ENSG00000078967	17.3036	1.89943	36.8391	1.81247	0.548728	0.466361	0.96365	1.38606	9.60154	0.756189	17.3036				0.548728	0.466361	0.96365	1.38606
ENSG00000079102	27984.3	1.98583	2.25359	5.30116	10.4244	186.755	2.66516	3.48481	3.77738	6.95461		1.98583	2.25359	5.30116	10.4244			3.48481
ENSG00000079134	0.36327	168.233	1.16143	9.8392	3.90105	105.333	231.318	2.61728	5.50032	54.6169				9.8392		105.333
ENSG00000079150	46222	47.8182	2.97969	10.0604	4.29887	96.9826	10.4403	9.09489	28.9393	9.76758		47.8182					10.4403	9.09489
ENSG00000079156	6384.16	60.0383	3553.83	3.43546	4.47633	13408.7	6.37727	4.48956	1806.93	5.43342			3553.83		4.47633		6.37727	4.48956
ENSG00000079246	34.573	2.87355	2.03096	1.92884	4.70222	5.52005	6.68074	4.41113	2.45225	5.11114		2.87355	2.03096	1.92884	4.70222	5.52005	6.68074	4.41113
ENSG00000079257	172.532	6.75257	164.355	22.6036	60.0042	155.975	56.0449	8.68312	93.4793	58.0245	172.532		164.355		60.0042		56.0449
ENSG00000079277	1482.81	0.636411	6545.69	1.5868	5988.74	0.473929	1.13071	8.11771	742.196	4.62421	1482.81							8.11771
ENSG00000079308	1.22531	2.4653	1.74265	2.69509	4.69057	4.72561	2.29686	3.48011	2.10397	4.08534	1.22531	2.4653	1.74265	2.69509	4.69057	4.72561	2.29686	3.48011
ENSG00000079313	4788.37	14.643	75.8402	3645.76	1.01995	1.17631	8.83136	1.39459	1860.8	1.28545				3645.76	1.01995	1.17631		1.39459
ENSG00000079332	89308.3	14.0234	11.3342	17.2765	8.64734	48.6609	7.20258	6.1946	15.6499	7.92496		14.0234	11.3342	17.2765	8.64734		7.20258	6.1946
ENSG00000079335	1767.77	5075.6	16.8384	39.0944	41.4279	1.15066	247.062	6.01175	903.432	23.7198	1767.77				41.4279
ENSG00000079387	22684	17455.9	149.343	42.3864	21634.1	5.1999	3.4637	6.55805	8802.61	5.87897		17455.9				5.1999	3.4637	6.55805
ENSG00000079432	16585.8	1.68431	2.47279	22.2458	0.835497	200.422	1.60142	2.39279	12.3593	1.9971				22.2458			1.60142	2.39279
ENSG00000079459	0.397516	0.844723	1.21912	2.32	8.13199	14.7903	2.85002	1.66761	1.03192	5.49101		0.844723	1.21912		8.13199		2.85002
ENSG00000079462	0.433585	1.80057	4.10857	1.33432	1.48128	63.2701	2.83158	2.89197	1.56745	2.86177		1.80057		1.33432	1.48128		2.83158	2.89197
ENSG00000079482	10202.7	1750.86	1496.93	3645.76	4926.4	36.3271	1108.28	918.285	2698.31	1013.28		1750.86	1496.93	3645.76			1108.28	918.285
ENSG00000079616	0.100021	0.223432	1.77366	0.664653	51.4491	0.202639	2.25791	0.914772	0.444042	1.58634		0.223432		0.664653			2.25791	0.914772
ENSG00000079691	0.0990311	24105.3	117.966	5.00179	1.85871	19821.1	4922.25	70.8995	61.484	2496.57			117.966				4922.25
ENSG00000079739	7.9285	1.94024	2.69698	1.76442	3.06567	207.195	3.40475	2.4841	2.31861	3.23521		1.94024	2.69698	1.76442	3.06567		3.40475	2.4841
ENSG00000079785	18.0445	1.0886	4.13427	1.37527	8.50965	0.844251	2.12757	2.96865	2.75477	2.54811			4.13427				2.12757	2.96865
ENSG00000079805	3.4268	1.25662	10.122	0.752151	1.64222	3.06985	0.51039	1.81015	2.34171	1.72618	3.4268	1.25662			1.64222	3.06985		1.81015
ENSG00000079819	2.23917	2.52067	1.14931	1.48756	17.7738	0.955916	1.3887	2.06559	1.86337	1.72714	2.23917	2.52067	1.14931	1.48756		0.955916	1.3887	2.06559
ENSG00000079841	0.925552	744.691	0.0769058	6232.37	1.17726	75.2348	2.8046	1.10575	372.808	1.99093		744.691			1.17726		2.8046	1.10575
ENSG00000079931	2.91038	7.76368	2.44282	8.0427	10334.7	259.362	7.20492	12.4669	5.33703	135.914	2.91038	7.76368		8.0427		259.362
ENSG00000079950	41149.6	5.8879	8.01102	6.56283	473.676	11.8852	10.5368	14.7295	7.28693	13.3073		5.8879	8.01102	6.56283		11.8852	10.5368	14.7295
ENSG00000079974	1.476	6.75343	1.4532	2.10553	2.47204	0.982822	2.01805	2.41161	1.79076	2.21483	1.476		1.4532	2.10553	2.47204		2.01805	2.41161
ENSG00000079999	23140	1.72167	4.53112	2.56188	18060.8	285.692	7.5221	3.01539	3.5465	146.607			4.53112	2.56188		285.692
ENSG00000080189	0.203168	2.51932	0.798467	29.0504	1.72455	1.53421	1.40046	1.04411	1.6589	1.46734		2.51932			1.72455	1.53421	1.40046	1.04411
ENSG00000080200	17041.8	2.29146	3.42466	8.81816	18.9734	2.58277	19.2666	8.9438	6.12141	13.9586			3.42466	8.81816	18.9734		19.2666	8.9438
ENSG00000080298	2565.66	2.2823	5947.32	2.70729	0.218907	1264.05	1.90327	4.02361	1284.19	2.96344	2565.66						1.90327	4.02361
ENSG00000080345	30.8783	11.7199	15.4926	9.3436	1.80885	3.4733	2.25945	5.15334	13.6063	2.86637		11.7199	15.4926	9.3436	1.80885	3.4733	2.25945	5.15334
ENSG00000080371	30.6856	5.62915	2.50104	5.41802	17.0023	526.609	13.6226	18.3858	5.52358	17.694		5.62915		5.41802	17.0023		13.6226	18.3858
ENSG00000080493	1.5161	0.448745	1.04171	1.9553	0.349333	3401.51	1.61887	2.34441	1.27891	1.98164	1.5161		1.04171	1.9553			1.61887	2.34441
ENSG00000080503	57.4178	7.0591	3.81272	6.21724	76.9638	2.6507	9.59418	11.6393	6.63817	10.6167		7.0591	3.81272	6.21724			9.59418	11.6393
ENSG00000080546	23937.9	2.64648	18849.7	18.5189	16708.7	26622.1	6.92442	39.1407	9434.11	8373.93			18849.7		16708.7
ENSG00000080561	3705.52	3150.75	2207.49	0.271185	1353.07	2818.57	2.91717	1.1809	2679.12	677.994	3705.52	3150.75	2207.49		1353.07
ENSG00000080603	13052.3	26030.2	310.259	22398.7	153.665	325.186	41.7782	21.1758	17725.5	97.7218	13052.3	26030.2		22398.7	153.665
ENSG00000080608	0.878746	2.53052	1.08352	1.4587	2.40421	8.25183	5.80631	2.28671	1.27111	4.10526	0.878746	2.53052	1.08352	1.4587	2.40421		5.80631	2.28671
ENSG00000080802	1.72892	1.55138	1.66392	1.06539	0.672758	7.66238	0.414685	1.22632	1.60765	0.949538	1.72892	1.55138	1.66392	1.06539	0.672758			1.22632
ENSG00000080815	5.05152	6.54785	157.01	32.4658	65.4793	2.78718	7.36013	6.07382	19.5068	6.71698				32.4658			7.36013	6.07382
ENSG00000080819	3933.49	0.998839	0.189554	2.77351	3864.06	3304.35	14.2928	2483.06	1.88618	2893.71		0.998839		2.77351	3864.06	3304.35		2483.06
ENSG00000080822	41.5895	4.85513	21093.6	2.4654	17577.9	0.332741	0.60085	7.76378	23.2223	4.18232	41.5895							7.76378
ENSG00000080823	5814.24	3938.19	0.223418	882.797	2994.87	0.367203	2830.72	1.05447	2410.49	1415.89		3938.19					2830.72
ENSG00000080824	0.878337	2.08829	1.07958	1.41487	2.46129	2.07148	3.61197	3.32335	1.24722	2.89232	0.878337	2.08829	1.07958	1.41487	2.46129	2.07148	3.61197	3.32335
ENSG00000080845	0.692651	1.45833	2.73723	2.79212	1.3338	7.24575	1.86256	1.32864	2.09778	1.59818		1.45833	2.73723	2.79212	1.3338		1.86256	1.32864
ENSG00000081014	21886.1	17.5929	3.97938	2.97865	1.91458	2.01914	15.7801	19.0543	10.7861	8.89961		17.5929					15.7801
ENSG00000081019	12767.3	11025.1	128.374	1.74294	21.6597	0.438381	1.85931	1.83433	5576.75	1.84682		11025.1					1.85931	1.83433
ENSG00000081026	5928.22	15093.6	5236.75	5.6897	4443.52	106.649	30.2594	9605.51	5582.49	2275.08	5928.22		5236.75		4443.52
ENSG00000081051	0.0818705	2975.76	3553.83	3704.55	56.6048	15740.5	252.558	0.927983	3264.8	154.581		2975.76	3553.83	3704.55			252.558
ENSG00000081059	0.537039	3.29636	4.87391	13.7128	4926.4	35.0302	5.2802	2.1651	4.08513	20.1552		3.29636	4.87391			35.0302
ENSG00000081087	44968.1	496.765	14.9626	3.99982	332.043	171.596	18.6577	17.6999	255.864	95.127		496.765				171.596
ENSG00000081154	0.614477	0.664875	0.703529	1.15594	0.462509	0.36996	0.517528	0.48052	0.684202	0.471515	0.614477	0.664875	0.703529	1.15594	0.462509	0.36996	0.517528	0.48052
ENSG00000081177	4845.37	3.12525	10360.3	7525.67	42.7641	4956.03	3.31575	4.40672	6185.52	23.5854	4845.37		10360.3	7525.67	42.7641
ENSG00000081189	8777.85	16887.2	92.195	23221.7	2.83972	8.73341e-05	0.647182	4.26154	12832.5	1.74345	8777.85	16887.2		23221.7	2.83972
ENSG00000081307	13508.2	328.55	2.0127	2.73259	10.7605	180.271	256.282	51.2562	165.641	115.763		328.55				180.271
ENSG00000081320	19.9177	9.44247	6.13773	12.0318	8.06068	6.58596	8.69379	6.15238	10.7371	7.32332	19.9177	9.44247	6.13773	12.0318	8.06068	6.58596	8.69379	6.15238
ENSG00000081377	23709.9	2.9488	3.40798	2.93971	1.03834	0.968043	8.93242	5.13819	3.17839	3.08827		2.9488	3.40798	2.93971				5.13819
ENSG00000081386	3363.56	8225.35	2.47505	5.15576	73.4958	135.612	20.11	4101.8	1684.36	104.554	3363.56				73.4958	135.612
ENSG00000081665	5472.28	1663.37	0.593659	5233	3091.45	26.3433	8.75443	702.453	3448.18	364.398	5472.28			5233				702.453
ENSG00000081692	12.811	1.48345	11.0601	3.12732	14.313	5.52289	11.0965	6.32586	7.09373	8.71117	12.811		11.0601		14.313	5.52289	11.0965	6.32586
ENSG00000081721	4845.37	0.994359	7929.42	0.84806	1.25764	14.9094	0.344963	0.341227	2423.18	0.801303	4845.37				1.25764
ENSG00000081760	8720.86	1.5169	3.2054	17.9533	6.18675	25359.1	4.51648	3.19661	10.5793	5.35161				17.9533	6.18675		4.51648	3.19661
ENSG00000081791	1.45169	0.284867	1.11444	1.00626	1.04791	0.901964	0.532677	1.30353	1.06035	0.974935	1.45169		1.11444	1.00626	1.04791	0.901964	0.532677	1.30353
ENSG00000081803	19207.5	97.1561	7.59927	5.11033	3188.02	3498.67	8.60678	28.9307	52.3777	1608.48		97.1561			3188.02
ENSG00000081870	31061.9	35610.7	6.2394	5.60911	84.8532	62.9666	1.2549	3.19182	15534.1	33.0792	31061.9					62.9666
ENSG00000081913	18.267	0.716443	524.575	1529.45	1932.53	1	2830.72	1457.86	271.421	1695.2			524.575		1932.53		2830.72	1457.86
ENSG00000081923	34.9787	28698.7	21.648	3.54576	26269.8	190.262	6.32758	53.7826	28.3133	122.022	34.9787		21.648			190.262
ENSG00000082014	0.320184	0.60225	0.721071	1.09057	3.28621	5.00596	1.04051	0.82064	0.66166	2.16336		0.60225	0.721071	1.09057	3.28621
ENSG00000082068	0.381214	1.00618	1.57587	5.95169	1.16526	132.212	2.612	3.26547	1.29102	2.93873		1.00618	1.57587				2.612	3.26547
ENSG00000082074	3.33944e-05	1	1010.75	1	1	1	1	1	1	1		1		1	1	1	1	1
ENSG00000082146	0.611692	1.16084	2.06542	8583.83	3188.02	76.3699	0.387319	0.643877	1.61313	38.5069		1.16084	2.06542			76.3699
ENSG00000082153	5.50814	6.598	6.24477	9.21559	2.42256	7.25124	39.6406	7.11615	6.42138	7.18369	5.50814	6.598	6.24477	9.21559		7.25124		7.11615
ENSG00000082212	12.9429	232.992	1.56244	1.36425	4.24253	3.7988	11.0703	7.0715	7.25266	5.65702	12.9429				4.24253	3.7988	11.0703	7.0715
ENSG00000082213	3648.52	1.44756	0.383374	1.04846	42.7641	1.68324	0.797838	2.00724	1.24801	1.84524		1.44756		1.04846		1.68324		2.00724
ENSG00000082258	20.9365	2.23492	4.3098	3.78859	15646.4	0.873762	2.28417	2.99236	4.0492	2.63827		2.23492	4.3098	3.78859			2.28417	2.99236
ENSG00000082269	3.88586	0.54278	0.534449	4880.28	5.36667	49.2964	1.5226	13.0965	2.21432	9.23157	3.88586				5.36667			13.0965
ENSG00000082397	57.9925	4375.65	38.3982	139.956	1256.49	0.0111829	3814.97	1.17354	98.9741	628.834	57.9925			139.956	1256.49
ENSG00000082438	6897.1	1.829	6.33204	4351.2	7.24575	0.121165	739.187	3993.89	2178.77	373.216				4351.2			739.187
ENSG00000082458	21202.2	465.175	19148.9	11.882	16032.7	0.63929	14764.7	291.69	9807.03	7528.22			19148.9				14764.7
ENSG00000082482	0.133358	1.50505	10.9826	3998.48	5.35156	0.166114	0.000229193	5.5941	6.24383	2.75884			10.9826		5.35156
ENSG00000082497	1881.75	72.6742	1.80023	8.71497	3.41597	191.577	2.57303	10.7401	40.6946	7.07803		72.6742						10.7401
ENSG00000082512	3477.55	2013.34	0.262795	1294.3	1.3558	1.36946	3.26297	3.12294	1653.82	2.2462		2013.34		1294.3	1.3558	1.36946	3.26297	3.12294
ENSG00000082515	6.27575	1.73248	7.11359	9.16589	18.3679	0.675393	2.97205	1.72794	6.69467	2.34999	6.27575		7.11359	9.16589			2.97205	1.72794
ENSG00000082516	0.17218	1.86648	2843.26	6.6398	14.7523	69.7875	1.84531	1.51835	4.25314	8.29878				6.6398	14.7523
ENSG00000082641	9.59109	4.74362	5.934	17.631	5.04342	17.7885	8.58591	10.9979	7.76254	9.7919	9.59109	4.74362	5.934		5.04342	17.7885	8.58591	10.9979
ENSG00000082701	7.55754	4.29724	38.5481	17.4129	6.01134	92.545	8.43583	3.74171	12.4852	7.22359	7.55754			17.4129	6.01134		8.43583	3.74171
ENSG00000082781	25.8505	26.6916	9.64325	12.6943	13.2725	6.62353	3.70483	7.8275	19.2724	7.22552	25.8505	26.6916	9.64325	12.6943	13.2725	6.62353	3.70483	7.8275
ENSG00000082805	115.772	20.0525	15.423	14.5358	320.686	3.2465	4.97649	7.72141	17.7377	6.34895		20.0525	15.423	14.5358		3.2465	4.97649	7.72141
ENSG00000082898	0.642711	1.64503	1.5317	1.40112	2.58669	4.82817	3.02705	2.44441	1.46641	2.80687		1.64503	1.5317	1.40112	2.58669	4.82817	3.02705	2.44441
ENSG00000082996	30.808	12.0471	10.8425	5.03893	24434.8	2.29728	6.38571	16.367	11.4448	11.3764		12.0471	10.8425				6.38571	16.367
ENSG00000083093	17.163	7.83629	4264.4	2.05999	6954.5	11.4492	9.56981	35.4557	12.4996	23.4525	17.163	7.83629						35.4557
ENSG00000083097	3534.54	5163.09	1.38576	4939.07	53.4534	24.3431	1.14828	3292.43	4236.8	38.8982	3534.54	5163.09		4939.07	53.4534	24.3431
ENSG00000083099	0.573178	4.88199	3.90725	3.11176	0.653434	0.9038	2.00924	1.50981	3.50951	1.20681		4.88199	3.90725	3.11176	0.653434	0.9038	2.00924	1.50981
ENSG00000083123	6840.11	4.82263	1272.54	2.87879	4153.79	1264.05	3568.9	6.40003	638.681	2416.48			1272.54		4153.79	1264.05	3568.9
ENSG00000083168	1.6523	15.735	4.80675	16.9713	167.268	216.777	4.66267	4.10197	10.2709	85.9654		15.735		16.9713	167.268
ENSG00000083223	1.16879	637.339	14.0949	3.61933	1.52275	255.867	4.74601	2.62644	8.8571	3.68623			14.0949				4.74601	2.62644
ENSG00000083290	15104	28305	1.7857	2.66266	10817.6	28.793	1.26913	3.06928	7553.34	15.9311	15104					28.793
ENSG00000083312	2.21909	3.42962	2.73651	2.72848	2.68547	2.74231	12.2544	3.11135	2.73249	2.92683	2.21909	3.42962	2.73651	2.72848	2.68547	2.74231		3.11135
ENSG00000083444	9.14814	2.3405	1.56214	1.4968	3.05003	4.2949	3.12741	4.8621	1.95132	3.71115		2.3405	1.56214	1.4968	3.05003	4.2949	3.12741	4.8621
ENSG00000083457	0.19169	0.0772836	0.137509	0.237077	0.193565	0.089081	0.139629	0.0861064	0.164599	0.114355	0.19169		0.137509	0.237077	0.193565	0.089081	0.139629	0.0861064
ENSG00000083520	9.04425	2.53807	3.43012	1.47401	2.98962	1.54784	30.1751	2.58942	2.98409	2.78952		2.53807	3.43012		2.98962	1.54784		2.58942
ENSG00000083535	13394.2	2.61539	191.811	9054.12	72.1596	179.056	2.78746	2.72497	4622.96	37.4735				9054.12	72.1596
ENSG00000083544	0.0326117	10.8964	1.073	6.60488	6857.93	1.18234	5.96587	21.5329	3.83894	13.7494				6.60488				21.5329
ENSG00000083635	10.5222	1.51974	11.0374	11934.7	12362.8	8939.48	6767.72	4.54611	10.7798	7853.6	10.5222		11.0374		12362.8	8939.48	6767.72
ENSG00000083642	14.4544	2.27312	6.46745	3.35187	6.6515	363.151	3.52208	4.39051	4.90966	5.521			6.46745	3.35187	6.6515		3.52208	4.39051
ENSG00000083720	0.150373	0.478161	6096.91	8.64716	0.485897	4470.24	2.63115	3.80301	4.56266	3.21708				8.64716			2.63115	3.80301
ENSG00000083750	26.4472	19555.7	18475.7	6.74056	8692.88	10105.4	3.09298	10576.8	9251.08	9399.13			18475.7		8692.88	10105.4		10576.8
ENSG00000083799	0.262115	30229.9	9.39832	11.4293	2.49727	182.879	2.98159	6.52781	10.4138	4.7547			9.39832	11.4293	2.49727		2.98159	6.52781
ENSG00000083807	0.00461947	307.226	0.508853	0.459417	8.38346	0.283466	0.0457176	0.0933713	0.484135	0.188419			0.508853	0.459417		0.283466
ENSG00000083812	5.41703	0.832046	0.247222	34.6975	4057.21	2915.72	2.22056	3.21047	3.12454	1459.47	5.41703					2915.72
ENSG00000083817	0.993321	3850.7	39.6613	2.11328	3188.02	0.32356	5168.31	0.769626	20.8873	1594.4			39.6613		3188.02
ENSG00000083828	456.94	132.24	6470.89	0.147917	1063.34	27.2487	0.00513155	16.0709	294.59	21.6598	456.94					27.2487		16.0709
ENSG00000083838	3.65865	2844.53	1.99581	1.4976	3960.63	3692.98	1723.44	0.913961	2.82723	2708.21	3.65865		1.99581	1.4976	3960.63	3692.98	1723.44
ENSG00000083844	0.203907	0.695924	10023.7	4.66951	43.4322	0.852056	1.06336	9.03828	2.68272	5.05082				4.66951				9.03828
ENSG00000083845	0.145332	0.194863	0.234279	0.20872	0.198346	0.329706	0.312711	0.287076	0.201792	0.299894	0.145332	0.194863	0.234279	0.20872	0.198346	0.329706	0.312711	0.287076
ENSG00000083857	22.2991	5.84228	8.61726	1.67465	81.5969	1.11448	5.27696	2.80222	7.22977	4.03959		5.84228	8.61726				5.27696	2.80222
ENSG00000083896	1.31336	21.1034	16.2958	4.72446	2.58494	4.8851	6.73329	7.59336	10.5101	5.80919			16.2958			4.8851	6.73329	7.59336
ENSG00000083937	48.3643	4.94466	5.7718	5.82837	23.8543	2.89875	8.15423	5.2474	5.80009	6.70082		4.94466	5.7718	5.82837			8.15423	5.2474
ENSG00000084070	1.72122	380.673	1.58519	1.76265	4.96866	444.987	3.62945	6.65587	1.74194	5.81227	1.72122		1.58519	1.76265	4.96866		3.62945	6.65587
ENSG00000084072	18352.6	131.045	100.078	103.223	8.88894	0.754112	7.38041	3.88501	117.134	5.63271		131.045	100.078	103.223	8.88894		7.38041	3.88501
ENSG00000084073	2.43518	8.61693	3.51383	6.51104	17.4109	12.5828	4.54354	11.2812	5.01244	11.932		8.61693	3.51383	6.51104	17.4109	12.5828		11.2812
ENSG00000084090	23.1994	11.9318	4.55461	3.61928	7.78505	9.7165	5.17207	10.7148	8.24319	8.75077		11.9318	4.55461		7.78505	9.7165	5.17207	10.7148
ENSG00000084092	11342.5	1.08542	1.01022	0.922123	8.17247	13408.7	0.605128	2.22488	1.04782	5.19867		1.08542	1.01022	0.922123	8.17247
ENSG00000084093	2.25102	3.39973	2.71264	4.81356	18.5057	14.8158	12.6259	8.87731	3.05619	13.7208	2.25102	3.39973	2.71264	4.81356	18.5057	14.8158	12.6259	8.87731
ENSG00000084112	2.50883	31.7648	4.36239	8.93064	5.00431	8.44804	8.74934	2.50914	6.64651	6.72617			4.36239	8.93064	5.00431	8.44804	8.74934
ENSG00000084207	4.31325	4.44682	3.55696	6.16382	1.54468	2.6198	4.57896	3.93839	4.38004	3.27909	4.31325	4.44682	3.55696	6.16382		2.6198	4.57896	3.93839
ENSG00000084234	31.0029	2.14111	1.33443	1.61901	6.72005	30.1032	6.10899	10.8148	1.88006	8.76743		2.14111	1.33443	1.61901	6.72005		6.10899	10.8148
ENSG00000084463	17.1472	10.5039	2.74359	4.32591	111.52	348.078	9.00897	13.9596	7.4149	62.7398		10.5039		4.32591	111.52
ENSG00000084623	2.13066	1.92134	2.50845	1.65516	5.10762	3.19393	1.80551	1.70702	2.026	2.49972	2.13066	1.92134	2.50845	1.65516		3.19393	1.80551	1.70702
ENSG00000084636	2.01792	1.73562	0.727532	2293.67	7727.11	9.73894	7.11494	6.61557	1.87677	8.42694	2.01792	1.73562				9.73894	7.11494	6.61557
ENSG00000084652	164.805	15.3071	1.6726	15.339	295.65	19.426	20.8693	10.2289	15.3231	20.1476		15.3071		15.339		19.426	20.8693	10.2289
ENSG00000084676	1.06361	235.503	94.0505	4.33983	1.49053	160.013	16.9962	149.825	49.1952	83.4105			94.0505			160.013		149.825
ENSG00000084693	2.80477	1.79447	0.566289	0.991389	0.205843	0.336488	0.786095	0.936109	1.39293	0.561292		1.79447		0.991389		0.336488	0.786095	0.936109
ENSG00000084731	0.470685	1.67445	4.52663	8.20186	23.9073	0.872252	2.35531	1.09025	3.10054	1.72278		1.67445	4.52663			0.872252	2.35531	1.09025
ENSG00000084733	34.3477	8.2154	14.12	20.2304	11.6157	11.5932	20.8318	37.5702	17.1752	16.2238	34.3477		14.12	20.2304	11.6157	11.5932	20.8318
ENSG00000084754	0.375396	0.846821	0.330946	0.430952	0.356438	1.42077	0.622646	0.649517	0.403174	0.636082	0.375396		0.330946	0.430952	0.356438		0.622646	0.649517
ENSG00000084764	0.373607	7437.91	7293.65	4703.92	17191.6	4.60677	10.5844	4.62088	5998.78	7.60263		7437.91	7293.65	4703.92		4.60677	10.5844	4.62088
ENSG00000084774	10.5397	1.53622	7518.04	1.72296	6954.5	0.215904	5783.47	0.787296	6.13134	2892.13	10.5397						5783.47
ENSG00000085063	17.8724	6.705	13.0874	4.47642	8.1986	2.98476	6.79402	7.78904	9.89621	7.29153	17.8724	6.705	13.0874		8.1986		6.79402	7.78904
ENSG00000085117	9.04511	7.80707	15.5231	6.3946	9.15844	1.25321	8.13826	8.79443	8.42609	8.46635	9.04511	7.80707	15.5231	6.3946	9.15844		8.13826	8.79443
ENSG00000085185	1425.81	9843.97	4974.96	5.48435	2994.87	5150.34	1231.31	3022.64	3200.39	3008.76			4974.96		2994.87	5150.34		3022.64
ENSG00000085224	1.59056	6.60393	2.10127	2.23824	10.0238	2.2965	6.0203	4.6194	2.16975	5.31985	1.59056		2.10127	2.23824	10.0238		6.0203	4.6194
ENSG00000085231	21088.2	2.22393	1.95358	34.4231	2.25628	0.348611	2.22786	1.59806	18.3235	1.91296				34.4231	2.25628		2.22786	1.59806
ENSG00000085274	9860.71	0.90975	8752.18	4.2896	66.815	68.5526	2.62726	7.33789	4378.24	37.0764			8752.18		66.815	68.5526
ENSG00000085276	34.9861	7.32872	14698.5	3.53594	3.17354	1.72033	1.66284	26.8058	21.1574	2.44693	34.9861				3.17354	1.72033	1.66284
ENSG00000085365	2.18563	4.83512	9.39205	4.24106	4.26898	7.1209	3.49544	2.8789	4.53809	3.88221		4.83512		4.24106	4.26898	7.1209	3.49544	2.8789
ENSG00000085377	2280.7	0.511883	5.4312	0.364745	3960.63	68.7502	2.37222	1.28585	2.97154	35.5612			5.4312			68.7502
ENSG00000085382	2508.67	63.1973	2.35878	1294.3	7244.23	86.9071	0.586438	5342.84	678.75	2714.87				1294.3				5342.84
ENSG00000085415	12083.4	4.38011	10547.3	1.41732	17481.3	4.28106	1.69214	5.80828	5275.84	5.04467			10547.3			4.28106		5.80828
ENSG00000085433	8036.95	0.923416	106.072	3.69375	16419	210.652	3.56249	9.33908	54.8828	109.995			106.072			210.652
ENSG00000085449	23937.9	33117.1	18.3925	26.6671	3.22678	599.016	42.8399	8.86974	11982.3	25.8548	23937.9						42.8399
ENSG00000085491	23766.9	5.32028	5.50473	3.1934	4.51056	3.25592	4.61468	18.9676	5.41251	4.56262		5.32028	5.50473	3.1934	4.51056	3.25592	4.61468
ENSG00000085511	43.7496	39329.1	1.24612	0.829752	40.1277	120.854	1.64241	3.44696	22.4979	21.7873	43.7496				40.1277
ENSG00000085644	10487.6	1.50535	1.80023	0.986063	5.37953	7384.96	1.4858	1.42351	1.65279	3.43267		1.50535	1.80023	0.986063	5.37953
ENSG00000085662	2.07875	2.46645	1.81416	2.68752	6.72428	0.990689	5.07596	1.81219	2.2726	3.44407	2.07875	2.46645	1.81416	2.68752	6.72428		5.07596	1.81219
ENSG00000085719	2.04668	2.87639	3.61971	2.99707	89.1666	0.512295	2.4687	3.09692	2.93673	2.78281	2.04668	2.87639	3.61971	2.99707			2.4687	3.09692
ENSG00000085721	13337.3	154.807	2394.49	2.87772	7147.66	7676.44	1.56964	30.4655	1274.65	3589.06			2394.49		7147.66
ENSG00000085733	90448.2	4.28989	9.3836	13.7354	8.83695	10.71	7.66534	6.2216	11.5595	8.25115			9.3836	13.7354	8.83695	10.71	7.66534	6.2216
ENSG00000085760	68278.1	3.50068	3.44697	7.89873	87.8032	28.33	7.88083	11.3007	5.69971	19.8154		3.50068	3.44697	7.89873		28.33		11.3007
ENSG00000085788	0.693414	315.914	85.7522	35.4709	10.6404	0.766282	1.66124	22.2724	60.6115	6.15084			85.7522	35.4709	10.6404
ENSG00000085832	7.0496	7.89191	93.8815	10.8444	5.34652	8.97284	2.95053	4.67393	9.36815	5.01023	7.0496	7.89191		10.8444	5.34652	8.97284	2.95053	4.67393
ENSG00000085871	16528.8	7350.42	3.5223	1.62173	3188.02	0.0137937	2.53662	2.25169	3676.97	2.39416		7350.42					2.53662	2.25169
ENSG00000085872	0.8921	0.744772	13.3938	3.27773	6.43362	2527.09	24.377	0.718326	2.08492	15.4053				3.27773			24.377
ENSG00000085978	11.8042	1.39166	0.862383	0.495677	25.1434	73.7751	4.54489	4.43825	1.12702	14.8442		1.39166	0.862383		25.1434
ENSG00000085982	41833.5	0.8946	5.03709	8.15516	2.60822	4.08976	10.7585	15.6181	6.59612	7.42412			5.03709	8.15516		4.08976	10.7585
ENSG00000085998	9.42612	1.06259	2.63785	1.43095	0.200673	0.356927	0.443758	0.621642	2.0344	0.400342		1.06259	2.63785	1.43095	0.200673	0.356927	0.443758	0.621642
ENSG00000086015	0.413075	1.78235	2.96929	10.0644	210.452	5.11942	6.9198	3.62335	2.37582	6.01961		1.78235	2.96929			5.11942	6.9198	3.62335
ENSG00000086061	99.7363	7.72706	5.64117	14.8727	62.7628	11.1102	19.0913	41.0732	11.2999	30.0823		7.72706		14.8727			19.0913	41.0732
ENSG00000086062	20.9195	6.43773	9.48705	7.43768	4.0996	3.44826	3.43397	4.64825	8.46236	3.77393		6.43773	9.48705	7.43768	4.0996	3.44826	3.43397	4.64825
ENSG00000086065	88909.4	15.4836	15.24	7.35422	46550.8	4.7005	8.26032	8.56581	15.3618	8.41306		15.4836	15.24			4.7005	8.26032	8.56581
ENSG00000086102	0.722515	1.25664	1.64713	2.12959	3.14198	1.10626	1.24536	3.40951	1.45189	2.19367		1.25664	1.64713	2.12959	3.14198	1.10626	1.24536	3.40951
ENSG00000086189	17155.8	2.55019	357.837	3.5369	14.3594	26233.5	2.65055	3.00276	180.687	8.68107			357.837		14.3594
ENSG00000086200	1995.74	1707.12	81.7874	0.315543	3864.06	25.0008	0.576972	2.27061	894.451	13.6357		1707.12				25.0008
ENSG00000086232	6.58478	10.3955	111.525	7.27032	22.9347	6.4601	9.21249	11.7554	8.83289	10.484	6.58478	10.3955		7.27032		6.4601	9.21249	11.7554
ENSG00000086289	36932.2	54.2052	2.66365	9.36882	28297.9	89.4593	54.3598	5.24993	31.787	71.9095		54.2052				89.4593	54.3598
ENSG00000086475	3.12652	1.25835	1.75784	1.75409	16515.6	2.0179	1.22265	2.00345	1.75596	2.01068	3.12652	1.25835	1.75784	1.75409		2.0179	1.22265	2.00345
ENSG00000086504	32258.8	15.0522	27.1372	34.4	21537.5	12.5835	17.3352	12.5289	30.7686	14.9594			27.1372	34.4		12.5835	17.3352	12.5289
ENSG00000086544	14078.2	2.09778	35.2668	1.60307	8596.3	5.52815	59.8727	6.16783	18.6823	33.0203			35.2668				59.8727
ENSG00000086589	17.56	4.26274	2.43278	5.0057	153.19	3.89483	3.87957	4.00023	4.63422	3.94753		4.26274	2.43278	5.0057		3.89483	3.87957	4.00023
ENSG00000086598	5.96949	9.43665	8.3121	17.765	15.4437	31.836	33.9597	31.2361	8.87437	31.536	5.96949	9.43665	8.3121			31.836	33.9597	31.2361
ENSG00000086619	1881.75	78.9056	38.3982	2234.89	42.7641	5150.34	2.21795	4533.47	980.33	2288.12	1881.75							4533.47
ENSG00000086666	182.367	66	3.17377	8.52344	2.46472	590.113	1.84819	8.682	37.2617	5.57336		66						8.682
ENSG00000086712	27.2912	4.11891	15.0049	4.85929	142.976	217.234	1.28756	2.72646	9.93212	72.8513			15.0049		142.976
ENSG00000086758	74.399	8.48909	4.75651	35.1807	7.53997	21.0012	7.69947	9.60294	21.8349	8.65121				35.1807	7.53997		7.69947	9.60294
ENSG00000086827	0.23537	3763.2	4675.78	1.75745	6181.89	0.46875	0.789817	5.61651	1882.48	3.20316		3763.2						5.61651
ENSG00000086848	570.925	0.499437	3067.65	2.89365	5988.74	6.21286	6152.56	2.14127	286.91	2997.48	570.925				5988.74
ENSG00000086991	1482.81	16.6026	2431.88	294.932	1.95087	2.5847	3.83087	1.70381	888.869	2.26779	1482.81				1.95087	2.5847	3.83087	1.70381
ENSG00000087008	2850.63	5.61524	1.88333	11.304	13.1918	18266.6	20.2709	5.32314	8.45963	16.7314		5.61524		11.304	13.1918		20.2709
ENSG00000087053	0.787453	2.94603	0.649462	0.818698	1.83837	0.704718	0.721142	1.22436	0.803076	0.972753	0.787453		0.649462	0.818698	1.83837	0.704718	0.721142	1.22436
ENSG00000087074	44.7386	13.2324	3.99267	4.78735	3.24121	5.51203	21.8397	15.9377	9.00986	10.7249		13.2324		4.78735		5.51203		15.9377
ENSG00000087076	13736.2	4.13831	9.70056	2293.67	6471.62	1.50758	19.7001	1.24775	1151.69	10.6039				2293.67			19.7001
ENSG00000087077	6.42924	4.4956	3.01206	3.21451	4.13502	3.44544	3.23278	2.92129	3.85505	3.33911	6.42924	4.4956	3.01206	3.21451	4.13502	3.44544	3.23278	2.92129
ENSG00000087086	0.0767841	0.154433	0.176093	0.182628	0.0970905	0.115102	0.101801	0.0911455	0.165263	0.0994457		0.154433	0.176093	0.182628	0.0970905	0.115102	0.101801	0.0911455
ENSG00000087087	19.777	1.79211	1.8255	3.67598	3.42089	5.86447	9.79227	7.31402	2.75074	6.58924		1.79211	1.8255	3.67598	3.42089	5.86447	9.79227	7.31402
ENSG00000087088	2.64345	2.92274	4.93917	3.30543	1.83305	2.50313	4.71001	1.80164	3.11408	2.16809	2.64345	2.92274	4.93917	3.30543	1.83305	2.50313		1.80164
ENSG00000087095	11114.5	1.19671	1.56796	3.70808	11783.3	0.865294	1.7011	1.50125	2.63802	1.60118			1.56796	3.70808		0.865294	1.7011	1.50125
ENSG00000087111	0.352536	1.67668	0.997364	2.92628	1.35739	125.443	1.64016	2.6179	1.33702	2.12903		1.67668	0.997364		1.35739		1.64016	2.6179
ENSG00000087116	1.08934	11.5632	1.023	11.0957	3.22364	12.0762	2.80473	2.75921	6.0925	3.01419		11.5632		11.0957	3.22364		2.80473	2.75921
ENSG00000087152	12.7757	5.47135	6.13644	3.71853	1.09108	7.12598	5.20085	4.44061	5.80389	4.82073		5.47135	6.13644	3.71853		7.12598	5.20085	4.44061
ENSG00000087157	6384.16	0.943678	1.05831	27.9244	3284.6	2041.31	0.277869	3.86031	14.4913	1022.58				27.9244		2041.31
ENSG00000087191	59.1065	3.10568	2.44389	3.78571	6.11231	47.2937	4.86288	4.60202	3.4457	5.4876		3.10568	2.44389	3.78571	6.11231		4.86288	4.60202
ENSG00000087206	21.11	398.875	1.89066	7.84377	2.76025	22.594	75.8599	17.8391	14.4769	20.2166	21.11			7.84377		22.594		17.8391
ENSG00000087245	3.95942	3.81069	4.83564	3.65028	5.1382	10.7678	7.53686	8.48707	3.88505	8.01197	3.95942	3.81069	4.83564	3.65028	5.1382	10.7678	7.53686	8.48707
ENSG00000087253	0.847631	2.85521	3.70593	4.93078	1.93659	30.0984	16.7582	13.5349	3.28057	15.1466		2.85521	3.70593	4.93078		30.0984	16.7582	13.5349
ENSG00000087263	24.0184	3.45897	1.78484	37741.9	16.7308	8.1549	3.05073	3.9551	13.7387	6.055	24.0184					8.1549	3.05073	3.9551
ENSG00000087266	5415.29	0.965119	2.25977	2.26522	0.493782	29.1671	1.30286	3.92321	2.2625	2.61303			2.25977	2.26522				3.92321
ENSG00000087269	31.0023	3.91582	0.90506	4.18977	4.08908	1.592	3.0534	4.3683	4.05279	3.57124		3.91582		4.18977	4.08908		3.0534	4.3683
ENSG00000087274	1.64315	3.59613	3.12732	2.32902	0.997088	2.55212	3.25634	2.65865	2.72817	2.60538	1.64315	3.59613	3.12732	2.32902		2.55212	3.25634	2.65865
ENSG00000087301	0.00246518	4200.67	5274.15	0.286395	24.7259	778.259	0.58611	1.13993	2100.48	12.9329		4200.67			24.7259
ENSG00000087302	1.06489	1.1755	1.7231	2.00029	4.10358	1.86599	2.51	3.7348	1.4493	3.1224	1.06489	1.1755	1.7231	2.00029	4.10358	1.86599	2.51	3.7348
ENSG00000087303	0.568135	2.24509	28.6432	2.43614	4636.67	9.0918	4.06045	93.9968	2.34062	51.5443		2.24509		2.43614				93.9968
ENSG00000087338	2.13371	2.14601	218.777	9.42633	67.1199	0.657864	2.00091	20.9286	5.78617	11.4648				9.42633				20.9286
ENSG00000087365	1.07052	2.87603	3.96106	4.31865	5.60931	33.0494	3.39031	11.1319	3.41854	8.3706		2.87603	3.96106	4.31865	5.60931			11.1319
ENSG00000087448	73.2012	3.16661	12.8245	10.3658	6.77415	1.51352	3.28616	9.169	11.5951	5.03016			12.8245	10.3658	6.77415		3.28616	9.169
ENSG00000087460	9.43776	6.78515	3.60158	3.25581	1.90379	1.6605	1.66804	3.06164	5.19337	1.78592	9.43776	6.78515	3.60158	3.25581	1.90379	1.6605	1.66804	3.06164
ENSG00000087470	0.260597	3.17089	1.36501	4.24202	5.64582	538.458	7.25459	8.82906	2.26795	8.04183		3.17089	1.36501	4.24202	5.64582		7.25459	8.82906
ENSG00000087494	57.9925	1269.65	1	1	91.534	5247.5	8.78903	20.9457	29.4963	56.2398	57.9925				91.534
ENSG00000087502	39.8396	4.81434	30.7355	9.98124	2.26677	167.307	2.1791	3.13367	20.3583	2.70022	39.8396		30.7355		2.26677		2.1791	3.13367
ENSG00000087586	1.25276	0.9183	8153.81	2.75217	5699.01	9230.95	0.821297	0.808266	2.00247	2849.92	1.25276			2.75217	5699.01
ENSG00000087589	67.4408	3.80956	4.0697	8.27554	5795.59	1.64355	2.60942	810.369	6.17262	406.489		3.80956	4.0697	8.27554				810.369
ENSG00000087842	11057.6	2.54896	11968.4	2.04698	6857.93	6219.07	72.8718	8634.27	5530.05	6538.5	11057.6				6857.93	6219.07		8634.27
ENSG00000087884	0.376047	50703.2	2.83732	27630.6	4.84686	261.991	44.8403	8.46931	13816.7	26.6548				27630.6			44.8403
ENSG00000087903	1596.79	0.644851	0.550413	9.35086	773.611	3790.14	27.378	0.771808	4.99785	400.495				9.35086	773.611
ENSG00000087995	23254	4.43501	1.34267	7.44578	3.25957	4.98537	2.33671	2.61954	5.94039	2.93955		4.43501		7.44578	3.25957	4.98537	2.33671	2.61954
ENSG00000088038	14249.1	25.6315	19.5258	1.36594	6.63382	1.01237	58.0451	7.88988	22.5787	7.26185		25.6315	19.5258		6.63382			7.88988
ENSG00000088179	10430.6	1.57774	7181.46	9641.98	136.295	0.662	2.85529	9.60575	8411.72	6.23052	10430.6		7181.46	9641.98				9.60575
ENSG00000088205	17.3439	1.09268	0.806175	1.05602	1.32331	1.39444	2.41466	4.12975	1.07435	1.90455		1.09268	0.806175	1.05602	1.32331	1.39444	2.41466
ENSG00000088247	0.420842	0.48901	0.678117	0.558029	0.404428	0.837474	0.28811	0.254051	0.52352	0.346269	0.420842	0.48901	0.678117	0.558029	0.404428		0.28811	0.254051
ENSG00000088256	1.10914	5.55646	4.81048	6.06731	4.72148	9.23437	8.84669	4.0895	5.18347	6.78408		5.55646	4.81048	6.06731	4.72148	9.23437	8.84669	4.0895
ENSG00000088280	8834.84	1.6515	8976.57	35.2122	2801.72	0.440778	3814.97	3184.52	4435.03	2993.12	8834.84				2801.72		3814.97	3184.52
ENSG00000088298	8.5821	0.816755	0.908503	6.95553	0.48396	19.3907	0.27602	1.07096	3.93202	0.77746				6.95553	0.48396			1.07096
ENSG00000088325	0.0921447	1.69191	6209.1	1.22033	6.04758	5441.82	3.71923	1.34204	1.45612	4.8834		1.69191		1.22033	6.04758		3.71923
ENSG00000088356	5.62106	10.5753	2.59024	5.34331	88.5975	516.077	1330.6	31.2146	5.48219	302.337	5.62106	10.5753		5.34331		516.077
ENSG00000088367	0.673916	1.83984	5.19795	2.76819	1.72306	11.0123	2.4889	4.26925	2.30401	3.37908		1.83984		2.76819	1.72306		2.4889	4.26925
ENSG00000088387	1482.81	832.184	1	1	11879.9	2138.46	2.03041	5.08348	416.592	1071.77		832.184				2138.46
ENSG00000088448	19036.5	456.488	1.2729	1.76705	27.1546	129.705	1.2282	1.86463	229.128	14.5096		456.488			27.1546
ENSG00000088451	1368.82	4725.63	6059.51	7.56774	6.94469	5830.45	29.8651	3.39385	3047.22	18.4049		4725.63	6059.51				29.8651
ENSG00000088543	10715.6	0.977595	10846.5	121.979	0.336442	2721.41	0.729856	2.76016	5418.79	1.74501	10715.6							2.76016
ENSG00000088682	23.5373	22.0308	31.5908	18.9339	58.1299	4.85942	1.11297	6.2076	22.784	5.53351	23.5373	22.0308	31.5908	18.9339		4.85942		6.2076
ENSG00000088727	2052.73	0.841735	0.394141	0.203694	0.784982	681.102	0.117436	0.666175	0.617938	0.725578		0.841735	0.394141		0.784982			0.666175
ENSG00000088756	22.6224	85.6666	3.64084	1.9453	0.092242	30.2628	1846.47	1.92483	13.1316	16.0938	22.6224					30.2628
ENSG00000088766	30.7712	1.18403	1.30026	24.2346	1.93867	0.709252	1.81002	0.838598	12.7674	1.32431				24.2346	1.93867	0.709252	1.81002	0.838598
ENSG00000088808	5.04315e-05	1400.89	861.159	1	5119.55	5538.97	7382.87	1.55613	431.079	5329.26			861.159		5119.55	5538.97	7382.87
ENSG00000088812	1026.87	8487.83	4002.61	4.95584	1.25982	1.77464	16.4464	4.29361	2514.74	3.03412			4002.61			1.77464		4.29361
ENSG00000088826	4275.44	12818.7	7069.26	7114.17	11976.5	131.662	7.2938	67.9521	7091.71	99.8073	4275.44	12818.7	7069.26	7114.17		131.662		67.9521
ENSG00000088832	8.98081	3.39195	3.02582	2.39449	0.794099	1.75709	1.37133	1.56069	3.20888	1.46601		3.39195	3.02582	2.39449	0.794099	1.75709	1.37133	1.56069
ENSG00000088833	5.0596	2.22548	4.61766	5.24533	3.10651	1.87348	2.1524	6.97843	4.83863	2.62945	5.0596		4.61766	5.24533	3.10651	1.87348	2.1524
ENSG00000088854	8.81977	17.0819	2.32731	1.09524	7727.11	2.18869	3.0209	1.20954	5.57354	2.60479	8.81977					2.18869	3.0209
ENSG00000088881	0.0909395	0.588371	0.278417	3586.98	8.69197	292.472	247.062	702.453	0.433394	269.767		0.588371	0.278417			292.472	247.062
ENSG00000088888	1.89837	71.0362	8.38901	4.64719	3.73543	2.74504	12.419	5.22217	6.5181	4.4788			8.38901	4.64719	3.73543	2.74504		5.22217
ENSG00000088899	4389.43	11331.4	0.881049	307.878	31.4067	21.0429	15.5289	3.74346	2348.65	18.2859	4389.43				31.4067	21.0429	15.5289
ENSG00000088930	0.671889	2.20249	1.8298	1.56883	0.773744	1.6567	1.36831	2.44824	1.69932	1.51251		2.20249	1.8298	1.56883	0.773744	1.6567	1.36831	2.44824
ENSG00000088970	2793.63	16580.9	1.31101	125.338	73.4958	2.09349	2.51294	32.301	1459.49	17.407	2793.63							32.301
ENSG00000088986	5.79751	2.41524	2.45656	2.55811	1.77765	1.49861	2.65169	2.05812	2.50733	1.91788		2.41524	2.45656	2.55811	1.77765	1.49861	2.65169	2.05812
ENSG00000089006	48.6673	1.79558	2.66718	3.05381	1.75315	1.21058	3.36884	1.47393	2.8605	1.61354		1.79558	2.66718	3.05381	1.75315	1.21058		1.47393
ENSG00000089009	1.99504	0.359372	0.319891	0.426384	0.969734	0.174507	0.198661	0.286146	0.392878	0.242404		0.359372	0.319891	0.426384		0.174507	0.198661	0.286146
ENSG00000089022	16357.9	157.966	17503.4	1.81717	0.633183	154.347	5.26495	3.22227	8257.91	4.24361	16357.9						5.26495	3.22227
ENSG00000089041	0.165719	3.03168	0.479506	1940.95	1	1	124.031	594.537	1.7556	62.5156		3.03168					124.031
ENSG00000089048	1.06639	1.36612	9.04688	0.798137	1.23867	247.725	3.66612	2.54094	1.21625	3.10353	1.06639	1.36612		0.798137			3.66612	2.54094
ENSG00000089050	21.4984	1.97689	2.11777	13404.3	13811.4	8939.48	2.38326	3.72192	11.8081	4471.6	21.4984					8939.48
ENSG00000089053	6.88038	4.72792	3.23548	4.1443	2.89254	4.05116	11.3429	4.41886	4.43611	4.23501	6.88038	4.72792	3.23548	4.1443	2.89254	4.05116		4.41886
ENSG00000089057	0.254673	142.961	5311.55	2.31732	9948.37	2527.09	2.37929	3.66931	72.6392	1265.38		142.961				2527.09
ENSG00000089060	9176.8	341.976	1.68329	42.0832	1835.95	9425.27	4184.06	2698.9	192.029	3441.48		341.976			1835.95		4184.06	2698.9
ENSG00000089063	3.37387	0.405815	0.916946	0.753147	1.06782	0.081377	0.214093	0.233131	0.835046	0.223612			0.916946	0.753147			0.214093	0.233131
ENSG00000089091	228.97	4156.92	7.18128e-05	1588.24	2318.83	972.574	0.813635	2429.11	908.603	1645.7				1588.24	2318.83	972.574		2429.11
ENSG00000089094	4674.39	268.53	83.3241	11.4368	2.40216	1.01533	0.943481	2.52524	175.927	1.70875		268.53			2.40216	1.01533	0.943481	2.52524
ENSG00000089123	2565.66	4156.92	1758.72	2.25282	4540.09	0.766014	0.772756	8.16367	2162.19	4.46821	2565.66	4156.92	1758.72					8.16367
ENSG00000089154	1.58834	0.418239	0.666797	1.38622	1.1773	2.58809	3.47036	53.4377	1.02651	3.02922	1.58834		0.666797	1.38622		2.58809	3.47036
ENSG00000089157	0.215182	0.151215	0.174008	0.216735	0.156423	0.110882	0.0878793	0.132762	0.194595	0.121822	0.215182	0.151215	0.174008	0.216735	0.156423	0.110882	0.0878793	0.132762
ENSG00000089159	3.66657	3.76197	2.77286	2.59384	1.61977	2.37778	3.43587	2.18389	3.21971	2.28084	3.66657	3.76197	2.77286	2.59384	1.61977	2.37778	3.43587	2.18389
ENSG00000089177	34.0026	4.47598	11220.5	14.7238	52.7853	3887.3	6.45154	11008.4	24.3632	1970.04	34.0026			14.7238		3887.3
ENSG00000089195	5016.34	1.81511	0.855906	2.40291	14680.6	17392.2	3.009	234.803	2.10901	7457.71		1.81511		2.40291	14680.6
ENSG00000089220	6.22131	20.9279	7.72307	5.64989	8.27645	5.7994	5.18539	8.04078	6.97219	6.92009	6.22131		7.72307	5.64989	8.27645	5.7994	5.18539	8.04078
ENSG00000089225	136.565	3.89626	4.27855	2.12835	1.54074	36629.3	1.79125	13.0691	4.0874	7.43019		3.89626	4.27855	2.12835				13.0691
ENSG00000089234	46.0854	10.1705	30.7985	1.90587	23565.7	2.24728	3.4479	6.58305	20.4845	5.01547			30.7985				3.4479	6.58305
ENSG00000089248	2.64897	1.60116	1.31692	0.92678	3.95638	2.28615	2.0175	3.50953	1.45904	2.89784	2.64897	1.60116	1.31692	0.92678	3.95638	2.28615	2.0175	3.50953
ENSG00000089280	66.3169	1.16113	39.5649	1.20839	2.10713	1.11742	1.02531	1.11	20.3867	1.11371			39.5649		2.10713	1.11742	1.02531	1.11
ENSG00000089289	0.29159	0.509804	0.46179	0.523046	0.766672	7.61974	0.835099	0.807873	0.485797	0.821486	0.29159	0.509804	0.46179	0.523046	0.766672		0.835099	0.807873
ENSG00000089327	0.840798	0.942926	0.665715	0.857309	0.892699	5.42436	2.71772	2.14592	0.849054	2.43182	0.840798	0.942926	0.665715	0.857309			2.71772	2.14592
ENSG00000089335	8663.87	12.8611	10.9737	10582.6	4.25876	6413.39	4.96285	25.3907	4338.36	15.1768	8663.87							25.3907
ENSG00000089351	0.306736	0.232807	0.377915	0.225343	0.182711	0.970685	0.350852	0.311013	0.269771	0.330932	0.306736	0.232807	0.377915	0.225343	0.182711		0.350852	0.311013
ENSG00000089472	7922.96	0.84022	55.3853	3.31017	74.1639	11951.4	21.1785	53.9588	29.3477	64.0613			55.3853		74.1639			53.9588
ENSG00000089486	6612.13	5.30339	54.2083	13.7978	5.95357	21181.3	27560	7.63557	34.0031	10594.5			54.2083			21181.3
ENSG00000089597	3.31877	1.33232	2.41698	1.64225	2.67048	3.47951	2.26216	3.6533	2.02961	3.075	3.31877	1.33232	2.41698	1.64225	2.67048	3.47951	2.26216	3.6533
ENSG00000089639	114.985	1969.59	2693.67	2470.03	0.51264	2818.57	4307.09	60.0081	2219.81	1439.29		1969.59	2693.67	2470.03		2818.57
ENSG00000089682	25.0405	3.812	1.0359	2.963	12.4879	5.29737	4.57521	16.3299	3.3875	8.89264		3.812		2.963	12.4879	5.29737	4.57521	16.3299
ENSG00000089685	3.51954	0.510608	1.83886	1.98098	0.0711547	98.1574	0.000248517	0.583175	1.90992	0.327165	3.51954		1.83886	1.98098				0.583175
ENSG00000089693	6.98812	6.73115	13.8838	7.30752	4.32378	9.25684	9.54906	11.7205	7.14782	9.40295	6.98812	6.73115	13.8838	7.30752		9.25684	9.54906	11.7205
ENSG00000089737	1.21317	2.69848	1.58756	2.1631	1.25486	1.62097	3.57607	3.73646	1.87533	2.59852	1.21317	2.69848	1.58756	2.1631		1.62097	3.57607	3.73646
ENSG00000089775	0.130955	744.691	3703.42	1.47313	17.0987	7.89964	2.68566	2.18268	373.082	5.29265		744.691				7.89964	2.68566
ENSG00000089818	9803.72	0.51186	43.9104	1.86973	0.608964	1.60894	3.23524	5.71177	22.8901	2.42209			43.9104			1.60894	3.23524
ENSG00000089876	5472.28	6125.52	29.4422	29.0919	12749.1	9522.43	5.35682	2.28438	2750.86	4763.89	5472.28					9522.43
ENSG00000089902	0.881184	7.81571	34.497	7.5035	173.04	542.407	6.59724	5.90654	7.65961	89.8185		7.81571		7.5035	173.04
ENSG00000089916	1.01756	4.41341	2.31278	5.91768	3.21011	3.33643	651.633	5.01532	3.36309	4.17587		4.41341	2.31278	5.91768	3.21011	3.33643		5.01532
ENSG00000090006	6.40706	1.10399	0.834047	1.24962	4.47682	1.26524	3.67253	2.78819	1.1768	3.23036		1.10399	0.834047	1.24962	4.47682		3.67253	2.78819
ENSG00000090013	0.904817	3.61779	6.81484	1.67976	4.29033	170.992	7.84378	18.7142	2.64878	13.279		3.61779		1.67976			7.84378	18.7142
ENSG00000090020	0.393911	3.16693	0.314651	6643.87	1.39911	4.15042	1.71887	1.33101	1.78042	1.55899		3.16693			1.39911		1.71887	1.33101
ENSG00000090054	10601.6	259.843	2.71933	85.664	44.7474	28565.3	97.4874	11.8044	172.753	71.1174		259.843			44.7474		97.4874
ENSG00000090060	16.1182	4.42769	18.1003	6.55388	2.89679	4.20162	3.99758	4.09063	11.3361	4.0441	16.1182		18.1003	6.55388	2.89679	4.20162	3.99758	4.09063
ENSG00000090061	2.26981	2.85082	9.52511	2.95983	1.06178	3.9095	2.16188	2.2215	2.90532	2.19169	2.26981	2.85082		2.95983		3.9095	2.16188	2.2215
ENSG00000090097	1.26435	0.945603	0.598932	0.87045	0.590332	0.229812	0.365932	0.450179	0.908027	0.408056	1.26435	0.945603	0.598932	0.87045	0.590332	0.229812	0.365932	0.450179
ENSG00000090238	5.10617	6.26534	4.09031	3.41133	28.6819	2.17841	8.07448	2.48387	4.59824	5.27917	5.10617	6.26534	4.09031	3.41133			8.07448
ENSG00000090263	6.1831	1.29614	5.153	1.7241	1.80011	0.434081	2.81149	1.29679	3.43855	1.54845	6.1831		5.153	1.7241	1.80011		2.81149	1.29679
ENSG00000090266	102.779	4.773	39.9508	10.0113	2.09277	2.22734	6.14266	6.22416	24.981	4.185			39.9508		2.09277	2.22734	6.14266	6.22416
ENSG00000090273	24165.8	13.7362	73.5364	20.2573	14.9763	263.92	9.68561	13.2958	46.8969	14.136			73.5364		14.9763		9.68561	13.2958
ENSG00000090316	0.643555	1.61319	3.28375	1.76726	7.18742	2.23567	3.4741	4.81638	1.69023	4.14524		1.61319	3.28375	1.76726	7.18742	2.23567	3.4741	4.81638
ENSG00000090372	52.3305	27955	1.62006	104.262	4.38665	106.539	8.14845	4.65256	78.2962	6.4005	52.3305			104.262	4.38665		8.14845	4.65256
ENSG00000090376	3.37829	5469.32	23.172	3410.62	0.474979	1652.68	8.18953	0.771698	1716.89	4.48061				3410.62			8.18953
ENSG00000090432	24678.8	19.934	4.02769	10.2849	27042.4	236.327	21.595	28167	15.1094	13639.4		19.934		10.2849	27042.4
ENSG00000090447	0.63391	1.50505	0.447438	1882.17	387.306	17.1279	5.51924	1.82069	1.06948	11.3236	0.63391	1.50505				17.1279
ENSG00000090470	3.60042	3.22599	1.31103	2.77919	46.9846	147.34	2.03049	2.43883	3.00259	24.7117	3.60042	3.22599		2.77919	46.9846
ENSG00000090487	2.01478	1.92185	5.78335	2.67886	7.06195	1.24816	3.10961	1.28534	2.34682	2.19748	2.01478	1.92185		2.67886		1.24816	3.10961	1.28534
ENSG00000090520	64.2094	134.032	38.1195	44.2389	35927.4	12.5661	12.7829	29.9127	54.2241	21.3478	64.2094		38.1195	44.2389		12.5661	12.7829	29.9127
ENSG00000090530	1368.82	875.931	3179.85	1.14123	7533.96	0.922069	9351.37	3.30526	1122.38	3768.63	1368.82	875.931			7533.96
ENSG00000090565	24678.8	388.913	33135.8	9.4069	38.7846	13797.4	179.652	20.2215	12533.8	109.218	24678.8						179.652
ENSG00000090581	79.9018	5.4874	16.8636	11.8767	7.25606	2.40576	3.72841	7.59327	14.3702	5.49223			16.8636	11.8767	7.25606		3.72841	7.59327
ENSG00000090612	6555.14	8312.84	8976.57	84.8198	7630.54	111.549	141.965	10.1004	7433.99	126.757	6555.14	8312.84	8976.57			111.549	141.965
ENSG00000090615	108458	7.60595	10.0429	12.6374	6.2525	592.765	7.39829	7.97736	11.3402	7.68783		7.60595	10.0429	12.6374	6.2525		7.39829	7.97736
ENSG00000090621	0.161198	0.264818	0.274126	0.482036	0.359361	0.230036	0.255071	0.348796	0.269472	0.301933	0.161198	0.264818	0.274126	0.482036	0.359361	0.230036	0.255071	0.348796
ENSG00000090686	104.391	1.97967	2.14031	2.62435	4.30826	7.39962	3.15735	7.61279	2.38233	5.85394		1.97967	2.14031	2.62435	4.30826	7.39962	3.15735	7.61279
ENSG00000090776	21259.2	8.67412	4.50822	19.5905	10.7411	12922.9	62.1911	8.93802	14.1323	36.4661		8.67412		19.5905			62.1911
ENSG00000090857	11.6065	4.6064	0.696907	0.931538	0.246713	6024.76	3.07203	2.65639	2.76897	2.86421		4.6064					3.07203	2.65639
ENSG00000090861	70.2425	18637	93.6818	73.7943	0.885185	1.063	2.66812	1.32191	83.738	1.19245	70.2425		93.6818	73.7943	0.885185	1.063		1.32191
ENSG00000090863	1.67132	1.7949	1.3574	5.22562	2.07296	3.69434	5.16356	3.86898	1.73311	3.78166	1.67132	1.7949	1.3574		2.07296	3.69434	5.16356	3.86898
ENSG00000090905	79.5501	3.70411	2.56929	3.00418	2.41637	3.37663	2.34655	2.2899	3.35414	2.38146		3.70411	2.56929	3.00418	2.41637	3.37663	2.34655	2.2899
ENSG00000090924	0.985916	0.959122	49.3984	1.59262	0.275235	1.21246	1.21466	1.51829	1.28927	1.21356	0.985916	0.959122		1.59262		1.21246	1.21466	1.51829
ENSG00000090971	28.9793	53.7238	41.681	14.9771	1.96088	1.47686	4.71019	7.67608	35.3301	3.33553	28.9793	53.7238	41.681		1.96088		4.71019
ENSG00000090975	8891.84	9537.75	0.393141	0.911288	2222.26	3304.35	0.197087	2267.23	4446.37	2244.75	8891.84				2222.26	3304.35		2267.23
ENSG00000090989	7524.02	16.2142	1.52871	4.0142	26269.8	149.159	3.23429	2.05284	10.1142	76.1968		16.2142				149.159
ENSG00000091009	13964.2	1.92082	0.878969	1.98223	29.1658	0.139915	1.40672	0.685066	1.95152	1.04589		1.92082		1.98223			1.40672	0.685066
ENSG00000091039	6.91632	5.69442	4.38762	13.2736	15.328	12.1655	12.6361	16.4344	6.30537	13.9821	6.91632	5.69442	4.38762		15.328	12.1655	12.6361	16.4344
ENSG00000091073	9.41574	3544.47	3553.83	3351.83	5216.13	8356.54	2.1677	2.76234	3448.15	2609.44		3544.47	3553.83	3351.83	5216.13
ENSG00000091127	0.423955	27.659	150.593	4527.56	0.453392	7773.59	100.509	11.7894	89.1259	56.1491			150.593				100.509
ENSG00000091129	3.12809e-05	1	2170.1	59.7865	2994.87	1361.2	1.2281	2.36929	30.3932	681.787				59.7865		1361.2
ENSG00000091136	1.60173	1.69742	3.46725	2.65395	1.72912	1.4054	3.47193	8.08941	2.17569	2.60052	1.60173	1.69742	3.46725	2.65395	1.72912	1.4054	3.47193
ENSG00000091140	11855.4	4.35512	112.019	3.3933	2.11153	2.55208	2.51076	4.31208	58.1871	2.53142			112.019		2.11153	2.55208	2.51076	4.31208
ENSG00000091157	1767.77	8.49758	2.45504	0.926463	40.0918	41.5148	15133.8	2.10843	5.47631	40.8033		8.49758			40.0918	41.5148
ENSG00000091164	4.77012	7.80593	4.52016	3.23845	5.15711	290.941	5.81235	6.44638	4.64514	6.12937	4.77012	7.80593	4.52016	3.23845	5.15711		5.81235	6.44638
ENSG00000091317	2.68202	12.5757	8.92684	7.9519	9.76518	7.02636	5.81437	19.0189	8.43937	8.39577		12.5757	8.92684	7.9519	9.76518	7.02636	5.81437
ENSG00000091409	15389	111.705	87.7346	220.903	2.07364	3.8496	171.628	2.09692	166.304	2.97326		111.705	87.7346	220.903	2.07364	3.8496		2.09692
ENSG00000091436	23.0246	6.34656	6.44658	5.31515	210.946	41.3435	8.87539	7.4916	6.39657	25.1094		6.34656	6.44658	5.31515		41.3435
ENSG00000091483	8891.84	2.02459	2.21457	3.40855	4.34879	1.44402	0.801639	3.29691	2.81156	2.37047		2.02459	2.21457	3.40855	4.34879	1.44402		3.29691
ENSG00000091490	19891.4	81.02	259.708	16402.4	69.8684	4.98045	6.08398	121.403	8331.07	37.9762				16402.4	69.8684
ENSG00000091527	1.65367	9.67198	5.70851	11.0149	15.6092	26.3677	20.0441	18.5004	7.69024	19.2723		9.67198	5.70851	11.0149	15.6092	26.3677	20.0441	18.5004
ENSG00000091542	2.16848	3.748	4.32443	6.06831	4.18851	1.38933	4.74979	5.83822	4.03621	4.46915	2.16848	3.748	4.32443	6.06831	4.18851		4.74979	5.83822
ENSG00000091592	1.4301	1.57405	2.37904	4.33083	2.55634	1.66426	3.40273	3.34241	1.97654	2.94938	1.4301	1.57405	2.37904		2.55634	1.66426	3.40273	3.34241
ENSG00000091622	8207.93	1925.85	1945.71	2.56706	4.36107	583.945	3.80276	1.74191	1935.78	4.08191		1925.85	1945.71		4.36107		3.80276
ENSG00000091640	7.58625	2.42289	1.44143	2.85392	1.47159	2.1522	1.61399	2.77902	2.63841	1.8831		2.42289	1.44143	2.85392	1.47159	2.1522	1.61399	2.77902
ENSG00000091651	3648.52	4200.67	0.611518	7937.18	4926.4	1749.83	4.78605	3.50957	3924.6	877.31	3648.52	4200.67				1749.83
ENSG00000091656	12425.4	12.2799	172.978	3.9398	28.4954	2.16158	89.5548	4.58103	92.6289	16.5382			172.978		28.4954
ENSG00000091732	8.99425	28.3003	27.2713	4997.85	2898.29	875.417	3.0199	1.94868	27.7858	439.218		28.3003	27.2713			875.417
ENSG00000091844	0.140868	1.68353	2.34943	6.86567	8.02388	195.315	1.74466	2321.19	2.01648	101.669		1.68353	2.34943			195.315
ENSG00000091947	0.623756	8.41947	1.41178	2.44728	17288.2	63.4501	7.10074	3.49036	1.92953	35.2754			1.41178	2.44728		63.4501
ENSG00000091986	2.48691	3.31206	3.53716	3.60631	3.8637	3.60669	2.70781	5.57837	3.42461	3.73519	2.48691	3.31206	3.53716	3.60631	3.8637	3.60669	2.70781	5.57837
ENSG00000092010	1.28796	7.4338	7.05605	4.00235	7.68773	15.0526	6.55434	4.69286	5.5292	7.12103		7.4338	7.05605	4.00235	7.68773		6.55434	4.69286
ENSG00000092020	13.0259	2.91128	1.39626	2.36174	1.45205	2.06918	2.63491	1.40023	2.63651	1.76062		2.91128	1.39626	2.36174	1.45205	2.06918	2.63491	1.40023
ENSG00000092036	6270.18	0.850257	0.392285	4468.77	0.879751	778.259	0.889767	0.25598	2234.81	0.884759				4468.77	0.879751		0.889767
ENSG00000092068	684.911	2.07448	9537.54	1.44947	966.764	1	1	2.89065	343.492	1.94533	684.911					1	1	2.89065
ENSG00000092094	19.8125	83.7305	12978.2	73.6181	9175.76	0.219555	2.87598	11008.4	78.6743	4589.32		83.7305		73.6181	9175.76
ENSG00000092096	1425.81	7131.69	8153.81	3.01913	0.689295	2.61711	3.44178	3.53801	4278.75	3.02945		7131.69	8153.81			2.61711	3.44178	3.53801
ENSG00000092108	1.26759	1.33618	1.35779	3.50793	3.94448	3.29325	2.59715	1.21292	1.34699	2.9452	1.26759	1.33618	1.35779		3.94448	3.29325	2.59715
ENSG00000092140	0.0688508	142.961	19.4	10347.4	0.979854	2.66078	1.78729	3.43138	81.1805	2.22403		142.961				2.66078	1.78729	3.43138
ENSG00000092148	1.58337	1.74104	4.48056	3.03871	7.33812	165.094	4.23728	7.32508	2.38988	7.3316	1.58337	1.74104	4.48056	3.03871	7.33812		4.23728	7.32508
ENSG00000092199	1.08715	2.78084	1.72781	5.23255	15.5261	8.97913	5.97984	12.064	2.25432	10.5216		2.78084	1.72781		15.5261	8.97913	5.97984	12.064
ENSG00000092201	1.14131	5.43661	19.9447	3.6635	69.1334	1.17408	7.84758	12.6737	4.55005	10.2607		5.43661		3.6635			7.84758	12.6737
ENSG00000092203	1.81492	0.840658	1.69884	1.48145	1.38643	0.546384	1.49421	1.7819	1.59014	1.44032	1.81492	0.840658	1.69884	1.48145	1.38643		1.49421	1.7819
ENSG00000092208	912.881	21.341	9.92527	2117.31	30.0705	9133.8	11.0453	7.72678	467.111	20.5579	912.881				30.0705		11.0453
ENSG00000092330	55.0771	3.54964	26.3147	8.76427	11.8155	229.083	3.15215	2.41408	17.5395	7.48384			26.3147		11.8155
ENSG00000092439	57734.4	8.69746	5.30969	2.24059	200.788	15.0806	2.08738	6.14388	7.00357	10.6122		8.69746	5.30969			15.0806		6.14388
ENSG00000092445	12.8022	11.0693	1.21891	1.72674	5.46827	4.8317	2.27084	9.51919	6.39801	5.14998		11.0693			5.46827	4.8317		9.51919
ENSG00000092470	0.142962	3281.99	0.747842	3.8036	2222.26	0.0871802	0.449187	56.9052	2.27572	28.6772				3.8036				56.9052
ENSG00000092531	102588	39.8899	23.9564	4.83649	6.39759	8.11548	13.3985	6.80628	31.9231	7.46088		39.8899	23.9564		6.39759	8.11548	13.3985	6.80628
ENSG00000092621	2.5233	1.41791	2.53356	3.03987	2.94514	3.00702	1.78176	2.33115	2.52843	2.63814	2.5233	1.41791	2.53356	3.03987	2.94514	3.00702	1.78176	2.33115
ENSG00000092820	36.3893	582.057	54.0959	41.9921	13.5287	14.8008	28.6938	458.211	48.044	21.7473	36.3893		54.0959	41.9921	13.5287	14.8008	28.6938
ENSG00000092841	1.42743	2.80886	2.43435	2.61374	0.914102	1.12778	2.67099	1.30545	2.52405	1.21661	1.42743	2.80886	2.43435	2.61374	0.914102	1.12778		1.30545
ENSG00000092847	0.216098	276.944	52.2038	27924.6	39017.9	280.861	7.33463	60.747	164.574	170.804		276.944				280.861
ENSG00000092853	4503.41	6300.5	0.209342	0.289073	4.68348	681.102	0.000254652	2.30514	2251.85	3.49431	4503.41				4.68348			2.30514
ENSG00000092871	5.06786	2.13857	0.772137	35.5297	11.0651	9.60934	0.456065	0.900498	3.60322	5.25492	5.06786	2.13857				9.60934
ENSG00000092931	0.285022	114.53	49.0777	2.58191	96.2105	135.612	4.79183	3.88164	25.8298	50.5012			49.0777		96.2105
ENSG00000092964	48.4112	1.69127	0.877111	0.992072	2.03083	1.47593	1.62904	1.1404	1.34167	1.55248		1.69127	0.877111	0.992072	2.03083	1.47593	1.62904	1.1404
ENSG00000092969	12881.3	2.55494	3.28657	126.798	27.1602	1.7204	2.11746	16.041	65.0424	9.07924				126.798				16.041
ENSG00000092978	0.572774	420.16	2.00893	3.92936	1.89994	287.93	3.76316	1.91182	2.96914	2.83749			2.00893	3.92936	1.89994		3.76316	1.91182
ENSG00000093000	7.58811	2.27202	3.3165	6.1359	3.24227	2.58703	1.01822	4.30622	4.7262	2.91465	7.58811		3.3165	6.1359	3.24227	2.58703		4.30622
ENSG00000093010	5.63351	4.6675	18.3835	5.04262	15.5808	2.4403	5.51301	5.75822	5.33807	5.63562	5.63351	4.6675		5.04262			5.51301	5.75822
ENSG00000093072	399.948	0.404494	6.06053	2.28149	2.01116	8162.22	5.59868	0.679259	4.17101	3.80492			6.06053	2.28149	2.01116		5.59868
ENSG00000093144	86.4079	12.5323	12.1238	14.8032	27.2356	384.902	37.564	39.2738	13.6678	38.4189		12.5323	12.1238	14.8032	27.2356		37.564	39.2738
ENSG00000093167	2.37633	6.20608	8.40002	10.5055	10.0774	403.915	15.5082	37.2981	7.30305	26.4031		6.20608	8.40002	10.5055			15.5082	37.2981
ENSG00000093183	2.44548	2.90394	6.08234	5.44464	3.43267	357.964	5.55434	1.96569	4.17429	4.49351	2.44548	2.90394	6.08234	5.44464	3.43267		5.55434
ENSG00000094631	513.933	132.24	1197.74	0.365043	11.4003	875.417	4.22879	0.534538	323.086	7.81453	513.933				11.4003		4.22879
ENSG00000094804	741.903	832.184	1160.34	3175.47	0.10121	2041.31	4.58309	1.61149	996.264	3.09729	741.903	832.184	1160.34				4.58309	1.61149
ENSG00000094841	10202.7	6387.99	3815.62	8054.75	4153.79	2041.31	10.6215	3454.31	7221.37	2747.81	10202.7	6387.99	3815.62	8054.75	4153.79	2041.31		3454.31
ENSG00000094880	10.8328	7.22562	4974.96	6408.73	15.8868	3692.98	0.781158	4.66654	2492.9	10.2767			4974.96		15.8868
ENSG00000094914	5130.33	3.18186	7405.85	58.6198	2318.83	90.7978	72.1453	2.69411	2594.47	81.4716	5130.33					90.7978	72.1453
ENSG00000094916	508.741	31.6458	60.1904	40.3166	12.3803	17.0506	18.0455	262.673	50.2535	17.5481		31.6458	60.1904	40.3166	12.3803	17.0506	18.0455
ENSG00000094963	1.21097	1.82694	10.6425	1.57546	387.306	5.27951	0.169797	594.537	1.7012	196.293	1.21097	1.82694		1.57546	387.306
ENSG00000094975	1.63052	3.01816	1.73236	12.7738	3.93716	4.75085	2.6394	3.57417	2.37526	3.75566	1.63052	3.01816	1.73236		3.93716	4.75085	2.6394	3.57417
ENSG00000095002	2223.71	0.217294	6134.31	1.01168	17.377	2332.78	2.50729	2.10774	1112.36	9.94215	2223.71				17.377
ENSG00000095015	11.2548	2.07699	8153.81	5585.72	3670.9	0.67425	1.63151	1.67891	2798.49	1.65521				5585.72			1.63151	1.67891
ENSG00000095059	0.512532	0.893162	4.54256	3.69988	3.33086	9813.9	4.63567	1.36752	2.29652	3.98327			4.54256	3.69988	3.33086		4.63567
ENSG00000095066	2508.67	919.677	21.3241	49.751	1546.22	3012.88	3199.81	1.81194	484.714	2279.55		919.677			1546.22	3012.88	3199.81
ENSG00000095139	2.63962	4.75445	3.17693	6.01535	4.13095	103.242	3.9845	6.08496	3.96569	5.10796	2.63962	4.75445	3.17693	6.01535	4.13095		3.9845	6.08496
ENSG00000095209	0.704265	1.40073	10322.9	1.32716	4636.67	4275.93	0.48038	5.75843	1.36394	2140.84	0.704265	1.40073		1.32716		4275.93
ENSG00000095261	4.01321	15793.5	2.83053	3.69447	2.98916	246.197	4.38784	3.09633	3.85384	3.74208	4.01321		2.83053	3.69447	2.98916		4.38784	3.09633
ENSG00000095303	15047	3.03424	2.57778	2.96804	4.79268	2.18762	10.4647	9.18355	3.00114	6.98812		3.03424	2.57778	2.96804	4.79268		10.4647	9.18355
ENSG00000095319	1.71794	0.028533	0.233413	0.744778	2029.11	1652.68	0.169797	25.8765	0.489095	839.276				0.744778		1652.68
ENSG00000095321	0.323066	3.17111	7.23893	3.54536	6.03815	3.52761	1.49435	0.910223	3.35824	2.51098		3.17111		3.54536		3.52761	1.49435
ENSG00000095380	4.73559	4.0367	5.10595	3.18844	59395.5	45567.8	2.34257	5.96938	4.38614	22786.9	4.73559	4.0367	5.10595	3.18844		45567.8
ENSG00000095383	0.173386	0.156282	4152.2	3057.9	0.129879	0.0716918	1.01535	0.60988	1529.04	0.36988				3057.9				0.60988
ENSG00000095485	2907.62	4331.91	50.0689	104.218	0.885198	4858.87	0.227437	0.997888	1505.92	0.941543	2907.62				0.885198			0.997888
ENSG00000095564	9461.76	2.96259	3.68642	3.78679	28.5432	16226.3	0.171744	9.68333	3.73661	19.1133		2.96259	3.68642	3.78679	28.5432			9.68333
ENSG00000095574	10772.6	3.14453	119.453	16284.9	22.797	4567.4	19.1731	7.77695	5446.02	20.9851	10772.6				22.797		19.1731
ENSG00000095752	2451.68	0.359955	9.16845	2.81713	1.28573	0.845527	1.13546	1.22206	5.99279	1.17876			9.16845		1.28573	0.845527	1.13546	1.22206
ENSG00000095787	2.26031	2.17136	2.76078	2.22737	2.80562	3.21791	2.0788	2.59989	2.24384	2.70276	2.26031	2.17136	2.76078	2.22737	2.80562	3.21791	2.0788	2.59989
ENSG00000095794	58.4491	5.92601	16568.4	0.884734	20668.4	1.42166	2.27299	11.6438	32.1875	6.95838	58.4491							11.6438
ENSG00000095906	0.405607	1.77035	1.5709	3.12796	0.781738	7.07793	6.49767	2.34947	1.67063	4.42357		1.77035	1.5709	3.12796		7.07793	6.49767	2.34947
ENSG00000095951	19093.5	3.52318	3.53007	4.81288	24.4503	448.936	8.31859	8.87221	4.17147	16.6613		3.52318	3.53007	4.81288	24.4503			8.87221
ENSG00000096060	19264.5	7.24277	4.47323	8.89533	80.8447	12.9173	13.3372	17.5571	8.06905	15.4471		7.24277	4.47323	8.89533		12.9173	13.3372	17.5571
ENSG00000096063	0.81913	3.17554	1.31428	5.0358	1.1476	2.46079	4.5796	2.4996	2.24491	2.4802		3.17554	1.31428			2.46079	4.5796	2.4996
ENSG00000096070	6.73467	10106.5	30.0379	1.70727	16.1193	236.053	1.66482	0.820624	18.3863	8.89205			30.0379		16.1193
ENSG00000096080	76.0111	3.09191	1.72315	7.87887	77.4346	312.022	50.4119	23.3177	5.48539	63.9233		3.09191		7.87887	77.4346		50.4119
ENSG00000096092	18.851	2.83654	31.3312	2.00912	28.1602	4.70633	10.04	1.47839	10.8438	7.37317	18.851					4.70633	10.04
ENSG00000096093	114.985	0.943478	0.130042	0.46537	0.347364	4.13661	0.479351	0.600631	0.704424	0.539991		0.943478		0.46537	0.347364		0.479351	0.600631
ENSG00000096384	0.748676	1.52502	0.996317	1.64702	1.70456	1.61096	1.98979	2.11668	1.26067	1.84717	0.748676	1.52502	0.996317	1.64702	1.70456	1.61096	1.98979	2.11668
ENSG00000096401	26844.5	2.42619	6.18542	2.70779	5.31981	2.71987	2.62334	7.64325	4.4466	4.01984		2.42619	6.18542	2.70779	5.31981	2.71987	2.62334	7.64325
ENSG00000096433	9461.76	4944.36	1.922	882.797	3.48441	14.8349	21.1378	2.08846	2913.58	9.15966		4944.36				14.8349
ENSG00000096654	4161.46	7612.9	6396.09	3.62307	1.12642	7579.28	7.06228	11.3396	5278.77	9.20092	4161.46	7612.9	6396.09				7.06228	11.3396
ENSG00000096717	3.09727	2.11086	12454.6	8.751	32.7429	6510.55	14.02	2.06061	5.92413	23.3814	3.09727			8.751	32.7429		14.02
ENSG00000096746	33911.6	14.4335	31752.1	102.081	361.439	7.94086	16.0171	14.5816	15927.1	15.2994			31752.1			7.94086	16.0171	14.5816
ENSG00000096872	20.3745	1.79182	8453	1.52885	3.34644	184.176	1.99582	2.76592	11.0831	3.05618	20.3745				3.34644		1.99582	2.76592
ENSG00000096968	24.0274	4.19117	68.4062	1.38572	6857.93	9911.06	3.76283	5.36306	14.1093	3431.65	24.0274				6857.93
ENSG00000097007	84976.9	13.5375	27.3767	10.4798	5.43292	8.33404	6.01141	8.09119	20.4571	7.0513		13.5375	27.3767	10.4798	5.43292	8.33404	6.01141	8.09119
ENSG00000097021	1.18605	1.49015	0.992126	2.71516	2.95613	13894.5	6.48307	3.8909	1.3381	5.18699	1.18605	1.49015	0.992126		2.95613		6.48307	3.8909
ENSG00000097033	1.84043	3.58564	5.72378	3.40954	4.84621	7.08188	7.95367	6.32526	3.49759	6.70357	1.84043	3.58564	5.72378	3.40954	4.84621	7.08188	7.95367	6.32526
ENSG00000097096	21.4984	6475.49	3329.44	148.029	18350.5	215.918	38.9277	1.99131	1738.73	127.423			3329.44			215.918
ENSG00000099139	4.08193	2363.31	5311.55	3351.83	1.56355	16.4405	3.29832	2914.73	2857.57	9.86943		2363.31	5311.55	3351.83		16.4405
ENSG00000099194	324.409	4.0245	5.34567	4.14595	6.83236	5.95891	5.80026	7.99418	4.74581	6.39563		4.0245	5.34567	4.14595	6.83236	5.95891	5.80026	7.99418
ENSG00000099203	1.78399	3.19227	5.26774	3.42036	7.50611	11.9575	12.0347	17.4301	3.30632	11.9961	1.78399	3.19227	5.26774	3.42036	7.50611	11.9575	12.0347	17.4301
ENSG00000099204	17.2836	78.6616	41.8393	15814.6	77.4113	99.0785	19.5622	7.16807	60.2504	48.4867		78.6616	41.8393		77.4113
ENSG00000099246	4.50679	6.0407	18.7964	4.05649	3.94473	20.4811	6.87187	6.1737	5.27375	6.52278	4.50679	6.0407		4.05649	3.94473		6.87187	6.1737
ENSG00000099250	0.879542	2.5368	3.42784	3.82333	10.8287	2.70067	6.41288	7.08661	2.98232	6.74975		2.5368	3.42784	3.82333	10.8287		6.41288	7.08661
ENSG00000099256	11.5254	6.57212	26441.5	2.25513	18447.1	13408.7	2.40453	4.08158	9.04874	6706.4	11.5254	6.57212				13408.7
ENSG00000099260	0.704584	307.226	7667.63	3.33694	1.34308	1	2.53443	1	155.281	1.17154		307.226			1.34308	1		1
ENSG00000099284	17725.7	13212.5	19.9329	182.367	12362.8	108.955	171.438	4587.42	6697.41	2379.43		13212.5						4587.42
ENSG00000099290	17269.7	14.8536	170.004	5.02335	8.90685	75.0534	1723.44	14.8502	92.4289	44.9518			170.004			75.0534
ENSG00000099308	0.0898324	4463.15	150.593	0.891973	2415.41	1.16944	2338.59	2159.32	75.7424	2248.95			150.593		2415.41		2338.59	2159.32
ENSG00000099326	0.014722	0.478864	20.7772	9700.77	10.6404	5830.45	8367.12	0.817286	10.6281	2920.54			20.7772			5830.45
ENSG00000099330	0.0950007	3.69703	144.233	6.19823	0.509127	114.548	0.495422	2.53807	4.94763	1.5236		3.69703		6.19823				2.53807
ENSG00000099331	1.21049	17.3895	5.76105	20.4423	302.647	12.307	6.51465	14.4653	11.5753	13.3861		17.3895		20.4423		12.307		14.4653
ENSG00000099337	1767.77	1.06334	6.52259	6.45249	22.797	14.78	7.60923	4.51767	6.48754	11.1946			6.52259	6.45249		14.78	7.60923
ENSG00000099341	22.6168	8.85424	5.65722	3.44287	3.34887	15.2851	9.77929	5.60307	7.25573	7.69118		8.85424	5.65722			15.2851	9.77929	5.60307
ENSG00000099364	7239.05	9975.21	1.08356	25.4648	8113.42	4567.4	5783.47	9875.3	3632.26	6948.44	7239.05				8113.42	4567.4	5783.47	9875.3
ENSG00000099377	44.3994	2.97942	5.89073	13.0582	6085.32	164.722	9.68388	3.76814	9.47445	87.2031			5.89073	13.0582		164.722
ENSG00000099381	12.5067	16.8052	4114.8	4.75617	37.4194	4.01332	6.34137	1.41674	14.6559	5.17735	12.5067	16.8052				4.01332	6.34137
ENSG00000099385	0.562317	1.35591	2.7288	3.41409	3.77605	6.761	0.858818	1.19841	2.04235	2.48723		1.35591	2.7288	3.41409	3.77605
ENSG00000099622	0.61732	1.50709	1.62575	1.50375	2.07824	1.70016	1.91805	2.07349	1.50542	1.99577		1.50709	1.62575	1.50375	2.07824	1.70016	1.91805	2.07349
ENSG00000099624	23140	1.0253	0.591626	1.54328	2.29826	2.98194	1.46702	1.39578	1.28429	1.88264		1.0253		1.54328	2.29826	2.98194	1.46702	1.39578
ENSG00000099625	0.492983	3544.47	0.803651	0.663575	580.459	9.29081	0.200833	1.64342	0.733613	5.46712	0.492983		0.803651	0.663575		9.29081
ENSG00000099725	1	1	3965.21	647.651	1	1	0.535788	0.400389	324.326	0.767894				647.651	1	1	0.535788	0.400389
ENSG00000099783	3.71691	28.6225	13.7428	9.17407	20.2799	3.32478	9.50937	26.8056	11.4584	14.8946			13.7428	9.17407	20.2799		9.50937	26.8056
ENSG00000099785	0.00616111	0.117472	1.3419	0.32279	0.066896	0.0808781	0.0275821	0.0871848	0.220131	0.073887		0.117472		0.32279	0.066896	0.0808781		0.0871848
ENSG00000099795	2.46608	14.9282	9.33475	7.86466	2.15906	2.27916	8.79788	5.23631	8.5997	3.75774		14.9282	9.33475	7.86466	2.15906	2.27916		5.23631
ENSG00000099797	3363.56	51.9645	149.685	6643.87	31.4067	36.1824	0.52637	56.9052	1756.62	33.7946	3363.56				31.4067	36.1824		56.9052
ENSG00000099800	0.570364	1.97418	1.93165	1.57107	1.6478	5.66071	2.88415	2.53807	1.75136	2.71111		1.97418	1.93165	1.57107	1.6478		2.88415	2.53807
ENSG00000099804	7.76877	4.48054	6.6554	11.6359	9.69551	18.9596	17.7075	12.1727	7.21209	14.9401	7.76877	4.48054	6.6554	11.6359	9.69551	18.9596	17.7075	12.1727
ENSG00000099810	12.2817	11.5	3.91008	10.0807	6.01008	4.33341	7.39686	10.6226	10.7904	6.70347	12.2817	11.5		10.0807	6.01008	4.33341	7.39686	10.6226
ENSG00000099814	2.1741	1.15294	9387.95	2.1041	4.05502	0.944084	1.27975	1.14207	2.1391	1.21091	2.1741	1.15294		2.1041		0.944084	1.27975	1.14207
ENSG00000099817	3.36837	11.2431	6.27909	6.02637	2.83101	10.7168	8.0531	5.81683	6.15273	6.93497	3.36837	11.2431	6.27909	6.02637		10.7168	8.0531	5.81683
ENSG00000099821	0.00204729	1.6232	2057.9	0.266451	10.5174	3887.3	2830.72	1.85754	0.944826	1420.62		1.6232					2830.72
ENSG00000099860	28.3462	135.503	6.37776	36.7457	9.68801	6.88847	10.7619	16.0409	32.546	10.225	28.3462			36.7457	9.68801	6.88847	10.7619	16.0409
ENSG00000099864	0.290715	2.64648	3.9126	32.0161	0.918918	2.2721	2.24437	3.66106	3.27954	2.25823		2.64648	3.9126			2.2721	2.24437	3.66106
ENSG00000099875	22.842	4.01477	7.96221	4.54862	1.35848	2.57433	2.24379	2.84197	6.25541	2.40906		4.01477	7.96221	4.54862	1.35848	2.57433	2.24379	2.84197
ENSG00000099889	1	0.158118	3740.82	7.12455	7.24575	0.515864	1.55462	2.4099	4.06228	1.98226				7.12455			1.55462	2.4099
ENSG00000099899	0.328746	0.26668	74.849	0.433674	8789.46	0.250995	2.51799	4.19523	0.38121	3.35661	0.328746	0.26668		0.433674			2.51799	4.19523
ENSG00000099901	9.83247	23.7046	5.98631	7.4071	3.44414	3.29139	4.20922	4.43373	8.61979	3.82668	9.83247		5.98631	7.4071	3.44414	3.29139	4.20922	4.43373
ENSG00000099904	7.71492	2.10849	2.48013	2.55658	23.8026	0.469669	1.66075	1.53369	2.51836	1.59722		2.10849	2.48013	2.55658			1.66075	1.53369
ENSG00000099910	5187.32	2582.05	73.8578	0.701722	0.882989	32.6476	1.72883	1.78122	1327.95	1.75503		2582.05			0.882989		1.72883	1.78122
ENSG00000099917	0.389119	1.64423	2.09759	1.53899	1.07822	1.24835	1.11054	1.32076	1.59161	1.17945		1.64423	2.09759	1.53899	1.07822	1.24835	1.11054	1.32076
ENSG00000099940	195.855	5.46216	7.85199	8.97743	5.51709	25.4984	7.23358	8.59562	8.41471	7.9146		5.46216	7.85199	8.97743	5.51709		7.23358	8.59562
ENSG00000099942	19207.5	1.84919	20682.2	1.52841	23.4273	1.569	7.87973	7.90629	9604.67	7.89301	19207.5						7.87973	7.90629
ENSG00000099949	0.396396	4.76192	0.311687	1.30128	1.13046	73.0158	2.28693	0.807168	0.84884	1.7087				1.30128	1.13046		2.28693
ENSG00000099953	22456.1	2.73554	69.507	6173.58	3284.6	2041.31	0.76168	0.258965	3121.54	1021.03				6173.58		2041.31
ENSG00000099956	71.7962	7.30448	3.17368	5.11725	2.70033	700.351	5.65754	42.2526	6.21087	23.9551		7.30448	3.17368	5.11725				42.2526
ENSG00000099968	29.7707	1.70088	3.76225	3.0647	1.26093	12.3884	5.02017	3.033	3.41347	4.02658			3.76225	3.0647			5.02017	3.033
ENSG00000099977	0.730538	0.370157	0.236166	0.285745	0.371358	0.136037	0.315193	0.194224	0.327951	0.254708		0.370157	0.236166	0.285745	0.371358	0.136037	0.315193	0.194224
ENSG00000099991	81.069	2.39904	3.303	8.34137	1.28035	94.0634	9.11131	1.87915	5.82218	5.49523			3.303	8.34137			9.11131
ENSG00000099992	7581.01	43.9272	55.8842	55.3786	1.65294	2.9375	1.66507	9.57496	55.6314	2.30129		43.9272	55.8842	55.3786	1.65294	2.9375	1.66507
ENSG00000099994	1	1	2.72749	1	2222.26	51.3566	5.33246	1	1	28.3445	1	1		1		51.3566
ENSG00000099995	0.722769	0.893625	1.99367	1.74881	1.07026	4.04261	1.50948	1.3474	1.32122	1.42844	0.722769	0.893625	1.99367	1.74881	1.07026		1.50948	1.3474
ENSG00000099999	3135.59	4069.43	0.730637	2.87533	0.872096	0.796014	0.450542	1.46135	1569.23	0.834055	3135.59				0.872096	0.796014	0.450542	1.46135
ENSG00000100003	2508.67	1.28576	0.525231	2705.18	0.729231	13894.5	11.9229	11.0003	1254.98	11.4616	2508.67						11.9229	11.0003
ENSG00000100014	5.73646	226.674	7.52837	3.66101	68.8192	7.04461	9.45333	5.17698	6.63241	8.24897	5.73646		7.52837	3.66101		7.04461	9.45333	5.17698
ENSG00000100023	3876.49	4200.67	2132.7	3293.04	10.0281	19.4672	17.4297	3508.27	3584.77	18.4484	3876.49	4200.67	2132.7	3293.04	10.0281	19.4672	17.4297
ENSG00000100028	14.0194	4.95473	4.80175	3.02409	4.17774	5.94947	5.90871	2.85898	4.87824	5.04323		4.95473	4.80175	3.02409	4.17774	5.94947	5.90871	2.85898
ENSG00000100029	0.0489368	0.767741	1.2606	0.845897	56.6048	10.1874	3.94256	5.48218	0.806819	7.83478		0.767741	1.2606	0.845897		10.1874	3.94256	5.48218
ENSG00000100030	1.8192	30.9755	1.82411	3.28329	366.783	4.29585	2.47071	5.59153	2.5537	4.94369	1.8192		1.82411	3.28329		4.29585		5.59153
ENSG00000100034	46.0854	33685.8	1.98414	24162.2	2.65114	160.452	7.38936	9.14297	12104.2	8.26616				24162.2			7.38936	9.14297
ENSG00000100036	4.16741	1.68225	10322.9	349.32	0.571077	11951.4	21285.4	108.965	176.744	6030.16				349.32		11951.4
ENSG00000100056	4617.4	0.316071	10.8355	1.17032	7533.96	2.35832	3.14363	1.84524	6.00293	2.75098			10.8355			2.35832	3.14363	1.84524
ENSG00000100058	2.18162	0.640348	0.80287	0.685888	0.521072	0.689072	0.502575	1.65457	0.744379	0.605072		0.640348	0.80287	0.685888	0.521072	0.689072	0.502575
ENSG00000100065	13.7711	4550.64	0.25461	0.489442	6278.47	0.52456	3.87874	3130.56	7.13029	1567.22	13.7711							3130.56
ENSG00000100075	3.79519	4.03178	10.4189	3.44876	2.06768	14.2136	2.14746	3.93147	3.91348	3.03947	3.79519	4.03178		3.44876	2.06768		2.14746	3.93147
ENSG00000100077	114.985	2363.31	69.3974	3116.68	194.153	53.9896	2092.53	0.471382	1239.15	124.071		2363.31			194.153
ENSG00000100083	2.42228	5.86662	0.697348	1.58772	0.163031	0.391816	2.15743	0.689362	2.005	0.540589	2.42228			1.58772		0.391816		0.689362
ENSG00000100084	6.86416e-05	1357.14	2.49126	4880.28	2705.14	3110.04	8.03339	20.1716	679.817	1362.66		1357.14			2705.14
ENSG00000100092	7808.98	1.54984	5461.14	4.52851	5795.59	0.57997	1.93355	1.4377	2732.83	1.68563			5461.14				1.93355	1.4377
ENSG00000100097	1.19017	1.31029	1.65115	1.41956	1.74512	2.0654	2.42229	1.65593	1.36493	1.90526	1.19017	1.31029	1.65115	1.41956	1.74512	2.0654	2.42229	1.65593
ENSG00000100099	27.9613	2.45412	1.91373	4.58376	66.1469	12048.5	3.50923	12.2495	3.51894	39.1982		2.45412	1.91373	4.58376	66.1469
ENSG00000100100	47133.8	6.46451	6.27139	3.76438	11397	7.47505	2.44047	6.81778	6.36795	7.14641		6.46451	6.27139	3.76438		7.47505		6.81778
ENSG00000100104	47.0688	6.92512	126.978	3.99636	15549.8	0.858591	1.08447	9.43509	26.997	5.25978	47.0688							9.43509
ENSG00000100105	19321.5	10.6214	1.0306	0.816878	0.941844	112.846	0.585891	0.750706	5.826	0.846275		10.6214			0.941844		0.585891	0.750706
ENSG00000100106	117.036	3.48162	2.43613	2.73064	4.9329	117.593	5.14251	6.81051	3.10613	5.97651		3.48162	2.43613	2.73064	4.9329		5.14251	6.81051
ENSG00000100109	1881.75	5600.56	4114.8	7878.39	0.965984	0.36207	3.65872	3724.1	4857.68	2.31235		5600.56	4114.8	7878.39			3.65872
ENSG00000100116	7979.96	12118.8	0.671429	8583.83	21.4563	2818.57	13288.4	6152.2	8281.89	4485.38	7979.96	12118.8		8583.83		2818.57		6152.2
ENSG00000100124	5814.24	5.43119	9.635	1.18763	14777.2	8259.38	4.15554	9.22023	7.5331	4134.3		5.43119	9.635			8259.38
ENSG00000100138	0.565779	2.3342	1.83575	1.08423	0.539553	1.30788	1.35883	0.723117	1.45999	1.0155		2.3342	1.83575	1.08423	0.539553	1.30788	1.35883	0.723117
ENSG00000100139	0.18761	103.124	1.87618	39.5856	3.62632	6.23994	1.91845	2.88238	20.7309	3.25435				39.5856	3.62632	6.23994	1.91845	2.88238
ENSG00000100151	2109.72	1	3703.42	2293.67	4346.94	0.262525	3.42557	29.7723	2201.7	16.5989	2109.72		3703.42	2293.67				29.7723
ENSG00000100154	22969	12.2648	8041.61	2.02889	0.98183	134.893	13.786	7.6584	4026.94	10.7222			8041.61				13.786	7.6584
ENSG00000100181	171.978	1	7144.06	0.548698	1.56839	0.0135501	2.10034	1.90671	86.4888	1.73755	171.978				1.56839		2.10034	1.90671
ENSG00000100196	34.0985	10.5783	194.659	10.1948	15.7552	39.4779	39.5367	15.9418	22.3384	27.7099	34.0985				15.7552	39.4779	39.5367	15.9418
ENSG00000100201	0.566685	1.06258	3.25238	1.47188	5.87544	1.10672	1.72073	3.51639	1.26723	2.61856		1.06258		1.47188			1.72073	3.51639
ENSG00000100207	0.300084	4.39783	0.912932	2.15233	0.551761	3.04186	3.95713	2.98551	1.53263	3.01368			0.912932	2.15233		3.04186	3.95713	2.98551
ENSG00000100209	40.887	1.48052	4.35975	0.993967	21.9274	1.92934	1.18816	2.21769	2.92014	2.07352		1.48052	4.35975			1.92934	1.18816	2.21769
ENSG00000100211	25704.6	10.5805	173.377	20.2825	16.6106	5.64709	17.1462	9.37447	96.8296	12.9925			173.377		16.6106		17.1462	9.37447
ENSG00000100216	0.187402	1.23232	0.580834	0.402398	0.296873	0.50434	0.190671	0.308006	0.491616	0.30244			0.580834	0.402398	0.296873	0.50434	0.190671	0.308006
ENSG00000100219	16.5996	1.74094	7.44365	3.1268	3.14595	3.53241	4.98363	3.8352	5.28522	3.68381			7.44365	3.1268	3.14595	3.53241	4.98363	3.8352
ENSG00000100220	38.0771	23.4545	32.0926	0.967799	11010.7	0.253747	7.00031	6.43524	27.7735	6.71777	38.0771	23.4545	32.0926				7.00031	6.43524
ENSG00000100221	2.56687	4.47674	95.8771	3.1726	6.49713	8.57267	9.11685	5.14097	3.82467	7.5349	2.56687	4.47674		3.1726	6.49713	8.57267	9.11685	5.14097
ENSG00000100225	103.829	2.40401	0.76949	2.42795	2.91129	0.900094	1.88474	0.961868	2.41598	1.4233		2.40401		2.42795		0.900094	1.88474	0.961868
ENSG00000100226	6954.09	0.770807	18.7749	1.13207	20.4507	73.9379	1.16627	1.06865	9.95351	10.8085			18.7749		20.4507
ENSG00000100227	1.97163	6.95039	28.7906	2.02896	36.917	1.03386	1.48414	1.86039	4.48968	1.67226		6.95039				1.03386	1.48414	1.86039
ENSG00000100228	4902.36	2.94597	2880.66	0.944776	1932.53	23.7104	5.06978	972.243	1441.8	497.977			2880.66					972.243
ENSG00000100239	0.440756	0.829177	2.45712	2.17021	1.02936	4.91348	2.14375	1.21706	1.49969	1.6804		0.829177	2.45712	2.17021	1.02936		2.14375	1.21706
ENSG00000100241	1.03003	2.39438	3.06843	3.33348	3.40481	2.67868	2.83505	1.47536	2.73141	2.75687		2.39438	3.06843	3.33348	3.40481	2.67868	2.83505	1.47536
ENSG00000100242	7410.03	1.06296	1.55125	0.599441	7.76858	23.8653	4.79183	3.31308	1.30711	6.28021		1.06296	1.55125		7.76858		4.79183	3.31308
ENSG00000100243	3.01313	8.67038	8.64784	6.55133	4.47948	18.5441	13.5088	7.36957	7.59959	10.4392		8.67038	8.64784	6.55133		18.5441	13.5088	7.36957
ENSG00000100246	4.03627	1.68276	1.58052	2.62823	11.636	2721.41	1.67396	1.37298	2.15549	6.655	4.03627	1.68276	1.58052	2.62823	11.636
ENSG00000100258	0.153781	0.65853	1.49285	1.03473	0.868904	2.73311	4.23655	1.19615	0.846629	1.96463		0.65853	1.49285	1.03473		2.73311		1.19615
ENSG00000100263	12539.4	2.349	7480.64	0.347716	53.4534	9522.43	1.47558	11.4946	3741.5	32.474			7480.64		53.4534
ENSG00000100266	3.02731	95.13	2.3866	3.19116	75.6215	34.8164	30.1189	94.9962	3.10924	55.2189	3.02731		2.3866	3.19116	75.6215	34.8164	30.1189	94.9962
ENSG00000100271	17.0758	308.017	14661.1	10582.6	2.66462	13797.4	9351.37	11.6441	5445.29	4681.51				10582.6			9351.37
ENSG00000100280	0.934352	0.841503	0.421214	0.849411	0.907942	0.864709	0.957387	0.906537	0.845457	0.90724	0.934352	0.841503		0.849411	0.907942	0.864709	0.957387	0.906537
ENSG00000100281	1.03443	8.72154	10.2522	10.3508	2.30013	29.905	3.97758	12.9546	9.4869	8.46608		8.72154	10.2522	10.3508				12.9546
ENSG00000100284	2.83635	6650.47	1.34516	2.34904	13.2454	5830.45	6.3264	10.8268	2.59269	12.0361	2.83635		1.34516	2.34904	13.2454		6.3264	10.8268
ENSG00000100288	1653.78	0.438736	14.7022	0.649401	0.142737	1.65868	0.703445	0.648032	7.6758	0.675739			14.7022				0.703445	0.648032
ENSG00000100292	0.706392	4.8204	6.46011	4.8724	1.3839	15.5596	6.20085	10.559	4.8464	8.37991		4.8204	6.46011	4.8724		15.5596	6.20085	10.559
ENSG00000100294	7581.01	5163.09	3.48614	3.77509	3574.33	1.13538	5414.37	6529.91	2583.43	4494.35		5163.09			3574.33		5414.37	6529.91
ENSG00000100296	2.8249	0.774185	2.04513	1.59286	1.99039	8.66658	2.32349	3.83779	1.81899	3.08064	2.8249		2.04513	1.59286	1.99039		2.32349	3.83779
ENSG00000100297	7.72212e-05	0.000510421	1.05467	0.453354	0.489369	0.308725	0.573255	0.908071	0.226932	0.531312				0.453354	0.489369	0.308725	0.573255	0.908071
ENSG00000100299	1.83426	3.83672	69.3974	2.3101	14.1217	6.10498	10.8229	6.42129	3.07341	8.62207	1.83426	3.83672		2.3101	14.1217	6.10498	10.8229	6.42129
ENSG00000100300	2.36287	3.34373	3.68278	2.77032	1.46593	1.45334	2.69569	1.96295	3.05702	1.71444	2.36287	3.34373	3.68278	2.77032	1.46593	1.45334	2.69569	1.96295
ENSG00000100304	3933.49	5338.08	4600.98	4.112	0.35753	0.989411	1.04891	11.5766	4267.23	1.01916	3933.49	5338.08	4600.98			0.989411	1.04891
ENSG00000100307	8606.87	2.75688	5797.72	5.71547	1932.53	3012.88	26.3911	2213.28	2901.72	2072.9			5797.72		1932.53	3012.88		2213.28
ENSG00000100316	1.56903	0.379529	0.369332	0.706136	0.713563	0.283691	0.429339	0.792162	0.542833	0.571451		0.379529	0.369332	0.706136	0.713563		0.429339	0.792162
ENSG00000100319	6270.18	12381.3	0.489958	4.73332	35.5346	7967.91	7382.87	1.76022	3137.46	3709.2	6270.18						7382.87
ENSG00000100320	5.47494	9.781	14.9701	9.22527	10.3106	36.0263	8.03232	7.17493	9.50314	9.17146	5.47494	9.781	14.9701	9.22527	10.3106		8.03232	7.17493
ENSG00000100321	8.0252	0.977389	3.16364	9.36868	7.30745	9.01241	11442.9	1.31566	5.59442	8.15993	8.0252		3.16364	9.36868	7.30745	9.01241
ENSG00000100324	9.98881	4025.68	1.38655	1.6234	0.609708	76.3699	5.91807	6.75462	5.8061	6.33635	9.98881						5.91807	6.75462
ENSG00000100325	4.76959	2.71026	5.31789	8.4299	3.58079	4.36488	1.94834	3.98642	5.04374	3.78361	4.76959	2.71026	5.31789	8.4299	3.58079	4.36488	1.94834	3.98642
ENSG00000100330	7524.02	2.17996	1.69669	5350.57	8596.3	71.0426	3.85717	5.7264	2676.38	38.3845				5350.57		71.0426
ENSG00000100335	3.43778	8.95823	328.683	7.51664	125.96	7.24889	5.4629	6.48467	8.23743	6.86678		8.95823		7.51664		7.24889	5.4629	6.48467
ENSG00000100342	12026.4	4331.91	10248.1	3528.19	8.69197	11.1807	10458.7	540.579	7290.01	275.88	12026.4	4331.91	10248.1					540.579
ENSG00000100344	1539.8	15093.6	72.371	4.52972	19.1099	93.4843	8.27525	7663.03	806.085	56.2971	1539.8					93.4843
ENSG00000100345	2.57421	3.18302	5.93941	5.41785	5.21599	2.9896	2.42552	5.92114	4.30044	4.10279	2.57421	3.18302	5.93941	5.41785	5.21599	2.9896	2.42552	5.92114
ENSG00000100347	1.71642	2.13691	1.29078	1.86916	121.598	4.60494	3.70941	2.30252	1.79279	4.15717	1.71642	2.13691	1.29078	1.86916		4.60494	3.70941	2.30252
ENSG00000100348	1.18367	1.55724	1.68795	1.40863	1.97013	4.25206	2.89077	1.41633	1.48293	2.43045	1.18367	1.55724	1.68795	1.40863	1.97013	4.25206	2.89077	1.41633
ENSG00000100350	7694.99	12162.5	1.42095	1.4329	2318.83	36.8753	34.8392	1.43238	3848.21	35.8572	7694.99					36.8753	34.8392
ENSG00000100353	0.738638	0.378534	0.361589	0.368371	0.923466	0.885777	0.600152	1.02321	0.373453	0.904621	0.738638	0.378534	0.361589	0.368371	0.923466	0.885777	0.600152	1.02321
ENSG00000100354	92.6324	3.1437	10.2919	6.94777	1.53566	3.85608	4.1485	2.65529	8.61985	3.25569			10.2919	6.94777		3.85608	4.1485	2.65529
ENSG00000100359	0.713033	9406.51	3.80383	238.018	1.84472	1.65678	3.47961	7.75579	120.911	2.66217				238.018	1.84472	1.65678	3.47961
ENSG00000100360	1.00938	12.1201	15.3382	6.64392	2.77687	83.0163	4.77252	8.09737	9.38199	6.43494		12.1201	15.3382	6.64392			4.77252	8.09737
ENSG00000100364	0.52184	4.94624	51.285	5.03102	1.81691	1.26682	3.49182	1.70538	4.98863	1.76114		4.94624		5.03102	1.81691	1.26682	3.49182	1.70538
ENSG00000100372	19.2505	3544.47	0.420845	1.70112	5409.28	13603	6.31061	9.0203	10.4758	2709.15	19.2505				5409.28
ENSG00000100376	14135.2	2.42665	20757	19047.8	79.5085	44.7742	15379.9	2.39926	16591.5	62.1413	14135.2		20757	19047.8	79.5085	44.7742
ENSG00000100379	20119.4	2.14199	4.75545	8.07293	4.47099	21958.6	3.86903	4.96059	6.41419	4.71579			4.75545	8.07293	4.47099		3.86903	4.96059
ENSG00000100380	0.884852	1.71522	0.708126	1.17932	4.13125	2.22304	2.44971	2.49617	1.03208	2.47294	0.884852	1.71522	0.708126	1.17932	4.13125	2.22304	2.44971	2.49617
ENSG00000100387	0.318499	0.296334	0.28005	0.414104	0.103404	0.132848	0.188435	0.116662	0.307417	0.124755	0.318499	0.296334	0.28005	0.414104	0.103404	0.132848	0.188435	0.116662
ENSG00000100393	2.57351	2.90294	3.53253	10.7028	2.01814	176.672	2.6413	7.67986	3.21774	5.16058	2.57351	2.90294	3.53253				2.6413	7.67986
ENSG00000100395	16.9351	5.44016	278.045	46.859	1.26472	1.81601	9.00714	5.82941	31.8971	3.82271	16.9351			46.859				5.82941
ENSG00000100401	1.30242	1.7542	3.86593	2.5338	3.34688	6.60356	5.20201	3.90766	2.144	4.55484	1.30242	1.7542	3.86593	2.5338	3.34688	6.60356	5.20201	3.90766
ENSG00000100403	7.96528	2.10419	3.90172	5.71052	20475.2	3.03077	1.79795	1.64477	4.80612	2.41436	7.96528		3.90172	5.71052		3.03077	1.79795	1.64477
ENSG00000100410	24.3371	0.285421	1.62897	0.474138	1.27067	0.15105	0.915752	0.538348	1.05156	0.72705			1.62897		1.27067		0.915752	0.538348
ENSG00000100412	0.327271	1.41844	1.29292	1.45535	1.34258	1.23781	1.03884	1.33078	1.35568	1.2843		1.41844	1.29292	1.45535	1.34258	1.23781	1.03884	1.33078
ENSG00000100413	19.3897	5.33355	4.52395	2.78776	5.74087	5.2896	4.71197	2.48886	4.92875	5.00078		5.33355	4.52395	2.78776	5.74087	5.2896	4.71197
ENSG00000100416	9233.79	11.7628	6844.87	5.96571	5699.01	11271.3	3.05664	3.63676	3428.32	2851.32			6844.87		5699.01
ENSG00000100417	1.40499	1.80254	1.93952	1.62909	3.51258	7.0612	3.11616	2.28406	1.71582	3.31437	1.40499	1.80254	1.93952	1.62909	3.51258		3.11616	2.28406
ENSG00000100418	43.8199	1.15276	2.5594	0.956931	1.67058	33.3169	1.80758	3.19591	1.85608	2.50174		1.15276	2.5594	0.956931	1.67058		1.80758	3.19591
ENSG00000100422	109.73	4.24691	4.77466	11.0912	57.7761	2.74152	6.0822	12.0973	7.93293	9.08976		4.24691	4.77466	11.0912			6.0822	12.0973
ENSG00000100425	11342.5	8925.29	174.96	5938.44	15356.7	263.288	14.7559	224.461	7431.86	243.874	11342.5	8925.29		5938.44		263.288		224.461
ENSG00000100426	0.163466	14918.6	13127.8	4.08604	90.5074	1.4384	0.960863	2.29629	6565.93	1.86735			13127.8			1.4384	0.960863	2.29629
ENSG00000100429	16528.8	49.7717	898.557	168.158	5892.16	6996.33	1.48059	0.823551	533.357	2946.82			898.557		5892.16
ENSG00000100439	44.6804	5.85322	40.9297	7.15555	6.38927	1.61764	3.48584	5.89095	24.0426	4.68839	44.6804		40.9297		6.38927		3.48584	5.89095
ENSG00000100441	22855	3.12022	108.269	11.3926	2.19082	4.17979	1.79689	8.01932	59.831	3.18531			108.269		2.19082	4.17979	1.79689
ENSG00000100442	45.6176	13.0772	15.7718	26.0916	4.84793	2.30457	4.68879	4.44027	20.9317	4.56453		13.0772	15.7718	26.0916	4.84793	2.30457	4.68879	4.44027
ENSG00000100445	59.292	76.2598	0.492861	1.98349	0.445867	1.09036	1.26915	1.0598	30.6378	1.07508	59.292					1.09036	1.26915	1.0598
ENSG00000100461	0.559394	24.7402	6.17504	4.88704	1.90422	16.1437	5.70587	14.0994	5.53104	9.90265			6.17504	4.88704		16.1437	5.70587	14.0994
ENSG00000100462	0.15657	0.319802	0.511448	0.337336	3.92259	0.504458	0.284133	1.93692	0.328569	1.22069		0.319802	0.511448	0.337336				1.93692
ENSG00000100478	1482.81	0.435368	7293.65	0.675326	8.22841	0.162404	0.413319	0.821574	741.741	0.617447	1482.81						0.413319	0.821574
ENSG00000100483	228.97	0.804293	0.537557	4.14004	0.116593	64.5215	0.603454	1.73071	2.47217	1.16708				4.14004			0.603454	1.73071
ENSG00000100485	16.1747	7.04344	8.47507	3.61506	161.235	1.81762	5.13857	8.51652	7.75925	6.82754		7.04344	8.47507				5.13857	8.51652
ENSG00000100490	114.985	9581.49	4002.61	3.51902	44.1002	6024.76	3322.84	4695.34	2058.8	4009.09			4002.61			6024.76	3322.84	4695.34
ENSG00000100503	153881	6.57858	9.00443	9.62284	95225.4	358.648	16.0266	177.78	9.31364	268.214		6.57858	9.00443	9.62284		358.648		177.78
ENSG00000100504	0.531216	2.16723	2.87973	1.8067	6.33182	12.0185	0.13737	8.65878	1.98696	7.4953		2.16723	2.87973	1.8067	6.33182	12.0185		8.65878
ENSG00000100519	1.25839	1.03446	141.259	1.84855	7.96207	22.6344	8.52691	4.35949	1.55347	8.24449	1.25839	1.03446		1.84855	7.96207		8.52691	4.35949
ENSG00000100522	11.2467	13.9318	2.82539	2.64288	3.12501	6.26147	3.75535	4.76755	7.03606	4.26145	11.2467	13.9318			3.12501	6.26147	3.75535	4.76755
ENSG00000100523	46.9147	20868.1	3.10079	222.625	17674.5	298.305	5.39694	21.5033	134.77	159.904				222.625		298.305
ENSG00000100526	513.933	2713.29	5161.95	5.37473	966.764	1	29.6781	0.8113	1613.61	15.3391		2713.29					29.6781
ENSG00000100528	47.196	3.39689	1.82618	2.1967	1.88479	1.90727	2.05643	3.10173	2.7968	1.98185		3.39689	1.82618	2.1967	1.88479	1.90727	2.05643	3.10173
ENSG00000100532	11570.5	3.60339	6059.51	9583.2	1.32723	0.551273	84.8821	11.5156	7821.35	6.42139	11570.5		6059.51	9583.2				11.5156
ENSG00000100554	58.8251	6.75684	9.60368	5.85209	13.771	4.82277	9.36579	6.91416	8.18026	8.13997		6.75684	9.60368	5.85209	13.771	4.82277	9.36579	6.91416
ENSG00000100564	11.8042	8137.86	1.36211	5174.21	0.722006	4.63763	37.8226	1.2192	2593.01	2.92842				5174.21		4.63763
ENSG00000100567	0.808615	1.9267	4.24789	2.21504	7.41344	217.718	5.36357	8.85229	2.07087	8.13287		1.9267		2.21504	7.41344		5.36357	8.85229
ENSG00000100568	2.7859	1.14555	1.09776	1.93113	0.432149	0.928097	0.59402	0.82578	1.53834	0.7099	2.7859	1.14555	1.09776	1.93113	0.432149	0.928097	0.59402	0.82578
ENSG00000100575	0.485157	1.5797	1.38433	1.48434	0.525469	0.715357	0.828325	0.476454	1.43433	0.620413		1.5797	1.38433	1.48434	0.525469	0.715357	0.828325	0.476454
ENSG00000100577	0.277891	6.92406	4.93969	5.27741	68.9097	13.9017	7.70174	5.2449	5.10855	10.8017		6.92406	4.93969	5.27741		13.9017	7.70174
ENSG00000100578	22798	2.75108	17204.2	1.74098	9368.91	54.484	0.518867	5.44586	8603.46	29.965			17204.2			54.484
ENSG00000100580	26.2362	28130	137.705	544.692	29360.2	300.899	15.0275	13.9841	341.198	157.963				544.692		300.899
ENSG00000100591	26.2971	70.5124	8.55936	22.6465	44233	88.9652	18.7759	30.3304	24.4718	59.6478	26.2971			22.6465		88.9652		30.3304
ENSG00000100592	12.7828	2.56859	3.63478	1.87761	138.968	1.46701	4.13485	5.39182	3.10169	4.76333		2.56859	3.63478	1.87761			4.13485	5.39182
ENSG00000100596	8264.92	196.649	8.60922	24.5838	7.49419	776.869	6.88908	13.7782	110.616	10.6362		196.649			7.49419		6.88908	13.7782
ENSG00000100599	0.55257	3.99444	128.374	2.5564	2415.41	0.794481	1.23279	0.597619	3.27542	1.01364		3.99444		2.5564		0.794481	1.23279	0.597619
ENSG00000100600	1710.78	2.87821	1.37367	1.20827	18.8828	26.7363	1.26906	16.1671	2.12594	17.525		2.87821	1.37367	1.20827	18.8828	26.7363		16.1671
ENSG00000100603	1.61465	1.38771	2.11879	4.1045	7.0535	121.653	10.8806	6.93159	1.86672	8.96706	1.61465	1.38771	2.11879		7.0535		10.8806	6.93159
ENSG00000100605	1.34152	3.76413	0.989742	3.94689	23.9174	1.23364	0.484977	0.576779	2.55282	0.905209	1.34152	3.76413		3.94689		1.23364	0.484977	0.576779
ENSG00000100612	11.2227	4.95517	6.13321	6.02391	265.235	32160.1	30.5445	22.3314	6.07856	147.89	11.2227	4.95517	6.13321	6.02391	265.235
ENSG00000100614	91.8873	5.74898	11.175	2.87443	1.35193	2.49904	2.49002	4.03072	8.46197	2.49453		5.74898	11.175		1.35193	2.49904	2.49002	4.03072
ENSG00000100625	1.06913	17324.6	262.682	7.71443	1.86103	0.21599	0.486959	3.12294	135.198	1.174			262.682		1.86103
ENSG00000100626	0.35499	0.384067	0.457874	0.15845	25.3954	7093.49	6.96114	1.36812	0.369529	16.1783	0.35499	0.384067	0.457874		25.3954
ENSG00000100629	6042.21	7787.88	5049.76	0.394454	677.035	0.0682557	3.48388	4.50951	5545.98	3.99669	6042.21	7787.88	5049.76				3.48388	4.50951
ENSG00000100632	4.83461	2.69586	4.73179	2.29625	1.00997	1.0524	1.802	1.82274	3.71383	1.4272	4.83461	2.69586	4.73179	2.29625	1.00997	1.0524	1.802	1.82274
ENSG00000100644	1.18913	1.88619	5.39052	6.01758	3.79245	17.2215	4.45911	3.74235	3.63835	4.12578		1.88619	5.39052	6.01758	3.79245		4.45911	3.74235
ENSG00000100647	9974.7	11.7624	140.698	27.5655	109.851	2.46425	4.82595	13.9385	84.1319	9.38224			140.698				4.82595	13.9385
ENSG00000100650	2.5771	4.04512	12.8603	3.40195	2.47152	8.35553	2.05827	3.57593	3.72354	3.02372	2.5771	4.04512		3.40195	2.47152		2.05827	3.57593
ENSG00000100664	36.7275	2.63471	6.94995	1.82244	5.92351	2.71843	4.64388	5.13968	4.79233	4.89178		2.63471	6.94995		5.92351	2.71843	4.64388	5.13968
ENSG00000100697	23481.9	273.357	4.29954	9.49934	7.63382	850.794	2.51608	7.54339	141.428	7.5886		273.357			7.63382			7.54339
ENSG00000100711	48.4621	3.3742	2.16613	8.04352	2.15767	155.644	1.30594	6.09515	5.70886	4.12641		3.3742		8.04352	2.15767			6.09515
ENSG00000100714	3192.58	1.26862	0.14473	0.17086	0.147746	21.0774	0.101906	0.513855	0.719741	0.3308		1.26862						0.513855
ENSG00000100722	12.7391	0.828951	0.766726	2.00198	32.7604	1.27926	2.63383	2.84968	1.41547	2.74176		0.828951	0.766726	2.00198			2.63383	2.84968
ENSG00000100726	627.918	9.0111	0.172766	1.82627	0.252384	2138.46	0.166733	102.414	5.41868	51.3332		9.0111						102.414
ENSG00000100731	1.46688	25.7096	182.357	3.23913	3.07449	4.53083	4.14947	5.19096	14.4744	4.34015		25.7096			3.07449	4.53083	4.14947	5.19096
ENSG00000100739	27.5835	0.963862	9.28933	2.52176	0.238563	1.76798	2.8046	2.73701	5.90554	2.2525			9.28933			1.76798	2.8046	2.73701
ENSG00000100744	30834	1.75038	182.856	2.19641	17771.1	15837.7	4.6512	3.31878	92.5262	7921.16			182.856			15837.7
ENSG00000100749	0.479126	2.31905	4638.38	2.4687	16.7635	40.5392	13.7423	3.33818	2.39387	15.2529		2.31905		2.4687	16.7635		13.7423
ENSG00000100764	0.759684	2.41856	2.05303	17.011	9.69404	9.65705	14.4777	7.88485	2.23579	9.67554		2.41856	2.05303		9.69404	9.65705	14.4777	7.88485
ENSG00000100784	0.516825	109.986	9537.54	1.16876	97.5764	11.7574	124.031	1242.03	55.5774	110.804		109.986			97.5764		124.031
ENSG00000100796	78536.7	39.9166	26.9333	33.8044	37.7029	3.40666	4.72753	11.5043	36.8605	8.11589		39.9166	26.9333	33.8044			4.72753	11.5043
ENSG00000100802	0.704948	15.9055	0.0114289	0.595571	1739.38	3012.88	5.06914	0.973403	0.65026	872.222	0.704948			0.595571	1739.38
ENSG00000100804	28.4772	1.38091	1.54755	1.5117	1.63257	2.28511	1.87409	1.40113	1.52962	1.75333		1.38091	1.54755	1.5117	1.63257	2.28511	1.87409	1.40113
ENSG00000100811	4.62838	4.00676	4.82453	4.7571	6.80868	12.9773	5.23715	9.45909	4.69274	8.13389	4.62838	4.00676	4.82453	4.7571	6.80868	12.9773	5.23715	9.45909
ENSG00000100813	1.44442	3.62705	3.05186	1.49139	11.1059	15.2833	6.33799	2.20207	2.27162	8.72196	1.44442	3.62705	3.05186	1.49139	11.1059	15.2833	6.33799
ENSG00000100814	1.54917	0.264399	0.183068	0.35371	0.552814	0.0734864	0.19902	0.238723	0.309055	0.218871		0.264399	0.183068	0.35371			0.19902	0.238723
ENSG00000100815	47.7545	2.29813	2.53955	3.76881	7.5525	2.23491	8.96739	5.96913	3.15418	6.76082		2.29813	2.53955	3.76881	7.5525		8.96739	5.96913
ENSG00000100823	4.9176	3.02005	3.32102	6.55244	128.181	5.14249	3.03603	5.80379	4.11931	5.47314	4.9176	3.02005	3.32102	6.55244		5.14249	3.03603	5.80379
ENSG00000100836	60.697	1.40991	1.54184	3.15902	0.986678	14477.5	4.16472	22.6086	2.35043	13.3866		1.40991	1.54184	3.15902				22.6086
ENSG00000100842	7296.05	0.154914	2.52073	588.865	5699.01	3984.45	1.53912	0.787006	295.693	1993				588.865		3984.45
ENSG00000100852	2.32311	0.849857	0.704684	1.08371	1.12728	1.47275	0.742474	0.797426	0.966781	0.962354		0.849857	0.704684	1.08371	1.12728	1.47275	0.742474	0.797426
ENSG00000100865	0.479501	11.0122	3.38388	5.28862	46.142	55.8044	20.3619	3.79599	4.33625	33.252			3.38388	5.28862	46.142	55.8044	20.3619
ENSG00000100883	1.65471	5.00851	6.92167	6.35126	23.7927	32.5538	2.21274	15.2884	5.67989	19.5406		5.00851	6.92167	6.35126	23.7927	32.5538		15.2884
ENSG00000100888	2.69785	7.68901	4.43176	10.8544	3.05219	82.8362	5.69255	5.67337	6.06039	5.68296		7.68901	4.43176	10.8544	3.05219		5.69255	5.67337
ENSG00000100889	0.845445	0.350809	1.29863	1.09179	3.26261	20.3758	1.8511	2.83865	0.968618	3.05063	0.845445		1.29863	1.09179	3.26261		1.8511	2.83865
ENSG00000100897	30549	219.163	6.65127	6.47294	3.2419	56.9769	5.23292	6.87621	112.907	6.05457		219.163			3.2419		5.23292	6.87621
ENSG00000100902	1	44.7465	100.593	66.5804	0.16963	486.787	220.507	378.706	55.6635	299.606		44.7465	100.593	66.5804		486.787	220.507	378.706
ENSG00000100906	45.4559	3.50001	9.49102	5.07273	55.9818	0.382353	7.06294	3.99441	7.28188	5.52868			9.49102	5.07273			7.06294	3.99441
ENSG00000100908	14.3331	8444.08	0.855714	5.15913	7.3558	0.469298	4.60848	5.04374	9.74612	4.82611	14.3331			5.15913	7.3558		4.60848	5.04374
ENSG00000100911	0.784091	2.15544	1.27546	4.32664	13.3446	39.6674	3.04783	3.11032	1.71545	8.22745		2.15544	1.27546		13.3446
ENSG00000100916	10886.6	22268	4.30897	4.89041	23855.4	306.756	4.04298	92.6491	5445.73	199.702	10886.6					306.756
ENSG00000100926	15560	12993.7	12903.4	13521.9	0.905293	1.14789	3.57784	4.54409	13257.8	2.36286	15560	12993.7	12903.4	13521.9			3.57784	4.54409
ENSG00000100934	111.838	1.07292	2.80462	4.15397	2.56079	4.12156	2.20256	4.94524	3.4793	3.34117			2.80462	4.15397	2.56079	4.12156	2.20256	4.94524
ENSG00000100938	0.875036	0.725238	0.705478	1.64552	29.0231	2.98996	1.89895	2.58135	0.800137	2.78566	0.875036	0.725238	0.705478			2.98996	1.89895	2.58135
ENSG00000100941	4.89867	1.97487	23.0791	3.29301	4.34645	1.99937	7.78205	7.48672	4.09584	5.91658	4.89867			3.29301	4.34645		7.78205	7.48672
ENSG00000100949	0.314216	0.979907	11.8182	9583.2	0.32583	0.562979	1.81302	1.03702	6.39903	0.800001			11.8182			0.562979		1.03702
ENSG00000100968	0.144335	2.01543	1.20328	2.97641	2.53918	6.599	1.96223	1.41434	1.60936	2.25071		2.01543	1.20328	2.97641	2.53918		1.96223	1.41434
ENSG00000100979	1.13315	0.655681	1.01781	1.0348	3.17727	61.0509	2.1702	18.0552	1.02631	10.6163	1.13315	0.655681	1.01781	1.0348				18.0552
ENSG00000100982	6.60581	1.79252	9.27323	0.543044	0.798916	0.00626422	0.302875	0.289776	4.19917	0.296325	6.60581						0.302875	0.289776
ENSG00000100983	12824.3	1.80948	2.00144	2.2985	2.59735	151.944	6.31651	2.00489	2.14997	4.45693		1.80948	2.00144	2.2985	2.59735		6.31651
ENSG00000100991	15.3166	0.370387	0.745653	0.802929	0.852584	100.067	1.47011	1.44988	0.774291	1.45999			0.745653	0.802929	0.852584		1.47011	1.44988
ENSG00000100994	0.372515	3.93424	1.30354	0.804559	1.47359	3.67775	4.40487	2.74724	1.05405	3.2125			1.30354	0.804559		3.67775	4.40487	2.74724
ENSG00000100997	0.710134	9.39682	6.34955	74.5544	93.189	160.495	4.71354	2.49881	7.87318	48.9513		9.39682	6.34955		93.189
ENSG00000101000	6.60581	0.546094	0.391801	0.413561	0.585976	29.605	0.483559	1.48111	0.479828	1.03354		0.546094	0.391801	0.413561	0.585976			1.48111
ENSG00000101004	11342.5	4.21114	192.802	1.67106	773.611	5830.45	739.187	1.62519	98.5065	756.399			192.802		773.611		739.187
ENSG00000101019	0.132176	5.81616	15.9409	2.95766	0.76398	127.713	4.49823	2.89134	4.38691	3.69478		5.81616		2.95766			4.49823	2.89134
ENSG00000101040	14078.2	1.53986	1.52741	2.58058	1.0779	23.3926	3.40145	3.30294	2.06022	3.3522		1.53986	1.52741	2.58058			3.40145	3.30294
ENSG00000101052	23652.9	3.50972	1.92055	9.0332	24.6817	0.636798	1.6432	1.94041	6.27146	1.79181		3.50972		9.0332			1.6432	1.94041
ENSG00000101079	0.510589	1.0362	229.476	2.49461	13.6009	1.25237	15.5628	1.6703	1.7654	7.63561		1.0362		2.49461	13.6009
ENSG00000101084	1.66843	5.30281	1.67463	3.80031	0.79702	0.94771	3.54469	3.8749	2.73747	2.2462	1.66843	5.30281	1.67463	3.80031			3.54469	3.8749
ENSG00000101104	2.9419e-05	0.00888929	449.779	0.395783	6.68772	10.5306	1	0.0737105	0.202336	3.84386				0.395783	6.68772
ENSG00000101109	5.26148	2.83903	4.34744	3.13495	12.5583	155.757	13.6018	8.08767	3.74119	13.08	5.26148	2.83903	4.34744	3.13495	12.5583		13.6018	8.08767
ENSG00000101126	9.71679	176.132	5.10586	12.0142	6.64276	200.865	11.9377	10.9596	10.8655	11.4487	9.71679			12.0142	6.64276		11.9377	10.9596
ENSG00000101132	0.734429	1.13299	1.01709	1.02551	1.42279	1.16431	1.02842	1.13844	1.0213	1.15137	0.734429	1.13299	1.01709	1.02551	1.42279	1.16431	1.02842	1.13844
ENSG00000101134	6.12038	4.40898	5.77275	5.37139	6.7207	0.362621	3.23529	2.5111	5.57207	2.8732	6.12038	4.40898	5.77275	5.37139			3.23529	2.5111
ENSG00000101138	5.48736	2.0679	6.41651	1.03286	37.881	9911.06	2.70644	5.38652	3.77763	21.6338	5.48736	2.0679	6.41651		37.881
ENSG00000101146	34.0026	4.37522	177.438	1.50793	11010.7	117.311	24.9553	6.88688	19.1889	71.1331	34.0026					117.311
ENSG00000101150	28.5563	7.37593	3.58685	4.67802	7.62177	2.62149	4.60235	4.73467	6.02698	4.66851		7.37593	3.58685	4.67802	7.62177	2.62149	4.60235	4.73467
ENSG00000101152	2.7483	12.9854	3.35346	13.2993	32.8917	378.334	11.5902	13.6262	8.16944	23.259		12.9854		13.2993	32.8917			13.6262
ENSG00000101158	21829.1	4.20693	2.22676	2.70248	7.79395	222.5	8.40146	5.36045	3.4547	8.09771		4.20693	2.22676	2.70248	7.79395		8.40146	5.36045
ENSG00000101160	6.08028	25.404	7.56639	9.12311	11.4871	12.904	20.0393	22.6668	8.34475	16.4717	6.08028		7.56639	9.12311	11.4871	12.904	20.0393	22.6668
ENSG00000101161	1.32817	4.67838	3.11984	1.51594	7.35807	9.00798	6.91426	11.2578	2.31789	8.18302	1.32817		3.11984	1.51594	7.35807	9.00798	6.91426	11.2578
ENSG00000101166	2.00422	1.41864	3.80372	3.60969	9.38228	6.03121	6.73151	3.33784	2.80695	6.38136	2.00422	1.41864	3.80372	3.60969	9.38228	6.03121	6.73151	3.33784
ENSG00000101181	12.1692	1.90088	7.81145	2.09903	33.5611	6219.07	5.24405	9.57866	4.95524	21.5699			7.81145		33.5611
ENSG00000101182	6.95796	5.82472	5.16232	8.40756	12.063	4.69193	6.68911	9.40993	6.39134	8.04952	6.95796	5.82472	5.16232	8.40756	12.063	4.69193	6.68911	9.40993
ENSG00000101189	0.557264	2.22696	2.34093	1.34433	0.672753	1.16979	1.41946	0.978507	1.78565	1.07415		2.22696	2.34093	1.34433	0.672753	1.16979	1.41946	0.978507
ENSG00000101190	9.14814	0.310132	0.311105	0.895447	0.501276	0.169032	0.238858	0.544877	0.603276	0.370067		0.310132	0.311105	0.895447	0.501276		0.238858	0.544877
ENSG00000101191	11969.4	6.27934	39.6726	36.734	12073.1	8842.32	6.80726	4.29494	38.2033	4424.57			39.6726	36.734		8842.32
ENSG00000101193	95.3997	11.1084	2.40745	2.63639	91.2822	2.47618	2.94479	3.77881	6.8724	3.3618		11.1084				2.47618	2.94479	3.77881
ENSG00000101194	13565.2	71.0947	7293.65	46.1988	0.821575	1.9588	3.14306	1.56232	3682.37	1.76056			7293.65			1.9588	3.14306	1.56232
ENSG00000101199	0.201403	6.03914	8789.58	1.11143	1.35373	634.208	4.34056	5.97264	3.57529	5.1566		6.03914					4.34056	5.97264
ENSG00000101216	9005.82	1.19146	0.610689	1.29888	9.67529	0.616964	1.71323	3.9425	1.24517	2.82786		1.19146		1.29888			1.71323	3.9425
ENSG00000101220	0.140891	1.55149	3.89391	1.70211	0.735042	6510.55	2.11956	3.76738	1.6268	2.94347		1.55149		1.70211			2.11956	3.76738
ENSG00000101224	0.233701	2.06285	3.84516	1.30475	0.73097	12922.9	1.77236	1.06234	1.6838	1.41735		2.06285		1.30475	0.73097		1.77236	1.06234
ENSG00000101236	1.63293	16.7603	8.42302	11.4562	2.74419	4.15524	9.80546	4.0938	9.93962	4.12452		16.7603	8.42302	11.4562	2.74419	4.15524		4.0938
ENSG00000101246	0.214632	21743	291.922	8.54783	16032.7	25.3227	22884.8	13.751	150.235	8029.01			291.922		16032.7
ENSG00000101247	2394.69	4769.37	61.4677	5.92214	15.4227	0.687277	1.22527	3.91913	1228.08	2.5722	2394.69							3.91913
ENSG00000101255	2.95735	226.674	6.99291	2.20308	2.53699	2.57033	9.12835	3.38137	4.97513	2.97585	2.95735		6.99291		2.53699	2.57033		3.38137
ENSG00000101265	24450.8	7.22646	119.009	8.96948	31098.6	5.57969	10.4516	90.0255	63.9891	50.2385			119.009					90.0255
ENSG00000101266	8.85313	2.66697	3.57287	6.62244	3.00007	1.72638	1.50342	2.97139	5.09765	2.34888	8.85313	2.66697	3.57287	6.62244	3.00007	1.72638	1.50342	2.97139
ENSG00000101290	1.77811	269.771	3.51503	6.736	15743	2.26235	6.90049	2.63083	5.12552	4.76566			3.51503	6.736			6.90049	2.63083
ENSG00000101294	0.418525	1.46227	1.57974	1.92412	7.05697	6.0715	4.04557	4.00032	1.52101	5.05854		1.46227	1.57974	1.92412	7.05697	6.0715	4.04557	4.00032
ENSG00000101298	6498.15	155.597	0.300735	0.852648	0.684155	30.0363	5291.34	3.3189	78.2248	16.6776		155.597				30.0363
ENSG00000101310	0.00512036	2013.34	0.349491	8.04399	0.477463	40.1288	0.738232	1.42285	4.19674	1.08054				8.04399			0.738232	1.42285
ENSG00000101311	5529.28	2800.78	0.562606	4351.2	12.0707	389.63	6.08793	2.10862	3575.99	9.07929	5529.28	2800.78		4351.2	12.0707		6.08793
ENSG00000101333	2.97714	4.44602	0.807994	0.763222	1.26854	1.43184	3.85014	6.1166	1.89257	2.64099	2.97714					1.43184	3.85014
ENSG00000101335	1.83064	3.19229	3.57796	2.87775	6.34888	4.63949	7.1301	3.2764	3.03502	5.49418	1.83064	3.19229	3.57796	2.87775	6.34888	4.63949	7.1301	3.2764
ENSG00000101337	30.386	9.03345	161.403	8.34018	39.4562	1.63246	11.3753	3.63047	19.7097	7.50288	30.386						11.3753
ENSG00000101343	1.37874	13431.2	14361.9	14.159	10044.9	76.3864	6.93417	43.9106	6722.67	60.1485		13431.2				76.3864		43.9106
ENSG00000101346	28155.3	6.60396	21168.4	3.61453	31291.8	24096	22.0181	24.165	10587.5	12060.1			21168.4			24096
ENSG00000101347	2.07142	2.1779	3.38542	1.60588	3.23851	58.7603	7.94406	13.7661	2.12466	10.8551	2.07142	2.1779	3.38542	1.60588			7.94406	13.7661
ENSG00000101350	26.585	10.4581	3.66319	8.2635	2.45276	28.7532	3.70168	6.2071	9.36081	4.95439		10.4581		8.2635			3.70168	6.2071
ENSG00000101361	0.538958	1.45628	2.92269	1.45866	1.29355	1.96364	1.64386	1.98821	1.45747	1.80375		1.45628		1.45866	1.29355	1.96364	1.64386	1.98821
ENSG00000101363	0.32632	1.99633	3.99685	1.30385	0.454215	0.836443	1.46645	2.60256	1.65009	1.15145		1.99633		1.30385		0.836443	1.46645
ENSG00000101365	22.5788	5.10377	1.99287	2.34064	1.63363	21958.6	1.28699	2.33605	3.7222	1.98484		5.10377	1.99287	2.34064	1.63363		1.28699	2.33605
ENSG00000101367	40.044	31.0065	24.0657	38.7501	42880.9	11.7764	13.2054	15.6818	34.8783	14.4436	40.044	31.0065	24.0657	38.7501		11.7764	13.2054	15.6818
ENSG00000101384	15787.9	2.73596	4.39387	2.90984	4057.21	0.473714	233.805	197.569	3.65185	215.687		2.73596	4.39387	2.90984			233.805	197.569
[truncated: 9,693 more rows]

## Sheet: X value
PM ratios (Modified) were used to calculate X value. X value = (Mean PM ratio of TGF-β1) / (Mean PM ratio of Control) PM ratios of Control and TGF-β1 (n=11435) were analyzed with t-test. Genes with PM ratios that showed errors in t-test (n=5531) were excluded and were not put into any of the following categories.
[truncated: 11,437 more rows]

[truncated: 4 more sheets: M → P shift, M P stable, P → M shift, Others]
